# Supplementary material for: Expression Profiles of mRNA and lncRNA in HCT-8 Cells Infected With Cryptosporidium parvum IId Subtype
Source: Front Microbiol. 2018 Jun 27;9:1409. doi: 10.3389/fmicb.2018.01409 (PMC6036261; doi:10.3389/fmicb.2018.01409)
Supplement: TABLE S1 — The primers of mRNAs and lncRNAs. [file Table_1.XLSX]

## Sheet: Sheet1
Supplementary TABLE 1 | The primers of mRNAs and lncRNAs in our verification result
Gene	Forward primer (5'-3')	Reverse primer (5'-3')
CALCA1	CACATACACGCAGGACTTC	GATGGTCTCTCTCCAAGTCG
CALCA2	TCTTTGGGCTGGTATTGGT	CCAGGTGATTCTCTTCCAAC
CDR1	GGATTAGCTGGAAGATCTGTAT	CAGCAATTACTGGTCTTCCAC
EHF	AAGACTTCAACCTCAACCTATC	ATCTGACATTGGCTCTCATC
CXorf56	TATGTATCTGCGGAGACCTGA	CAGGAGCATTCTTTGGCTG
PRKCA	GAGGCCATTCAACCGTCA	CGTATCATGCAAACGGAGATT
INHBB	ATCTGCGTGTGTCCAGAA	TCGTCTAGTGTGGGTCAAC
KRT13	TGACCGCCACCATTGAAA	AGGGCCAGCTCATTCTCATA
MYADM	GGTGTTTCTGTGTGCTAGTT	TCACGTTATGTATGTGAGTCCC
PER2	GCTCTCAGAGTTTCTGTGATG	CACACAAACAAACCACTTGTC
CDR1AS	CTTCCAGCCTACTTGTGT	TTGGTTGGAAGACGTGGAT
XLOC_001265	TGGCCTTGAACTCCTGAC	TCCTGGAGAAACCTCTCAAC
ENSG00000238005.2	GCCCTTCAAGGAGAGCAATA	GACCCACATCCCTCTCAG
LOC646329	ATCTCTCTCTTCTCTCTCTCG	GACATCAGTTCCTTGTGGAAT
XLOC_005104	GGAGTCCTTCTCCTGTTGAT	AGACTTGGGCCTTTGTATG
CRIP2	TGTCTGCGTGTCCGAATC	GCATAAATAACACTGGCAGGT
ENSG00000257497.1	TTGCTGCTGCTCTATCTTCC	ACCCAAGCTCAGTGATCCTAA
BC062328	TGTGGTTGTTCCATGACACT	GGGCTGAAATCAGGAACTC
ENSG00000232220.2	CACAGAGTGAGAATCCGTCTTA	TTCTTCCTTCCCTTTCCTCTTG
AB488780	CCTCATCCTCCCAACATGATA	AATGGACTGCAAGGAGGTAA
