# Supplementary material for: Expression Profiles of mRNA and lncRNA in HCT-8 Cells Infected With Cryptosporidium parvum IId Subtype
Source: Front Microbiol. 2018 Jun 27;9:1409. doi: 10.3389/fmicb.2018.01409 (PMC6036261; doi:10.3389/fmicb.2018.01409)
Supplement: TABLE S2 — The significantly differentially expressed mRNAs. [file Table_2.XLSX]

## Sheet: Sheet1
Supplementary TABLE 2: The significantly aberrantly expressed mRNA
ProbeName	p	FC (abs)	Regulation	O1:gProcessedSignal(normalized)	O2:gProcessedSignal(normalized)	C1:gProcessedSignal(normalized)	C2:gProcessedSignal(normalized)	O3:gProcessedSignal(normalized)	C3:gProcessedSignal(normalized)	mRNA_ProbeName	ProbeID	PrimaryAccession	RefSeqAccession	GenbankAccession	UniGeneID	EntrezGeneID	GeneSymbol	GeneName	EnsemblID	TIGRID	GO	Description	GenomicCoordinates	Cytoband	Sequence
A_24_P916496	3.81831e-05	2.2379	down	-1.43983	-1.4648	-0.288463	-0.230591	-1.51526	-0.41439	A_24_P916496	A_24_P916496	NM_002737	NM_002737	NM_002737	Hs.531704	5578	PRKCA	protein kinase C, alpha	ENST00000413366	THC2491527	GO:0000188(inactivation of MAPK activity)|GO:0000278(mitotic cell cycle)|GO:0001525(angiogenesis)|GO:0001750(photoreceptor outer segment)|GO:0001934(positive regulation of protein phosphorylation)|GO:0001938(positive regulation of endothelial cell proliferation)|GO:0002026(regulation of the force of heart contraction)|GO:0002062(chondrocyte differentiation)|GO:0002159(desmosome assembly)|GO:00046…	Homo sapiens protein kinase C, alpha (PRKCA), mRNA [NM_002737]	chr17:64806770-64806829	hs|17q24.2	AACCTCTAATCTCCGTTTGCATGATACGCTTTGTTAGAAACATTAATTGTAGTTTGGAAG
A_33_P3359354	9.43788e-05	1.29738	down	-0.241696	-0.192589	0.147685	0.154417	-0.26707	0.123345	A_33_P3359354	A_33_P3359354	NM_001282671	NM_001282671	NM_001282671	Hs.107101	199990	C1orf86	chromosome 1 open reading frame 86	ENST00000428120	THC2526967	GO:0005515(protein binding)|GO:0005654(nucleoplasm)|GO:0005694(chromosome)|GO:0006974(response to DNA damage stimulus)|GO:0019985(translesion synthesis)|GO:0030054(cell junction)|GO:0031593(polyubiquitin binding)|GO:0043130(ubiquitin binding)|GO:0043240(Fanconi anaemia nuclear complex)|GO:0046872(metal ion binding)|GO:0070530(K63-linked polyubiquitin binding)	Homo sapiens chromosome 1 open reading frame 86 (C1orf86), transcript variant 7, mRNA [NM_001282671]	chr1:2116762-2116703	hs|1p36.33	TCGAGTTCTGTTTCCGTGGAAAATGTGCACCTTGGAAACCGCATGACAGCCCCCTCGGCA
A_23_P342641	0.000104434	1.50776	up	-0.907882	-0.887233	-1.55239	-1.44205	-0.865586	-1.44347	A_23_P342641	A_23_P342641	NM_152697	NM_152697	NM_152697	Hs.654821	204962	SLC44A5	solute carrier family 44, member 5	ENST00000370859	THC2478519	GO:0005886(plasma membrane)|GO:0006644(phospholipid metabolic process)|GO:0006656(phosphatidylcholine biosynthetic process)|GO:0016021(integral to membrane)|GO:0044281(small molecule metabolic process)|GO:0046474(glycerophospholipid biosynthetic process)|GO:0055085(transmembrane transport)	Homo sapiens solute carrier family 44, member 5 (SLC44A5), transcript variant 1, mRNA [NM_152697]	chr1:75679412-75677201	hs|1p31.1	ATTACTACTGGGTACCTTTGCTGACAGTCATTTTTGGGTCTTACCTGATTGCACATGGGT
A_32_P71447	0.000116583	1.60295	down	0.411206	0.285315	0.998252	0.983899	0.300013	1.05656	A_32_P71447	A_32_P71447	NM_015261	NM_015261	NM_015261	Hs.438550	23310	NCAPD3	non-SMC condensin II complex, subunit D3	ENST00000534548	THC2461873	GO:0000278(mitotic cell cycle)|GO:0000799(nuclear condensin complex)|GO:0005515(protein binding)|GO:0005654(nucleoplasm)|GO:0007076(mitotic chromosome condensation)|GO:0016020(membrane)|GO:0031618(nuclear centromeric heterochromatin)|GO:0035064(methylated histone residue binding)|GO:0042585(germinal vesicle)|GO:0051301(cell division)	Homo sapiens non-SMC condensin II complex, subunit D3 (NCAPD3), mRNA [NM_015261]	chr11:134022687-134022628	hs|11q25	ACCTTCTATTCTGTATGATGTATTTGGTTAAACACTGTCAAATAATAGAGATGTGCCAGA
A_21_P0011496	0.00013961	1.29098	down	-1.48644	-1.46685	-1.09903	-1.11284	-1.42066	-1.05668	A_21_P0011496	A_21_P0011496	NM_001025195	NM_001025195	NM_001025195	Hs.558865	1066	CES1	carboxylesterase 1	ENST00000566467	THC2469521	GO:0005615(extracellular space)|GO:0005788(endoplasmic reticulum lumen)|GO:0008152(metabolic process)|GO:0009636(response to toxin)|GO:0030855(epithelial cell differentiation)|GO:0047374(methylumbelliferyl-acetate deacetylase activity)|GO:0052689(carboxylic ester hydrolase activity)	Homo sapiens carboxylesterase 1 (CES1), transcript variant 1, mRNA [NM_001025195]	chr16:55840252-55837463	hs|16q12.2	CTTTAAAAGAGGGTGCCTCAGAAGAGGAGATCAGACTTAGCAAGATGGTGATGAAATTCT
A_23_P157136	0.000142848	3.11003	down	-3.83011	-3.44726	-1.93348	-2.03193	-3.59038	-1.99156	A_23_P157136	A_23_P157136	NM_033128	NM_033128	NM_033128	Hs.655515	85477	SCIN	scinderin	ENST00000341757	THC2471844	GO:0001786(phosphatidylserine binding)|GO:0003779(actin binding)|GO:0005509(calcium ion binding)|GO:0005545(1-phosphatidylinositol binding)|GO:0005546(phosphatidylinositol-4,5-bisphosphate binding)|GO:0005737(cytoplasm)|GO:0005856(cytoskeleton)|GO:0005938(cell cortex)|GO:0008285(negative regulation of cell proliferation)|GO:0017156(calcium ion-dependent exocytosis)|GO:0032330(regulation of chondr…	Homo sapiens scinderin (SCIN), transcript variant 2, mRNA [NM_033128]	chr7:12692343-12692402	hs|7p21.3	TGGTATTTGTAAAAAGCAAACAAACATTACAAGGCAGTTATCTCATTGCTGTTTTGGGAG
A_33_P3569068	0.000148588	1.29364	down	0.625475	0.568023	0.926583	0.978596	0.591846	0.994479	A_33_P3569068	A_33_P3569068	NM_003550	NM_003550	NM_003550	Hs.654838	8379	MAD1L1	MAD1 mitotic arrest deficient-like 1 (yeast)	ENST00000406869	THC2505225	GO:0000278(mitotic cell cycle)|GO:0000776(kinetochore)|GO:0000777(condensed chromosome kinetochore)|GO:0005515(protein binding)|GO:0005634(nucleus)|GO:0005643(nuclear pore)|GO:0005737(cytoplasm)|GO:0005813(centrosome)|GO:0005819(spindle)|GO:0005829(cytosol)|GO:0007067(mitosis)|GO:0007093(mitotic cell cycle checkpoint)|GO:0007094(mitotic cell cycle spindle assembly checkpoint)|GO:0015629(actin cyt…	Homo sapiens MAD1 mitotic arrest deficient-like 1 (yeast) (MAD1L1), transcript variant 1, mRNA [NM_003550]	chr7:1937996-1937937	hs|7p22.3	TGAAGAACCAGCGGCTCAAGGAGGTTTTCCAGACCAAGATCCAGGAGTTCCGCAAGGCCT
A_21_P0010209	0.000173331	1.32445	down	-0.897292	-0.800181	-0.447883	-0.449921	-0.836111	-0.419587	A_21_P0010209	A_21_P0010209	ENST00000431150			Hs.580850				ENST00000431150			17000600332949 GRN_PRENEU Homo sapiens cDNA 5', mRNA sequence [CN278680]	chr21:44251256-44251197	hs|21q22.3	AGAAGAAAAATATTTTCCAAGGACCAAGTACCCACCGGCCACCGTGGGAAATGTTTTCAC
A_23_P103672	0.000238788	1.80952	down	-1.55033	-1.61117	-0.664875	-0.869849	-1.63547	-0.695419	A_23_P103672	A_23_P103672	NM_006617	NM_006617	NM_006617	Hs.527971	10763	NES	nestin	ENST00000368223	NP286942	GO:0000086(G2/M transition of mitotic cell cycle)|GO:0003674(molecular_function)|GO:0005198(structural molecule activity)|GO:0005737(cytoplasm)|GO:0005882(intermediate filament)|GO:0007417(central nervous system development)|GO:0007420(brain development)|GO:0019215(intermediate filament binding)|GO:0030844(positive regulation of intermediate filament depolymerization)|GO:0031076(embryonic camera-…	Homo sapiens nestin (NES), mRNA [NM_006617]	chr1:156638900-156638841	hs|1q23.1	GCAAAGGGAATCTCTTGCCTGCTCCATCTCATAGGCTAAGTCAGCTGAATCCCGATAGTA
A_33_P3374190	0.000246915	1.41383	down	0.158487	0.225323	0.632904	0.674189	0.177446	0.752984	A_33_P3374190	A_33_P3374190	NM_005539	NM_005539	NM_005539	Hs.523360	3632	INPP5A	inositol polyphosphate-5-phosphatase, 40kDa	ENST00000368593	NP1250667	GO:0004445(inositol-polyphosphate 5-phosphatase activity)|GO:0005515(protein binding)|GO:0005886(plasma membrane)|GO:0016020(membrane)|GO:0042731(PH domain binding)|GO:0043647(inositol phosphate metabolic process)|GO:0044281(small molecule metabolic process)|GO:0046856(phosphatidylinositol dephosphorylation)|GO:0052658(inositol-1,4,5-trisphosphate 5-phosphatase activity)|GO:0052659(inositol-1,3,4…	Homo sapiens inositol polyphosphate-5-phosphatase, 40kDa (INPP5A), mRNA [NM_005539]	chr10:134511363-134511422	hs|10q26.3	TACCTTAGAGAGCACGCCCATGCTGGAGAAGGAGAAGTTTCCGCAGGACTACTTCCCCGA
A_33_P3288624	0.000262678	1.28273	up	-1.1127	-1.12413	-1.45951	-1.51572	-1.08369	-1.42294	A_33_P3288624	A_33_P3288624	NM_020949	NM_020949	NM_020949	Hs.596660	57709	SLC7A14	solute carrier family 7, member 14	ENST00000231706	THC2478942	GO:0003333(amino acid transmembrane transport)|GO:0005765(lysosomal membrane)|GO:0010923(negative regulation of phosphatase activity)|GO:0015171(amino acid transmembrane transporter activity)|GO:0016021(integral to membrane)	Homo sapiens solute carrier family 7, member 14 (SLC7A14), mRNA [NM_020949]	chr3:170179092-170179033	hs|3q26.2	CACAAGGGGTGAGTGGAAGTTTTGTAGCCCATCAAAGGTGAATATGTGTTCTGCAGTATC
A_23_P171223	0.000279226	1.38394	up	1.63712	1.64222	1.2519	1.15243	1.65525	1.12391	A_23_P171223	A_23_P171223	NM_022101	NM_022101	NM_022101	Hs.248572	63932	CXorf56	chromosome X open reading frame 56	ENST00000320339	NP868136		Homo sapiens chromosome X open reading frame 56 (CXorf56), transcript variant 1, mRNA [NM_022101]	chrX:118678409-118678350	hs|Xq24	TGTTACCTTCATTGTGGATGGAGCAGTAGTCAAGTTTGGCCAGGGTTTTGGGAAAACGAA
A_33_P3279431	0.000285259	1.48714	down	-1.09129	-1.0081	-0.454794	-0.564438	-1.12898	-0.49153	A_33_P3279431	A_33_P3279431	NM_001007024	NM_001007024	NM_001007024	Hs.462680	9527	GOSR1	golgi SNAP receptor complex member 1	ENST00000225724	THC2537674	GO:0000139(Golgi membrane)|GO:0005484(SNAP receptor activity)|GO:0005794(Golgi apparatus)|GO:0005801(cis-Golgi network)|GO:0006888(ER to Golgi vesicle-mediated transport)|GO:0006891(intra-Golgi vesicle-mediated transport)|GO:0015031(protein transport)|GO:0016020(membrane)|GO:0016021(integral to membrane)|GO:0031201(SNARE complex)|GO:0042147(retrograde transport, endosome to Golgi)	Homo sapiens golgi SNAP receptor complex member 1 (GOSR1), transcript variant 3, mRNA [NM_001007024]	chr17:28853599-28853658	hs|17q11.2	CAACCATACTTTCCTGTGATGGAAGATGTTTCCTCTTGAAAAAATGCCAATACAGATTTT
A_32_P213624	0.000324927	1.2821	down	0.239132	0.29505	0.678351	0.639957	0.30715	0.598565	A_32_P213624	A_32_P213624	NM_001130841	NM_001130841	NM_001130841	Hs.484222	8634	RTCA	RNA 3'-terminal phosphate cyclase	ENST00000370128	THC2531215	GO:0003723(RNA binding)|GO:0003963(RNA-3'-phosphate cyclase activity)|GO:0005524(ATP binding)|GO:0005634(nucleus)|GO:0005654(nucleoplasm)|GO:0006396(RNA processing)	Homo sapiens RNA 3'-terminal phosphate cyclase (RTCA), transcript variant 1, mRNA [NM_001130841]	chr1:100758204-100758263	hs|1p21.2	TGGAAGCCAAACAATTAAGAGAAGTAAAATTTTAACCCTAGTAGGTTTCGCAGATTCATC
A_23_P155147	0.000347506	1.61574	down	-0.1144	-0.202206	0.531306	0.650502	-0.0366975	0.541469	A_23_P155147	A_23_P155147	NM_014838	NM_014838	NM_014838	Hs.475208	9889	ZBED4	zinc finger, BED-type containing 4	ENST00000216268	THC2724449	GO:0003677(DNA binding)|GO:0005634(nucleus)|GO:0005654(nucleoplasm)|GO:0005737(cytoplasm)|GO:0046872(metal ion binding)|GO:0046983(protein dimerization activity)	Homo sapiens zinc finger, BED-type containing 4 (ZBED4), mRNA [NM_014838]	chr22:50281708-50281767	hs|22q13.33	TTAGAAGAGATGGCTTATTAACAGGGAAGAAGCTTGTTATATTCCAGTTGTAAGAATAGC
A_24_P374427	0.000381228	1.5607	up	2.28868	2.2691	1.72655	1.54714	2.33372	1.69124	A_24_P374427	A_24_P374427	NM_178566	NM_178566	NM_178566	Hs.714266	340481	ZDHHC21	zinc finger, DHHC-type containing 21	ENST00000380916	THC2474247	GO:0000139(Golgi membrane)|GO:0001942(hair follicle development)|GO:0005794(Golgi apparatus)|GO:0005886(plasma membrane)|GO:0008270(zinc ion binding)|GO:0016021(integral to membrane)|GO:0016409(palmitoyltransferase activity)|GO:0018230(peptidyl-L-cysteine S-palmitoylation)|GO:0018345(protein palmitoylation)|GO:0019706(protein-cysteine S-palmitoleyltransferase activity)|GO:0044281(small molecule m…	Homo sapiens zinc finger, DHHC-type containing 21 (ZDHHC21), mRNA [NM_178566]	chr9:14617312-14617253	hs|9p22.3	CTCAGAAATACGAACAGAAATACAGCAGACGAACATATTTATTGGTACTGAAAAGAGATG
A_33_P3359160	0.000409564	1.41045	down	2.1244	2.1076	2.6689	2.52091	2.11068	2.64133	A_33_P3359160	A_33_P3359160	NM_001267608	NM_001267608	NM_001267608	Hs.348308	10712	FAM189B	family with sequence similarity 189, member B	ENST00000621094	NP1167666	GO:0005515(protein binding)|GO:0008150(biological_process)|GO:0016021(integral to membrane)|GO:0050699(WW domain binding)	Homo sapiens family with sequence similarity 189, member B (FAM189B), transcript variant 3, mRNA [NM_001267608]	chr1:155217246-155217187	hs|1q22	AAAGGCATGGCCCAGGTGTTTAAGTACAGGGTGACGTGTGCCTATGCAATGGGGTGGTAA
A_24_P413470	0.000417787	1.20218	down	0.863512	0.882292	1.15251	1.09932	0.888189	1.17913	A_24_P413470	A_24_P413470	NM_005427	NM_005427	NM_005427	Hs.192132	7161	TP73	tumor protein p73	ENST00000603362	NP447234	GO:0000122(negative regulation of transcription from RNA polymerase II promoter)|GO:0000187(activation of MAPK activity)|GO:0000785(chromatin)|GO:0000978(RNA polymerase II core promoter proximal region sequence-specific DNA binding)|GO:0000981(sequence-specific DNA binding RNA polymerase II transcription factor activity)|GO:0001077(RNA polymerase II core promoter proximal region sequence-specific…	Homo sapiens tumor protein p73 (TP73), transcript variant 1, mRNA [NM_005427]	chr1:3649541-3649600	hs|1p36.32	CGGCGGCCCTGACGAGTGGGCGGACTTCGGCTTCGACCTGCCCGACTGCAAGGCCCGCAA
A_33_P3388312	0.000462939	1.30998	down	0.112189	0.0273552	0.521321	0.446074	0.10194	0.442728	A_33_P3388312	A_33_P3388312	ENST00000345317		BC036044	Hs.200770	8935	SKAP2	src kinase associated phosphoprotein 2	ENST00000345317	THC2468189	GO:0005070(SH3/SH2 adaptor activity)|GO:0005515(protein binding)|GO:0005654(nucleoplasm)|GO:0005737(cytoplasm)|GO:0005829(cytosol)|GO:0005886(plasma membrane)|GO:0006461(protein complex assembly)|GO:0007165(signal transduction)|GO:0008285(negative regulation of cell proliferation)|GO:0009967(positive regulation of signal transduction)|GO:0042113(B cell activation)	src kinase associated phosphoprotein 2 [Source:HGNC Symbol;Acc:HGNC:15687] [ENST00000345317]	chr7:26706783-26706724	hs|7p15.2	CTCTGTACTGAATTTGTACTCTATTGCCATTAGATCTTACAATAATGTTCCACTCTGCAA
A_24_P224488	0.000486914	1.63093	down	-0.643711	-0.600748	0.221571	0.00252152	-0.596356	0.0521886	A_24_P224488	A_24_P224488	NM_016835	NM_016835	NM_016835	Hs.101174	4137	MAPT	microtubule-associated protein tau	ENST00000344290	THC2467546	GO:0000226(microtubule cytoskeleton organization)|GO:0001764(neuron migration)|GO:0005200(structural constituent of cytoskeleton)|GO:0005515(protein binding)|GO:0005829(cytosol)|GO:0005874(microtubule)|GO:0005875(microtubule associated complex)|GO:0005886(plasma membrane)|GO:0005930(axoneme)|GO:0006915(apoptotic process)|GO:0006921(cellular component disassembly involved in apoptotic process)|GO:…	Homo sapiens microtubule-associated protein tau (MAPT), transcript variant 1, mRNA [NM_016835]	chr17:44105489-44105548	hs|17q21.31	AGTTTGCCATGTTGAGCAGGACTATTTCTGGCACTTGCAAGTCCCATGATTTCTTCGGTA
A_23_P327069	0.00053341	1.2561	up	0.434005	0.331843	0.0629333	0.0239642	0.364479	0.0565841	A_23_P327069	A_23_P327069	NM_014743	NM_014743	NM_014743	Hs.79276	9778	KIAA0232	KIAA0232	ENST00000307659	THC2668134	GO:0005524(ATP binding)	Homo sapiens KIAA0232 (KIAA0232), transcript variant 1, mRNA [NM_014743]	chr4:6884726-6884785	hs|4p16.1	CACCTTCCACAGGTGAATGGGACGGATTCGAAGTGAGCAAAGGGATTCACAAATTATGTA
A_33_P3410385	0.000543584	1.30519	down	-0.967461	-1.03609	-0.582153	-0.631735	-1.04585	-0.68273	A_33_P3410385	A_33_P3410385	NM_014859	NM_014859	NM_014859	Hs.499758	9912	ARHGAP44	Rho GTPase activating protein 44	ENST00000379672	THC2502460	GO:0005096(GTPase activator activity)|GO:0005515(protein binding)|GO:0005543(phospholipid binding)|GO:0005829(cytosol)|GO:0006887(exocytosis)|GO:0007264(small GTPase mediated signal transduction)|GO:0030054(cell junction)|GO:0031256(leading edge membrane)|GO:0043197(dendritic spine)|GO:0043547(positive regulation of GTPase activity)|GO:0045202(synapse)|GO:0051056(regulation of small GTPase mediat…	Homo sapiens Rho GTPase activating protein 44 (ARHGAP44), mRNA [NM_014859]	chr17:12893352-12893411	hs|17p12	TTGTCCACTTTGATATTCCCTCGATCCACATAGAGCTCGGGTCGACGCTCCGCCTGAGTC
A_23_P29723	0.000546214	1.40686	down	1.66949	1.68888	2.25119	2.12835	1.6414	2.09768	A_23_P29723	A_23_P29723	NM_001012410	NM_001012410	NM_001012410	Hs.105153	151648	SGOL1	shugoshin-like 1 (S. pombe)	ENST00000263753	NP1472301	GO:0000278(mitotic cell cycle)|GO:0000775(chromosome, centromeric region)|GO:0000776(kinetochore)|GO:0000777(condensed chromosome kinetochore)|GO:0000779(condensed chromosome, centromeric region)|GO:0000780(condensed nuclear chromosome, centromeric region)|GO:0000922(spindle pole)|GO:0005515(protein binding)|GO:0005654(nucleoplasm)|GO:0005737(cytoplasm)|GO:0005813(centrosome)|GO:0005829(cytosol)|…	Homo sapiens shugoshin-like 1 (S. pombe) (SGOL1), transcript variant A2, mRNA [NM_001012410]	chr3:20202365-20202306	hs|3p24.3	CTTTTGGTTGTGTCACTTGGAGATTGCCTTTTCTTTCTTGTAAGCTCAGCTGTGTCCTCA
A_32_P6015	0.000583698	1.24989	down	0.198418	0.231452	0.569976	0.471978	0.177776	0.531088	A_32_P6015	A_32_P6015	NM_005515	NM_005515	NM_005515	Hs.37035	3110	MNX1	motor neuron and pancreas homeobox 1	ENST00000252971	THC2603024	GO:0001764(neuron migration)|GO:0003700(sequence-specific DNA binding transcription factor activity)|GO:0005634(nucleus)|GO:0006351(transcription, DNA-dependent)|GO:0006357(regulation of transcription from RNA polymerase II promoter)|GO:0006959(humoral immune response)|GO:0008045(motor axon guidance)|GO:0009653(anatomical structure morphogenesis)|GO:0009791(post-embryonic development)|GO:0021520(…	Homo sapiens motor neuron and pancreas homeobox 1 (MNX1), transcript variant 1, mRNA [NM_005515]	chr7:156797714-156797655	hs|7q36.3	TATGTCACGAGCGTTCAAACTGCTGGAAATCTCAAAACTGTACTGTCTTTATTTTTGTAT
A_23_P85716	0.000585786	1.44541	up	2.87827	3.01439	2.43129	2.41111	3.03198	2.48781	A_23_P85716	A_23_P85716	NM_021642	NM_021642	NM_021642	Hs.352642	2212	FCGR2A	Fc fragment of IgG, low affinity IIa, receptor (CD32)	ENST00000471026	THC2608066	GO:0005886(plasma membrane)|GO:0016021(integral to membrane)|GO:0019864(IgG binding)|GO:0038096(Fc-gamma receptor signaling pathway involved in phagocytosis)|GO:0045087(innate immune response)|GO:0070062(extracellular vesicular exosome)	Homo sapiens Fc fragment of IgG, low affinity IIa, receptor (CD32) (FCGR2A), transcript variant 2, mRNA [NM_021642]	chr1:161488022-161488081	hs|1q23.3	ATGGAGACTGGAAAAATCCTGAGCAAACAAAACCACCTGGCCCTTAGAAATAGCTTTAAC
A_23_P4551	0.000611051	1.35777	down	-1.4695	-1.39162	-0.993978	-1.02921	-1.53671	-1.05093	A_23_P4551	A_23_P4551	NM_015559	NM_015559	NM_015559	Hs.435458	26040	SETBP1	SET binding protein 1	ENST00000282030	THC2473798	GO:0003677(DNA binding)|GO:0005634(nucleus)	Homo sapiens SET binding protein 1 (SETBP1), transcript variant 1, mRNA [NM_015559]	chr18:42644693-42644752	hs|18q12.3	CCAGACCCACCAGAAAGACAAGTGTCTAGCAATGCCTTGGTACCTGATCTTTTTCATTCA
A_33_P3397150	0.000628331	1.20125	down	1.78687	1.70596	2.00541	1.98191	1.72117	2.02032	A_33_P3397150	A_33_P3397150	NM_001190467	NM_001190467	NM_001190467	Hs.288540	80164	PRR36	proline rich 36	ENST00000618550	THC2477241		Homo sapiens proline rich 36 (PRR36), transcript variant 1, mRNA [NM_001190467]	chr19:7933666-7933607	hs|19p13.2	CAGTGTATTGCCCACCCCGCACAGCCTGAGTTTGCAATAAAACTGGGACACTGGGACTTG
A_21_P0002710	0.000683452	1.49185	up	0.692656	0.647429	0.0897623	0.128001	0.815188	0.206195	A_21_P0002710	A_21_P0002710	ENST00000489729	XM_006713560		Hs.603646	254827	NAALADL2	N-acetylated alpha-linked acidic dipeptidase-like 2	ENST00000489729	NP1132953	GO:0016021(integral to membrane)	N-acetylated alpha-linked acidic dipeptidase-like 2 [Source:HGNC Symbol;Acc:HGNC:23219] [ENST00000489729]	chr3:174268423-174455485	hs|3q26.31	ACAAGGAAATGAGCATTGACTATTAGGCACCTGGATGAAGACTGGGTCCAGATTGTCAGT
A_24_P791829	0.000714801	1.23197	down	1.50489	1.42143	1.76716	1.80844	1.48849	1.7421	A_24_P791829	A_24_P791829	NM_020772	NM_020772	NM_020772	Hs.462598	57532	NUFIP2	nuclear fragile X mental retardation protein interacting protein 2	ENST00000225388	THC2543120	GO:0003723(RNA binding)|GO:0005515(protein binding)|GO:0005634(nucleus)|GO:0005737(cytoplasm)|GO:0016020(membrane)|GO:0042788(polysomal ribosome)	Homo sapiens nuclear fragile X mental retardation protein interacting protein 2 (NUFIP2), mRNA [NM_020772]	chr17:27583112-27583053	hs|17q11.2	TTTTCCCTTTTGCTAAATGCTTAGGTATTTGCTATAGCTGTTTCTGATGTCATGGATTCT
A_23_P377434	0.000734215	1.55125	down	-0.0391204	0.0605168	0.774159	0.655668	0.138645	0.630505	A_23_P377434	A_23_P377434	NM_001080495	NM_001080495	NM_001080495	Hs.520638	84629	TNRC18	trinucleotide repeat containing 18	ENST00000430969	THC2495919	GO:0000785(chromatin)|GO:0000976(transcription regulatory region sequence-specific DNA binding)|GO:0003682(chromatin binding)|GO:0005634(nucleus)|GO:0005654(nucleoplasm)|GO:0005677(chromatin silencing complex)|GO:0005737(cytoplasm)|GO:0005739(mitochondrion)|GO:0006342(chromatin silencing)|GO:0031507(heterochromatin assembly)|GO:0031965(nuclear membrane)	Homo sapiens trinucleotide repeat containing 18 (TNRC18), mRNA [NM_001080495]	chr7:5346514-5346455	hs|7p22.1	TTTTTTATGTTTCTTTTGGAATTTTGTTTGTTGGCAAATTCTGTGTGATCTTTTTTCATA
A_33_P3395314	0.00073622	1.62543	up	-2.07112	-1.85274	-2.6112	-2.67873	-2.00676	-2.74314	A_33_P3395314	A_33_P3395314												chr1:161570712-161570653	hs|1q23.3	CAGTCAGTCATTTGGGACCATATTGTCTGTGGTTTTCAGGACAGGGAGCATCGGGACTCA
A_33_P3257457	0.000764658	1.29139	down	-1.58267	-1.67257	-1.26334	-1.21622	-1.54909	-1.218	A_33_P3257457	A_33_P3257457	NM_153809	NM_153809	NM_153809	Hs.591086	138474	TAF1L	TAF1 RNA polymerase II, TATA box binding protein (TBP)-associated factor, 210kDa-like	ENST00000242310	THC2593588	GO:0003677(DNA binding)|GO:0004402(histone acetyltransferase activity)|GO:0004674(protein serine/threonine kinase activity)|GO:0005575(cellular_component)|GO:0005654(nucleoplasm)|GO:0005669(transcription factor TFIID complex)|GO:0006357(regulation of transcription from RNA polymerase II promoter)|GO:0006366(transcription from RNA polymerase II promoter)|GO:0006367(transcription initiation from RN…	Homo sapiens TAF1 RNA polymerase II, TATA box binding protein (TBP)-associated factor, 210kDa-like (TAF1L), mRNA [NM_153809]	chr9:32630513-32630454	hs|9p21.1	AATTTGTCTGTCTTGGATATTTCCACTGCCACTCCAGAAAAACAGATGTGCCAGGGCCAA
A_23_P252211	0.000767871	1.48815	up	-0.337889	-0.472935	-1.00201	-1.07015	-0.452799	-0.912018	A_23_P252211	A_23_P252211	NM_024010	NM_024010	NM_024010	Hs.481551	4552	MTRR	5-methyltetrahydrofolate-homocysteine methyltransferase reductase	ENST00000510525	THC2633150	GO:0000096(sulfur amino acid metabolic process)|GO:0003958(NADPH-hemoprotein reductase activity)|GO:0005506(iron ion binding)|GO:0005654(nucleoplasm)|GO:0005737(cytoplasm)|GO:0005829(cytosol)|GO:0006306(DNA methylation)|GO:0006555(methionine metabolic process)|GO:0006766(vitamin metabolic process)|GO:0006767(water-soluble vitamin metabolic process)|GO:0006805(xenobiotic metabolic process)|GO:0009…	Homo sapiens 5-methyltetrahydrofolate-homocysteine methyltransferase reductase (MTRR), transcript variant 2, mRNA [NM_024010]	chr5:7900491-7900549	hs|5p15.31	TTCCATGCAAAGGCTTCCTGAAATAGGGGAGACTGACTGAGTAGCTCATTCTTGTGACTT
A_23_P146922	0.000779102	1.23693	down	1.08315	1.15186	1.46699	1.43362	1.19264	1.44734	A_23_P146922	A_23_P146922	NM_000820	NM_000820	NM_000820	Hs.646346	2621	GAS6	growth arrest-specific 6	ENST00000327773	THC2506281	GO:0001764(neuron migration)|GO:0001786(phosphatidylserine binding)|GO:0001934(positive regulation of protein phosphorylation)|GO:0001961(positive regulation of cytokine-mediated signaling pathway)|GO:0002576(platelet degranulation)|GO:0003104(positive regulation of glomerular filtration)|GO:0005102(receptor binding)|GO:0005245(voltage-gated calcium channel activity)|GO:0005509(calcium ion bindin…	Homo sapiens growth arrest-specific 6 (GAS6), mRNA [NM_000820]	chr13:114531609-114531550	hs|13q34	GGGGACTTGTTCCAACCGGAGCGAGGACTGTATCATCTGAACCTGACCGTGGGAGGTATT
A_33_P3309491	0.000840552	1.42251	down	1.9445	1.96283	2.56635	2.37659	1.94519	2.43491	A_33_P3309491	A_33_P3309491	NM_005704	NM_005704	NM_005704	Hs.19718	10076	PTPRU	protein tyrosine phosphatase, receptor type, U	ENST00000428026	THC2484946	GO:0004725(protein tyrosine phosphatase activity)|GO:0005001(transmembrane receptor protein tyrosine phosphatase activity)|GO:0005515(protein binding)|GO:0005886(plasma membrane)|GO:0005887(integral to plasma membrane)|GO:0005911(cell-cell junction)|GO:0006470(protein dephosphorylation)|GO:0007155(cell adhesion)|GO:0007185(transmembrane receptor protein tyrosine phosphatase signaling pathway)|GO:…	Homo sapiens protein tyrosine phosphatase, receptor type, U (PTPRU), transcript variant 3, mRNA [NM_005704]	chr1:29653254-29653313	hs|1p35.3	GGAGGCATAAGCTGATGTTTGTAAAGCGCTTTGTAAATAAACGTGCTCTCTGAATGCCAC
A_24_P302374	0.00084253	1.41148	down	-1.61867	-1.62158	-1.00226	-1.17183	-1.55987	-1.1344	A_24_P302374	A_24_P302374	NM_001286	NM_001286	NM_001286	Hs.193043	1185	CLCN6	chloride channel, voltage-sensitive 6	ENST00000312413	THC2507537	GO:0005247(voltage-gated chloride channel activity)|GO:0005524(ATP binding)|GO:0005765(lysosomal membrane)|GO:0006821(chloride transport)|GO:0006884(cell volume homeostasis)|GO:0007165(signal transduction)|GO:0009612(response to mechanical stimulus)|GO:0010008(endosome membrane)|GO:0015297(antiporter activity)|GO:0016021(integral to membrane)|GO:0034220(ion transmembrane transport)|GO:0044070(reg…	Homo sapiens chloride channel, voltage-sensitive 6 (CLCN6), transcript variant 1, mRNA [NM_001286]	chr1:11903126-11903185	hs|1p36.22	CTTTGGAACTTGGGAGTTCTCATTGTAACCCTAACATGTGAGAATAAAATGTCTTCTGTC
A_23_P124003	0.000859703	2.04944	up	-0.638746	-0.776085	-1.75309	-1.91888	-0.695331	-1.54387	A_23_P124003	A_23_P124003	NM_170683	NM_170683	NM_170683	Hs.258580	22953	P2RX2	purinergic receptor P2X, ligand gated ion channel, 2	ENST00000343948	NP1457348	GO:0001614(purinergic nucleotide receptor activity)|GO:0001666(response to hypoxia)|GO:0003029(detection of hypoxic conditions in blood by carotid body chemoreceptor signaling)|GO:0004931(extracellular ATP-gated cation channel activity)|GO:0005507(copper ion binding)|GO:0005524(ATP binding)|GO:0005639(integral to nuclear inner membrane)|GO:0005887(integral to plasma membrane)|GO:0007274(neuromusc…	Homo sapiens purinergic receptor P2X, ligand gated ion channel, 2 (P2RX2), transcript variant 4, mRNA [NM_170683]	chr12:133198203-133198262	hs|12q24.33	AGGGCTCCTTCCTGTGCGACTGGATCTTGCTAACATTCATGAACAAAAACAAGGTCTACA
A_33_P3284586	0.000859836	1.30032	down	-1.4755	-1.39946	-0.981304	-1.07368	-1.41324	-1.09664	A_33_P3284586	A_33_P3284586	NM_018378	NM_018378	NM_018378	Hs.710714	55336	FBXL8	F-box and leucine-rich repeat protein 8	ENST00000258200	THC2477267	GO:0005515(protein binding)	Homo sapiens F-box and leucine-rich repeat protein 8 (FBXL8), mRNA [NM_018378]	chr16:67197815-67197874	hs|16q22.1	TCTTTTGGGATTGTTGCCCCCCGGGTCTTTACCGAGTTGGGAACTGTGATGGCATCGGGA
A_23_P89215	0.000902255	1.48886	down	-0.722432	-0.692919	-0.0951699	-0.0628304	-0.518394	-0.0531167	A_23_P89215	A_23_P89215	NM_022158	NM_022158	NM_022158	Hs.151135	64122	FN3K	fructosamine 3 kinase	ENST00000300784	THC2711228	GO:0005575(cellular_component)|GO:0016310(phosphorylation)|GO:0030387(fructosamine-3-kinase activity)|GO:0030389(fructosamine metabolic process)|GO:0030393(fructoselysine metabolic process)|GO:0030855(epithelial cell differentiation)	Homo sapiens fructosamine 3 kinase (FN3K), mRNA [NM_022158]	chr17:80706848-80708346	hs|17q25.3	CTACAGGTGAAGATCCCGGATCTGTTTTGTGGCCTAGAGATTGTCCCCGCGTTGCTCCAC
A_33_P3284951	0.000902623	1.25031	down	2.39041	2.3798	2.70963	2.64402	2.29216	2.67558	A_33_P3284951	A_33_P3284951	NM_006739	NM_006739	NM_006739	Hs.517582	4174	MCM5	minichromosome maintenance complex component 5	ENST00000216122	NP1157308	GO:0000082(G1/S transition of mitotic cell cycle)|GO:0000278(mitotic cell cycle)|GO:0003677(DNA binding)|GO:0003678(DNA helicase activity)|GO:0005515(protein binding)|GO:0005524(ATP binding)|GO:0005634(nucleus)|GO:0005654(nucleoplasm)|GO:0006260(DNA replication)|GO:0006270(DNA-dependent DNA replication initiation)|GO:0006271(DNA strand elongation involved in DNA replication)|GO:0016020(membrane)|…	Homo sapiens minichromosome maintenance complex component 5 (MCM5), mRNA [NM_006739]	chr22:35813789-35813848	hs|22q12.3	AGGCTGTGGAGGGCGAGATTGACCTGGCCAAGCTGAAGAAGTTTATTGCCTACTGCCGAG
A_24_P135322	0.000946079	1.54964	down	-0.79921	-0.963258	-0.195433	-0.321439	-0.809417	-0.159205	A_24_P135322	A_24_P135322	NM_001024629	NM_001024629	NM_001024629	Hs.131704	8829	NRP1	neuropilin 1	ENST00000374821	THC2501531	GO:0001525(angiogenesis)|GO:0001569(patterning of blood vessels)|GO:0001764(neuron migration)|GO:0001938(positive regulation of endothelial cell proliferation)|GO:0002040(sprouting angiogenesis)|GO:0002042(cell migration involved in sprouting angiogenesis)|GO:0002116(semaphorin receptor complex)|GO:0005021(vascular endothelial growth factor-activated receptor activity)|GO:0005515(protein binding)…	Homo sapiens neuropilin 1 (NRP1), transcript variant 3, mRNA [NM_001024629]	chr10:33502350-33496622	hs|10p11.22	GAAGATGATCATGGATGACAGCAAACGCAAGGCGAAGTCTTTTGAGGGCAACAACAACTA
A_32_P121303	0.00103735	1.43749	down	1.83878	1.82454	2.39987	2.34721	1.73632	2.22321	A_32_P121303	A_32_P121303	NM_007172	NM_007172	NM_007172	Hs.475103	10762	NUP50	nucleoporin 50kDa	ENST00000347635	THC2771636	GO:0000278(mitotic cell cycle)|GO:0005515(protein binding)|GO:0005643(nuclear pore)|GO:0005654(nucleoplasm)|GO:0005737(cytoplasm)|GO:0005975(carbohydrate metabolic process)|GO:0007077(mitotic nuclear envelope disassembly)|GO:0008645(hexose transport)|GO:0009405(pathogenesis)|GO:0010467(gene expression)|GO:0010827(regulation of glucose transport)|GO:0015031(protein transport)|GO:0015758(glucose tr…	Homo sapiens nucleoporin 50kDa (NUP50), transcript variant 2, mRNA [NM_007172]	chr22:45583785-45583843	hs|22q13.31	TACTTGAATTGTCCAGACAATATAATCTCAGCTTGTATTAGTTTTTGAATGCTCCCATCG
A_24_P112447	0.00105609	1.31186	down	-1.67734	-1.6904	-1.27237	-1.39416	-1.73238	-1.25877	A_24_P112447	A_24_P112447	NM_020354	NM_020354	NM_020354	Hs.744948	57089	ENTPD7	ectonucleoside triphosphate diphosphohydrolase 7	ENST00000370489	THC2475588	GO:0008152(metabolic process)|GO:0016021(integral to membrane)|GO:0016787(hydrolase activity)|GO:0030659(cytoplasmic vesicle membrane)|GO:0046872(metal ion binding)	Homo sapiens ectonucleoside triphosphate diphosphohydrolase 7 (ENTPD7), mRNA [NM_020354]	chr10:101465029-101465088	hs|10q24.2	CCTGTCGTAGTGTTGATGATGTTAGTACATGATTTTAAAGGTTAGAACCCCTTCTAAATG
A_24_P70993	0.00110867	1.42529	down	0.875254	0.927069	1.31743	1.34847	0.816123	1.48632	A_24_P70993	A_24_P70993	NM_002414	NM_002414	NM_002414	Hs.653349	4267	CD99	CD99 molecule	ENST00000497752	NP088525	GO:0005737(cytoplasm)|GO:0005886(plasma membrane)|GO:0005887(integral to plasma membrane)|GO:0005925(focal adhesion)|GO:0007155(cell adhesion)	Homo sapiens CD99 molecule (CD99), transcript variant 1, mRNA [NM_002414]	chrX:2638454-2640715	hs|Xp22.33	CTAGTTCCTCCGGTAGCTTTTCAGATGCTGACCTTGCGGATGGCGTTTCAGGTGGAGAAG
A_33_P3388067	0.00130007	1.35806	up	2.30945	2.35744	1.92844	1.93862	2.48957	1.96477	A_33_P3388067	A_33_P3388067	NM_001159524	NM_001159524	NM_001159524	Hs.723116	730291	ZNF735	zinc finger protein 735	ENST00000429565		GO:0003677(DNA binding)|GO:0005634(nucleus)|GO:0006351(transcription, DNA-dependent)|GO:0006355(regulation of transcription, DNA-dependent)|GO:0046872(metal ion binding)	Homo sapiens zinc finger protein 735 (ZNF735), mRNA [NM_001159524]	chr7:63680485-63680544	hs|7q11.21	CTACACATGTGAAGAATGTGGCAGAACCTTTAACTGCTCCTCAACTGTAAAGGCACATAA
A_33_P3385516	0.00130207	1.20767	up	-2.7779	-2.81151	-2.99903	-3.09233	-2.74136	-3.05608	A_33_P3385516	A_33_P3385516	NM_080617	NM_080617	NM_080617	Hs.741877	140689	CBLN4	cerebellin 4 precursor	ENST00000064571	THC2476323	GO:0005615(extracellular space)|GO:0009306(protein secretion)|GO:0030054(cell junction)|GO:0045202(synapse)	Homo sapiens cerebellin 4 precursor (CBLN4), mRNA [NM_080617]	chr20:54572726-54572667	hs|20q13.2	GGTGGGATGCTGTTGTTTCTAATTATACCTATTTTTCAAGGCTTCTGTTGTATTTGAAGT
A_23_P60339	0.00130866	1.2734	down	1.40095	1.28096	1.64867	1.65745	1.29362	1.71548	A_23_P60339	A_23_P60339	NM_032307	NM_032307	NM_032307	Hs.208914	84267	C9orf64	chromosome 9 open reading frame 64	ENST00000314700	THC2473554	GO:0003674(molecular_function)|GO:0005575(cellular_component)|GO:0008150(biological_process)	Homo sapiens chromosome 9 open reading frame 64 (C9orf64), mRNA [NM_032307]	chr9:86554414-86554355	hs|9q21.32	AACTGATCCAAAGAAAACCCCCTGCGTTTTATATCATATCATCTGTACAGTTTTGCTTTG
A_33_P3295538	0.0013985	1.54728	down	-2.67015	-2.5847	-1.99041	-2.16411	-2.7267	-1.93783	A_33_P3295538	A_33_P3295538	NM_198722	NM_198722	NM_198722	Hs.567903	386724	AMIGO3	adhesion molecule with Ig-like domain 3	ENST00000480687	THC2479176	GO:0007157(heterophilic cell-cell adhesion)|GO:0007420(brain development)|GO:0016021(integral to membrane)	Homo sapiens adhesion molecule with Ig-like domain 3 (AMIGO3), mRNA [NM_198722]	chr3:49755052-49754993	hs|3p21.31	AGCTGTGGAAGTGGCTGTGTTCTTCTACAGCCTGTGGAAGAACCCCTGTAGCAGAGCCTC
A_21_P0013767	0.00140561	1.38955	up	-1.0805	-0.979753	-1.59052	-1.52735	-1.04482	-1.41105	A_21_P0013767	A_21_P0013767	lnc-UBQLN2-2:2			Hs.355559		lnc-UBQLN2-2	lnc-UBQLN2-2:2		THC2492858		Homo sapiens hypothetical protein LOC550643, mRNA (cDNA clone IMAGE:5285100). [BC048131]	chrX:56844741-56844800	hs|Xp11.21	AACCTGAGTATTTTACCCAATCCTCTGAAATTAGTCCCTAGCATCAGAATTAAAGAATCT
A_23_P3212	0.00150002	1.35767	up	0.083426	0.225108	-0.221456	-0.251204	0.198346	-0.343869	A_23_P3212	A_23_P3212	NM_020234	NM_020234	NM_020234	Hs.127432	56986	DTWD1	DTW domain containing 1	ENST00000558653	THC2490546		Homo sapiens DTW domain containing 1 (DTWD1), transcript variant 1, mRNA [NM_020234]	chr15:49935617-49935676	hs|15q21.2	GCCATTTACTACTTTCTGGTAGACTACCATACTGATATATTAAAAGAGAAATACAGAGGG
A_33_P3258274	0.00151555	1.37649	up	1.45172	1.48174	0.990216	0.909893	1.46265	1.11302	A_33_P3258274	A_33_P3258274	ENST00000481132		AB209866		7035	TFPI	tissue factor pathway inhibitor (lipoprotein-associated coagulation inhibitor)	ENST00000481132	THC2531009	GO:0004866(endopeptidase inhibitor activity)|GO:0004867(serine-type endopeptidase inhibitor activity)|GO:0005576(extracellular region)|GO:0005615(extracellular space)|GO:0005783(endoplasmic reticulum)|GO:0005886(plasma membrane)|GO:0007596(blood coagulation)|GO:0007598(blood coagulation, extrinsic pathway)|GO:0009986(cell surface)|GO:0010951(negative regulation of endopeptidase activity)|GO:00310…	tissue factor pathway inhibitor (lipoprotein-associated coagulation inhibitor) [Source:HGNC Symbol;Acc:HGNC:11760] [ENST00000481132]	chr2:188349577-188349518	hs|2q32.1	GAGACACTGGAAGAATGCAAGAACATTTGTGAAGATGGTCGTAAGTTTATTTCTTATTTC
A_33_P3267208	0.0015206	1.29123	down	-2.26954	-2.11299	-1.81841	-1.85156	-2.19173	-1.79807	A_33_P3267208	A_33_P3267208	NM_022048	NM_022048	NM_022048	Hs.646508	53944	CSNK1G1	casein kinase 1, gamma 1	ENST00000303052	THC2491600	GO:0004674(protein serine/threonine kinase activity)|GO:0005524(ATP binding)|GO:0005634(nucleus)|GO:0005737(cytoplasm)|GO:0006897(endocytosis)|GO:0008360(regulation of cell shape)|GO:0016055(Wnt receptor signaling pathway)|GO:0018105(peptidyl-serine phosphorylation)	Homo sapiens casein kinase 1, gamma 1 (CSNK1G1), mRNA [NM_022048]	chr15:64457775-64457716	hs|15q22.31	TTGTCTTCTCCTGTGAGTCACTTCAAAAATAAATACTGCTGTCTCTCTTCGAGTGCTGAA
A_21_P0007642	0.00155471	1.26708	up	-2.33994	-2.35995	-2.59875	-2.73597	-2.29361	-2.6833	A_21_P0007642	A_21_P0007642	lnc-SRRM4-1:1					lnc-SRRM4-1	lnc-SRRM4-1:1		THC2786155		HSPB8_HUMAN (Q9UJY1) Heat-shock protein beta-8 (HspB8) (Alpha crystallin C chain) (Small stress protein-like protein HSP22) (E2-induced gene 1 protein) (Protein kinase H11), partial (62%) [THC2786155]	chr12:119658676-119658735	hs|12q24.23	TGTTACAGGAAAACCAGAAAACCCGAAAACCCAGAAGAAAATGAAAATCATTCACATTCC
A_24_P244162	0.0015874	1.41209	down	-0.66662	-0.638828	-0.257178	-0.229058	-0.752278	-0.0779859	A_24_P244162	A_24_P244162	NM_018425	NM_018425	NM_018425	Hs.25300	55361	PI4K2A	phosphatidylinositol 4-kinase type 2 alpha	ENST00000370631	THC2706216	GO:0000287(magnesium ion binding)|GO:0002561(basophil degranulation)|GO:0004430(1-phosphatidylinositol 4-kinase activity)|GO:0005515(protein binding)|GO:0005524(ATP binding)|GO:0005739(mitochondrion)|GO:0005765(lysosomal membrane)|GO:0005768(endosome)|GO:0005794(Golgi apparatus)|GO:0005829(cytosol)|GO:0005887(integral to plasma membrane)|GO:0006644(phospholipid metabolic process)|GO:0006661(phosp…	Homo sapiens phosphatidylinositol 4-kinase type 2 alpha (PI4K2A), mRNA [NM_018425]	chr10:99435228-99435287	hs|10q24.2	CTGGCCTTGGGAACAATGTTCGAGAGAACACTTGCCCCTTGACTGTAGGAGCCAGAAGGG
A_24_P44341	0.00159489	1.25588	up	1.63533	1.7306	1.28145	1.36557	1.62287	1.35568	A_24_P44341	A_24_P44341	NM_020121	NM_020121	NM_020121	Hs.193226	55757	UGGT2	UDP-glucose glycoprotein glucosyltransferase 2	ENST00000376714	THC2489237	GO:0003980(UDP-glucose:glycoprotein glucosyltransferase activity)|GO:0005788(endoplasmic reticulum lumen)|GO:0005793(endoplasmic reticulum-Golgi intermediate compartment)|GO:0006457(protein folding)|GO:0018279(protein N-linked glycosylation via asparagine)|GO:0043687(post-translational protein modification)|GO:0044267(cellular protein metabolic process)	Homo sapiens UDP-glucose glycoprotein glucosyltransferase 2 (UGGT2), mRNA [NM_020121]	chr13:96665632-96665573	hs|13q32.1	GCATTTCACAAAGTATTGTCTGAAAAAGCTCAAAATGAGGAAATTCTGTATGTTCTTCGC
A_23_P91764	0.00159536	1.45389	down	-1.28189	-1.04627	-0.585805	-0.609425	-1.12518	-0.63835	A_23_P91764	A_23_P91764	NM_052945	NM_052945	NM_052945	Hs.344088	115650	TNFRSF13C	tumor necrosis factor receptor superfamily, member 13C	ENST00000291232	THC2485016	GO:0001782(B cell homeostasis)|GO:0002636(positive regulation of germinal center formation)|GO:0009897(external side of plasma membrane)|GO:0016021(integral to membrane)|GO:0030890(positive regulation of B cell proliferation)|GO:0031295(T cell costimulation)|GO:0031296(B cell costimulation)|GO:0042102(positive regulation of T cell proliferation)|GO:0045078(positive regulation of interferon-gamma …	Homo sapiens tumor necrosis factor receptor superfamily, member 13C (TNFRSF13C), mRNA [NM_052945]	chr22:42321231-42321172	hs|22q13.2	ACAGACCACAGCATTCAGCCCCCATGGAGTTTGGTGTGCTTGCCTTTGGCTTCAGACCTC
A_23_P29638	0.00161679	1.38435	down	0.8336	0.779551	1.29525	1.35497	0.784161	1.15472	A_23_P29638	A_23_P29638	NM_184231	NM_184231	NM_184231	Hs.655006	51517	NCKIPSD	NCK interacting protein with SH3 domain	ENST00000294129	THC2618433	GO:0005515(protein binding)|GO:0005829(cytosol)|GO:0005882(intermediate filament)|GO:0006607(NLS-bearing substrate import into nucleus)|GO:0007010(cytoskeleton organization)|GO:0007165(signal transduction)|GO:0008092(cytoskeletal protein binding)|GO:0008180(signalosome)|GO:0017124(SH3 domain binding)|GO:0038096(Fc-gamma receptor signaling pathway involved in phagocytosis)|GO:0045087(innate immune…	Homo sapiens NCK interacting protein with SH3 domain (NCKIPSD), transcript variant 2, mRNA [NM_184231]	chr3:48711855-48711796	hs|3p21.31	GGACCCCCACCTGAAGTAGAACTTAAGAGAGGGGCCAAGTGTAGGATTGGGGACCATGGT
A_24_P196851	0.00162595	1.35112	down	2.37596	2.3041	2.76648	2.6759	2.31916	2.85932	A_24_P196851	A_24_P196851	NM_006289	NM_006289	NM_006289	Hs.471014	7094	TLN1	talin 1	ENST00000314888	THC2582427	GO:0001726(ruffle)|GO:0002576(platelet degranulation)|GO:0005158(insulin receptor binding)|GO:0005178(integrin binding)|GO:0005200(structural constituent of cytoskeleton)|GO:0005515(protein binding)|GO:0005576(extracellular region)|GO:0005737(cytoplasm)|GO:0005815(microtubule organizing center)|GO:0005829(cytosol)|GO:0005886(plasma membrane)|GO:0005911(cell-cell junction)|GO:0005925(focal adhesio…	Homo sapiens talin 1 (TLN1), mRNA [NM_006289]	chr9:35697825-35697766	hs|9p13.3	ACAAGTTTCTGCCTTCAGAGCTTCGAGATGAGCACTAAAGAAGCCTCTTCTATTTAATGC
A_24_P921897	0.00164586	1.2336	up	2.64607	2.68078	2.29982	2.43327	2.66761	2.35276	A_24_P921897	A_24_P921897	NM_015888	NM_015888	NM_015888	Hs.378836	51361	HOOK1	hook microtubule-tethering protein 1	ENST00000371208	THC2642529	GO:0003779(actin binding)|GO:0005515(protein binding)|GO:0005874(microtubule)|GO:0007032(endosome organization)|GO:0007040(lysosome organization)|GO:0007275(multicellular organismal development)|GO:0007286(spermatid development)|GO:0008333(endosome to lysosome transport)|GO:0015031(protein transport)|GO:0030897(HOPS complex)|GO:0042802(identical protein binding)|GO:0045022(early endosome to late …	Homo sapiens hook microtubule-tethering protein 1 (HOOK1), mRNA [NM_015888]	chr1:60341230-60341289	hs|1p32.1	AGGGAGGCTTGAGTACATATACCAATGAAGAGATATTCAGCATTTGTCTATTTGATAAGG
A_33_P3214849	0.00165103	1.2417	down	1.20338	1.12074	1.41567	1.50223	1.18134	1.52451	A_33_P3214849	A_33_P3214849	NM_153705	NM_153705	NM_153705	Hs.83286	143888	KDELC2	KDEL (Lys-Asp-Glu-Leu) containing 2	ENST00000434945	THC2499983	GO:0003674(molecular_function)|GO:0005575(cellular_component)|GO:0005788(endoplasmic reticulum lumen)|GO:0008150(biological_process)	Homo sapiens KDEL (Lys-Asp-Glu-Leu) containing 2 (KDELC2), mRNA [NM_153705]	chr11:108343124-108343065	hs|11q22.3	CAATATCTGAGGAGAAGATGGAGTGAAGGGAATTCTTACTTTTTGCTTTATACCTTTCTA
A_23_P169003	0.00165194	1.30415	down	0.126713	0.112066	0.470347	0.495655	-0.011939	0.410151	A_23_P169003	A_23_P169003	NM_022071	NM_022071	NM_022071	Hs.303208	63898	SH2D4A	SH2 domain containing 4A	ENST00000519207	THC2464353	GO:0005515(protein binding)|GO:0005737(cytoplasm)|GO:0010923(negative regulation of phosphatase activity)|GO:0019902(phosphatase binding)	Homo sapiens SH2 domain containing 4A (SH2D4A), transcript variant 1, mRNA [NM_022071]	chr8:19252242-19252301	hs|8p21.3	ACCCTGCAGCAGAGCCAATACTGATCAACTGAAAGTAAAGTATCCATGGAGTCCTCATTG
A_33_P3278856	0.00167038	2.02162	up	0.954484	0.641691	-0.364484	-0.075353	0.676372	-0.334149	A_33_P3278856	A_33_P3278856	NM_024921	NM_024921	NM_024921	Hs.267038	79983	POF1B	premature ovarian failure, 1B	ENST00000373145	NP286844	GO:0003779(actin binding)|GO:0005923(tight junction)	Homo sapiens premature ovarian failure, 1B (POF1B), mRNA [NM_024921]	chrX:84586022-84585963	hs|Xq21.1	GATCTGAGCCGTAAGAATACGGATCTATATCACTGCTTATTAGAACATTTGCAGAGAATT
A_23_P87709	0.00171524	1.4139	up	1.79284	1.81523	1.25431	1.18289	1.71381	1.38566	A_23_P87709	A_23_P87709	NM_024829	NM_024829	NM_024829	Hs.131933	79887	PLBD1	phospholipase B domain containing 1	ENST00000240617	THC2461394	GO:0005764(lysosome)|GO:0005829(cytosol)|GO:0006644(phospholipid metabolic process)|GO:0016042(lipid catabolic process)|GO:0016787(hydrolase activity)|GO:0036149(phosphatidylinositol acyl-chain remodeling)|GO:0036151(phosphatidylcholine acyl-chain remodeling)|GO:0036152(phosphatidylethanolamine acyl-chain remodeling)|GO:0044281(small molecule metabolic process)|GO:0046474(glycerophospholipid bios…	Homo sapiens phospholipase B domain containing 1 (PLBD1), mRNA [NM_024829]	chr12:14656690-14656631	hs|12p13.1	GACTAGAAGACTGTAAATAAGATACCAAAGGCACTATTTTAGCTATGTTTTTCCCATCAG
A_23_P112341	0.00176202	1.27693	down	1.43452	1.45212	1.82465	1.82956	1.57868	1.86914	A_23_P112341	A_23_P112341	NM_024945	NM_024945	NM_024945	Hs.726327	80010	RMI1	RecQ mediated genome instability 1	ENST00000325875	THC2462880	GO:0002023(reduction of food intake in response to dietary excess)|GO:0005515(protein binding)|GO:0005634(nucleus)|GO:0005654(nucleoplasm)|GO:0006260(DNA replication)|GO:0009749(response to glucose stimulus)|GO:0035264(multicellular organism growth)|GO:0042593(glucose homeostasis)	Homo sapiens RecQ mediated genome instability 1 (RMI1), mRNA [NM_024945]	chr9:86618846-86618905	hs|9q21.32	AAAGAGGGACTGTTTACCATTCTTCCACTGTGCTGTTATAAAGTTGTATTTGAAAGGTAA
A_23_P85726	0.00176473	1.56617	up	-0.228464	-0.333963	-1.10046	-0.929923	-0.363632	-0.837399	A_23_P85726	A_23_P85726	NM_033418	NM_033418	NM_033418	Hs.33922	92342	METTL18	methyltransferase like 18	ENST00000310392	THC2471150	GO:0005737(cytoplasm)|GO:0006479(protein methylation)|GO:0008276(protein methyltransferase activity)	Homo sapiens methyltransferase like 18 (METTL18), mRNA [NM_033418]	chr1:169762265-169762206	hs|1q24.2	TCTTGGATCTTGGTTGTGGATCAGGTTTACTAGGTATAACTGCATTCAAGGGAGGGTCCA
A_21_P0001041	0.001774	1.4175	up	-2.45441	-2.37988	-2.99013	-2.98887	-2.61006	-2.97539	A_21_P0001041	A_21_P0001041	ENST00000417409							ENST00000417409	THC2664620		Q9LLJ1_CHLRE (Q9LLJ1) CALK protein, partial (3%) [THC2664620]	chr1:190463306-190463365	hs|1q31.1	GGTCACCTTGCTTTCTTTGCTCTTGATTGTTTTCTAGCCCTACTTCTGTGACTACATTAA
A_24_P38895	0.00180358	1.47007	down	0.987451	1.08517	1.61235	1.44421	0.893461	1.57719	A_24_P38895	A_24_P38895	NM_002105	NM_002105	NM_002105	Hs.477879	3014	H2AFX	H2A histone family, member X	ENST00000375167	THC2469948	GO:0000077(DNA damage checkpoint)|GO:0000724(double-strand break repair via homologous recombination)|GO:0000781(chromosome, telomeric region)|GO:0000786(nucleosome)|GO:0000790(nuclear chromatin)|GO:0000794(condensed nuclear chromosome)|GO:0001673(male germ cell nucleus)|GO:0001741(XY body)|GO:0003677(DNA binding)|GO:0003684(damaged DNA binding)|GO:0005515(protein binding)|GO:0005634(nucleus)|GO:…	Homo sapiens H2A histone family, member X (H2AFX), mRNA [NM_002105]	chr11:118964650-118964591	hs|11q23.3	CTAGAACCTTAGGCATTGGGGAGTTTTAGATGGACTAATTTTATTAAAGGATTGTTTTTT
A_33_P3337144	0.00180893	1.2178	down	0.996934	1.04321	1.33993	1.36404	1.11547	1.30447	A_33_P3337144	A_33_P3337144	NM_001033723	NM_001033723	NM_001033723	Hs.434957	619279	ZNF704	zinc finger protein 704	ENST00000327835	THC2558843	GO:0046872(metal ion binding)	Homo sapiens zinc finger protein 704 (ZNF704), mRNA [NM_001033723]	chr8:81550890-81550831	hs|8q21.13	GCCACCCAGAAAGCTATGAATTCCAATATACACCACTGATCGTGCAAGTTAGGGTTTTTT
A_23_P48803	0.00186306	1.53074	up	-0.541655	-0.641929	-1.21412	-1.28274	-0.506436	-1.03585	A_23_P48803	A_23_P48803	NM_014548	NM_014548	NM_014548	Hs.513734	29767	TMOD2	tropomodulin 2 (neuronal)	ENST00000249700	THC2473231	GO:0003779(actin binding)|GO:0005523(tropomyosin binding)|GO:0005865(striated muscle thin filament)|GO:0006936(muscle contraction)|GO:0007015(actin filament organization)|GO:0007270(neuron-neuron synaptic transmission)|GO:0007399(nervous system development)|GO:0007611(learning or memory)|GO:0030239(myofibril assembly)|GO:0030426(growth cone)|GO:0045745(positive regulation of G-protein coupled rec…	Homo sapiens tropomodulin 2 (neuronal) (TMOD2), transcript variant 1, mRNA [NM_014548]	chr15:52101182-52101241	hs|15q21.2	AGTAAATGCACATGCCCTGTTGATTGGAGATCAGTAGTGTCATCTTCATAAAGCAAGACA
A_33_P3257330	0.0019439	1.41481	down	-0.572504	-0.541667	-0.145268	0.0840692	-0.519731	-0.0708663	A_33_P3257330	A_33_P3257330	NM_173674	NM_173674	NM_173674	Hs.658304	285761	DCBLD1	discoidin, CUB and LCCL domain containing 1	ENST00000296955	THC2731692	GO:0016021(integral to membrane)|GO:0070492(oligosaccharide binding)	Homo sapiens discoidin, CUB and LCCL domain containing 1 (DCBLD1), mRNA [NM_173674]	chr6:117853430-117853489	hs|6q22.1	TATTGTGCAAAGCTGCCATCCATGCAGGAATAATTGCTGATGAACTAGGTGGCCAGATCA
A_23_P108554	0.00197038	1.23405	up	4.59403	4.51765	4.25014	4.23943	4.46936	4.18128	A_23_P108554	A_23_P108554	NM_004939	NM_004939	NM_004939	Hs.440599	1653	DDX1	DEAD (Asp-Glu-Ala-Asp) box helicase 1	ENST00000617198	THC2508422	GO:0000245(spliceosomal complex assembly)|GO:0003677(DNA binding)|GO:0003682(chromatin binding)|GO:0003712(transcription cofactor activity)|GO:0003724(RNA helicase activity)|GO:0003725(double-stranded RNA binding)|GO:0004518(nuclease activity)|GO:0004527(exonuclease activity)|GO:0005515(protein binding)|GO:0005524(ATP binding)|GO:0005634(nucleus)|GO:0005654(nucleoplasm)|GO:0005737(cytoplasm)|GO:0…	Homo sapiens DEAD (Asp-Glu-Ala-Asp) box helicase 1 (DDX1), mRNA [NM_004939]	chr2:15770975-15771034	hs|2p24.3	AGACATCTTTCCTGCATCTTGGCTACCTTCCTAACCAGCTGTTCAGAACCTTCTGATTTT
A_33_P3390576	0.00201134	1.29347	down	2.13198	2.06337	2.49015	2.40157	1.98443	2.40181	A_33_P3390576	A_33_P3390576	NM_001197104	NM_001197104	NM_001197104	Hs.258855	4297	KMT2A	lysine (K)-specific methyltransferase 2A	ENST00000389506	THC2493286	GO:0001046(core promoter sequence-specific DNA binding)|GO:0003680(AT DNA binding)|GO:0003682(chromatin binding)|GO:0003700(sequence-specific DNA binding transcription factor activity)|GO:0005515(protein binding)|GO:0005634(nucleus)|GO:0005654(nucleoplasm)|GO:0005737(cytoplasm)|GO:0006306(DNA methylation)|GO:0006325(chromatin organization)|GO:0006366(transcription from RNA polymerase II promoter)…	Homo sapiens lysine (K)-specific methyltransferase 2A (KMT2A), transcript variant 1, mRNA [NM_001197104]	chr11:118362577-118362636	hs|11q23.3	TCTGAAGCAAGTTCTGACAGCTTTGTTGAATTCTCGGACTACCAGCCATTTGCTACGCTA
A_24_P210082	0.00202652	1.42804	up	3.49839	3.66046	3.15027	3.0134	3.52802	2.9811	A_24_P210082	A_24_P210082	NM_019021	NM_019021	NM_019021	Hs.715083	54494	C11orf71	chromosome 11 open reading frame 71	ENST00000325636	THC2490393		Homo sapiens chromosome 11 open reading frame 71 (C11orf71), transcript variant 2, mRNA [NM_019021]	chr11:114270786-114270727	hs|11q23.2	TCACCTTACCCAATCCCTGCCGTTGAACCCGATCTCCTAAGAAGTGTGCTGCAACAGCGT
A_33_P3423830	0.00203433	1.34613	down	0.522858	0.428466	0.953126	0.863328	0.58044	1.00175	A_33_P3423830	A_33_P3423830	NM_014719	NM_014719	NM_014719	Hs.744048	9747	TCAF1	TRPM8 channel-associated factor 1	ENST00000414990	THC2463667		Homo sapiens family with sequence similarity 115, member A (FAM115A), transcript variant 1, mRNA [NM_014719]	chr7:143558339-143558280	hs|7q35	CGTAATTAACCGGTGCTGCTTGGACATACCCACACAATCGATCACGTGCCTCTGGGGTGG
A_33_P3312544	0.002066	1.31494	up	-1.51176	-1.4301	-1.95412	-1.91624	-1.58205	-1.83854	A_33_P3312544	A_33_P3312544	ENST00000381582		AK296023	Hs.27283	2560	GABRB1	gamma-aminobutyric acid (GABA) A receptor, beta 1	ENST00000381582		GO:0004890(GABA-A receptor activity)|GO:0005230(extracellular ligand-gated ion channel activity)|GO:0005254(chloride channel activity)|GO:0005886(plasma membrane)|GO:0005887(integral to plasma membrane)|GO:0006810(transport)|GO:0006811(ion transport)|GO:0007165(signal transduction)|GO:0007268(synaptic transmission)|GO:0015276(ligand-gated ion channel activity)|GO:0030054(cell junction)|GO:0034220…	gamma-aminobutyric acid (GABA) A receptor, beta 1 [Source:HGNC Symbol;Acc:HGNC:4081] [ENST00000381582]	chr4:47034971-47035030	hs|4p12	AGTCTGGGTTTCAAAGTGTCCTCTCTCTCCAGGTTCAGGCACACCTGGTGGCAGGAGCAA
A_23_P200670	0.00212238	1.52224	up	-1.10878	-1.22058	-1.90698	-1.63763	-1.13116	-1.7345	A_23_P200670	A_23_P200670	NM_207014	NM_207014	NM_207014	Hs.49421	79819	WDR78	WD repeat domain 78	ENST00000371023	THC2573960	GO:0002244(hemopoietic progenitor cell differentiation)	Homo sapiens WD repeat domain 78 (WDR78), transcript variant 2, mRNA [NM_207014]	chr1:67303277-67303266	hs|1p31.3	GATCTTTTGGCTGTTGGCTATGGGCACTTTGGATTTAAAGAGCAAAAAGAGGACTGGCTT
A_23_P85783	0.00218666	1.25285	down	1.1862	1.1247	1.49322	1.38956	1.1245	1.52826	A_23_P85783	A_23_P85783	NM_006623	NM_006623	NM_006623	Hs.487296	26227	PHGDH	phosphoglycerate dehydrogenase	ENST00000369407	THC2565900	GO:0004617(phosphoglycerate dehydrogenase activity)|GO:0005829(cytosol)|GO:0006541(glutamine metabolic process)|GO:0006544(glycine metabolic process)|GO:0006564(L-serine biosynthetic process)|GO:0006566(threonine metabolic process)|GO:0007420(brain development)|GO:0008652(cellular amino acid biosynthetic process)|GO:0009055(electron carrier activity)|GO:0009448(gamma-aminobutyric acid metabolic p…	Homo sapiens phosphoglycerate dehydrogenase (PHGDH), mRNA [NM_006623]	chr1:120285529-120285588	hs|1p12	TTGGTCCAAGGCACTACACCTGTACTGCAGGGGCTCAATGGAGCTGTCTTCAGGCCAGAA
A_24_P373286	0.0021987	1.33759	down	-1.69222	-1.65657	-1.13146	-1.23298	-1.56147	-1.28691	A_24_P373286	A_24_P373286	NM_014711	NM_014711	NM_014711	Hs.279912	9738	CCP110	centriolar coiled coil protein 110kDa	ENST00000396208	THC2474560	GO:0000086(G2/M transition of mitotic cell cycle)|GO:0000278(mitotic cell cycle)|GO:0005515(protein binding)|GO:0005813(centrosome)|GO:0005814(centriole)|GO:0005829(cytosol)|GO:0006996(organelle organization)|GO:0007099(centriole replication)|GO:0030030(cell projection organization)|GO:0032465(regulation of cytokinesis)|GO:0043234(protein complex)|GO:0051298(centrosome duplication)	Homo sapiens centriolar coiled coil protein 110kDa (CCP110), transcript variant 2, mRNA [NM_014711]	chr16:19564500-19564559	hs|16p12.3	AGATAAAAGCCTGTGTTTTACACATTCTTTTTTGGTGTTCATAGCTTCTTCTCATACAGG
A_23_P47304	0.00220926	1.82399	up	0.0230643	-0.22161	-1.08557	-1.1068	-0.387811	-0.995286	A_23_P47304	A_23_P47304	NM_004347	NM_004347	NM_004347	Hs.213327	838	CASP5	caspase 5, apoptosis-related cysteine peptidase	ENST00000456200	THC2479207	GO:0004197(cysteine-type endopeptidase activity)|GO:0005737(cytoplasm)|GO:0006508(proteolysis)|GO:0006915(apoptotic process)|GO:0008234(cysteine-type peptidase activity)|GO:0021762(substantia nigra development)|GO:0035234(germ cell programmed cell death)|GO:0042981(regulation of apoptotic process)|GO:0043005(neuron projection)|GO:0043025(neuronal cell body)|GO:0050718(positive regulation of inter…	Homo sapiens caspase 5, apoptosis-related cysteine peptidase (CASP5), transcript variant a, mRNA [NM_004347]	chr11:104868201-104868142	hs|11q22.3	ACCGCACAAGGGGCTCCATCTTCATTACGGAACTCATCACATGCTTCCAGAAATATTCTT
A_23_P210425	0.00221359	1.30935	down	2.21543	2.33664	2.67203	2.57448	2.18227	2.65439	A_23_P210425	A_23_P210425	NM_181526	NM_181526	NM_181526	Hs.504687	10398	MYL9	myosin, light chain 9, regulatory	ENST00000346786	THC2598537	GO:0001725(stress fiber)|GO:0005509(calcium ion binding)|GO:0005829(cytosol)|GO:0005859(muscle myosin complex)|GO:0006936(muscle contraction)|GO:0006937(regulation of muscle contraction)|GO:0007411(axon guidance)|GO:0008307(structural constituent of muscle)|GO:0030018(Z disc)|GO:0048013(ephrin receptor signaling pathway)|GO:0070527(platelet aggregation)	Homo sapiens myosin, light chain 9, regulatory (MYL9), transcript variant 2, mRNA [NM_181526]	chr20:35177541-35177600	hs|20q11.23	TGAGGAAGTGGACGAGATGTACCGGGAGGCACCCATTGATAAGAAAGGCAACTTCAACTA
A_24_P83437	0.00224545	1.23217	up	0.433045	0.325256	0.141664	0.0726562	0.442374	0.082747	A_24_P83437	A_24_P83437	NM_182975	NM_182975	NM_182975	Hs.306221	284695	ZNF326	zinc finger protein 326	ENST00000361911	THC2481876	GO:0000993(RNA polymerase II core binding)|GO:0003677(DNA binding)|GO:0005515(protein binding)|GO:0005654(nucleoplasm)|GO:0005681(spliceosomal complex)|GO:0006351(transcription, DNA-dependent)|GO:0006397(mRNA processing)|GO:0008270(zinc ion binding)|GO:0008380(RNA splicing)|GO:0016363(nuclear matrix)|GO:0032784(regulation of transcription elongation, DNA-dependent)|GO:0043231(intracellular membra…	Homo sapiens zinc finger protein 326 (ZNF326), transcript variant 3, mRNA [NM_182975]	chr1:90470867-90470926	hs|1p22.2	AAGTACTCTTTAGGCATGTTATGATACTTGAACTTCACTGTTTGCTATTGAATCATCACC
A_33_P3304377	0.00225407	1.60647	up	0.587165	0.546509	-0.308332	-0.108501	0.333758	-0.167429	A_33_P3304377	A_33_P3304377	NM_002454	NM_002454	NM_002454	Hs.481551	4552	MTRR	5-methyltetrahydrofolate-homocysteine methyltransferase reductase	ENST00000514369	THC2781298	GO:0000096(sulfur amino acid metabolic process)|GO:0003958(NADPH-hemoprotein reductase activity)|GO:0005506(iron ion binding)|GO:0005654(nucleoplasm)|GO:0005737(cytoplasm)|GO:0005829(cytosol)|GO:0006306(DNA methylation)|GO:0006555(methionine metabolic process)|GO:0006766(vitamin metabolic process)|GO:0006767(water-soluble vitamin metabolic process)|GO:0006805(xenobiotic metabolic process)|GO:0009…	Homo sapiens 5-methyltetrahydrofolate-homocysteine methyltransferase reductase (MTRR), transcript variant 1, mRNA [NM_002454]	chr5:7878368-7878427	hs|5p15.31	CCTCTCTGAATATTCCTGGTTTACCCCCAGAATATTTACAGGTACATCTGCAGGAGTCTC
A_33_P3216292	0.00226937	1.39955	down	-0.849371	-1.08676	-0.460864	-0.467858	-0.947816	-0.500321	A_33_P3216292	A_33_P3216292	NM_001267571	NM_001267571	NM_001267571	Hs.371016	55357	TBC1D2	TBC1 domain family, member 2	ENST00000375066	THC2484888	GO:0005097(Rab GTPase activator activity)|GO:0005515(protein binding)|GO:0016023(cytoplasmic membrane-bounded vesicle)|GO:0030054(cell junction)|GO:0031410(cytoplasmic vesicle)|GO:0032851(positive regulation of Rab GTPase activity)|GO:0045296(cadherin binding)	Homo sapiens TBC1 domain family, member 2 (TBC1D2), transcript variant 1, mRNA [NM_001267571]	chr9:100961388-100961329	hs|9q22.33	CACTGCCTCTATAGGGTAACCTGGAACATTCTCTAGGTTATATCAATATAAAACAATGTA
A_23_P212447	0.00228965	1.33647	down	-0.102663	-0.0652505	0.415929	0.304608	0.053673	0.420502	A_23_P212447	A_23_P212447	NM_018262	NM_018262	NM_018262	Hs.655284	55764	IFT122	intraflagellar transport 122	ENST00000348417	NP239264	GO:0001843(neural tube closure)|GO:0005515(protein binding)|GO:0005737(cytoplasm)|GO:0005929(cilium)|GO:0006996(organelle organization)|GO:0007227(signal transduction downstream of smoothened)|GO:0010172(embryonic body morphogenesis)|GO:0016020(membrane)|GO:0021914(negative regulation of smoothened signaling pathway involved in ventral spinal cord patterning)|GO:0030991(intraflagellar transport p…	Homo sapiens intraflagellar transport 122 (IFT122), transcript variant 3, mRNA [NM_018262]	chr3:129236393-129237964	hs|3q22.1	TGAGACCCAAGCGGGATGACAGACAGCTAGAGATTGCAAACAACAGCTCCCAGATTCTGC
A_33_P3366120	0.00231216	1.50425	down	3.14427	3.00698	3.70597	3.58235	2.90687	3.53694	A_33_P3366120	A_33_P3366120	NM_001110556	NM_001110556	NM_001110556	Hs.195464	2316	FLNA	filamin A, alpha	ENST00000369850	THC2495502	GO:0001837(epithelial to mesenchymal transition)|GO:0001948(glycoprotein binding)|GO:0002576(platelet degranulation)|GO:0004871(signal transducer activity)|GO:0005080(protein kinase C binding)|GO:0005515(protein binding)|GO:0005576(extracellular region)|GO:0005634(nucleus)|GO:0005737(cytoplasm)|GO:0005802(trans-Golgi network)|GO:0005829(cytosol)|GO:0005884(actin filament)|GO:0005886(plasma membra…	Homo sapiens filamin A, alpha (FLNA), transcript variant 2, mRNA [NM_001110556]	chrX:153577323-153577264	hs|Xq28	TCTACAGCGTGTCCTACCTGCTCAAGGACAAGGGGGAGTACACACTGGTGGTCAAATGGG
A_23_P16166	0.0023285	1.37302	down	-1.10845	-1.1239	-0.513408	-0.661104	-1.00221	-0.688006	A_23_P16166	A_23_P16166	NM_006702	NM_006702	NM_006702	Hs.631863	10908	PNPLA6	patatin-like phospholipase domain containing 6	ENST00000414982	THC2788790	GO:0001525(angiogenesis)|GO:0004622(lysophospholipase activity)|GO:0005783(endoplasmic reticulum)|GO:0005789(endoplasmic reticulum membrane)|GO:0009887(organ morphogenesis)|GO:0016020(membrane)|GO:0016021(integral to membrane)|GO:0016042(lipid catabolic process)|GO:0032502(developmental process)|GO:0046470(phosphatidylcholine metabolic process)	Homo sapiens patatin-like phospholipase domain containing 6 (PNPLA6), transcript variant 2, mRNA [NM_006702]	chr19:7625582-7625641	hs|19p13.2	GGCAACGTCATTGAGAAAATGCTCACAGACCGGCGGTCTACAGACCTTAATGAGAGCCGC
A_23_P119916	0.00238051	1.46491	down	-3.23218	-3.05565	-2.52208	-2.49013	-3.0093	-2.6325	A_23_P119916	A_23_P119916	NM_006522	NM_006522	NM_006522	Hs.29764	7475	WNT6	wingless-type MMTV integration site family, member 6	ENST00000233948	THC2471878	GO:0001658(branching involved in ureteric bud morphogenesis)|GO:0005109(frizzled binding)|GO:0005576(extracellular region)|GO:0005578(proteinaceous extracellular matrix)|GO:0005615(extracellular space)|GO:0005788(endoplasmic reticulum lumen)|GO:0005796(Golgi lumen)|GO:0005886(plasma membrane)|GO:0009798(axis specification)|GO:0009986(cell surface)|GO:0010628(positive regulation of gene expression…	Homo sapiens wingless-type MMTV integration site family, member 6 (WNT6), mRNA [NM_006522]	chr2:219738852-219738911	hs|2q35	TGGAAAAAAGCCAGTCTAAAGGCCTCTGGATACTGGGCTCCCCAGAACTGCTGGCCACAG
A_24_P291401	0.00246175	1.21283	up	5.17413	5.18575	4.95804	4.86265	5.13039	4.83444	A_24_P291401	A_24_P291401	NM_001031738	NM_001031738	NM_001031738	Hs.591559	129303	TMEM150A	transmembrane protein 150A	ENST00000422458	THC2567684	GO:0005764(lysosome)|GO:0005886(plasma membrane)|GO:0009056(catabolic process)|GO:0016021(integral to membrane)|GO:0030262(apoptotic nuclear change)	Homo sapiens transmembrane protein 150A (TMEM150A), transcript variant 1, mRNA [NM_001031738]	chr2:85826387-85826328	hs|2p11.2	TGTGAGTGGGTGTGTGTCATCGATATCCTCATTTTCTATGGCACCTTCAGCTACGAGTTT
A_23_P126393	0.00249162	1.21984	down	0.49168	0.513906	0.854198	0.769692	0.472581	0.714338	A_23_P126393	A_23_P126393	NM_012432	NM_012432	NM_012432	Hs.643565	9869	SETDB1	SET domain, bifurcated 1	ENST00000271640	THC2466596	GO:0000122(negative regulation of transcription from RNA polymerase II promoter)|GO:0000790(nuclear chromatin)|GO:0001833(inner cell mass cell proliferation)|GO:0003677(DNA binding)|GO:0005515(protein binding)|GO:0005634(nucleus)|GO:0005654(nucleoplasm)|GO:0005737(cytoplasm)|GO:0005886(plasma membrane)|GO:0006325(chromatin organization)|GO:0006351(transcription, DNA-dependent)|GO:0008270(zinc ion…	Homo sapiens SET domain, bifurcated 1 (SETDB1), transcript variant 2, mRNA [NM_012432]	chr1:150937122-150937181	hs|1q21.3	AACAGACTTTGTTCTTAGAATGGAGCCTGTGTATCTACTATCTCCAGTTTGTATTATTTC
A_21_P0012569	0.00255549	1.53005	up	-0.143494	-0.0725262	-0.869507	-0.785405	-0.354977	-0.756826	A_21_P0012569	A_21_P0012569	ENST00000422682							ENST00000422682	THC2568011		olfactory receptor, family 7, subfamily E, member 117 pseudogene [Source:HGNC Symbol;Acc:HGNC:15303] [ENST00000422682]	chr11:3620886-3620827	hs|11p15.4	TTTTTCTTGTGTGGGTGAGAAAGGGCAACCACATTAAATCTCTACATCTGCAAATCCTGC
A_21_P0009299	0.00256377	1.31263	up	-1.87182	-2.00436	-2.24751	-2.38388	-1.95217	-2.37436	A_21_P0009299	A_21_P0009299	XR_111668	XR_111668	XR_111668	Hs.643090	100506974	LOC100506974	uncharacterized LOC100506974		THC2623839		PREDICTED: Homo sapiens uncharacterized LOC100506974 (LOC100506974), ncRNA [XR_111668]	chr17:13680019-13679960	hs|17p12	CTTGGCTGCCTGGAACTTAAAACAACGACAACAACAATGTCCAGATAAACCCAATAAAAT
A_23_P72737	0.00261389	1.38612	up	1.10753	1.08042	0.637911	0.467402	0.978543	0.648043	A_23_P72737	A_23_P72737	NM_003641	NM_003641	NM_003641	Hs.458414	8519	IFITM1	interferon induced transmembrane protein 1	ENST00000408968	THC2468840	GO:0001503(ossification)|GO:0005057(receptor signaling protein activity)|GO:0005515(protein binding)|GO:0005886(plasma membrane)|GO:0007166(cell surface receptor signaling pathway)|GO:0008285(negative regulation of cell proliferation)|GO:0009615(response to virus)|GO:0016020(membrane)|GO:0016021(integral to membrane)|GO:0019221(cytokine-mediated signaling pathway)|GO:0030336(negative regulation o…	Homo sapiens interferon induced transmembrane protein 1 (IFITM1), mRNA [NM_003641]	chr11:315209-315268	hs|11p15.5	ATACAGCAGTTTATACCCACACACCTGTCTACAGTGTCATTCAATAAAGTGCACGTGCTT
A_23_P82979	0.00267065	1.49605	down	-1.21262	-1.18929	-0.432093	-0.698148	-1.15056	-0.678764	A_23_P82979	A_23_P82979	NM_006059	NM_006059	NM_006059	Hs.201805	10319	LAMC3	laminin, gamma 3	ENST00000462567	THC2471485	GO:0000904(cell morphogenesis involved in differentiation)|GO:0005198(structural molecule activity)|GO:0005576(extracellular region)|GO:0005578(proteinaceous extracellular matrix)|GO:0005604(basement membrane)|GO:0007155(cell adhesion)|GO:0007601(visual perception)|GO:0014002(astrocyte development)|GO:0016020(membrane)|GO:0030198(extracellular matrix organization)|GO:0060041(retina development in…	Homo sapiens laminin, gamma 3 (LAMC3), mRNA [NM_006059]	chr9:133967284-133967341	hs|9q34.12	CTGTGAACTCGACCCCGTGTGGATAGTCACACTCCCTGCCGATTCTGTCTGTGGCTTCTT
A_23_P433152	0.00267522	1.42011	up	1.40391	1.60041	0.906169	0.964509	1.45655	1.07219	A_23_P433152	A_23_P433152	NM_173487	NM_173487	NM_173487	Hs.567679	132321	C4orf33	chromosome 4 open reading frame 33	ENST00000425929	THC2471299		Homo sapiens chromosome 4 open reading frame 33 (C4orf33), transcript variant 1, mRNA [NM_173487]	chr4:130032875-130032934	hs|4q28.2	AACACACTGCTTGGAGAAGAGTGGAAACAACCGGAATCAGACCTGTGGCTAATAGAGAAA
A_33_P3256920	0.00273333	1.46629	down	-0.346023	-0.248229	0.268363	0.132105	-0.498531	0.163268	A_33_P3256920	A_33_P3256920	NM_058238	NM_058238	NM_058238	Hs.512714	7477	WNT7B	wingless-type MMTV integration site family, member 7B	ENST00000339464	THC2466263	GO:0001701(in utero embryonic development)|GO:0003338(metanephros morphogenesis)|GO:0005109(frizzled binding)|GO:0005576(extracellular region)|GO:0005578(proteinaceous extracellular matrix)|GO:0005615(extracellular space)|GO:0005788(endoplasmic reticulum lumen)|GO:0005796(Golgi lumen)|GO:0005886(plasma membrane)|GO:0007257(activation of JUN kinase activity)|GO:0008284(positive regulation of cell …	Homo sapiens wingless-type MMTV integration site family, member 7B (WNT7B), mRNA [NM_058238]	chr22:46319002-46318943	hs|22q13.31	AAGCCCATGGAGACAGACCTGGTGTACATTGAGAAGTCGCCCAACTACTGCGAGGAGGAC
A_33_P3772996	0.00273761	1.36214	down	0.481726	0.645733	1.11143	1.01237	0.667614	1.00892	A_33_P3772996	A_33_P3772996	NM_001242860	NM_001242860	NM_001242860	Hs.487325	5567	PRKACB	protein kinase, cAMP-dependent, catalytic, beta	ENST00000394838	THC2493974	GO:0000287(magnesium ion binding)|GO:0001843(neural tube closure)|GO:0003091(renal water homeostasis)|GO:0004691(cAMP-dependent protein kinase activity)|GO:0005515(protein binding)|GO:0005524(ATP binding)|GO:0005654(nucleoplasm)|GO:0005813(centrosome)|GO:0005829(cytosol)|GO:0005886(plasma membrane)|GO:0005952(cAMP-dependent protein kinase complex)|GO:0005975(carbohydrate metabolic process)|GO:000…	Homo sapiens protein kinase, cAMP-dependent, catalytic, beta (PRKACB), transcript variant 7, mRNA [NM_001242860]	chr1:84702761-84702820	hs|1p31.1	GTGTTTCTGCATGGTAATGTCATGTAAATGCTGATATTGATTTCACTGGTCCATCTATAT
A_33_P3267280	0.00276198	1.28043	down	2.54453	2.48303	2.81217	2.93964	2.59713	2.94275	A_33_P3267280	A_33_P3267280	NM_005730	NM_005730	NM_005730	Hs.524530	10106	CTDSP2	CTD (carboxy-terminal domain, RNA polymerase II, polypeptide A) small phosphatase 2	ENST00000622025	THC2528684	GO:0001933(negative regulation of protein phosphorylation)|GO:0005515(protein binding)|GO:0005654(nucleoplasm)|GO:0006470(protein dephosphorylation)|GO:0006987(activation of signaling protein activity involved in unfolded protein response)|GO:0008420(CTD phosphatase activity)|GO:0030968(endoplasmic reticulum unfolded protein response)|GO:0044267(cellular protein metabolic process)|GO:0046872(meta…	Homo sapiens CTD (carboxy-terminal domain, RNA polymerase II, polypeptide A) small phosphatase 2 (CTDSP2), mRNA [NM_005730]	chr12:58217464-58217405	hs|12q14.1	TGAACCTGATCCCAATCTTTGAGGAGCTGAGCGGAGCAGAGGACGTCTACACCAGCCTTG
A_24_P256337	0.00284325	1.72322	up	0.844697	0.841009	-0.0867497	-0.133395	0.620949	0.171478	A_24_P256337	A_24_P256337	NM_201269	NM_201269	NM_201269	Hs.745048	84146	ZNF644	zinc finger protein 644	ENST00000347275	THC2487324	GO:0003677(DNA binding)|GO:0005634(nucleus)|GO:0006351(transcription, DNA-dependent)|GO:0006355(regulation of transcription, DNA-dependent)|GO:0046872(metal ion binding)	Homo sapiens zinc finger protein 644 (ZNF644), transcript variant 1, mRNA [NM_201269]	chr1:91381899-91381840	hs|1p22.2	CAAATTAGGGCATTAAATATCATGTACTTCATAGTTTGAGACTGTTCACTCAAATAGGGC
A_23_P134714	0.00284869	1.28612	up	1.90912	1.87775	1.42305	1.61018	1.87279	1.53736	A_23_P134714	A_23_P134714	NM_005836	NM_005836	NM_005836	Hs.18426	10247	HRSP12	heat-responsive protein 12	ENST00000522791	THC2606400	GO:0004519(endonuclease activity)|GO:0005634(nucleus)|GO:0005737(cytoplasm)|GO:0005739(mitochondrion)|GO:0006449(regulation of translational termination)|GO:0019239(deaminase activity)|GO:0070062(extracellular vesicular exosome)|GO:0090305(nucleic acid phosphodiester bond hydrolysis)	Homo sapiens heat-responsive protein 12 (HRSP12), mRNA [NM_005836]	chr8:99114874-99114815	hs|8q22.2	TAAATTACACCTGTGTGCACCTGTATTACTGAATATAGGAAAGAGATACCCATTACATAG
A_32_P203515	0.00285897	1.28306	up	0.916691	0.866849	0.548609	0.604257	1.04296	0.594869	A_32_P203515	A_32_P203515	NM_015330	NM_015330	NM_015330	Hs.474384	23384	SPECC1L	sperm antigen with calponin homology and coiled-coil domains 1-like	ENST00000437398	THC2600986	GO:0005737(cytoplasm)|GO:0005815(microtubule organizing center)|GO:0005819(spindle)|GO:0005921(gap junction)|GO:0007026(negative regulation of microtubule depolymerization)|GO:0007049(cell cycle)|GO:0016477(cell migration)|GO:0030036(actin cytoskeleton organization)|GO:0030835(negative regulation of actin filament depolymerization)|GO:0031941(filamentous actin)|GO:0051301(cell division)	Homo sapiens sperm antigen with calponin homology and coiled-coil domains 1-like (SPECC1L), transcript variant 1, mRNA [NM_015330]	chr22:24812928-24812987	hs|22q11.23	CATTGCCTTTTGCCTCGTCTAATAGGATCCTTAGGACACTGTGGGCTTTAGGAATGACTA
A_23_P435610	0.00286217	1.29551	down	0.432759	0.263613	0.667783	0.724115	0.34657	0.771614	A_23_P435610	A_23_P435610	NM_015047	NM_015047	NM_015047	Hs.439200	23065	EMC1	ER membrane protein complex subunit 1	ENST00000375208	THC2469478	GO:0016021(integral to membrane)|GO:0072546(ER membrane protein complex)	Homo sapiens ER membrane protein complex subunit 1 (EMC1), transcript variant 1, mRNA [NM_015047]	chr1:19545114-19545055	hs|1p36.13	ATACTAGCGTCTTGTTTGTTGCCCATTGCCTATACTTTTCACCTGAGATGTGTGAGTTGG
A_23_P257538	0.00290578	1.21405	up	1.55005	1.69656	1.35668	1.33983	1.61794	1.32854	A_23_P257538	A_23_P257538	NM_006606	NM_006606	NM_006606	Hs.69330	10741	RBBP9	retinoblastoma binding protein 9	ENST00000337227	THC2601912	GO:0005634(nucleus)|GO:0005654(nucleoplasm)|GO:0005730(nucleolus)|GO:0005737(cytoplasm)|GO:0008152(metabolic process)|GO:0016787(hydrolase activity)|GO:0042127(regulation of cell proliferation)|GO:0070062(extracellular vesicular exosome)	Homo sapiens retinoblastoma binding protein 9 (RBBP9), mRNA [NM_006606]	chr20:18467660-18467601	hs|20p11.23	GTAAAAGTGACTTAATTTGAAATTACTTCTGTTTGGCTAGTTTGCTTAGCTGATCACCAC
A_24_P255218	0.00293984	1.46182	down	0.320921	0.248351	0.910985	0.8326	0.187261	0.656232	A_24_P255218	A_24_P255218	NM_000259	NM_000259	NM_000259	Hs.21213	4644	MYO5A	myosin VA (heavy chain 12, myoxin)	ENST00000613858	NP079941	GO:0000146(microfilament motor activity)|GO:0001726(ruffle)|GO:0001750(photoreceptor outer segment)|GO:0003779(actin binding)|GO:0005509(calcium ion binding)|GO:0005516(calmodulin binding)|GO:0005524(ATP binding)|GO:0005737(cytoplasm)|GO:0005764(lysosome)|GO:0005769(early endosome)|GO:0005770(late endosome)|GO:0005777(peroxisome)|GO:0005783(endoplasmic reticulum)|GO:0005794(Golgi apparatus)|GO:00…	Homo sapiens myosin VA (heavy chain 12, myoxin) (MYO5A), transcript variant 1, mRNA [NM_000259]	chr15:52643522-52643463	hs|15q21.2	GATGTCCGCAAGGAGGAAGTCCTCATCTTAAGGTCTCAACTGGTGAGCCAGAAAGAGGCC
A_33_P3341299	0.00296979	2.26205	down	-2.08932	-1.57397	-0.548092	-0.530088	-1.80228	-0.854506	A_33_P3341299	A_33_P3341299	NM_014405	NM_014405	NM_014405	Hs.514423	27092	CACNG4	calcium channel, voltage-dependent, gamma subunit 4	ENST00000262138	THC2463744	GO:0005245(voltage-gated calcium channel activity)|GO:0005886(plasma membrane)|GO:0005887(integral to plasma membrane)|GO:0005891(voltage-gated calcium channel complex)|GO:0006810(transport)|GO:0007268(synaptic transmission)|GO:0019226(transmission of nerve impulse)|GO:0030666(endocytic vesicle membrane)|GO:0032281(alpha-amino-3-hydroxy-5-methyl-4-isoxazolepropionic acid selective glutamate recep…	Homo sapiens calcium channel, voltage-dependent, gamma subunit 4 (CACNG4), mRNA [NM_014405]	chr17:65028139-65028198	hs|17q24.2	ATCATAACTTCCTGCAAATCAACGCCAGGAGAGCAACTTACCTTCATTTCTTTGTCTTAA
A_21_P0001030	0.00298308	2.02584	up	-1.39581	-1.56888	-2.79928	-2.31867	-1.65285	-2.55515	A_21_P0001030	A_21_P0001030	ENST00000424181			Hs.309138				ENST00000424181			DB051713 TESTI2 Homo sapiens cDNA clone TESTI2041694 5', mRNA sequence [DB051713]	chr1:173992064-173992123	hs|1q25.1	ACAGGAAAAGATATGGCCCATAGAAGGGCTCCTGAAATCTAACCTTGCGACTCTTTAAAA
A_23_P251051	0.00300848	1.4423	down	1.51093	1.47247	2.04178	1.84189	1.34156	2.02642	A_23_P251051	A_23_P251051	NM_181832	NM_181832	NM_181832	Hs.187898	4771	NF2	neurofibromin 2 (merlin)	ENST00000361452	THC2531972	GO:0001707(mesoderm formation)|GO:0001953(negative regulation of cell-matrix adhesion)|GO:0003779(actin binding)|GO:0005515(protein binding)|GO:0005634(nucleus)|GO:0005730(nucleolus)|GO:0005737(cytoplasm)|GO:0005769(early endosome)|GO:0005856(cytoskeleton)|GO:0005886(plasma membrane)|GO:0005912(adherens junction)|GO:0006469(negative regulation of protein kinase activity)|GO:0007398(ectoderm devel…	Homo sapiens neurofibromin 2 (merlin) (NF2), transcript variant 8, mRNA [NM_181832]	chr22:30094507-30094566	hs|22q12.2	AGATCATAGAAGGCTATTTTCTATTCTGGGGAACGATTATAACTTAAATGATTGTTTTAA
A_33_P3235048	0.0030226	1.42237	up	-1.447	-1.5649	-2.11312	-2.10058	-1.58461	-1.90771	A_33_P3235048	A_33_P3235048	NM_001146162	NM_001146162	NM_001146162	Hs.723112	390231	TRIM77	tripartite motif containing 77	ENST00000398290		GO:0005622(intracellular)|GO:0008270(zinc ion binding)	Homo sapiens tripartite motif containing 77 (TRIM77), transcript variant 1, mRNA [NM_001146162]	chr11:89450972-89451031	hs|11q14.3	ATTTGTAGTTTCCTCTCACGCATCTTCTATTTTCCTCTCAGACCTTTCATTTGCCACGGA
A_23_P76705	0.00303415	1.25561	down	0.508803	0.43287	0.834866	0.85151	0.608731	0.849205	A_23_P76705	A_23_P76705	NM_006322	NM_006322	NM_006322	Hs.224152	10426	TUBGCP3	tubulin, gamma complex associated protein 3	ENST00000261965	THC2610754	GO:0000086(G2/M transition of mitotic cell cycle)|GO:0000278(mitotic cell cycle)|GO:0005198(structural molecule activity)|GO:0005200(structural constituent of cytoskeleton)|GO:0005515(protein binding)|GO:0005737(cytoplasm)|GO:0005813(centrosome)|GO:0005814(centriole)|GO:0005819(spindle)|GO:0005827(polar microtubule)|GO:0005829(cytosol)|GO:0007020(microtubule nucleation)|GO:0007338(single fertiliz…	Homo sapiens tubulin, gamma complex associated protein 3 (TUBGCP3), transcript variant 1, mRNA [NM_006322]	chr13:113158954-113158433	hs|13q34	TACATCACATTTGAGGTGCTTGAATGTTCTTGGGATGAGCTTTGGAACAAAGTCCAGCAG
A_23_P66432	0.0030441	1.34128	down	-1.92545	-2.11405	-1.56425	-1.57585	-2.04944	-1.67799	A_23_P66432	A_23_P66432	NM_032646	NM_032646	NM_032646	Hs.27935	94015	TTYH2	tweety family member 2	ENST00000441391	THC2468461	GO:0005254(chloride channel activity)|GO:0005515(protein binding)|GO:0005886(plasma membrane)|GO:0034707(chloride channel complex)	Homo sapiens tweety family member 2 (TTYH2), transcript variant 1, mRNA [NM_032646]	chr17:72257242-72257301	hs|17q25.1	TCATTCCTTACCCTGGTTAGGTCACTACTTTTGCAGATTTTGCTGGCACTGATCTGGAGA
A_24_P294931	0.00305099	1.25614	down	0.112321	0.0502983	0.411264	0.338361	-0.0467627	0.353209	A_24_P294931	A_24_P294931	NM_180976	NM_180976	NM_180976	Hs.533308	5528	PPP2R5D	protein phosphatase 2, regulatory subunit B', delta	ENST00000230402	THC2580502	GO:0000159(protein phosphatase type 2A complex)|GO:0002224(toll-like receptor signaling pathway)|GO:0002755(MyD88-dependent toll-like receptor signaling pathway)|GO:0002756(MyD88-independent toll-like receptor signaling pathway)|GO:0004722(protein serine/threonine phosphatase activity)|GO:0005515(protein binding)|GO:0005634(nucleus)|GO:0005654(nucleoplasm)|GO:0005829(cytosol)|GO:0005975(carbohydr…	Homo sapiens protein phosphatase 2, regulatory subunit B', delta (PPP2R5D), transcript variant 2, mRNA [NM_180976]	chr6:42979730-42979789	hs|6p21.1	TCACAGACATGGAAGGGACCACCCTGGGGCTGACTGCTTTTCTGTGCTGTTGGTTCCCAA
A_19_P00804817	0.00305727	1.471	down	1.1238	1.26926	1.84152	1.87844	1.35744	1.70094	A_19_P00804817	A_19_P00804817	NM_005359	NM_005359	NM_005359	Hs.75862	4089	SMAD4	SMAD family member 4	ENST00000342988	THC2641294	GO:0000122(negative regulation of transcription from RNA polymerase II promoter)|GO:0000790(nuclear chromatin)|GO:0000978(RNA polymerase II core promoter proximal region sequence-specific DNA binding)|GO:0000987(core promoter proximal region sequence-specific DNA binding)|GO:0000988(protein binding transcription factor activity)|GO:0001076(RNA polymerase II transcription factor binding transcript…	Homo sapiens SMAD family member 4 (SMAD4), mRNA [NM_005359]	chr18:48611330-48611389	hs|18q21.2	GTCTGTGGCTAAAAAATAGTCGAACCTTTCTTGAGAACTCTGTAACAAAGTATGTTTTTG
A_33_P3281940	0.00308217	1.24906	up	1.74647	1.68034	1.32341	1.43547	1.62579	1.3312	A_33_P3281940	A_33_P3281940	NM_001278283	NM_001278283	NM_001278283	Hs.282260	6120	RPE	ribulose-5-phosphate-3-epimerase	ENST00000436630	NP1162751	GO:0004750(ribulose-phosphate 3-epimerase activity)|GO:0005829(cytosol)|GO:0005975(carbohydrate metabolic process)|GO:0006098(pentose-phosphate shunt)|GO:0009052(pentose-phosphate shunt, non-oxidative branch)|GO:0009405(pathogenesis)|GO:0019323(pentose catabolic process)|GO:0042802(identical protein binding)|GO:0042803(protein homodimerization activity)|GO:0044262(cellular carbohydrate metabolic …	Homo sapiens ribulose-5-phosphate-3-epimerase (RPE), transcript variant 4, mRNA [NM_001278283]	chr2:210884456-210884515	hs|2q34	ATCAATCTATTAAGAAATGTTTGCTCAGAAGCTGCTCAGAAACGTTCTCTTGATCGGTGA
A_33_P3681213	0.00310149	1.75122	up	0.719663	0.946227	0.204241	-0.124179	0.965965	0.126722	A_33_P3681213	A_33_P3681213	NM_006036	NM_006036	NM_006036	Hs.444349	9581	PREPL	prolyl endopeptidase-like	ENST00000378511	THC2486110	GO:0004252(serine-type endopeptidase activity)|GO:0005794(Golgi apparatus)|GO:0005829(cytosol)|GO:0005856(cytoskeleton)|GO:0006508(proteolysis)|GO:0070008(serine-type exopeptidase activity)	Homo sapiens prolyl endopeptidase-like (PREPL), transcript variant 1, mRNA [NM_006036]	chr2:44549028-44548969	hs|2p21	CCTAATATTATTCTAGATATTCAGCCTGGAGGCAATCATGTAATTGAGGATTCTCACAAA
A_33_P3424612	0.00310185	1.33271	down	-2.56179	-2.57918	-2.17214	-2.08815	-2.65285	-2.29045	A_33_P3424612	A_33_P3424612	ENST00000483158		L37726	Hs.449609				ENST00000483158	NP1455229		immunoglobulin kappa variable 3-11 [Source:HGNC Symbol;Acc:HGNC:5815] [ENST00000483158]	chr2:89326850-89326791	hs|2p11.2	TGGTACCAACAGAAACCTGGCCAGGCTCCCAGGCTCCTCATCTATGATGCATCCAACAGG
A_24_P285480	0.00312034	1.33345	up	4.21921	4.18925	3.80546	3.66723	4.05181	3.74207	A_24_P285480	A_24_P285480	NM_004891	NM_004891	NM_004891	Hs.515879	9553	MRPL33	mitochondrial ribosomal protein L33	ENST00000476552	THC2520232	GO:0003735(structural constituent of ribosome)|GO:0005743(mitochondrial inner membrane)|GO:0005762(mitochondrial large ribosomal subunit)|GO:0006996(organelle organization)|GO:0032543(mitochondrial translation)|GO:0070124(mitochondrial translational initiation)|GO:0070125(mitochondrial translational elongation)|GO:0070126(mitochondrial translational termination)	Homo sapiens mitochondrial ribosomal protein L33 (MRPL33), transcript variant 1, mRNA [NM_004891]	chr2:28002334-28002393	hs|2p23.2	AATACGCTCCCTTTAAACGGTGGATTGAAAATGACTTTGATTTATAAAGAGAAGACTGAG
A_23_P57137	0.00313111	1.41891	down	-2.7914	-2.88979	-2.31261	-2.18261	-2.67888	-2.35051	A_23_P57137	A_23_P57137	NM_018347	NM_018347	NM_018347	Hs.104806	55317	AP5S1	adaptor-related protein complex 5, sigma 1 subunit	ENST00000379573	THC2471468	GO:0000724(double-strand break repair via homologous recombination)|GO:0005515(protein binding)|GO:0005634(nucleus)|GO:0005654(nucleoplasm)|GO:0005737(cytoplasm)|GO:0005764(lysosome)|GO:0005765(lysosomal membrane)|GO:0005770(late endosome)|GO:0005829(cytosol)|GO:0015031(protein transport)|GO:0016197(endosomal transport)|GO:0030119(AP-type membrane coat adaptor complex)|GO:0031902(late endosome me…	Homo sapiens adaptor-related protein complex 5, sigma 1 subunit (AP5S1), transcript variant 2, mRNA [NM_018347]	chr20:3805889-3805948	hs|20p13	CAGTCTAGCCTGGATGACATATTTTTCGTTTTGAATTAAAAGCACTGGCTGTGTGATTTT
A_33_P3216083	0.00313946	1.57761	up	1.09502	1.17993	0.271318	0.47579	0.911608	0.466229	A_33_P3216083	A_33_P3216083	NM_173082	NM_173082	NM_173082	Hs.723297	257218	SHPRH	SNF2 histone linker PHD RING helicase, E3 ubiquitin protein ligase	ENST00000275233	THC2707172	GO:0000209(protein polyubiquitination)|GO:0000786(nucleosome)|GO:0003677(DNA binding)|GO:0004386(helicase activity)|GO:0004842(ubiquitin-protein ligase activity)|GO:0005524(ATP binding)|GO:0005634(nucleus)|GO:0006281(DNA repair)|GO:0006334(nucleosome assembly)|GO:0008270(zinc ion binding)|GO:0016874(ligase activity)	Homo sapiens SNF2 histone linker PHD RING helicase, E3 ubiquitin protein ligase (SHPRH), transcript variant 2, mRNA [NM_173082]	chr6:146209221-146209162	hs|6q24.3	CAGATTCTTAATTAAAGCAACAATAGAAGAAAGAATGCAGGCAATGCTGAAAACTGCTGA
A_23_P216448	0.00315591	1.52035	down	-0.97352	-0.937799	-0.379953	-0.338822	-1.1667	-0.546039	A_23_P216448	A_23_P216448	NM_005596	NM_005596	NM_005596	Hs.644095	4781	NFIB	nuclear factor I/B	ENST00000397581	THC2552061	GO:0000122(negative regulation of transcription from RNA polymerase II promoter)|GO:0000978(RNA polymerase II core promoter proximal region sequence-specific DNA binding)|GO:0000981(sequence-specific DNA binding RNA polymerase II transcription factor activity)|GO:0001077(RNA polymerase II core promoter proximal region sequence-specific DNA binding transcription factor activity involved in positiv…	Homo sapiens nuclear factor I/B (NFIB), transcript variant 3, mRNA [NM_005596]	chr9:14088270-14088211	hs|9p23	TTACCGGCCAATGTCCAAAATTACGGTTTGAACATAATTGGAGAACCTTTCCTTCAAGCA
A_33_P3351175	0.00320599	1.65374	down	-0.445916	-0.306694	0.574441	0.377154	-0.225891	0.247091	A_33_P3351175	A_33_P3351175	NM_006648	NM_006648	NM_006648	Hs.654856	65268	WNK2	WNK lysine deficient protein kinase 2	ENST00000467401	THC2475991	GO:0004674(protein serine/threonine kinase activity)|GO:0005524(ATP binding)|GO:0005737(cytoplasm)|GO:0005886(plasma membrane)|GO:0006468(protein phosphorylation)|GO:0008285(negative regulation of cell proliferation)|GO:0035556(intracellular signal transduction)|GO:0046777(protein autophosphorylation)|GO:0070373(negative regulation of ERK1 and ERK2 cascade)|GO:2000021(regulation of ion homeostasi…	Homo sapiens WNK lysine deficient protein kinase 2 (WNK2), transcript variant 2, mRNA [NM_006648]	chr9:96082754-96082813	hs|9q22.31	CCAGTTCACGCTGTTTTGTAACCACTTTCTAAGCATTTTTTATTCACAATTGGAAACACA
A_33_P3389827	0.00321756	1.22328	up	3.15843	3.05046	2.8347	2.87551	3.19277	2.81921	A_33_P3389827	A_33_P3389827	NM_001165978	NM_001165978	NM_001165978	Hs.469313	150696	PROM2	prominin 2	ENST00000487138	NP1474169	GO:0001934(positive regulation of protein phosphorylation)|GO:0005887(integral to plasma membrane)|GO:0005902(microvillus)|GO:0005929(cilium)|GO:0009986(cell surface)|GO:0015485(cholesterol binding)|GO:0016323(basolateral plasma membrane)|GO:0016324(apical plasma membrane)|GO:0031346(positive regulation of cell projection organization)|GO:0031410(cytoplasmic vesicle)|GO:0031528(microvillus membra…	Homo sapiens prominin 2 (PROM2), transcript variant 1, mRNA [NM_001165978]	chr2:95956002-95956061	hs|2q11.1	TGAGGAAGAGGAGAGAGAAGAGATGGACAGACCTCAGATCCATTAAAGTGTTCTCACTTC
A_33_P3316045	0.00323698	1.30515	down	2.67269	2.59323	3.0657	2.89736	2.55012	3.00563	A_33_P3316045	A_33_P3316045	NM_001080453	NM_001080453	NM_001080453	Hs.532188	26173	INTS1	integrator complex subunit 1	ENST00000404767	THC2638497	GO:0001833(inner cell mass cell proliferation)|GO:0016020(membrane)|GO:0016021(integral to membrane)|GO:0016180(snRNA processing)|GO:0031965(nuclear membrane)|GO:0032039(integrator complex)|GO:0034474(U2 snRNA 3'-end processing)|GO:0043154(negative regulation of cysteine-type endopeptidase activity involved in apoptotic process)	Homo sapiens integrator complex subunit 1 (INTS1), mRNA [NM_001080453]	chr7:1509973-1509914	hs|7p22.3	GAGCGGCGGATCCCCCCGGGCATGGCCTGGGCTGGTTTTGAATGAAACGACCTGAACTGT
A_23_P140876	0.00324977	1.31569	down	0.939405	0.858062	1.38607	1.21546	0.842494	1.2259	A_23_P140876	A_23_P140876	NM_001089	NM_001089	NM_001089	Hs.26630	21	ABCA3	ATP-binding cassette, sub-family A (ABC1), member 3	ENST00000301732	THC2462218	GO:0005215(transporter activity)|GO:0005524(ATP binding)|GO:0005615(extracellular space)|GO:0005886(plasma membrane)|GO:0006810(transport)|GO:0008152(metabolic process)|GO:0016020(membrane)|GO:0016021(integral to membrane)|GO:0042493(response to drug)|GO:0042626(ATPase activity, coupled to transmembrane movement of substances)|GO:0055085(transmembrane transport)|GO:0097208(alveolar lamellar body)…	Homo sapiens ATP-binding cassette, sub-family A (ABC1), member 3 (ABCA3), mRNA [NM_001089]	chr16:2326322-2326263	hs|16p13.3	CCCAGTGACTTGTCCAAGTTTACACACGACACTAATCTCCCCTGGGGAGGAAGCGGGAAG
A_24_P570049	0.00325665	1.54481	down	-0.519927	-0.252301	0.254166	0.369531	-0.239316	0.247051	A_24_P570049	A_24_P570049	NM_005036	NM_005036	NM_005036	Hs.103110	5465	PPARA	peroxisome proliferator-activated receptor alpha	ENST00000407236	THC2602549	GO:0000122(negative regulation of transcription from RNA polymerase II promoter)|GO:0000978(RNA polymerase II core promoter proximal region sequence-specific DNA binding)|GO:0001077(RNA polymerase II core promoter proximal region sequence-specific DNA binding transcription factor activity involved in positive regulation of transcription)|GO:0001078(RNA polymerase II core promoter proximal region …	Homo sapiens peroxisome proliferator-activated receptor alpha (PPARA), transcript variant 5, mRNA [NM_005036]	chr22:46639178-46639237	hs|22q13.31	CAGACTCTCCACATGTGCTCTACTAGTGAGTGCCTTATACTCTCAGTATTTTGGGGCTTA
A_23_P435941	0.00325917	1.30368	down	0.745507	0.724975	1.15971	1.01752	0.774936	1.21596	A_23_P435941	A_23_P435941	NM_138352	NM_138352	NM_138352	Hs.140309	90378	SAMD1	sterile alpha motif domain containing 1	ENST00000533683	THC2493012	GO:0005576(extracellular region)|GO:0005737(cytoplasm)	Homo sapiens sterile alpha motif domain containing 1 (SAMD1), mRNA [NM_138352]	chr19:14199590-14199531	hs|19p13.12	GGGCGCAAAGAGAAGCCATCTGATCCCGTCGAGTGGACCGTGATGGATGTCGTCGAATAT
A_33_P3259203	0.0032838	1.27927	down	-3.03652	-2.94073	-2.60869	-2.70748	-2.94883	-2.54393	A_33_P3259203	A_33_P3259203	ENST00000375353	XM_006719983	XM_006719983		348013	TMEM255B	transmembrane protein 255B	ENST00000375353	THC2712321	GO:0016021(integral to membrane)	transmembrane protein 255B [Source:HGNC Symbol;Acc:HGNC:28297] [ENST00000375353]	chr13:114515136-114515195	hs|13q34	CCTCCTCTGAGAGCAATTGTTCTGGTGTTTTCACATCCCTTAATTAATTAGCTATTATTA
A_33_P3427239	0.00329913	1.35519	up	-0.574089	-0.687427	-1.12776	-1.17043	-0.704092	-0.982903	A_33_P3427239	A_33_P3427239	BC035129		BC035129	Hs.659762	100134937	LOC100134937	uncharacterized LOC100134937		THC2602616		Homo sapiens cDNA clone IMAGE:5263734. [BC035129]	chr4:6987771-6987712	hs|4p16.1	GGCACGAAGGAACTTTTTTGGGTGATGAAAAATAAAACTTTGGATGTCGAACATATTTTG
A_33_P3767773	0.00332194	1.42986	down	1.89878	1.63723	2.31485	2.24651	1.70724	2.22952	A_33_P3767773	A_33_P3767773	NM_020765	NM_020765	NM_020765	Hs.148078	23352	UBR4	ubiquitin protein ligase E3 component n-recognin 4	ENST00000459947	THC2491219	GO:0004842(ubiquitin-protein ligase activity)|GO:0005515(protein binding)|GO:0005516(calmodulin binding)|GO:0005654(nucleoplasm)|GO:0005737(cytoplasm)|GO:0005813(centrosome)|GO:0008270(zinc ion binding)|GO:0016020(membrane)|GO:0016021(integral to membrane)|GO:0016032(viral reproduction)|GO:0016874(ligase activity)|GO:0042787(protein ubiquitination involved in ubiquitin-dependent protein catabolic…	Homo sapiens ubiquitin protein ligase E3 component n-recognin 4 (UBR4), mRNA [NM_020765]	chr1:19401072-19401013	hs|1p36.13	CCCGGCCAGCTTCATACTTGAGTGTGCACATCTTGAGAAATAAACAAGTGACTTAACACA
A_24_P107336	0.00334898	1.41824	down	1.67149	1.65536	2.27385	2.09261	1.55914	2.03185	A_24_P107336	A_24_P107336	NM_052875	NM_052875	NM_052875	Hs.334684	112936	VPS26B	vacuolar protein sorting 26 homolog B (S. pombe)	ENST00000281187	THC2468521	GO:0005768(endosome)|GO:0005769(early endosome)|GO:0005770(late endosome)|GO:0005829(cytosol)|GO:0006886(intracellular protein transport)|GO:0008565(protein transporter activity)|GO:0030904(retromer complex)|GO:0042147(retrograde transport, endosome to Golgi)|GO:0043231(intracellular membrane-bounded organelle)	Homo sapiens vacuolar protein sorting 26 homolog B (S. pombe) (VPS26B), mRNA [NM_052875]	chr11:134117288-134117347	hs|11q25	AACTGACAACACACGTTCATTTTCCAACCTTCCTAACATCTTAAACCTTTCTTCTGGGAG
A_33_P3239787	0.00336757	1.27073	down	2.08148	2.0573	2.40602	2.42635	1.95515	2.29852	A_33_P3239787	A_33_P3239787	NM_014699	NM_014699	NM_014699	Hs.119273	9726	ZNF646	zinc finger protein 646	ENST00000300850	THC2471197	GO:0003677(DNA binding)|GO:0005515(protein binding)|GO:0005634(nucleus)|GO:0006351(transcription, DNA-dependent)|GO:0006355(regulation of transcription, DNA-dependent)|GO:0046872(metal ion binding)	Homo sapiens zinc finger protein 646 (ZNF646), mRNA [NM_014699]	chr16:31089514-31089573	hs|16p11.2	AAAGAGCTATCGCCACTCAGGCAGCCTTATCAACCACAGGCAGACCCACCAGACAGGAGA
A_32_P447001	0.00337844	1.79686	up	-1.20341	-0.790229	-1.92094	-1.75032	-0.898448	-1.75727	A_32_P447001	A_32_P447001	NM_001198784	NM_001198784	NM_001198784	Hs.97300	145788	C15orf65	chromosome 15 open reading frame 65	ENST00000570794	THC2646760		Homo sapiens chromosome 15 open reading frame 65 (C15orf65), mRNA [NM_001198784]	chr15:55710662-55710721	hs|15q21.3	TTTCAAGCCATATCAGAGCAACTGGATTTTATCAAAATAACACTCTAAATACTGCACCTG
A_19_P00812250	0.00340105	1.53588	down	0.467126	0.678449	1.24265	1.32885	0.641487	1.07276	A_19_P00812250	A_19_P00812250	NM_005359	NM_005359	NM_005359	Hs.75862	4089	SMAD4	SMAD family member 4	ENST00000342988	THC2641294	GO:0000122(negative regulation of transcription from RNA polymerase II promoter)|GO:0000790(nuclear chromatin)|GO:0000978(RNA polymerase II core promoter proximal region sequence-specific DNA binding)|GO:0000987(core promoter proximal region sequence-specific DNA binding)|GO:0000988(protein binding transcription factor activity)|GO:0001076(RNA polymerase II transcription factor binding transcript…	Homo sapiens SMAD family member 4 (SMAD4), mRNA [NM_005359]	chr18:48611270-48611329	hs|18q21.2	GGTCAGTTGAAAGTCCCAGGAGTTCCTTTGTGGCTTTCTGTATACTTTTGCCTGGTTAAA
A_23_P209904	0.00343075	1.43257	down	2.87023	2.73277	3.43088	3.24896	2.72609	3.20508	A_23_P209904	A_23_P209904	NM_002081	NM_002081	NM_002081	Hs.328232	2817	GPC1	glypican 1	ENST00000264039	THC2604211	GO:0001523(retinoid metabolic process)|GO:0005507(copper ion binding)|GO:0005578(proteinaceous extracellular matrix)|GO:0005615(extracellular space)|GO:0005768(endosome)|GO:0005796(Golgi lumen)|GO:0005886(plasma membrane)|GO:0005887(integral to plasma membrane)|GO:0005975(carbohydrate metabolic process)|GO:0006024(glycosaminoglycan biosynthetic process)|GO:0006027(glycosaminoglycan catabolic proc…	Homo sapiens glypican 1 (GPC1), mRNA [NM_002081]	chr2:241407118-241407177	hs|2q37.3	AGGTCCCCGGTTGCTGGTCAGGTCCCCATGGCTTGTTCTCTGGAACCTGACTTTAGATGT
A_24_P96961	0.00345466	1.31828	down	-1.41609	-1.28505	-0.91834	-1.01096	-1.46253	-1.03839	A_24_P96961	A_24_P96961	NM_025106	NM_025106	NM_025106	Hs.8261	80176	SPSB1	splA/ryanodine receptor domain and SOCS box containing 1	ENST00000328089	NP852704	GO:0005515(protein binding)|GO:0005737(cytoplasm)|GO:0016567(protein ubiquitination)|GO:0035556(intracellular signal transduction)	Homo sapiens splA/ryanodine receptor domain and SOCS box containing 1 (SPSB1), mRNA [NM_025106]	chr1:9429495-9429554	hs|1p36.22	GCCTTGTGGCTTGTACAGTTTTGAAACTCCCGTTCTATTTTATGATGGTTGATAATAGTC
A_33_P3379967	0.00346911	1.20634	up	1.44793	1.40323	1.10389	1.09656	1.31028	1.14909	A_33_P3379967	A_33_P3379967	NM_001098478	NM_001098478	NM_001098478	Hs.519972	3134	HLA-F	major histocompatibility complex, class I, F	ENST00000460067	THC2530476	GO:0000139(Golgi membrane)|GO:0001916(positive regulation of T cell mediated cytotoxicity)|GO:0002474(antigen processing and presentation of peptide antigen via MHC class I)|GO:0002479(antigen processing and presentation of exogenous peptide antigen via MHC class I, TAP-dependent)|GO:0002480(antigen processing and presentation of exogenous peptide antigen via MHC class I, TAP-independent)|GO:0005…	Homo sapiens major histocompatibility complex, class I, F (HLA-F), transcript variant 3, mRNA [NM_001098478]	chr6:29692114-29692173	hs|6p22.1	TTCTATGAGGCAGAGGAATATGCAGAGGAGTTCAGGACCTACCTGGAGGGCGAGTGCCTG
A_23_P82523	0.00348364	1.62966	up	1.83788	1.88035	1.0535	0.990584	1.79011	1.35054	A_23_P82523	A_23_P82523	NM_000927	NM_000927	NM_000927	Hs.489033	5243	ABCB1	ATP-binding cassette, sub-family B (MDR/TAP), member 1	ENST00000475929	THC2464142	GO:0000086(G2/M transition of mitotic cell cycle)|GO:0005215(transporter activity)|GO:0005515(protein binding)|GO:0005524(ATP binding)|GO:0005886(plasma membrane)|GO:0006810(transport)|GO:0006855(drug transmembrane transport)|GO:0008559(xenobiotic-transporting ATPase activity)|GO:0009986(cell surface)|GO:0016020(membrane)|GO:0016021(integral to membrane)|GO:0042493(response to drug)|GO:0042626(AT…	Homo sapiens ATP-binding cassette, sub-family B (MDR/TAP), member 1 (ABCB1), mRNA [NM_000927]	chr7:87138603-87135313	hs|7q21.12	GTCACTGCCTAATAAATATAGCACTAAAGTAGGAGACAAAGGAACTCAGCTCTCTGGTGG
A_23_P342600	0.00349075	1.27121	down	0.691069	0.717513	0.999811	1.06481	0.784476	1.16706	A_23_P342600	A_23_P342600	NM_080836	NM_080836	NM_080836	Hs.100057	140901	STK35	serine/threonine kinase 35	ENST00000493263	THC2566103	GO:0004674(protein serine/threonine kinase activity)|GO:0005524(ATP binding)|GO:0005730(nucleolus)|GO:0005737(cytoplasm)|GO:0006468(protein phosphorylation)	Homo sapiens serine/threonine kinase 35 (STK35), mRNA [NM_080836]	chr20:2097768-2097827	hs|20p13	GAATCACTTTTATTGACTCTGAGACCAAGAAGGAGCTCCTGGGGACCTACATTAAACAGG
A_23_P164057	0.00351493	1.2142	up	-1.61082	-1.74266	-1.97332	-1.98206	-1.74999	-1.98811	A_23_P164057	A_23_P164057	NM_002404	NM_002404	NM_002404	Hs.296049	4239	MFAP4	microfibrillar-associated protein 4	ENST00000574313	NP1211437	GO:0001527(microfibril)|GO:0003674(molecular_function)|GO:0005515(protein binding)|GO:0005576(extracellular region)|GO:0007155(cell adhesion)|GO:0009650(UV protection)|GO:0010712(regulation of collagen metabolic process)|GO:0030198(extracellular matrix organization)|GO:0031012(extracellular matrix)|GO:0043206(fibril organization)|GO:0048251(elastic fiber assembly)|GO:0070062(extracellular vesicul…	Homo sapiens microfibrillar-associated protein 4 (MFAP4), transcript variant 2, mRNA [NM_002404]	chr17:19286872-19286813	hs|17p11.2	AAATTACACCTGGAGTCAGGTGCAGAAGGGAACCTTGTATTTCACAGGCCTCATTTTGAT
A_23_P115492	0.0035183	1.29712	down	-0.541977	-0.750367	-0.28331	-0.264561	-0.666577	-0.285126	A_23_P115492	A_23_P115492	NM_024749	NM_024749	NM_024749	Hs.96885	79805	VASH2	vasohibin 2	ENST00000366965	THC2482158	GO:0001938(positive regulation of endothelial cell proliferation)|GO:0005737(cytoplasm)|GO:0045766(positive regulation of angiogenesis)	Homo sapiens vasohibin 2 (VASH2), transcript variant 1, mRNA [NM_024749]	chr1:213163328-213163387	hs|1q32.3	AGTCAACAGATGTTATTTCAGTCTCAGTGCATCTCCTCTGGCTTTCTTTGACTGAAGGTG
A_32_P223140	0.00351897	1.41332	up	-1.22551	-1.11383	-1.77636	-1.62228	-1.09791	-1.53587	A_32_P223140	A_32_P223140	NM_145313	NM_145313	NM_145313	Hs.125293	221002	RASGEF1A	RasGEF domain family, member 1A	ENST00000395809	THC2638221	GO:0005088(Ras guanyl-nucleotide exchange factor activity)|GO:0005622(intracellular)|GO:0007264(small GTPase mediated signal transduction)|GO:0016477(cell migration)|GO:0032320(positive regulation of Ras GTPase activity)|GO:0046579(positive regulation of Ras protein signal transduction)	Homo sapiens RasGEF domain family, member 1A (RASGEF1A), transcript variant 2, mRNA [NM_145313]	chr10:43691966-43691700	hs|10q11.21	GTCCCGAGAACCACGTGGAAAAAGACAGCTGGAAGACCCTCAGGACCACCCTTCTGAACA
A_23_P358709	0.00354548	1.97964	down	-2.12175	-2.24159	-1.13455	-1.04962	-1.73724	-0.960705	A_23_P358709	A_23_P358709	NM_020731	NM_020731	NM_020731	Hs.50823	57491	AHRR	aryl-hydrocarbon receptor repressor	ENST00000316418	THC2505449	GO:0000122(negative regulation of transcription from RNA polymerase II promoter)|GO:0001191(RNA polymerase II transcription factor binding transcription factor activity involved in negative regulation of transcription)|GO:0003677(DNA binding)|GO:0004871(signal transducer activity)|GO:0005737(cytoplasm)|GO:0006351(transcription, DNA-dependent)|GO:0007165(signal transduction)|GO:0009410(response to…	Homo sapiens aryl-hydrocarbon receptor repressor (AHRR), transcript variant 1, mRNA [NM_020731]	chr5:438030-438089	hs|5p15.33	AGAAAGTGTGGATGTATCACTTCTCTCTAAAATGTCATTGTTAGCACTAATTACAGGTTC
A_33_P3342106	0.00357656	1.29938	down	2.18925	2.1079	2.48605	2.56834	2.25951	2.63572	A_33_P3342106	A_33_P3342106	NM_015035	NM_015035	NM_015035	Hs.380133	23051	ZHX3	zinc fingers and homeoboxes 3	ENST00000373261	THC2511363	GO:0000122(negative regulation of transcription from RNA polymerase II promoter)|GO:0003677(DNA binding)|GO:0003700(sequence-specific DNA binding transcription factor activity)|GO:0003714(transcription corepressor activity)|GO:0005515(protein binding)|GO:0005634(nucleus)|GO:0005654(nucleoplasm)|GO:0006351(transcription, DNA-dependent)|GO:0030154(cell differentiation)|GO:0042803(protein homodimeri…	Homo sapiens zinc fingers and homeoboxes 3 (ZHX3), mRNA [NM_015035]	chr20:39833327-39833268	hs|20q12	ATTCCTGTAAATACTGCGATTTCAGATCCCATGACATGACCCAATTTGTGGGACATATGA
A_23_P368145	0.00360111	1.37028	up	1.66413	1.76885	1.22503	1.18389	1.51799	1.17864	A_23_P368145	A_23_P368145	NM_152281	NM_152281	NM_152281	Hs.183702	92344	GORAB	golgin, RAB6-interacting	ENST00000498166	THC2471492	GO:0005515(protein binding)|GO:0005634(nucleus)|GO:0005654(nucleoplasm)|GO:0005730(nucleolus)|GO:0005737(cytoplasm)|GO:0005794(Golgi apparatus)	Homo sapiens golgin, RAB6-interacting (GORAB), transcript variant 1, mRNA [NM_152281]	chr1:170522136-170522195	hs|1q24.2	CTGGAATTTATGTGAAGAACCAAACAACTTAAACCAGCATCACTTTTGTCTTCAATTTGC
A_33_P3309468	0.00370106	1.35522	down	-0.223898	-0.275077	0.294215	0.128583	-0.110954	0.282868	A_33_P3309468	A_33_P3309468	NM_002850	NM_002850	NM_002850	Hs.744928	5802	PTPRS	protein tyrosine phosphatase, receptor type, S	ENST00000357368	THC2517908	GO:0005001(transmembrane receptor protein tyrosine phosphatase activity)|GO:0005515(protein binding)|GO:0005887(integral to plasma membrane)|GO:0007155(cell adhesion)|GO:0021510(spinal cord development)|GO:0021549(cerebellum development)|GO:0021766(hippocampus development)|GO:0021987(cerebral cortex development)|GO:0022038(corpus callosum development)|GO:0030198(extracellular matrix organization)…	Homo sapiens protein tyrosine phosphatase, receptor type, S (PTPRS), transcript variant 1, mRNA [NM_002850]	chr19:5205578-5205519	hs|19p13.3	GGTTTTCCCACCCCCGTGTATGTAGATATATCGACTTTGTATTAAAGGAAGATCGTCTGA
A_23_P118749	0.00376275	1.53661	up	1.70179	1.48919	0.984792	0.890054	1.38446	0.841328	A_23_P118749	A_23_P118749	NM_016041	NM_016041	NM_016041	Hs.286131	51009	DERL2	derlin 2	ENST00000573547	THC2518894	GO:0001967(suckling behavior)|GO:0005515(protein binding)|GO:0005769(early endosome)|GO:0005770(late endosome)|GO:0005783(endoplasmic reticulum)|GO:0005789(endoplasmic reticulum membrane)|GO:0008284(positive regulation of cell proliferation)|GO:0016020(membrane)|GO:0030176(integral to endoplasmic reticulum membrane)|GO:0030307(positive regulation of cell growth)|GO:0030433(ER-associated protein c…	Homo sapiens derlin 2 (DERL2), mRNA [NM_016041]	chr17:5377972-5377913	hs|17p13.2	GAAGGACTCGGTGATACCCACTGGGATCTTTTATCCTTTGTTGCAAAAGTGTGGACACTT
A_23_P312300	0.0037805	1.93897	up	-0.605618	-0.791872	-1.71608	-1.7078	-1.08866	-1.92816	A_23_P312300	A_23_P312300	NM_002407	NM_002407	NM_002407	Hs.97644	4246	SCGB2A1	secretoglobin, family 2A, member 1	ENST00000244930	THC2472054	GO:0005615(extracellular space)|GO:0030521(androgen receptor signaling pathway)|GO:0046982(protein heterodimerization activity)	Homo sapiens secretoglobin, family 2A, member 1 (SCGB2A1), mRNA [NM_002407]	chr11:61981344-61981404	hs|11q12.3	GGAAACTGCTAGACAACTGTTGAAACCTCAAATTCATTTCCATTTCAATAACTAACTGCA
A_24_P405002	0.00382376	1.47081	up	0.0904227	-0.0957501	-0.719304	-0.485952	-0.0401249	-0.510032	A_24_P405002	A_24_P405002	NM_152835	NM_152835	NM_152835	Hs.468801	149420	PDIK1L	PDLIM1 interacting kinase 1 like	ENST00000619836	THC2471180	GO:0004674(protein serine/threonine kinase activity)|GO:0005524(ATP binding)|GO:0005654(nucleoplasm)|GO:0006468(protein phosphorylation)	Homo sapiens PDLIM1 interacting kinase 1 like (PDIK1L), transcript variant 1, mRNA [NM_152835]	chr1:26451687-26451746	hs|1p36.11	TGGTGCTAAGGGATACTTTGTCATTATGATGAAGTAAGTGTTAAGTGTCAGATAAATAGC
A_33_P3319625	0.00387776	1.3923	down	1.68988	1.57033	2.04252	2.24621	1.75249	2.15641	A_33_P3319625	A_33_P3319625	NM_001134673	NM_001134673	NM_001134673	Hs.744898	4774	NFIA	nuclear factor I/A	ENST00000371189	THC2515212	GO:0000122(negative regulation of transcription from RNA polymerase II promoter)|GO:0000978(RNA polymerase II core promoter proximal region sequence-specific DNA binding)|GO:0001077(RNA polymerase II core promoter proximal region sequence-specific DNA binding transcription factor activity involved in positive regulation of transcription)|GO:0003700(sequence-specific DNA binding transcription fact…	Homo sapiens nuclear factor I/A (NFIA), transcript variant 1, mRNA [NM_001134673]	chr1:61892168-61892227	hs|1p31.3	CCGATTCGTCAGTGTTGGACCACGGGATCCAAGCTTTGTAAATATCCCTCAACAGACACA
A_24_P782308	0.00388149	1.32938	down	-1.93903	-1.97439	-1.46488	-1.68379	-1.97036	-1.50287	A_24_P782308	A_24_P782308	NM_001144967	NM_001144967	NM_001144967	Hs.185677	23327	NEDD4L	neural precursor cell expressed, developmentally down-regulated 4-like, E3 ubiquitin protein ligase	ENST00000382850	THC2596020	GO:0000122(negative regulation of transcription from RNA polymerase II promoter)|GO:0003085(negative regulation of systemic arterial blood pressure)|GO:0003254(regulation of membrane depolarization)|GO:0004842(ubiquitin-protein ligase activity)|GO:0005515(protein binding)|GO:0005622(intracellular)|GO:0005634(nucleus)|GO:0005654(nucleoplasm)|GO:0005737(cytoplasm)|GO:0005829(cytosol)|GO:0005886(pla…	Homo sapiens neural precursor cell expressed, developmentally down-regulated 4-like, E3 ubiquitin protein ligase (NEDD4L), transcript variant j, mRNA [NM_001144967]	chr18:56068043-56068102	hs|18q21.31	CTCAGACTGATTTCACCTAGATTGTCACGGTTTCCTTCATGTTAACTTTGCGTGACTTTG
A_33_P3351999	0.0038973	1.37941	up	-2.15848	-2.09893	-2.7276	-2.64859	-2.21832	-2.49169	A_33_P3351999	A_33_P3351999	THC2642375								THC2642375		XM_363028 predicted protein {Magnaporthe grisea 70-15} (exp=0; wgp=1; cg=0), partial (4%) [THC2642375]	chr14:052043659-052043718	hs|14q22.1	CAGAGGGGAGAGGATTACACATTTTAAAGCACTATGCAAATGTAAGGTGTTGTTATAATA
A_23_P98580	0.00390612	1.52526	down	-1.41364	-1.1657	-0.54823	-0.764133	-1.18486	-0.624673	A_23_P98580	A_23_P98580	NM_004265	NM_004265	NM_004265	Hs.502745	9415	FADS2	fatty acid desaturase 2	ENST00000523235	THC2512429	GO:0004768(stearoyl-CoA 9-desaturase activity)|GO:0005506(iron ion binding)|GO:0005789(endoplasmic reticulum membrane)|GO:0005887(integral to plasma membrane)|GO:0006636(unsaturated fatty acid biosynthetic process)|GO:0016020(membrane)|GO:0020037(heme binding)|GO:0033559(unsaturated fatty acid metabolic process)|GO:0036109(alpha-linolenic acid metabolic process)|GO:0043651(linoleic acid metabolic…	Homo sapiens fatty acid desaturase 2 (FADS2), transcript variant 1, mRNA [NM_004265]	chr11:61634754-61634813	hs|11q12.2	CTGATCGTAATGTTTATCATGTTACTTCCCCACCCCTACATTTTTTGAAATAAAATAAGG
A_24_P53215	0.00397637	1.52298	down	0.15543	-0.0217937	0.783747	0.718908	0.0427601	0.494422	A_24_P53215	A_24_P53215	NM_199242	NM_199242	NM_199242	Hs.41045	201294	UNC13D	unc-13 homolog D (C. elegans)	ENST00000412096	THC2613578	GO:0002432(granuloma formation)|GO:0002467(germinal center formation)|GO:0005515(protein binding)|GO:0005764(lysosome)|GO:0005770(late endosome)|GO:0006909(phagocytosis)|GO:0016020(membrane)|GO:0017137(Rab GTPase binding)|GO:0033093(Weibel-Palade body)|GO:0043304(regulation of mast cell degranulation)|GO:0043320(natural killer cell degranulation)|GO:0045921(positive regulation of exocytosis)|GO:0…	Homo sapiens unc-13 homolog D (C. elegans) (UNC13D), mRNA [NM_199242]	chr17:73823642-73823583	hs|17q25.1	TACAGGCACAGAGTCTCCTGGAAAAGGGAGAGGGGACCCTGCCAAAGATGAGGCTCCAGC
A_23_P428842	0.00400287	1.25989	down	0.675686	0.529106	0.998363	0.972751	0.662304	0.895873	A_23_P428842	A_23_P428842	NM_138399	NM_138399	NM_138399	Hs.478729	93109	TMEM44	transmembrane protein 44	ENST00000347147	THC2471561	GO:0016021(integral to membrane)	Homo sapiens transmembrane protein 44 (TMEM44), transcript variant 1, mRNA [NM_138399]	chr3:194308712-194308653	hs|3q29	TGGCCAACCAAGTGCTTGTGAGATCACTGACACTGCAAAAACAAAGCAAACTGCTCCGGG
A_23_P212339	0.00402178	1.21967	down	0.305841	0.396006	0.559594	0.6168	0.250029	0.63496	A_23_P212339	A_23_P212339	NM_024513	NM_024513	NM_024513	Hs.200227	79443	FYCO1	FYVE and coiled-coil domain containing 1	ENST00000296137	THC2601687	GO:0005515(protein binding)|GO:0005764(lysosome)|GO:0005770(late endosome)|GO:0005776(autophagic vacuole)|GO:0016020(membrane)|GO:0016021(integral to membrane)|GO:0031410(cytoplasmic vesicle)|GO:0046872(metal ion binding)|GO:0072383(plus-end-directed vesicle transport along microtubule)	Homo sapiens FYVE and coiled-coil domain containing 1 (FYCO1), mRNA [NM_024513]	chr3:45959650-45959591	hs|3p21.31	ACATTTGGAATTGCACTTTAATTGATTAATCCTCAATTCATGTGGCCTTACGGGATGGTG
A_33_P3220818	0.0040505	1.67298	down	-0.186712	-0.518252	0.481726	0.293928	-0.482359	0.264281	A_33_P3220818	A_33_P3220818	NM_001201338	NM_001201338	NM_001201338	Hs.728802	6294	SAFB	scaffold attachment factor B	ENST00000592224	THC2469474	GO:0000166(nucleotide binding)|GO:0001047(core promoter binding)|GO:0003682(chromatin binding)|GO:0003690(double-stranded DNA binding)|GO:0005515(protein binding)|GO:0005634(nucleus)|GO:0005654(nucleoplasm)|GO:0006325(chromatin organization)|GO:0006351(transcription, DNA-dependent)|GO:0030520(intracellular estrogen receptor signaling pathway)|GO:0040007(growth)|GO:0042445(hormone metabolic proces…	Homo sapiens scaffold attachment factor B (SAFB), transcript variant 1, mRNA [NM_001201338]	chr19:5668391-5668450	hs|19p13.3	ATCTGCTGCCATATTGTAGCTCAATACAATGTGAATTTGTTTTTCGTTTTGGGGTTTTTT
A_23_P784	0.00406552	1.26323	up	2.19378	2.04666	1.73249	1.72698	2.04571	1.81533	A_23_P784	A_23_P784	NM_032368	NM_032368	NM_032368	Hs.327252	84328	LZIC	leucine zipper and CTNNBIP1 domain containing	ENST00000471853	THC2712279	GO:0008013(beta-catenin binding)|GO:0010212(response to ionizing radiation)	Homo sapiens leucine zipper and CTNNBIP1 domain containing (LZIC), mRNA [NM_032368]	chr1:9992022-9991963	hs|1p36.22	AGATGATGAGGCCTTCTTGTCAGCAAATGCAGGTGCTATACTCAGCCAGTTTGAGAAAGT
A_19_P00806911	0.00410277	1.41547	down	0.788038	0.816988	1.25363	1.18261	0.557167	1.22979	A_19_P00806911	A_19_P00806911	ENST00000607016			Hs.743967	11165	NUDT3	nudix (nucleoside diphosphate linked moiety X)-type motif 3	ENST00000607016	THC2518376	GO:0000287(magnesium ion binding)|GO:0005829(cytosol)|GO:0007267(cell-cell signaling)|GO:0008486(diphosphoinositol-polyphosphate diphosphatase activity)|GO:0015961(diadenosine polyphosphate catabolic process)|GO:0043647(inositol phosphate metabolic process)|GO:0044281(small molecule metabolic process)|GO:0052840(inositol diphosphate tetrakisphosphate diphosphatase activity)|GO:0052843(inositol-1-…	nudix (nucleoside diphosphate linked moiety X)-type motif 3 [Source:HGNC Symbol;Acc:HGNC:8050] [ENST00000607016]	chr6:34248174-34248115	hs|6p21.31	GGAGCTACCCAACCTGTGGTTATATGGTGTTGGTTTCCATTTTTTGTTTGTTTGCTTGTT
A_33_P3402823	0.00422118	1.25403	up	2.12161	2.16823	1.75333	1.84046	2.20895	1.92529	A_33_P3402823	A_33_P3402823	NM_001010862	NM_001010862	NM_001010862	Hs.522672	169981	SPIN3	spindlin family, member 3	ENST00000374919	THC2618315	GO:0007276(gamete generation)	Homo sapiens spindlin family, member 3 (SPIN3), transcript variant 1, mRNA [NM_001010862]	chrX:57021222-57021163	hs|Xp11.21	AATTCAGCACGGATGGAAAGATGGAGATGAACCTCTAACACAGTGGAAAGGAACCGTTCT
A_23_P347048	0.00434051	1.24901	down	0.0318914	-0.0304879	0.272957	0.353274	-0.110008	0.227502	A_23_P347048	A_23_P347048	NM_030791	NM_030791	NM_030791	Hs.24678	81537	SGPP1	sphingosine-1-phosphate phosphatase 1	ENST00000247225	THC2463640	GO:0005789(endoplasmic reticulum membrane)|GO:0006665(sphingolipid metabolic process)|GO:0006668(sphinganine-1-phosphate metabolic process)|GO:0006670(sphingosine metabolic process)|GO:0016021(integral to membrane)|GO:0016311(dephosphorylation)|GO:0030148(sphingolipid biosynthetic process)|GO:0042392(sphingosine-1-phosphate phosphatase activity)|GO:0044281(small molecule metabolic process)|GO:009…	Homo sapiens sphingosine-1-phosphate phosphatase 1 (SGPP1), mRNA [NM_030791]	chr14:64152108-64152049	hs|14q23.2	TCAGGTACTGAATTTTATTGCTTGCTAATTGTGCCTTTCCGTTGCTAAATTAAGAAATGC
A_23_P394064	0.00434279	1.53358	down	1.53354	1.58229	2.38877	2.12021	1.58598	2.04355	A_23_P394064	A_23_P394064	NM_012232	NM_012232	NM_012232	Hs.437191	284119	PTRF	polymerase I and transcript release factor	ENST00000357037	THC2465758	GO:0005515(protein binding)|GO:0005634(nucleus)|GO:0005654(nucleoplasm)|GO:0005737(cytoplasm)|GO:0005739(mitochondrion)|GO:0005783(endoplasmic reticulum)|GO:0005829(cytosol)|GO:0005886(plasma membrane)|GO:0005901(caveola)|GO:0006355(regulation of transcription, DNA-dependent)|GO:0006360(transcription from RNA polymerase I promoter)|GO:0006361(transcription initiation from RNA polymerase I promote…	Homo sapiens polymerase I and transcript release factor (PTRF), mRNA [NM_012232]	chr17:40554536-40554477	hs|17q21.2	CTTGGGGAACCTCTCACGTTGCTGTGTCCTGGTGAGCAGCCCGACCAATAAACCTGCTTT
A_23_P143885	0.00437783	1.21661	down	0.230073	0.090856	0.391055	0.4408	0.147562	0.48523	A_23_P143885	A_23_P143885	NM_019555	NM_019555	NM_019555	Hs.476402	50650	ARHGEF3	Rho guanine nucleotide exchange factor (GEF) 3	ENST00000413728	THC2466586	GO:0005089(Rho guanyl-nucleotide exchange factor activity)|GO:0005622(intracellular)|GO:0005829(cytosol)|GO:0007264(small GTPase mediated signal transduction)|GO:0007266(Rho protein signal transduction)|GO:0032321(positive regulation of Rho GTPase activity)|GO:0043065(positive regulation of apoptotic process)|GO:0048011(nerve growth factor receptor signaling pathway)|GO:0051056(regulation of smal…	Homo sapiens Rho guanine nucleotide exchange factor (GEF) 3 (ARHGEF3), transcript variant 3, mRNA [NM_019555]	chr3:56762170-56762111	hs|3p14.3	TTAATTAGAATCAGCTAGCCAGATTAGTAACCTCTTTGTCCAGCCTTGATTTACAGTGCA
A_33_P3272483	0.00441136	1.20078	down	1.48655	1.45166	1.76012	1.66329	1.37116	1.67788	A_33_P3272483	A_33_P3272483	NM_032389	NM_032389	NM_032389	Hs.436204	84364	ARFGAP2	ADP-ribosylation factor GTPase activating protein 2	ENST00000524782	THC2470222	GO:0000139(Golgi membrane)|GO:0005730(nucleolus)|GO:0005737(cytoplasm)|GO:0005794(Golgi apparatus)|GO:0005886(plasma membrane)|GO:0008060(ARF GTPase activator activity)|GO:0008270(zinc ion binding)|GO:0015031(protein transport)|GO:0016192(vesicle-mediated transport)|GO:0032312(regulation of ARF GTPase activity)|GO:0043547(positive regulation of GTPase activity)	Homo sapiens ADP-ribosylation factor GTPase activating protein 2 (ARFGAP2), transcript variant 1, mRNA [NM_032389]	chr11:47185932-47185873	hs|11p11.2	TTTCTGGACTGTTTGTATTGAAACAAAGTGGTGTCAAAATAAAGCCCCTGCAGGGCCTGG
A_33_P3362781	0.00442077	1.3141	down	-1.82118	-1.80587	-1.45869	-1.29334	-1.66928	-1.36208	A_33_P3362781	A_33_P3362781	ENST00000564159	XR_243425	XR_243425	Hs.578546	79786	KLHL36	kelch-like family member 36	ENST00000564159	NP434186	GO:0016567(protein ubiquitination)	kelch-like family member 36 [Source:HGNC Symbol;Acc:HGNC:17844] [ENST00000564159]	chr16:84693463-84693522	hs|16q24.1	CTTCAGTAGAGACGTACAGTCCCAAGACTGACTCCTGGTCCTATGTGGCCGGCTTGCCAA
A_24_P168726	0.00443159	1.39879	down	1.89906	1.71147	2.24923	2.16591	1.6575	2.30542	A_24_P168726	A_24_P168726	NM_181831	NM_181831	NM_181831	Hs.187898	4771	NF2	neurofibromin 2 (merlin)	ENST00000361166	NP1166189	GO:0001707(mesoderm formation)|GO:0001953(negative regulation of cell-matrix adhesion)|GO:0003779(actin binding)|GO:0005515(protein binding)|GO:0005634(nucleus)|GO:0005730(nucleolus)|GO:0005737(cytoplasm)|GO:0005769(early endosome)|GO:0005856(cytoskeleton)|GO:0005886(plasma membrane)|GO:0005912(adherens junction)|GO:0006469(negative regulation of protein kinase activity)|GO:0007398(ectoderm devel…	Homo sapiens neurofibromin 2 (merlin) (NF2), transcript variant 13, mRNA [NM_181831]	chr22:30077460-30077519	hs|22q12.2	AGGAGCAGCTCAATGAACTCAAGACAGAAATCGAGGCCTTGAAACTGAAAGAGAGGGAGA
A_23_P386168	0.0044443	1.51691	down	-0.493439	-0.184892	0.312771	0.256079	-0.408432	0.147795	A_23_P386168	A_23_P386168	NM_178511	NM_178511	NM_178511	Hs.128690	255783	INAFM1	InaF-motif containing 1	ENST00000552360	THC2618627	GO:0016021(integral to membrane)	Homo sapiens InaF-motif containing 1 (INAFM1), transcript variant 1, mRNA [NM_178511]	chr19:47778664-47778723	hs|19q13.32	AGGATGCACCGTCTCTGGATTGGTCCGGCCTTCTTCCTAATGACATCGCTCAGCGTCTCT
A_24_P544882	0.00446871	1.28384	down	2.15085	1.97834	2.46487	2.47778	2.17277	2.4407	A_24_P544882	A_24_P544882	NM_003144	NM_003144	NM_003144	Hs.114033	6745	SSR1	signal sequence receptor, alpha	ENST00000244763	THC2492872	GO:0005515(protein binding)|GO:0005783(endoplasmic reticulum)|GO:0005789(endoplasmic reticulum membrane)|GO:0006412(translation)|GO:0006613(cotranslational protein targeting to membrane)|GO:0006614(SRP-dependent cotranslational protein targeting to membrane)|GO:0006987(activation of signaling protein activity involved in unfolded protein response)|GO:0008284(positive regulation of cell proliferat…	Homo sapiens signal sequence receptor, alpha (SSR1), transcript variant 1, mRNA [NM_003144]	chr6:7281648-7281589	hs|6p24.3	GTGAGGTTCTATCTGAAAATGTTATTTAGCTATCTTCTGGGACTATTTAATGAAAGTGGG
A_24_P357169	0.00448457	1.30115	down	-0.205319	-0.209558	0.174089	0.0448866	-0.367706	0.137808	A_24_P357169	A_24_P357169	NM_031308	NM_031308	NM_031308	Hs.743673	83481	EPPK1	epiplakin 1	ENST00000568225	THC2477060	GO:0005737(cytoplasm)|GO:0005856(cytoskeleton)|GO:0008150(biological_process)	Homo sapiens epiplakin 1 (EPPK1), mRNA [NM_031308]	chr8:144940157-144940098	hs|8q24.3	TGGGCTTCCTCCGTGCAGTTTTCTGCAACTCTGGAGAAGTTGAGGCATACTTGTGTGTCT
A_23_P215051	0.00450398	1.29066	up	1.46863	1.33227	0.949556	1.01229	1.26026	0.994983	A_23_P215051	A_23_P215051	NM_018479	NM_018479	NM_018479	Hs.486410	55862	ECHDC1	ethylmalonyl-CoA decarboxylase 1	ENST00000474289	THC2467942	GO:0004492(methylmalonyl-CoA decarboxylase activity)|GO:0005829(cytosol)|GO:0008152(metabolic process)|GO:0016831(carboxy-lyase activity)|GO:0070062(extracellular vesicular exosome)	Homo sapiens ethylmalonyl-CoA decarboxylase 1 (ECHDC1), transcript variant 2, mRNA [NM_018479]	chr6:127609954-127609895	hs|6q22.33	TTTTTTCAGAGGTAAACTCTAGATTACTGTGTCAACCCAATACTATTTGGCCATAGATGT
A_23_P319270	0.00451534	1.36698	down	1.18851	1.17261	1.77428	1.5095	1.16459	1.59491	A_23_P319270	A_23_P319270	NM_014984	NM_014984	NM_014984	Hs.514578	22994	CEP131	centrosomal protein 131kDa	ENST00000269392	THC2493610	GO:0000086(G2/M transition of mitotic cell cycle)|GO:0000278(mitotic cell cycle)|GO:0001669(acrosomal vesicle)|GO:0003674(molecular_function)|GO:0005515(protein binding)|GO:0005634(nucleus)|GO:0005654(nucleoplasm)|GO:0005813(centrosome)|GO:0005814(centriole)|GO:0005815(microtubule organizing center)|GO:0005829(cytosol)|GO:0006996(organelle organization)|GO:0007275(multicellular organismal develop…	Homo sapiens centrosomal protein 131kDa (CEP131), transcript variant 1, mRNA [NM_014984]	chr17:79163456-79163397	hs|17q25.3	GATGCCCACGGCTAAGCACCTGTGGCTGCATTTTAACAGTAAAGGAGGCCGTTGTTTTCA
A_33_P3381647	0.00457435	1.47698	down	-1.82203	-1.79346	-1.26778	-1.1349	-1.92115	-1.44602	A_33_P3381647	A_33_P3381647	NM_001626	NM_001626	NM_001626	Hs.631535	208	AKT2	v-akt murine thymoma viral oncogene homolog 2	ENST00000392038	THC2506458	GO:0001934(positive regulation of protein phosphorylation)|GO:0004674(protein serine/threonine kinase activity)|GO:0005515(protein binding)|GO:0005524(ATP binding)|GO:0005634(nucleus)|GO:0005654(nucleoplasm)|GO:0005829(cytosol)|GO:0005886(plasma membrane)|GO:0005938(cell cortex)|GO:0005978(glycogen biosynthetic process)|GO:0006006(glucose metabolic process)|GO:0006417(regulation of translation)|G…	Homo sapiens v-akt murine thymoma viral oncogene homolog 2 (AKT2), transcript variant 1, mRNA [NM_001626]	chr19:40736283-40736224	hs|19q13.2	TTGACTTGGTTTCGTTTGGTGCTACCAGCAGTCCTGTAATAAACTAGCTATCCATCTGTA
A_23_P66117	0.00457954	1.37169	down	2.53792	2.37206	3.02163	2.83598	2.54878	2.96901	A_23_P66117	A_23_P66117	NM_032039	NM_032039	NM_032039	Hs.513225	83986	ITFG3	integrin alpha FG-GAP repeat containing 3	ENST00000301678	THC2465851	GO:0003674(molecular_function)|GO:0008150(biological_process)|GO:0009986(cell surface)|GO:0016021(integral to membrane)|GO:0070062(extracellular vesicular exosome)	Homo sapiens integrin alpha FG-GAP repeat containing 3 (ITFG3), transcript variant 1, mRNA [NM_032039]	chr16:316044-316103	hs|16p13.3	CCCACCCACCAAGGAAGAAAGCAGAATAAACATTTTTGCACTGCCTGAAAAACCCCGGTG
A_33_P3411075	0.00458149	1.58801	down	1.98276	1.78399	2.68379	2.47765	1.76083	2.36779	A_33_P3411075	A_33_P3411075	NM_003088	NM_003088	NM_003088	Hs.118400	6624	FSCN1	fascin actin-bundling protein 1	ENST00000473330	THC2492444	GO:0001725(stress fiber)|GO:0003779(actin binding)|GO:0005515(protein binding)|GO:0005737(cytoplasm)|GO:0005829(cytosol)|GO:0008144(drug binding)|GO:0008283(cell proliferation)|GO:0015629(actin cytoskeleton)|GO:0016477(cell migration)|GO:0030036(actin cytoskeleton organization)|GO:0030054(cell junction)|GO:0030175(filopodium)|GO:0030674(protein binding, bridging)|GO:0048870(cell motility)|GO:0051…	Homo sapiens fascin actin-bundling protein 1 (FSCN1), mRNA [NM_003088]	chr7:5646220-5646279	hs|7p22.1	CTAAACGCCCATGATAGTAGCTTCAAACTGGAAATAGCGAAATAAAATAACTCAGTCTGC
A_33_P3289204	0.0046192	1.28152	down	2.7781	2.68497	3.17801	3.06255	2.86277	3.15884	A_33_P3289204	A_33_P3289204	NM_014911	NM_014911	NM_014911	Hs.468878	22848	AAK1	AP2 associated kinase 1	ENST00000489327	THC2517701	GO:0004674(protein serine/threonine kinase activity)|GO:0005112(Notch binding)|GO:0005515(protein binding)|GO:0005524(ATP binding)|GO:0005905(coated pit)|GO:0006468(protein phosphorylation)|GO:0006897(endocytosis)|GO:0019897(extrinsic to plasma membrane)|GO:0030136(clathrin-coated vesicle)|GO:0031252(cell leading edge)|GO:0032880(regulation of protein localization)|GO:0035612(AP-2 adaptor complex…	Homo sapiens AP2 associated kinase 1 (AAK1), mRNA [NM_014911]	chr2:69736579-69736520	hs|2p13.3	TAAGACAACAGCCAAAGGTTCAGACAACCCCACCTCCTGCCGTCCAGGGGCAGAAAGTTG
A_33_P3262758	0.00461957	1.35434	down	-1.59373	-1.38864	-0.992522	-1.03188	-1.50732	-1.1525	A_33_P3262758	A_33_P3262758	NM_030930	NM_030930	NM_030930	Hs.502989	81622	UNC93B1	unc-93 homolog B1 (C. elegans)	ENST00000227471	THC2652246	GO:0000139(Golgi membrane)|GO:0002224(toll-like receptor signaling pathway)|GO:0005764(lysosome)|GO:0005768(endosome)|GO:0005783(endoplasmic reticulum)|GO:0005789(endoplasmic reticulum membrane)|GO:0006886(intracellular protein transport)|GO:0016021(integral to membrane)|GO:0019886(antigen processing and presentation of exogenous peptide antigen via MHC class II)|GO:0032009(early phagosome)|GO:00…	Homo sapiens unc-93 homolog B1 (C. elegans) (UNC93B1), mRNA [NM_030930]	chr11:67761226-67761167	hs|11q13.2	ACTTCATCTTCACCATCTACCACTGGTGGCAGGCTGTGGCCATCTTCACCGTGTACCTGG
A_33_P3282384	0.00462875	1.20779	down	2.15152	2.18196	2.4833	2.38261	2.23481	2.5195	A_33_P3282384	A_33_P3282384	ENST00000429602	XM_005265909	XM_005265909	Hs.719847	375484	SIMC1	SUMO-interacting motifs containing 1	ENST00000429602	THC2483462	GO:0032184(SUMO polymer binding)	SUMO-interacting motifs containing 1 [Source:HGNC Symbol;Acc:HGNC:24779] [ENST00000429602]	chr5:175717644-175717703	hs|5q35.2	TTTACCCAGAATGATGTACAGAACCGTGACATGCCTATGGATATCTCAGCTCTGTCCTCT
A_33_P3405789	0.00463571	1.3313	down	1.62948	1.48493	2.00651	1.89563	1.42765	1.87841	A_33_P3405789	A_33_P3405789	NM_003324	NM_003324	NM_003324	Hs.655333	7289	TULP3	tubby like protein 3	ENST00000448120	THC2603520	GO:0001843(neural tube closure)|GO:0005515(protein binding)|GO:0005546(phosphatidylinositol-4,5-bisphosphate binding)|GO:0005576(extracellular region)|GO:0005634(nucleus)|GO:0005730(nucleolus)|GO:0005886(plasma membrane)|GO:0005929(cilium)|GO:0005930(axoneme)|GO:0006355(regulation of transcription, DNA-dependent)|GO:0007186(G-protein coupled receptor signaling pathway)|GO:0007420(brain developmen…	Homo sapiens tubby like protein 3 (TULP3), transcript variant 1, mRNA [NM_003324]	chr12:3050116-3050175	hs|12p13.33	TACACGACAGCATGTGGGGAAGGACTTATGGTGGGCCAGGTGGACCTCATCCTGCTTCTT
A_24_P337000	0.00465108	1.43385	down	0.0787227	-0.0814676	0.614481	0.374423	-0.106508	0.461537	A_24_P337000	A_24_P337000	NM_020458	NM_020458	NM_020458	Hs.370603	57217	TTC7A	tetratricopeptide repeat domain 7A	ENST00000319190	THC2493566		Homo sapiens tetratricopeptide repeat domain 7A (TTC7A), transcript variant 2, mRNA [NM_020458]	chr2:47303207-47303266	hs|2p21	GCCACATACCAACGTACTGTGGATATTATAACCTGCATTAAAACAACTCTAAAGAACGCT
A_23_P144369	0.004671	1.33556	up	-1.45949	-1.5214	-2.05773	-1.83438	-1.57384	-1.91496	A_23_P144369	A_23_P144369	NM_153757	NM_153757	NM_153757	Hs.12554	266812	NAP1L5	nucleosome assembly protein 1-like 5	ENST00000323061	THC2466124	GO:0005634(nucleus)|GO:0006334(nucleosome assembly)	Homo sapiens nucleosome assembly protein 1-like 5 (NAP1L5), mRNA [NM_153757]	chr4:89617523-89617464	hs|4q22.1	TAGCAAATTATGTAAAGCATGTGTATCCAGCGTTATGTACTTTGCGCCTTGTGACGTCTT
A_23_P21548	0.00473035	1.22704	down	-1.07959	-1.08766	-0.813091	-0.83581	-1.23251	-0.865318	A_23_P21548	A_23_P21548	NM_024605	NM_024605	NM_024605	Hs.368631	79658	ARHGAP10	Rho GTPase activating protein 10	ENST00000506054	THC2611365	GO:0005100(Rho GTPase activator activity)|GO:0005515(protein binding)|GO:0005829(cytosol)|GO:0005886(plasma membrane)|GO:0006915(apoptotic process)|GO:0007010(cytoskeleton organization)|GO:0007264(small GTPase mediated signal transduction)|GO:0032321(positive regulation of Rho GTPase activity)|GO:0042981(regulation of apoptotic process)|GO:0043066(negative regulation of apoptotic process)|GO:0048…	Homo sapiens Rho GTPase activating protein 10 (ARHGAP10), mRNA [NM_024605]	chr4:148993428-148993487	hs|4q31.23	GATCAGGAGGGGAATGTCAGGATTCGCAAAATGGACTTTTCATTTGTCCAGTATTGGGAC
A_23_P25293	0.00478121	1.55011	down	0.764732	0.743084	1.47882	1.17184	0.77275	1.52702	A_23_P25293	A_23_P25293	NM_014865	NM_014865	NM_014865	Hs.5719	9918	NCAPD2	non-SMC condensin I complex, subunit D2	ENST00000315579	THC2468983	GO:0000228(nuclear chromosome)|GO:0000278(mitotic cell cycle)|GO:0000793(condensed chromosome)|GO:0000796(condensin complex)|GO:0000797(condensin core heterodimer)|GO:0005515(protein binding)|GO:0005634(nucleus)|GO:0005654(nucleoplasm)|GO:0005737(cytoplasm)|GO:0005829(cytosol)|GO:0007076(mitotic chromosome condensation)|GO:0016020(membrane)|GO:0042393(histone binding)|GO:0045120(pronucleus)|GO:00…	Homo sapiens non-SMC condensin I complex, subunit D2 (NCAPD2), mRNA [NM_014865]	chr12:6640598-6640657	hs|12p13.31	CCTGTGCAGGGTATCCTGTAGGGTGACCTGGAATTCGAATTCTGTTTCCCTTGTAAAATA
A_24_P156388	0.00485769	1.26716	up	-2.1082	-1.98794	-2.46969	-2.44808	-2.16259	-2.36575	A_24_P156388	A_24_P156388	NM_017931	NM_017931	NM_017931	Hs.435832	55020	TTC38	tetratricopeptide repeat domain 38	ENST00000381031	THC2468786	GO:0070062(extracellular vesicular exosome)	Homo sapiens tetratricopeptide repeat domain 38 (TTC38), mRNA [NM_017931]	chr22:46689197-46689256	hs|22q13.31	GGACCTTTTCATTCTTTTCTTTATATTCTAGACAGTCTCTGTTGTCTCATTGTGTTGCTG
A_33_P3239287	0.0049256	1.24576	down	-0.323589	-0.297996	0.0473689	-0.105807	-0.413403	-0.0254673	A_33_P3239287	A_33_P3239287	NM_001005271	NM_001005271	NM_001005271	Hs.25601	1107	CHD3	chromodomain helicase DNA binding protein 3	ENST00000330494	THC2499119	GO:0003677(DNA binding)|GO:0004003(ATP-dependent DNA helicase activity)|GO:0004386(helicase activity)|GO:0005515(protein binding)|GO:0005524(ATP binding)|GO:0005634(nucleus)|GO:0005654(nucleoplasm)|GO:0005730(nucleolus)|GO:0005737(cytoplasm)|GO:0005813(centrosome)|GO:0006325(chromatin organization)|GO:0006333(chromatin assembly or disassembly)|GO:0006351(transcription, DNA-dependent)|GO:0006355(r…	Homo sapiens chromodomain helicase DNA binding protein 3 (CHD3), transcript variant 3, mRNA [NM_001005271]	chr17:7816010-7816069	hs|17p13.1	CTGTCCTGATCCCCTCTTCTGTATCAGGTTTATTGGTTGTACATATAAATTATACTTTCC
A_23_P111194	0.00493339	1.2203	down	1.13883	1.13932	1.36843	1.40502	0.991758	1.35817	A_23_P111194	A_23_P111194	NM_012391	NM_012391	NM_012391	Hs.485158	25803	SPDEF	SAM pointed domain containing ETS transcription factor	ENST00000374037	THC2467802	GO:0000122(negative regulation of transcription from RNA polymerase II promoter)|GO:0000981(sequence-specific DNA binding RNA polymerase II transcription factor activity)|GO:0005634(nucleus)|GO:0006366(transcription from RNA polymerase II promoter)|GO:0007275(multicellular organismal development)|GO:0010454(negative regulation of cell fate commitment)|GO:0010455(positive regulation of cell fate c…	Homo sapiens SAM pointed domain containing ETS transcription factor (SPDEF), transcript variant 1, mRNA [NM_012391]	chr6:34506166-34506107	hs|6p21.31	CCGCCATGAACTACGACAAGCTGAGCCGCTCCATCCGCCAGTATTACAAGAAGGGCATCA
A_23_P149064	0.00496608	1.28729	down	2.33884	2.4118	2.77222	2.65664	2.44021	2.85501	A_23_P149064	A_23_P149064	NM_005704	NM_005704	NM_005704	Hs.19718	10076	PTPRU	protein tyrosine phosphatase, receptor type, U	ENST00000493601	THC2631900	GO:0004725(protein tyrosine phosphatase activity)|GO:0005001(transmembrane receptor protein tyrosine phosphatase activity)|GO:0005515(protein binding)|GO:0005886(plasma membrane)|GO:0005887(integral to plasma membrane)|GO:0005911(cell-cell junction)|GO:0006470(protein dephosphorylation)|GO:0007155(cell adhesion)|GO:0007185(transmembrane receptor protein tyrosine phosphatase signaling pathway)|GO:…	Homo sapiens protein tyrosine phosphatase, receptor type, U (PTPRU), transcript variant 3, mRNA [NM_005704]	chr1:29651740-29651799	hs|1p35.3	GCCACGGTCCTGGAGATGATCCGCCACCACAACTTGGTGGACGTTTTCTTTGCTGCCAAA
A_23_P25069	0.00499291	1.8324	up	-0.593246	-0.613364	-1.38546	-1.35497	-0.15431	-1.24171	A_23_P25069	A_23_P25069	ENST00000621609	XR_424313	XR_424313	Hs.524331	144203	OVOS2	ovostatin 2	ENST00000621609	THC2503104	GO:0004867(serine-type endopeptidase inhibitor activity)|GO:0005615(extracellular space)|GO:0010951(negative regulation of endopeptidase activity)		chr12:31267800-31267369	hs|12p11.21	TTTACTCCAACCATGTCATCCATTGAAGAGCTTGAAAACAAGGGCCAAGTGATGAAGACT
A_33_P3219942	0.00505982	1.83372	down	-2.68108	-2.78986	-1.54767	-1.97555	-2.71109	-2.0345	A_33_P3219942	A_33_P3219942	NM_001008707	NM_001008707	NM_001008707	Hs.12451	2009	EML1	echinoderm microtubule associated protein like 1	ENST00000557313	THC2477692	GO:0000226(microtubule cytoskeleton organization)|GO:0002244(hemopoietic progenitor cell differentiation)|GO:0005509(calcium ion binding)|GO:0005515(protein binding)|GO:0005829(cytosol)|GO:0005874(microtubule)|GO:0005875(microtubule associated complex)|GO:0007052(mitotic spindle organization)|GO:0007405(neuroblast proliferation)|GO:0007420(brain development)|GO:0008017(microtubule binding)|GO:001…	Homo sapiens echinoderm microtubule associated protein like 1 (EML1), transcript variant 1, mRNA [NM_001008707]	chr14:100404189-100404248	hs|14q32.2	GAAACTACAAGAGACATTGAATGGGCTACCTATACCTGCACTTTGGGATTCCATGTTTTT
A_23_P155301	0.00505987	1.48716	up	-1.44448	-1.13879	-1.88713	-1.83247	-1.39081	-1.97216	A_23_P155301	A_23_P155301	NM_145910	NM_145910	NM_145910	Hs.657336	79858	NEK11	NIMA-related kinase 11	ENST00000510823	THC2691507	GO:0004674(protein serine/threonine kinase activity)|GO:0005515(protein binding)|GO:0005524(ATP binding)|GO:0005654(nucleoplasm)|GO:0005730(nucleolus)|GO:0006468(protein phosphorylation)|GO:0031572(G2/M transition DNA damage checkpoint)|GO:0031573(intra-S DNA damage checkpoint)|GO:0035556(intracellular signal transduction)|GO:0046872(metal ion binding)	Homo sapiens NIMA-related kinase 11 (NEK11), transcript variant 2, mRNA [NM_145910]	chr3:130889661-130889720	hs|3q22.1	TATTCCTTCCATGGACCTCCACGAACTTGAATCAATTGTAGAGGATGCCACATCTGACCT
A_33_P3221868	0.00514492	1.26984	up	0.851058	0.938747	0.445102	0.504741	0.763394	0.56943	A_33_P3221868	A_33_P3221868	NM_001173990	NM_001173990	NM_001173990	Hs.26745	51259	TMEM216	transmembrane protein 216	ENST00000334888	THC2665987	GO:0005829(cytosol)|GO:0005856(cytoskeleton)|GO:0005929(cilium)|GO:0006996(organelle organization)|GO:0016021(integral to membrane)|GO:0036038(TCTN-B9D complex)|GO:0042384(cilium assembly)|GO:0060271(cilium morphogenesis)	Homo sapiens transmembrane protein 216 (TMEM216), transcript variant 2, mRNA [NM_001173990]	chr11:61165387-61165446	hs|11q12.2	TGCTCTTCTTCTGTGGCTCAGAGCTTTTACTTGAGGTGCTCACCTTGGCTGCTTTCTCCA
A_23_P147495	0.00515642	1.39011	down	-0.603554	-0.636079	0.0236731	-0.126387	-0.547611	-0.25892	A_23_P147495	A_23_P147495	NM_021946	NM_021946	NM_021946	Hs.496748	63035	BCORL1	BCL6 corepressor-like 1	ENST00000218147	THC2537774	GO:0005654(nucleoplasm)|GO:0005737(cytoplasm)|GO:0005886(plasma membrane)|GO:0006351(transcription, DNA-dependent)|GO:0006355(regulation of transcription, DNA-dependent)|GO:0016568(chromatin modification)	Homo sapiens BCL6 corepressor-like 1 (BCORL1), mRNA [NM_021946]	chrX:129191457-129191516	hs|Xq26.1	TCTACCAATTGCTATTTTTCCGAACAATCCTTGTAGAGTATGTACCATCCAAAGGCAGGA
A_23_P375	0.00529545	1.30742	down	0.995597	0.852055	1.43713	1.28448	0.994509	1.2807	A_23_P375	A_23_P375	NM_018101	NM_018101	NM_018101	Hs.524571	55143	CDCA8	cell division cycle associated 8	ENST00000327331	THC2468604	GO:0000278(mitotic cell cycle)|GO:0000775(chromosome, centromeric region)|GO:0005515(protein binding)|GO:0005634(nucleus)|GO:0005730(nucleolus)|GO:0005819(spindle)|GO:0005829(cytosol)|GO:0007080(mitotic metaphase plate congression)|GO:0010369(chromocenter)|GO:0030496(midbody)|GO:0032133(chromosome passenger complex)|GO:0043234(protein complex)|GO:0045171(intercellular bridge)|GO:0051276(chromosom…	Homo sapiens cell division cycle associated 8 (CDCA8), transcript variant 2, mRNA [NM_018101]	chr1:38175149-38175208	hs|1p34.3	CCCAGGCTTGAAGGCACATGGCTTTCTCATGTAGGGCTCTCTGTGGTATTTGTTATTATT
A_23_P326931	0.00530284	1.717	up	-0.438439	-0.363413	-1.49352	-1.12016	-0.601023	-1.12886	A_23_P326931	A_23_P326931	NM_145170	NM_145170	NM_145170	Hs.591367	118491	CFAP70	cilia and flagella associated protein 70	ENST00000394865	NP509449	GO:0003674(molecular_function)|GO:0008150(biological_process)|GO:0070062(extracellular vesicular exosome)	Homo sapiens cilia and flagella associated protein 70 (CFAP70), mRNA [NM_145170]	chr10:75013648-75013589	hs|10q22.2	GGAGAACGAAAGAATCTTCACTATAAACAGAGACCCATTCATTTATTTCCATTGGCTGTG
A_21_P0000025	0.00535954	1.41464	down	-1.58341	-1.78353	-1.14579	-1.09784	-1.70593	-1.32794	A_21_P0000025	A_21_P0000025	NM_001160109	NM_001160109	NM_001160109	Hs.647092	4846	NOS3	nitric oxide synthase 3 (endothelial cell)	ENST00000460603	THC2464289	GO:0000139(Golgi membrane)|GO:0001525(angiogenesis)|GO:0001542(ovulation from ovarian follicle)|GO:0001701(in utero embryonic development)|GO:0001974(blood vessel remodeling)|GO:0002028(regulation of sodium ion transport)|GO:0003057(regulation of the force of heart contraction by chemical signal)|GO:0003100(regulation of systemic arterial blood pressure by endothelin)|GO:0003785(actin monomer bin…	Homo sapiens nitric oxide synthase 3 (endothelial cell) (NOS3), transcript variant 2, mRNA [NM_001160109]	chr7:150699304-150699363	hs|7q36.1	AGTATGACGTGGTGTCCCTCGAACACGAGACGCTGGTGCTGGTGGTAACCAGCACATTTG
A_24_P298545	0.00536429	1.25329	up	2.66157	2.78117	2.40956	2.33152	2.766	2.49052	A_24_P298545	A_24_P298545	NM_033468	NM_033468	NM_033468	Hs.283900	113835	ZNF257	zinc finger protein 257	ENST00000620639	NP366333	GO:0003677(DNA binding)|GO:0005634(nucleus)|GO:0006351(transcription, DNA-dependent)|GO:0006355(regulation of transcription, DNA-dependent)|GO:0008270(zinc ion binding)	Homo sapiens zinc finger protein 257 (ZNF257), mRNA [NM_033468]	chr19:22255690-22256282	hs|19p12	TATATAGAGATGTGATGTTAGAGAACTACAGAAACTTGGTCTCCCTGGGTATTGCTGTCT
A_23_P370454	0.00543197	1.25198	up	-0.430725	-0.533613	-0.900568	-0.808402	-0.495653	-0.723651	A_23_P370454	A_23_P370454	NM_004732	NM_004732	NM_004732	Hs.435074	9196	KCNAB3	potassium channel, voltage gated subfamily A regulatory beta subunit 3	ENST00000572275	THC2493066	GO:0005249(voltage-gated potassium channel activity)|GO:0005737(cytoplasm)|GO:0005886(plasma membrane)|GO:0006813(potassium ion transport)|GO:0007268(synaptic transmission)|GO:0015459(potassium channel regulator activity)|GO:0016021(integral to membrane)|GO:0034765(regulation of ion transmembrane transport)|GO:0071805(potassium ion transmembrane transport)	Homo sapiens potassium channel, voltage gated subfamily A regulatory beta subunit 3 (KCNAB3), mRNA [NM_004732]	chr17:7826089-7826030	hs|17p13.1	AGAAAACAAAAACAAAAACCCAGCACATACAAGAAACATACAGTGTACCTCAAAAGGGGC
A_33_P3418798	0.00543765	1.25029	down	-0.252571	-0.26719	0.140609	-0.0544369	-0.309822	0.0510456	A_33_P3418798	A_33_P3418798	NM_001042690	NM_001042690	NM_001042690	Hs.442291	345222	MSANTD1	Myb/SANT-like DNA-binding domain containing 1	ENST00000438480	THC2660896		Homo sapiens Myb/SANT-like DNA-binding domain containing 1 (MSANTD1), mRNA [NM_001042690]	chr4:3255149-3255208	hs|4p16.3	AAGGCCGCTTCGAGGATGATCGCTCCGACAGCTCCTCCAGCTTACTGTCCCTTAAGTTCA
A_21_P0012437	0.00545802	1.37086	up	-1.56886	-1.72984	-2.04152	-2.24258	-1.64955	-2.02939	A_21_P0012437	A_21_P0012437	NM_014831	NM_014831		Hs.170999	9881	TRANK1	tetratricopeptide repeat and ankyrin repeat containing 1	ENST00000429976		GO:0005524(ATP binding)|GO:0008152(metabolic process)|GO:0016787(hydrolase activity)	Homo sapiens tetratricopeptide repeat and ankyrin repeat containing 1 (TRANK1), mRNA [NM_014831]	chr3:36905873-36905814	hs|3p22.2	CATAAAAACTTTCTGAAGCAGGAAGTAGTTCAGAGGTTCTTGCGTCTCCTTTCTACTCTG
A_23_P169428	0.00548093	1.22751	up	1.95406	1.79102	1.52859	1.5865	1.87764	1.62042	A_23_P169428	A_23_P169428	NM_015679	NM_015679	NM_015679	Hs.632685	26995	TRUB2	TruB pseudouridine (psi) synthase family member 2	ENST00000372890	THC2466807	GO:0001522(pseudouridine synthesis)|GO:0005737(cytoplasm)|GO:0008033(tRNA processing)|GO:0009982(pseudouridine synthase activity)	Homo sapiens TruB pseudouridine (psi) synthase family member 2 (TRUB2), mRNA [NM_015679]	chr9:131071685-131071626	hs|9q34.11	ACTTGACCCAACTGAGAAGGAAAAACTTCTGTATGGAGGAAAAGACAGTAAACATGACAG
A_23_P109768	0.00553546	1.34047	up	3.92683	3.89916	3.50196	3.37121	3.71427	3.39887	A_23_P109768	A_23_P109768	NM_014245	NM_014245	NM_014245	Hs.134623	9616	RNF7	ring finger protein 7	ENST00000477393	THC2577961	GO:0005507(copper ion binding)|GO:0005515(protein binding)|GO:0005634(nucleus)|GO:0005654(nucleoplasm)|GO:0005737(cytoplasm)|GO:0008270(zinc ion binding)|GO:0008631(induction of apoptosis by oxidative stress)|GO:0016567(protein ubiquitination)|GO:0019788(NEDD8 ligase activity)|GO:0031466(Cul5-RING ubiquitin ligase complex)|GO:0043066(negative regulation of apoptotic process)|GO:0045116(protein ne…	Homo sapiens ring finger protein 7 (RNF7), transcript variant 1, mRNA [NM_014245]	chr3:141464250-141464309	hs|3q23	TGGGACTCATCAAAGCCTTGGTTTAGCATTTTGTCAGTTTTATCTTCAGAAATTCTCTGC
A_32_P31618	0.00555654	1.70906	down	1.45506	1.63923	2.57491	2.37326	1.87718	2.34291	A_32_P31618	A_32_P31618	NM_000637	NM_000637	NM_000637	Hs.271510	2936	GSR	glutathione reductase	ENST00000221130	THC2563137	GO:0000302(response to reactive oxygen species)|GO:0004362(glutathione-disulfide reductase activity)|GO:0005759(mitochondrial matrix)|GO:0005829(cytosol)|GO:0006749(glutathione metabolic process)|GO:0009055(electron carrier activity)|GO:0009897(external side of plasma membrane)|GO:0015949(nucleobase-containing small molecule interconversion)|GO:0016152(mercury (II) reductase activity)|GO:0044281(…	Homo sapiens glutathione reductase (GSR), transcript variant 1, mRNA [NM_000637]	chr8:30536325-30536266	hs|8p12	ACCTTTATATATTTTTTGAAGCCAGTACTGTGCTCTGCATATAACAAAGCTGCTTCAAGG
A_23_P38219	0.00556491	1.66892	down	2.28864	2.11592	2.99716	2.65865	2.04533	3.01083	A_23_P38219	A_23_P38219	NM_006445	NM_006445	NM_006445	Hs.181368	10594	PRPF8	pre-mRNA processing factor 8	ENST00000572723	THC2567907	GO:0000244(assembly of spliceosomal tri-snRNP)|GO:0000375(RNA splicing, via transesterification reactions)|GO:0000398(nuclear mRNA splicing, via spliceosome)|GO:0005515(protein binding)|GO:0005634(nucleus)|GO:0005654(nucleoplasm)|GO:0005682(U5 snRNP)|GO:0006397(mRNA processing)|GO:0008380(RNA splicing)|GO:0010467(gene expression)|GO:0016020(membrane)|GO:0016607(nuclear speck)|GO:0017070(U6 snRNA …	Homo sapiens pre-mRNA processing factor 8 (PRPF8), mRNA [NM_006445]	chr17:1554538-1554479	hs|17p13.3	CCAGAACACAGACAAGGGCAACAACCCCAAGGGCTACCTGCCTTCACACTATGAGAGGGT
A_24_P71661	0.00557783	1.71891	down	-0.534187	-0.61537	-0.0169635	0.0763364	-0.970483	0.165074	A_24_P71661	A_24_P71661	NM_006371	NM_006371	NM_006371	Hs.517888	10491	CRTAP	cartilage associated protein	ENST00000320954	THC2539292	GO:0005578(proteinaceous extracellular matrix)|GO:0005615(extracellular space)|GO:0005783(endoplasmic reticulum)|GO:0005788(endoplasmic reticulum lumen)|GO:0007283(spermatogenesis)|GO:0018400(peptidyl-proline hydroxylation to 3-hydroxy-L-proline)|GO:0030198(extracellular matrix organization)|GO:0032403(protein complex binding)|GO:0032991(macromolecular complex)|GO:0050821(protein stabilization)|G…	Homo sapiens cartilage associated protein (CRTAP), mRNA [NM_006371]	chr3:33188806-33188865	hs|3p22.3	CTGCTACCCCAGAAATAAGAATCAAGAGCAGCTATTGTTATCCTTAGAGTGTTTTCCGTC
A_23_P107483	0.00558098	1.21879	up	-2.27157	-2.382	-2.68451	-2.64886	-2.43526	-2.61184	A_23_P107483	A_23_P107483	NM_012373	NM_012373	NM_012373	Hs.532689	8392	OR3A3	olfactory receptor, family 3, subfamily A, member 3	ENST00000291231	THC2603032	GO:0004930(G-protein coupled receptor activity)|GO:0004984(olfactory receptor activity)|GO:0005886(plasma membrane)|GO:0007165(signal transduction)|GO:0007186(G-protein coupled receptor signaling pathway)|GO:0016021(integral to membrane)|GO:0050911(detection of chemical stimulus involved in sensory perception of smell)	Homo sapiens olfactory receptor, family 3, subfamily A, member 3 (OR3A3), mRNA [NM_012373]	chr17:3324509-3324568	hs|17p13.2	TGTGGCACCCTTGGTCTTCATCAGTGTGTCCTATGCCCATGTGGTAGCTGCTGTGCTGCA
A_23_P212595	0.00559582	1.27293	down	-0.323509	-0.176915	0.0883879	0.205078	-0.180023	0.0705618	A_23_P212595	A_23_P212595	NM_014703	NM_014703	NM_014703	Hs.716623	9730	VPRBP	Vpr (HIV-1) binding protein	ENST00000504652	THC2463267	GO:0000122(negative regulation of transcription from RNA polymerase II promoter)|GO:0005515(protein binding)|GO:0005524(ATP binding)|GO:0005634(nucleus)|GO:0005730(nucleolus)|GO:0005737(cytoplasm)|GO:0006351(transcription, DNA-dependent)|GO:0008180(signalosome)|GO:0016032(viral reproduction)|GO:0016567(protein ubiquitination)|GO:0030183(B cell differentiation)|GO:0033151(V(D)J recombination)|GO:0…	Homo sapiens Vpr (HIV-1) binding protein (VPRBP), transcript variant 1, mRNA [NM_014703]	chr3:51433957-51433898	hs|3p21.2	CACTGGATGCCTGAAGTAAGTAAGTTTTCTCAGTGGGGCAGTCTCATAAAATCACCAGGA
A_23_P145874	0.00560191	4.71393	up	-1.27532	-1.62805	-4.20102	-4.03931	-1.56061	-2.93444	A_23_P145874	A_23_P145874	ENST00000411955	XM_005250193	XM_005250193	Hs.489118	219285	SAMD9L	sterile alpha motif domain containing 9-like	ENST00000411955	THC2471082	GO:0002244(hemopoietic progenitor cell differentiation)|GO:0005769(early endosome)|GO:0017145(stem cell division)|GO:0034058(endosomal vesicle fusion)|GO:0035726(common myeloid progenitor cell proliferation)|GO:0042176(regulation of protein catabolic process)|GO:0048536(spleen development)	sterile alpha motif domain containing 9-like [Source:HGNC Symbol;Acc:HGNC:1349] [ENST00000411955]	chr7:92760278-92760219	hs|7q21.2	CATTGATATCCACTGGTCACATCATAACTGTCTATAGGGCAATAAAATCTGTGTTAAACT
A_23_P214897	0.00561102	1.20518	down	-0.549754	-0.703635	-0.40708	-0.347496	-0.655206	-0.346279	A_23_P214897	A_23_P214897	NM_144497	NM_144497	NM_144497	Hs.371240	9590	AKAP12	A kinase (PRKA) anchor protein 12	ENST00000490177	THC2630885	GO:0005515(protein binding)|GO:0005737(cytoplasm)|GO:0005856(cytoskeleton)|GO:0005886(plasma membrane)|GO:0005925(focal adhesion)|GO:0005938(cell cortex)|GO:0006605(protein targeting)|GO:0007186(G-protein coupled receptor signaling pathway)|GO:0008179(adenylate cyclase binding)|GO:0010739(positive regulation of protein kinase A signaling cascade)|GO:0030819(positive regulation of cAMP biosyntheti…	Homo sapiens A kinase (PRKA) anchor protein 12 (AKAP12), transcript variant 2, mRNA [NM_144497]	chr6:151670006-151670065	hs|6q25.1	ACAACCCACTGAGTCCCAGGCTAATGATATTGGATTTAAGAAGGTGTTTAAGTTTGTTGG
A_23_P106822	0.00568092	1.36908	up	1.54167	1.51891	1.09192	1.22391	1.55039	0.935503	A_23_P106822	A_23_P106822	NM_014062	NM_014062	NM_014062	Hs.271695	28987	NOB1	NIN1/RPN12 binding protein 1 homolog (S. cerevisiae)	ENST00000268802	THC2468889	GO:0005634(nucleus)|GO:0007601(visual perception)|GO:0046872(metal ion binding)	Homo sapiens NIN1/RPN12 binding protein 1 homolog (S. cerevisiae) (NOB1), transcript variant 1, mRNA [NM_014062]	chr16:69776266-69776207	hs|16q22.1	CTTCCAGAAAGAAGTTTGTGAAGAAAAGGTGAAGAGCGAGTTCCCGCAGGCAAATTGGAT
A_23_P411851	0.00571964	2.29432	down	-2.99758	-3.40626	-2.05333	-2.01469	-3.64321	-2.38484	A_23_P411851	A_23_P411851	NM_152592	NM_152592	NM_152592	Hs.354645	161176	SYNE3	spectrin repeat containing, nuclear envelope family member 3	ENST00000334258	THC2482610	GO:0005515(protein binding)|GO:0005635(nuclear envelope)|GO:0005640(nuclear outer membrane)|GO:0005791(rough endoplasmic reticulum)|GO:0007010(cytoskeleton organization)|GO:0008360(regulation of cell shape)|GO:0016020(membrane)|GO:0016021(integral to membrane)|GO:0034993(SUN-KASH complex)|GO:0051015(actin filament binding)|GO:0090150(establishment of protein localization in membrane)|GO:0090286(c…	Homo sapiens spectrin repeat containing, nuclear envelope family member 3 (SYNE3), mRNA [NM_152592]	chr14:95884017-95883958	hs|14q32.13	AGAAGACACTTACTTTTTATACAGTGTTGTCTTAGTCTATTTATACTAAATGTGTACTAC
A_23_P77415	0.00574878	1.67707	down	-0.893457	-0.972237	0.102741	-0.215647	-0.824998	-0.339952	A_23_P77415	A_23_P77415	NM_182981	NM_182981	NM_182981	Hs.128055	29948	OSGIN1	oxidative stress induced growth inhibitor 1	ENST00000361711	NP836833	GO:0005575(cellular_component)|GO:0007275(multicellular organismal development)|GO:0008083(growth factor activity)|GO:0030154(cell differentiation)|GO:0030308(negative regulation of cell growth)|GO:0043065(positive regulation of apoptotic process)	Homo sapiens oxidative stress induced growth inhibitor 1 (OSGIN1), mRNA [NM_182981]	chr16:83999149-83999208	hs|16q23.3	TGGTGTTCAACCAGCTGCCCAAGATGCTGTACCCCGAGTACCACAAGGTGCACCAGATGA
A_33_P3224027	0.00575644	1.26515	down	2.36293	2.18446	2.56033	2.56748	2.17787	2.61536	A_33_P3224027	A_33_P3224027	NM_052897	NM_052897	NM_052897	Hs.524523	114785	MBD6	methyl-CpG binding domain protein 6	ENST00000547545	THC2466235	GO:0003677(DNA binding)|GO:0003682(chromatin binding)|GO:0005634(nucleus)|GO:0005654(nucleoplasm)|GO:0005730(nucleolus)|GO:0010369(chromocenter)	Homo sapiens methyl-CpG binding domain protein 6 (MBD6), mRNA [NM_052897]	chr12:57922251-57922310	hs|12q13.3	ACCCACCATTGGCAGCATAATGGGGAGCTGGCTGAAGGGGGTGCTGAGCCCAAGGATCCA
A_24_P131580	0.00576262	1.84094	down	-0.0633431	0.323616	1.18659	1.08528	0.159778	0.789504	A_24_P131580	A_24_P131580	NM_031313	NM_031313	NM_031313	Hs.333509	251	ALPPL2	alkaline phosphatase, placental-like 2	ENST00000295453	THC2603490	GO:0004035(alkaline phosphatase activity)|GO:0005886(plasma membrane)|GO:0016311(dephosphorylation)|GO:0031225(anchored to membrane)|GO:0046872(metal ion binding)	Homo sapiens alkaline phosphatase, placental-like 2 (ALPPL2), mRNA [NM_031313]	chr2:233275347-233275406	hs|2q37.1	TCATTACCTTCCCTCCCTGGGCCTCCATTCTTCTGGGAAACACAAAGCAATAATAAAAGG
A_23_P155989	0.00577301	1.22841	up	0.579148	0.711061	0.318162	0.398015	0.727364	0.411015	A_23_P155989	A_23_P155989	NM_022145	NM_022145	NM_022145	Hs.529778	64105	CENPK	centromere protein K	ENST00000242872	THC2483082	GO:0000278(mitotic cell cycle)|GO:0000777(condensed chromosome kinetochore)|GO:0005654(nucleoplasm)|GO:0005829(cytosol)|GO:0006334(nucleosome assembly)|GO:0034080(CenH3-containing nucleosome assembly at centromere)|GO:0045944(positive regulation of transcription from RNA polymerase II promoter)	Homo sapiens centromere protein K (CENPK), transcript variant 1, mRNA [NM_022145]	chr5:64813872-64813813	hs|5q12.3	TTGAGGTAATATCTGAGGTGGCATAATTTAAAAATATTTAGCAAATTTGTTTCATATATA
A_23_P115885	0.00582146	1.3409	up	0.00520234	-0.230056	-0.523686	-0.456837	-0.0747748	-0.588725	A_23_P115885	A_23_P115885	NM_004897	NM_004897	NM_004897	Hs.121260	9562	MINPP1	multiple inositol-polyphosphate phosphatase 1	ENST00000472891	THC2708764	GO:0001503(ossification)|GO:0003993(acid phosphatase activity)|GO:0005783(endoplasmic reticulum)|GO:0005788(endoplasmic reticulum lumen)|GO:0006797(polyphosphate metabolic process)|GO:0008969(phosphohistidine phosphatase activity)|GO:0016311(dephosphorylation)|GO:0030282(bone mineralization)|GO:0034417(bisphosphoglycerate 3-phosphatase activity)|GO:0043647(inositol phosphate metabolic process)|GO…	Homo sapiens multiple inositol-polyphosphate phosphatase 1 (MINPP1), transcript variant 1, mRNA [NM_004897]	chr10:89311995-89312054	hs|10q23.2	TGTACCTTATGCCTCGAACCTGATATTTGTGCTTTACCACTGTGAAAATGCTAAGACTCC
A_23_P256835	0.00583378	1.21177	down	1.12428	1.19211	1.45059	1.41373	1.25225	1.53567	A_23_P256835	A_23_P256835	NM_016030	NM_016030	NM_016030	Hs.252713	51112	TRAPPC12	trafficking protein particle complex 12	ENST00000437733	THC2667000	GO:0005793(endoplasmic reticulum-Golgi intermediate compartment)|GO:0016192(vesicle-mediated transport)	Homo sapiens trafficking protein particle complex 12 (TRAPPC12), mRNA [NM_016030]	chr2:3481541-3482650	hs|2p25.3	GGTAAAATCATGGTTTTGATGAACAGCGCGTTCCTTCACCTCGGGCAGAATAACTTTGCA
A_23_P15174	0.00584469	1.3287	up	3.81648	3.91252	3.30878	3.43085	3.77147	3.53077	A_23_P15174	A_23_P15174	NM_005949	NM_005949	NM_005949	Hs.513626	4494	MT1F	metallothionein 1F	ENST00000564295	THC2484194	GO:0005634(nucleus)|GO:0005737(cytoplasm)|GO:0008270(zinc ion binding)|GO:0045926(negative regulation of growth)|GO:0048471(perinuclear region of cytoplasm)|GO:0071276(cellular response to cadmium ion)|GO:0071294(cellular response to zinc ion)	Homo sapiens metallothionein 1F (MT1F), transcript variant 1, mRNA [NM_005949]	chr16:56693077-56693136	hs|16q12.2	TGCCAGGACAACCTTTCTCCCAGATGTAAACAGAGAGACATGTACAAACCTGGATTTTTT
A_21_P0010683	0.00591026	1.21417	down	0.475472	0.477445	0.758039	0.702466	0.338957	0.671277	A_21_P0010683	A_21_P0010683	ENST00000440200			Hs.487233				ENST00000440200				chr8:36577-36518	hs|8p23.3	TGGACCTCACTGTGGGAACAACAAGATCAACAAGAGGAGCAAGAACAACATCAAGAGTCA
A_33_P3217230	0.00593553	1.56941	up	-0.362888	-0.382006	-1.21416	-0.903418	-0.260807	-0.838776	A_33_P3217230	A_33_P3217230	NM_003430	NM_003430	NM_003430	Hs.654471	7644	ZNF91	zinc finger protein 91	ENST00000300619	THC2534485	GO:0003677(DNA binding)|GO:0003700(sequence-specific DNA binding transcription factor activity)|GO:0005634(nucleus)|GO:0006351(transcription, DNA-dependent)|GO:0008270(zinc ion binding)|GO:0045892(negative regulation of transcription, DNA-dependent)|GO:0070895(negative regulation of transposon integration)	Homo sapiens zinc finger protein 91 (ZNF91), transcript variant 1, mRNA [NM_003430]	chr19:23540740-23540681	hs|19p12	GGATACCTAATATGTGTACATATTATGCCATATGTGGCATATTTTGATACGGACACACAA
A_33_P3370600	0.00601938	1.37636	up	-1.2287	-1.15213	-1.76104	-1.778	-1.36061	-1.585	A_33_P3370600	A_33_P3370600	NM_001162997	NM_001162997	NM_001162997	Hs.662541	100130933	SMIM6	small integral membrane protein 6	ENST00000556126	THC2607566	GO:0016021(integral to membrane)	Homo sapiens small integral membrane protein 6 (SMIM6), mRNA [NM_001162997]	chr17:73643577-73643636	hs|17q25.1	TTTGCCATCGTGTTTGGTTTACTCACTTCCACAGAAAACACTCAGTGTGAAGCGGGTGAA
A_23_P305692	0.0060409	1.62942	up	-1.65211	-1.74673	-2.63063	-2.33803	-1.99077	-2.53403	A_23_P305692	A_23_P305692	NM_153702	NM_153702	NM_153702	Hs.450105	255520	ELMOD2	ELMO/CED-12 domain containing 2	ENST00000323570	THC2480283	GO:0005096(GTPase activator activity)|GO:0005856(cytoskeleton)|GO:0006909(phagocytosis)|GO:0016020(membrane)|GO:0043547(positive regulation of GTPase activity)|GO:0050688(regulation of defense response to virus)|GO:0051607(defense response to virus)	Homo sapiens ELMO/CED-12 domain containing 2 (ELMOD2), mRNA [NM_153702]	chr4:141471662-141471721	hs|4q31.1	AAGAAAGCTAGTGGACAATCAGTGTATGTTTACAATTGTTTATACACTGTTCTCCAAAGG
A_24_P382187	0.00605704	1.40025	down	3.31371	3.29814	3.93279	3.83213	3.31879	3.6228	A_24_P382187	A_24_P382187	NM_001552	NM_001552	NM_001552	Hs.462998	3487	IGFBP4	insulin-like growth factor binding protein 4	ENST00000269593	THC2541786	GO:0001501(skeletal system development)|GO:0001558(regulation of cell growth)|GO:0005576(extracellular region)|GO:0005615(extracellular space)|GO:0006259(DNA metabolic process)|GO:0006954(inflammatory response)|GO:0007165(signal transduction)|GO:0008283(cell proliferation)|GO:0010906(regulation of glucose metabolic process)|GO:0031994(insulin-like growth factor I binding)|GO:0031995(insulin-like …	Homo sapiens insulin-like growth factor binding protein 4 (IGFBP4), mRNA [NM_001552]	chr17:38613308-38613367	hs|17q21.2	GAAAAATCTCATTCCCAGAGTCAGAGGAGAAGAGACATGTACCTTGACCATCGTCCTTCC
A_21_P0014015	0.00611202	1.47484	up	-2.06748	-2.06429	-2.65497	-2.84221	-2.18802	-2.50428	A_21_P0014015	A_21_P0014015	ENST00000592861		AK296534	Hs.273621	1267	CNP	2',3'-cyclic nucleotide 3' phosphodiesterase	ENST00000592861	THC2671504	GO:0000226(microtubule cytoskeleton organization)|GO:0003723(RNA binding)|GO:0004113(2',3'-cyclic-nucleotide 3'-phosphodiesterase activity)|GO:0005615(extracellular space)|GO:0005634(nucleus)|GO:0005654(nucleoplasm)|GO:0005737(cytoplasm)|GO:0005741(mitochondrial outer membrane)|GO:0005743(mitochondrial inner membrane)|GO:0005874(microtubule)|GO:0005886(plasma membrane)|GO:0005902(microvillus)|GO:…	2',3'-cyclic nucleotide 3' phosphodiesterase [Source:HGNC Symbol;Acc:HGNC:2158] [ENST00000592861]	chr17:40122887-40122946	hs|17q21.2	GTCTGGAAATCAAAATCACAGATACTCCACTCCTCTTTGTGTCTTCCAGCCCCATAATGT
A_23_P89327	0.0062129	1.22405	up	1.09584	0.940801	0.779305	0.666928	1.01542	0.730855	A_23_P89327	A_23_P89327	NM_020652	NM_020652	NM_020652	Hs.585799	57335	ZNF286A	zinc finger protein 286A	ENST00000421016	THC2473315	GO:0003677(DNA binding)|GO:0003700(sequence-specific DNA binding transcription factor activity)|GO:0005634(nucleus)|GO:0006351(transcription, DNA-dependent)|GO:0006355(regulation of transcription, DNA-dependent)|GO:0046872(metal ion binding)	Homo sapiens zinc finger protein 286A (ZNF286A), transcript variant 1, mRNA [NM_020652]	chr17:15620700-15620759	hs|17p12	GGACCAATTCTGTATGCATCTAATTTCATTTGCGTAATACATAGTTTTGAGCCATAAGCA
A_33_P3369158	0.00624541	1.38261	down	-0.174982	-0.126059	0.403664	0.142991	-0.146151	0.408336	A_33_P3369158	A_33_P3369158	NM_002254	NM_002254	NM_002254	Hs.21611	3797	KIF3C	kinesin family member 3C	ENST00000405914	THC2506203	GO:0003774(motor activity)|GO:0003777(microtubule motor activity)|GO:0005524(ATP binding)|GO:0005829(cytosol)|GO:0005871(kinesin complex)|GO:0005874(microtubule)|GO:0006996(organelle organization)|GO:0007018(microtubule-based movement)|GO:0007596(blood coagulation)|GO:0008017(microtubule binding)|GO:0008152(metabolic process)|GO:0016887(ATPase activity)|GO:0019886(antigen processing and presentat…	Homo sapiens kinesin family member 3C (KIF3C), mRNA [NM_002254]	chr2:26151681-26151622	hs|2p23.3	CTCCTTTATTTAATTCATGTTATTTATTCGCGGAGCTCTGTTCGTGTTGGGGAGATGCCC
A_23_P167367	0.00627858	1.5062	down	0.989729	1.16892	1.73397	1.63416	1.30183	1.86508	A_23_P167367	A_23_P167367	NM_153426	NM_153426	NM_153426	Hs.643588	5308	PITX2	paired-like homeodomain 2	ENST00000607868	THC2763974	GO:0000122(negative regulation of transcription from RNA polymerase II promoter)|GO:0000976(transcription regulatory region sequence-specific DNA binding)|GO:0000978(RNA polymerase II core promoter proximal region sequence-specific DNA binding)|GO:0001077(RNA polymerase II core promoter proximal region sequence-specific DNA binding transcription factor activity involved in positive regulation of …	Homo sapiens paired-like homeodomain 2 (PITX2), transcript variant 2, mRNA [NM_153426]	chr4:111538732-111538673	hs|4q25	AATAGTTTCTCTGGTGGATGCAATGATGTTTCTGAAACTGCTATGTACAACCTACCCTGT
A_21_P0004931	0.00629425	1.65512	up	-2.52937	-2.44286	-3.04722	-3.32038	-2.21085	-2.99629	A_21_P0004931	A_21_P0004931	XR_245585	XR_245585	XR_245585	Hs.722812	101927959	LOC101927959	uncharacterized LOC101927959				PREDICTED: Homo sapiens uncharacterized LOC101927959 (LOC101927959), transcript variant X1, ncRNA [XR_245585]	chr6:119871494-119871553	hs|6q22.31	AGTTTGGACAACCAACCTTTATTCCTCCACCTCAGACAATATTCAACATCCTGTAATCAT
A_19_P00324604	0.00631597	1.5932	up	-2.76926	-2.76149	-3.58994	-3.56642	-3.14683	-3.53699	A_19_P00324604	A_19_P00324604	NM_001113434	NM_001113434	NM_001113434	Hs.514016	339263	C17orf51	chromosome 17 open reading frame 51	ENST00000391411	THC2514844		Homo sapiens chromosome 17 open reading frame 51 (C17orf51), mRNA [NM_001113434]	chr17:21434471-21434412	hs|17p11.2	TTTTCTAAATGTGAAGTATGGCTTGAAGAGAGGAAGATGGAAGATGGCTGTGTTAGGGAT
A_32_P749354	0.00632673	1.3048	down	1.26944	1.23277	1.55253	1.51513	1.10901	1.69503	A_32_P749354	A_32_P749354	NM_032325	NM_032325	NM_032325	Hs.425178	84285	EIF1AD	eukaryotic translation initiation factor 1A domain containing	ENST00000312234	THC2472560	GO:0003743(translation initiation factor activity)|GO:0005654(nucleoplasm)|GO:0006413(translational initiation)|GO:0043231(intracellular membrane-bounded organelle)|GO:0045111(intermediate filament cytoskeleton)	Homo sapiens eukaryotic translation initiation factor 1A domain containing (EIF1AD), transcript variant 3, mRNA [NM_032325]	chr11:65764297-65764238	hs|11q13.1	GTTTTGTGTTTTTGGCTGTCCTGTCTATTGGATGTGATATGTTATGGATGTGATGTGTTA
A_32_P218332	0.0063483	1.25708	down	-0.409382	-0.560553	-0.119379	-0.221348	-0.5779	-0.216871	A_32_P218332	A_32_P218332	NM_174917	NM_174917	NM_174917	Hs.461727	197322	ACSF3	acyl-CoA synthetase family member 3	ENST00000542688	NP1467815	GO:0005524(ATP binding)|GO:0005739(mitochondrion)|GO:0006631(fatty acid metabolic process)|GO:0006633(fatty acid biosynthetic process)|GO:0016878(acid-thiol ligase activity)|GO:0090409(malonyl-CoA synthetase activity)|GO:0090410(malonate catabolic process)	Homo sapiens acyl-CoA synthetase family member 3 (ACSF3), transcript variant 1, mRNA [NM_174917]	chr16:89220744-89220803	hs|16q24.3	CAAGAACTGTTTGGGATGAAATCACCATGTGGGGTCCCCAGCCTCGGGCCAGTTGTTGCA
A_23_P400310	0.00636981	1.78744	up	3.43512	3.8941	2.9743	2.88407	3.71992	2.67708	A_23_P400310	A_23_P400310	NM_032044	NM_032044	NM_032044	Hs.660883	83998	REG4	regenerating islet-derived family, member 4	ENST00000256585	THC2475233	GO:0005509(calcium ion binding)|GO:0005576(extracellular region)|GO:0005737(cytoplasm)|GO:0008201(heparin binding)|GO:2001065(mannan binding)	Homo sapiens regenerating islet-derived family, member 4 (REG4), transcript variant 2, mRNA [NM_032044]	chr1:120337199-120337140	hs|1p12	CTCTTCCTTTCTGCTAGCCTGGCTAAATCTGCTCATTATTTCAGAGGGGAAACCTAGCAA
A_24_P304071	0.00642322	2.37195	up	-2.59302	-2.29962	-3.82084	-3.69313	-2.08654	-3.20343	A_24_P304071	A_24_P304071	NM_001547	NM_001547	NM_001547	Hs.437609	3433	IFIT2	interferon-induced protein with tetratricopeptide repeats 2	ENST00000611722	THC2463173	GO:0005515(protein binding)|GO:0005737(cytoplasm)|GO:0005783(endoplasmic reticulum)|GO:0005829(cytosol)|GO:0008637(apoptotic mitochondrial changes)|GO:0009615(response to virus)|GO:0019221(cytokine-mediated signaling pathway)|GO:0032091(negative regulation of protein binding)|GO:0035457(cellular response to interferon-alpha)|GO:0043065(positive regulation of apoptotic process)|GO:0051607(defense …	Homo sapiens interferon-induced protein with tetratricopeptide repeats 2 (IFIT2), mRNA [NM_001547]	chr10:91066613-91066672	hs|10q23.31	TCTAAGAGAGAATGGAATGTATGGGAAAAGAAAGTTACTGGAACTAATAGGACACGCTGT
A_24_P167825	0.0064598	1.31744	down	0.985231	1.11623	1.52101	1.52168	1.07165	1.32363	A_24_P167825	A_24_P167825	NM_015289	NM_015289	NM_015289	Hs.88025	23339	VPS39	vacuolar protein sorting 39 homolog (S. cerevisiae)	ENST00000562258	THC2611491	GO:0005083(small GTPase regulator activity)|GO:0005765(lysosomal membrane)|GO:0006886(intracellular protein transport)|GO:0016192(vesicle-mediated transport)|GO:0030897(HOPS complex)|GO:0031902(late endosome membrane)|GO:0050790(regulation of catalytic activity)	Homo sapiens vacuolar protein sorting 39 homolog (S. cerevisiae) (VPS39), transcript variant 2, mRNA [NM_015289]	chr15:42451768-42451709	hs|15q15.1	GGCAAGAACAGCAGGACGCTGGTTTAAAAATAACTCACCGCCAAACCTGTGGAGCAGTGT
A_33_P3297244	0.0064823	1.31418	down	-0.418992	-0.533185	0.0573114	-0.168123	-0.452112	-0.110994	A_33_P3297244	A_33_P3297244	NM_139285	NM_139285	NM_139285	Hs.591194	246176	GAS2L2	growth arrest-specific 2 like 2	ENST00000618498	NP510511	GO:0001578(microtubule bundle formation)|GO:0001725(stress fiber)|GO:0005737(cytoplasm)|GO:0005856(cytoskeleton)|GO:0005874(microtubule)|GO:0007026(negative regulation of microtubule depolymerization)|GO:0007050(cell cycle arrest)|GO:0008017(microtubule binding)|GO:0008093(cytoskeletal adaptor activity)|GO:0051015(actin filament binding)	Homo sapiens growth arrest-specific 2 like 2 (GAS2L2), mRNA [NM_139285]	chr17:34077326-34077267	hs|17q12	TTCGAGACGGAGGACTTGGTGCTGCGCAAGAACGTGAAGAACGTGGTGCTGTGTTTGCTG
A_23_P150350	0.00662363	1.37127	up	3.39403	3.47993	2.97797	2.98501	3.25795	2.80239	A_23_P150350	A_23_P150350	NM_022761	NM_022761	NM_022761	Hs.17546	64776	C11orf1	chromosome 11 open reading frame 1	ENST00000260276	THC2531358	GO:0003674(molecular_function)|GO:0005634(nucleus)|GO:0005654(nucleoplasm)|GO:0008150(biological_process)	Homo sapiens chromosome 11 open reading frame 1 (C11orf1), mRNA [NM_022761]	chr11:111753899-111754526	hs|11q23.1	AACAACAAAATGCCACTTTCAACACATAGATTTAAGCGAGAGCCTCACTGGTTCCCAGGA
A_24_P250815	0.00662876	1.73515	up	0.796084	0.439127	0.0392204	-0.220827	0.620391	-0.347975	A_24_P250815	A_24_P250815	NM_024921	NM_024921	NM_024921	Hs.267038	79983	POF1B	premature ovarian failure, 1B	ENST00000262753	NP286844	GO:0003779(actin binding)|GO:0005923(tight junction)	Homo sapiens premature ovarian failure, 1B (POF1B), mRNA [NM_024921]	chrX:84532885-84532826	hs|Xq21.1	ATGCACACATTACAAATAATATAAGGGGAAGTTTTATTAGCTTAGTAGGAAATTGTTATT
A_19_P00320434	0.00666637	1.42199	up	-2.43462	-2.20665	-2.76989	-2.78495	-2.10968	-2.71982	A_19_P00320434	A_19_P00320434	NR_110163	NR_110163	NR_110163	Hs.660929	100996579	LOC100996579	uncharacterized LOC100996579	ENST00000439050	THC2616699		Homo sapiens uncharacterized LOC100996579 (LOC100996579), transcript variant 1, long non-coding RNA [NR_110163]	chr2:162105012-162105071	hs|2q24.2	AAATTTAGTCCTCTAGTGCCTACCTCTATGGTGAAATCAGACCATTTGGCATAGTTTGAA
A_23_P216920	0.00666929	1.20861	down	2.20851	2.21203	2.51352	2.37367	2.10955	2.46295	A_23_P216920	A_23_P216920	NM_014397	NM_014397	NM_014397	Hs.197071	10783	NEK6	NIMA-related kinase 6	ENST00000539416	THC2466136	GO:0000278(mitotic cell cycle)|GO:0000287(magnesium ion binding)|GO:0000910(cytokinesis)|GO:0000922(spindle pole)|GO:0004674(protein serine/threonine kinase activity)|GO:0004871(signal transducer activity)|GO:0005515(protein binding)|GO:0005524(ATP binding)|GO:0005634(nucleus)|GO:0005737(cytoplasm)|GO:0005815(microtubule organizing center)|GO:0005829(cytosol)|GO:0005874(microtubule)|GO:0006468(pr…	Homo sapiens NIMA-related kinase 6 (NEK6), transcript variant 2, mRNA [NM_014397]	chr9:127114617-127114676	hs|9q33.3	AGCCCGACAGTCTCTCCATATGCAGCCTTTCCTCTGTACTTTTCTCCATGGTTGAAATAA
A_23_P352535	0.0066936	1.34224	down	-0.884872	-0.789822	-0.515613	-0.262578	-0.759351	-0.381914	A_23_P352535	A_23_P352535	NM_015568	NM_015568	NM_015568	Hs.45719	26051	PPP1R16B	protein phosphatase 1, regulatory subunit 16B	ENST00000299824	THC2602655	GO:0001938(positive regulation of endothelial cell proliferation)|GO:0005515(protein binding)|GO:0005634(nucleus)|GO:0005886(plasma membrane)|GO:0007165(signal transduction)|GO:0008599(protein phosphatase type 1 regulator activity)|GO:0014066(regulation of phosphatidylinositol 3-kinase cascade)|GO:0019903(protein phosphatase binding)|GO:0035307(positive regulation of protein dephosphorylation)|GO…	Homo sapiens protein phosphatase 1, regulatory subunit 16B (PPP1R16B), transcript variant 1, mRNA [NM_015568]	chr20:37551462-37551521	hs|20q11.23	CTTCGCGGATCTTTGATATCGTACTGAGGTAACTTCCACGTAGCCCCTTGCCACGCGGCA
A_33_P3275350	0.00676597	1.42629	down	-1.76486	-2.00682	-1.48459	-1.44654	-1.9685	-1.27223	A_33_P3275350	A_33_P3275350	NM_014286	NM_014286	NM_014286	Hs.642946	23413	NCS1	neuronal calcium sensor 1	ENST00000372398	THC2608558	GO:0000287(magnesium ion binding)|GO:0005245(voltage-gated calcium channel activity)|GO:0005509(calcium ion binding)|GO:0005515(protein binding)|GO:0005737(cytoplasm)|GO:0005829(cytosol)|GO:0005886(plasma membrane)|GO:0010975(regulation of neuron projection development)|GO:0014069(postsynaptic density)|GO:0019901(protein kinase binding)|GO:0030054(cell junction)|GO:0030424(axon)|GO:0030425(dendri…	Homo sapiens neuronal calcium sensor 1 (NCS1), transcript variant 1, mRNA [NM_014286]	chr9:132998841-132998900	hs|9q34.11	TTTAATATCTGCGGAATAAACCCAATGGTTAATTTTTGAATGAATAAAAGGCTTTTGTTG
A_23_P7048	0.00677094	1.48625	up	-1.65795	-1.77563	-2.42566	-2.16717	-1.88739	-2.44318	A_23_P7048	A_23_P7048	NR_126518	NR_126518	NR_126518	Hs.177972	10141	LINC01587	long intergenic non-protein coding RNA 1587	ENST00000515342	THC2482017	GO:0007399(nervous system development)	Homo sapiens long intergenic non-protein coding RNA 1587 (LINC01587), transcript variant 2, long non-coding RNA [NR_126518]	chr4:5527140-5527199	hs|4p16.2	TTGGGAAGGAAGGAACACGCAAAAATTTTTACCTTCTTCTTTCAATTGGACACTATGGAC
A_23_P325631	0.00686733	1.29311	down	0.670125	0.838123	1.09867	1.01603	0.664415	1.17052	A_23_P325631	A_23_P325631	NM_003036	NM_003036	NM_003036	Hs.656507	6497	SKI	SKI proto-oncogene	ENST00000378536	THC2465126	GO:0000122(negative regulation of transcription from RNA polymerase II promoter)|GO:0001843(neural tube closure)|GO:0002089(lens morphogenesis in camera-type eye)|GO:0003682(chromatin binding)|GO:0003714(transcription corepressor activity)|GO:0005515(protein binding)|GO:0005634(nucleus)|GO:0005654(nucleoplasm)|GO:0005667(transcription factor complex)|GO:0005737(cytoplasm)|GO:0005813(centrosome)|G…	Homo sapiens v-ski avian sarcoma viral oncogene homolog (SKI), mRNA [NM_003036]	chr1:2239373-2239432	hs|1p36.33	ACAGCAAATCCTGACTCGTGTCTTTTTACCCCCAAGATATCTGTCTTCAGTAGCGACTGA
A_33_P3308716	0.00687978	1.21268	down	-1.28689	-1.33121	-1.03237	-0.920279	-1.1935	-1.02437	A_33_P3308716	A_33_P3308716	ENST00000390282		L39131	Hs.742017				ENST00000390282	NP1087617		immunoglobulin lambda variable 4-69 [Source:HGNC Symbol;Acc:HGNC:5921] [ENST00000390282]	chr22:22385713-22385772	hs|22q11.22	ATGAAGCTTAACAGTGATGGCAGCCACAGCAAGGGGGACGGGATCCCTGATCGCTTCTCA
A_23_P67278	0.00689581	1.45445	up	-1.03991	-1.23448	-1.75845	-1.80151	-1.39901	-1.73484	A_23_P67278	A_23_P67278	NM_005815	NM_005815	NM_005815	Hs.720755	10224	ZNF443	zinc finger protein 443	ENST00000301547	THC2470805	GO:0003677(DNA binding)|GO:0005634(nucleus)|GO:0006351(transcription, DNA-dependent)|GO:0006355(regulation of transcription, DNA-dependent)|GO:0006915(apoptotic process)|GO:0006950(response to stress)|GO:0046872(metal ion binding)	Homo sapiens zinc finger protein 443 (ZNF443), mRNA [NM_005815]	chr19:12541400-12541341	hs|19p13.2	AGAAACCTTATGAGTGTAAAACATGTAGGAAAGCCTTCGGTCATTATGATAACTTAAAGG
A_33_P3238410	0.00690897	1.27886	down	1.15499	1.14795	1.57233	1.37141	1.03792	1.46169	A_33_P3238410	A_33_P3238410	NM_002972	NM_002972	NM_002972	Hs.589924	6305	SBF1	SET binding factor 1	ENST00000390679	THC2491636	GO:0005634(nucleus)|GO:0006470(protein dephosphorylation)|GO:0007283(spermatogenesis)|GO:0008138(protein tyrosine/serine/threonine phosphatase activity)|GO:0016021(integral to membrane)|GO:0017112(Rab guanyl-nucleotide exchange factor activity)|GO:0032851(positive regulation of Rab GTPase activity)	Homo sapiens SET binding factor 1 (SBF1), mRNA [NM_002972]	chr22:50899648-50899589	hs|22q13.33	CCAGACCCCTGTGGACCAGCTCCTGCAGGACGGGCTCCAGCTGCGCTCCTGCACATTCCA
A_23_P210708	0.00691263	1.33121	up	-1.74405	-1.93236	-2.34653	-2.17882	-1.92758	-2.31685	A_23_P210708	A_23_P210708	NM_001040022	NM_001040022	NM_001040022	Hs.581021	140885	SIRPA	signal-regulatory protein alpha	ENST00000400068	THC2486086	GO:0005886(plasma membrane)|GO:0007155(cell adhesion)|GO:0007596(blood coagulation)|GO:0016020(membrane)|GO:0016021(integral to membrane)|GO:0017124(SH3 domain binding)|GO:0050900(leukocyte migration)|GO:0070062(extracellular vesicular exosome)	Homo sapiens signal-regulatory protein alpha (SIRPA), transcript variant 1, mRNA [NM_001040022]	chr20:1920284-1920343	hs|20p13	AGGGGGAAATAAGGGAATAAGGCCAAGGAAGATGTATAGCTTTAGCTTTAGCCTGGCAAC
A_24_P355944	0.00699792	1.30981	down	-0.779307	-0.742852	-0.2397	-0.404654	-0.786925	-0.496671	A_24_P355944	A_24_P355944	NM_004093	NM_004093	NM_004093	Hs.149239	1948	EFNB2	ephrin-B2	ENST00000245323	THC2732430	GO:0001945(lymph vessel development)|GO:0002042(cell migration involved in sprouting angiogenesis)|GO:0005515(protein binding)|GO:0005886(plasma membrane)|GO:0005887(integral to plasma membrane)|GO:0005925(focal adhesion)|GO:0007155(cell adhesion)|GO:0007267(cell-cell signaling)|GO:0007411(axon guidance)|GO:0009653(anatomical structure morphogenesis)|GO:0009887(organ morphogenesis)|GO:0010839(neg…	Homo sapiens ephrin-B2 (EFNB2), mRNA [NM_004093]	chr13:107142795-107142736	hs|13q33.3	TGCGTCTGTTTTGTGTCTGGTGCAGAATATGACAATCTACCAACTGTCCCTTTGTTTGAA
A_23_P421306	0.00702898	1.65514	down	-1.19797	-1.28197	-0.725431	-0.647932	-1.63836	-0.564082	A_23_P421306	A_23_P421306	NM_177963	NM_177963	NM_177963	Hs.287636	91683	SYT12	synaptotagmin XII	ENST00000393946	THC2472669	GO:0016021(integral to membrane)|GO:0030054(cell junction)|GO:0030672(synaptic vesicle membrane)	Homo sapiens synaptotagmin XII (SYT12), transcript variant 1, mRNA [NM_177963]	chr11:66818219-66818278	hs|11q13.2	GGGACCGGGTATGCCAACTGGAATGATTCTAGAACCAAAATAAAGTTGGGGCAGGAAGAG
A_24_P252078	0.00705004	1.78309	up	-0.614794	-0.769567	-1.54125	-1.25321	-0.289924	-1.38296	A_24_P252078	A_24_P252078	NM_007047	NM_007047	NM_007047	Hs.376046	11118	BTN3A2	butyrophilin, subfamily 3, member A2	ENST00000356386	THC2470959	GO:0002456(T cell mediated immunity)|GO:0005886(plasma membrane)|GO:0016020(membrane)|GO:0016021(integral to membrane)|GO:0072643(interferon-gamma secretion)	Homo sapiens butyrophilin, subfamily 3, member A2 (BTN3A2), transcript variant 1, mRNA [NM_007047]	chr6:26378257-26378316	hs|6p22.2	GAGCAAATACCCTAGAGATTCTCTGTAATATTGGTAATTTGGATGAAGGAAGCTAGAAGA
A_33_P3269789	0.00705435	1.23455	up	-0.507704	-0.540445	-0.890733	-0.918759	-0.592696	-0.74332	A_33_P3269789	A_33_P3269789	ENST00000390378		AB306172	Hs.534420				ENST00000390378	NP321528		T cell receptor beta variable 5-7 (non-functional) [Source:HGNC Symbol;Acc:HGNC:12224] [ENST00000390378]	chr7:142111553-142111494	hs|7q34	GCCCCAGTTTATCTTTCAGTATTATGAGAAAGAAGAGAGAGGAAGAGGAAACTTCCCTGA
A_33_P3286372	0.00709275	2.15181	down	-1.04295	-1.01366	0.00710952	0.437729	-0.50062	0.314577	A_33_P3286372	A_33_P3286372	NM_182626	NM_182626	NM_182626	Hs.454981	348738	C2orf48	chromosome 2 open reading frame 48	ENST00000381786			Homo sapiens chromosome 2 open reading frame 48 (C2orf48), mRNA [NM_182626]	chr2:10351473-10351532	hs|2p25.1	AATTAGAATATGAAGAACTCCTTCAAGTCAGCAAGAAGACAGGCAAGCCGAGAGGAGGAC
A_23_P255701	0.0071512	1.20335	down	0.402954	0.362967	0.724192	0.707063	0.527332	0.663184	A_23_P255701	A_23_P255701	NM_031294	NM_031294	NM_031294	Hs.579264	83450	LRRC48	leucine rich repeat containing 48	ENST00000583171	THC2685758	GO:0005737(cytoplasm)	Homo sapiens leucine rich repeat containing 48 (LRRC48), transcript variant 2, mRNA [NM_031294]	chr17:17907782-17909529	hs|17p11.2	GAGATGCAGCTGGTGGAGCAGCTGGAGGAGACTATAAACATGTTTGAAAGGAACATTGTT
A_23_P45059	0.00717261	1.49095	down	1.97135	1.97998	2.77057	2.47658	2.20287	2.63576	A_23_P45059	A_23_P45059	NM_001380	NM_001380	NM_001380	Hs.159195	1793	DOCK1	dedicator of cytokinesis 1	ENST00000280333	NP1160185	GO:0002244(hemopoietic progenitor cell differentiation)|GO:0005085(guanyl-nucleotide exchange factor activity)|GO:0005096(GTPase activator activity)|GO:0005515(protein binding)|GO:0005634(nucleus)|GO:0005654(nucleoplasm)|GO:0005737(cytoplasm)|GO:0005829(cytosol)|GO:0006911(phagocytosis, engulfment)|GO:0006915(apoptotic process)|GO:0007165(signal transduction)|GO:0007229(integrin-mediated signalin…	Homo sapiens dedicator of cytokinesis 1 (DOCK1), transcript variant 2, mRNA [NM_001380]	chr10:129250461-129250520	hs|10q26.2	GGTTCTTAGAACTTGTTTTAATTTTTGTGGTCCTTCTGTTTATTATAATAGGCGTCCACC
A_23_P129786	0.00717885	1.51429	down	3.09918	3.13214	3.9025	3.70414	3.076	3.49662	A_23_P129786	A_23_P129786	NM_001005291	NM_001005291	NM_001005291	Hs.592123	6720	SREBF1	sterol regulatory element binding transcription factor 1	ENST00000395751	THC2470281	GO:0000122(negative regulation of transcription from RNA polymerase II promoter)|GO:0000139(Golgi membrane)|GO:0003062(regulation of heart rate by chemical signal)|GO:0003677(DNA binding)|GO:0003682(chromatin binding)|GO:0003700(sequence-specific DNA binding transcription factor activity)|GO:0005515(protein binding)|GO:0005634(nucleus)|GO:0005635(nuclear envelope)|GO:0005654(nucleoplasm)|GO:00057…	Homo sapiens sterol regulatory element binding transcription factor 1 (SREBF1), transcript variant 1, mRNA [NM_001005291]	chr17:17715478-17715419	hs|17p11.2	GGCTCCTGTGCTACTTTGCCTTTTGCAAACTTTATTTTCATAGATTGAGAAGTTTTGTAC
A_21_P0007797	0.00720037	1.2225	up	0.20593	0.0393317	-0.125453	-0.15615	0.211804	-0.130831	A_21_P0007797	A_21_P0007797	ENST00000543651							ENST00000543651	THC2641250			chr12:128511594-128510744	hs|12q24.32	TTATCTTCTAGCGTGGAAAGGAGAAGGGGATGGAAGAATCACTGAAGAGGAGAATACAGA
A_21_P0006752	0.00722896	1.38891	up	-1.62545	-1.56219	-1.95589	-2.20152	-1.48678	-1.93887	A_21_P0006752	A_21_P0006752	lnc-ZNF32-4:1					lnc-ZNF32-4	lnc-ZNF32-4:1				LNCipedia lincRNA (lnc-ZNF32-4), lincRNA [lnc-ZNF32-4:1]	chr10:44409719-44409660	hs|10q11.21	TCAGAATGTTCTTCACTGCACTGGAATGAAGATGGTGATGATAACGATGGTCAGGGCTCA
A_23_P155123	0.00735077	1.28697	up	-0.00450202	0.0102907	-0.337097	-0.447775	0.0851284	-0.216154	A_23_P155123	A_23_P155123	NM_000106	NM_000106	NM_000106	Hs.648256	1565	CYP2D6	cytochrome P450, family 2, subfamily D, polypeptide 6	ENST00000359033	NP113563	GO:0004497(monooxygenase activity)|GO:0005506(iron ion binding)|GO:0005739(mitochondrion)|GO:0005783(endoplasmic reticulum)|GO:0005789(endoplasmic reticulum membrane)|GO:0006805(xenobiotic metabolic process)|GO:0008144(drug binding)|GO:0008202(steroid metabolic process)|GO:0008392(arachidonic acid epoxygenase activity)|GO:0008395(steroid hydroxylase activity)|GO:0009804(coumarin metabolic process…	Homo sapiens cytochrome P450, family 2, subfamily D, polypeptide 6 (CYP2D6), transcript variant 1, mRNA [NM_000106]	chr22:42523471-42522958	hs|22q13.2	TACAGGGCTTCCGCATCCCTAAGGGAACGACACTCATCACCAACCTGTCATCGGTGCTGA
A_23_P40693	0.00739431	1.40751	down	-0.292936	-0.43447	0.0128078	0.275126	-0.243603	0.220499	A_23_P40693	A_23_P40693	NM_001429	NM_001429	NM_001429	Hs.517517	2033	EP300	E1A binding protein p300	ENST00000263253	THC2690522	GO:0000086(G2/M transition of mitotic cell cycle)|GO:0000122(negative regulation of transcription from RNA polymerase II promoter)|GO:0000123(histone acetyltransferase complex)|GO:0000278(mitotic cell cycle)|GO:0000979(RNA polymerase II core promoter sequence-specific DNA binding)|GO:0001047(core promoter binding)|GO:0001102(RNA polymerase II activating transcription factor binding)|GO:0001666(re…	Homo sapiens E1A binding protein p300 (EP300), mRNA [NM_001429]	chr22:41575033-41575092	hs|22q13.2	TTTTTGAATCTTTCGTAGCCTAAAAGACAATTTTCCTTGGAACACATAAGAACTGTGCAG
A_33_P3215093	0.00740563	1.3066	up	1.74675	1.77238	1.47791	1.36355	1.70156	1.22179	A_33_P3215093	A_33_P3215093	NM_001039840	NM_001039840	NM_001039840	Hs.496323	53344	CHIC1	cysteine-rich hydrophobic domain 1	ENST00000373502	THC2644281	GO:0005622(intracellular)|GO:0005886(plasma membrane)|GO:0006810(transport)|GO:0016023(cytoplasmic membrane-bounded vesicle)	Homo sapiens cysteine-rich hydrophobic domain 1 (CHIC1), transcript variant 1, mRNA [NM_001039840]	chrX:72904088-72904147	hs|Xq13.2	GGACAGTTGTCTTTGATTAAAGCCCCACCAAAACCCATTTAAGTATTTAATGTACATACT
A_33_P3378835	0.00743907	1.3148	down	2.01896	2.07767	2.44874	2.28352	1.98819	2.53711	A_33_P3378835	A_33_P3378835	NM_004252	NM_004252	NM_004252	Hs.724482	9368	SLC9A3R1	solute carrier family 9, subfamily A (NHE3, cation proton antiporter 3), member 3 regulator 1	ENST00000262613	NP651806	GO:0001726(ruffle)|GO:0003096(renal sodium ion transport)|GO:0005102(receptor binding)|GO:0005515(protein binding)|GO:0005634(nucleus)|GO:0005737(cytoplasm)|GO:0005813(centrosome)|GO:0005886(plasma membrane)|GO:0005902(microvillus)|GO:0006461(protein complex assembly)|GO:0007191(adenylate cyclase-activating dopamine receptor signaling pathway)|GO:0008013(beta-catenin binding)|GO:0008285(negative …	Homo sapiens solute carrier family 9, subfamily A (NHE3, cation proton antiporter 3), member 3 regulator 1 (SLC9A3R1), mRNA [NM_004252]	chr17:72765312-72765371	hs|17q25.1	ATGATTTTCCTGGTTGTTACATCCAGGGCATGGCAGTGGCCTCAGCCTTAAACTTTTGTT
A_33_P3715177	0.00744206	1.35599	down	0.336654	0.543384	0.990826	0.891716	0.612153	0.927685	A_33_P3715177	A_33_P3715177	NM_001271938	NM_001271938	NM_001271938	Hs.132483	1954	MEGF8	multiple EGF-like-domains 8	ENST00000251268	THC2472692	GO:0003143(embryonic heart tube morphogenesis)|GO:0004872(receptor activity)|GO:0005509(calcium ion binding)|GO:0005515(protein binding)|GO:0005634(nucleus)|GO:0010468(regulation of gene expression)|GO:0016021(integral to membrane)|GO:0030326(embryonic limb morphogenesis)|GO:0030509(BMP signaling pathway)|GO:0035108(limb morphogenesis)|GO:0042074(cell migration involved in gastrulation)|GO:004870…	Homo sapiens multiple EGF-like-domains 8 (MEGF8), transcript variant 1, mRNA [NM_001271938]	chr19:42881553-42881612	hs|19q13.2	CCCCACATAGGGTTTTGGGTTTTATTCTCAGGGCAATGGGAAGCTGTTGGATGGTTTGAT
A_32_P203528	0.00744951	1.22209	down	-1.45213	-1.38691	-1.01527	-1.12239	-1.30181	-1.13512	A_32_P203528	A_32_P203528	NM_001105578	NM_001105578	NM_001105578	Hs.655173	256126	SYCE2	synaptonemal complex central element protein 2	ENST00000293695	THC2510397	GO:0000801(central element)|GO:0007130(synaptonemal complex assembly)|GO:0051301(cell division)	Homo sapiens synaptonemal complex central element protein 2 (SYCE2), mRNA [NM_001105578]	chr19:13010097-13010038	hs|19p13.2	CCATTTGGGCCACACTGAGAAATTGTTTTTCATGGTTCTATAATGCATCTTGGCAGAAAA
A_33_P3221808	0.00745459	1.25183	up	-2.11695	-2.31275	-2.47437	-2.52414	-2.15831	-2.56164	A_33_P3221808	A_33_P3221808	AL080137		AL080137	Hs.725618	389715	FAM205BP	transmembrane protein C9orf144B pseudogene		NP074006		Homo sapiens mRNA; cDNA DKFZp434J193 (from clone DKFZp434J193). [AL080137]	chr9:34826835-34826776	hs|9p13.3	TACTACTTCAGGTTTGGGGGTAGATGCTAGGAATACATCAGTGCTTGCTTGGGATCTTTG
A_33_P3262515	0.00751471	1.24463	down	0.48532	0.6694	0.955582	0.919667	0.626317	0.85294	A_33_P3262515	A_33_P3262515	NM_007368	NM_007368	NM_007368	Hs.593075	22821	RASA3	RAS p21 protein activator 3	ENST00000334062	THC2461649	GO:0005096(GTPase activator activity)|GO:0005099(Ras GTPase activator activity)|GO:0005737(cytoplasm)|GO:0007165(signal transduction)|GO:0015278(calcium-release channel activity)|GO:0031235(intrinsic to internal side of plasma membrane)|GO:0032320(positive regulation of Ras GTPase activity)|GO:0035556(intracellular signal transduction)|GO:0046580(negative regulation of Ras protein signal transduc…	Homo sapiens RAS p21 protein activator 3 (RASA3), mRNA [NM_007368]	chr13:114747318-114747259	hs|13q34	GTTGGGGCTGCACTGAGCTGCAATTTTTAACATGGATTTATAACTTAATGTTTCTGTTTA
A_23_P143484	0.00754231	1.25256	up	2.88211	2.98676	2.48529	2.62701	2.82244	2.60439	A_23_P143484	A_23_P143484	NM_153681	NM_153681	NM_153681	Hs.656565	51227	PIGP	phosphatidylinositol glycan anchor biosynthesis, class P	ENST00000399098	THC2615824	GO:0000506(glycosylphosphatidylinositol-N-acetylglucosaminyltransferase (GPI-GnT) complex)|GO:0005789(endoplasmic reticulum membrane)|GO:0006501(C-terminal protein lipidation)|GO:0016021(integral to membrane)|GO:0016254(preassembly of GPI anchor in ER membrane)|GO:0017176(phosphatidylinositol N-acetylglucosaminyltransferase activity)|GO:0043687(post-translational protein modification)|GO:0044267(…	Homo sapiens phosphatidylinositol glycan anchor biosynthesis, class P (PIGP), transcript variant 1, mRNA [NM_153681]	chr21:38437919-38437860	hs|21q22.13	TCTTTCTTGCAGCCAAAGAACTTTACACCAAAAACTGAACTGTGTGTAACCATAGTAACA
A_19_P00811812	0.00761199	1.29102	down	1.54735	1.62842	2.05386	1.93794	1.53029	1.8198	A_19_P00811812	A_19_P00811812	NM_201274	NM_201274	NM_201274	Hs.462341	23164	MPRIP	myosin phosphatase Rho interacting protein	ENST00000395811	THC2580404	GO:0003779(actin binding)|GO:0005515(protein binding)|GO:0005737(cytoplasm)|GO:0005925(focal adhesion)|GO:0015629(actin cytoskeleton)	Homo sapiens myosin phosphatase Rho interacting protein (MPRIP), transcript variant 2, mRNA [NM_201274]	chr17:17095368-17095427	hs|17p11.2	TCAAAATTCGTTATCAAAGGCAAAACCTACTGTGCCAAGCTGGGGCGCTATATGTGAACG
A_24_P865	0.00766996	1.32293	up	-0.862419	-0.860901	-1.3908	-1.28059	-1.08569	-1.34883	A_24_P865	A_24_P865	NM_206921	NM_206921	NM_206921	Hs.656959	387119	CEP85L	centrosomal protein 85kDa-like	ENST00000472713	NP1134175	GO:0005737(cytoplasm)|GO:0005813(centrosome)	Homo sapiens centrosomal protein 85kDa-like (CEP85L), transcript variant 2, mRNA [NM_206921]	chr6:118887116-118887057	hs|6q22.31	TTGGGCCTAGCTGTTTACATGATAGTATGGAGATGCTTAGGTTAGAGGACAAGGAAATAA
A_32_P58425	0.00768074	1.27588	down	1.02975	0.912584	1.41337	1.26227	0.902641	1.22382	A_32_P58425	A_32_P58425	NM_153812	NM_153812	NM_153812	Hs.516079	148479	PHF13	PHD finger protein 13	ENST00000377648	THC2466156	GO:0000278(mitotic cell cycle)|GO:0003682(chromatin binding)|GO:0005634(nucleus)|GO:0005654(nucleoplasm)|GO:0007059(chromosome segregation)|GO:0007076(mitotic chromosome condensation)|GO:0008270(zinc ion binding)|GO:0016568(chromatin modification)|GO:0035064(methylated histone residue binding)|GO:0051301(cell division)	Homo sapiens PHD finger protein 13 (PHF13), mRNA [NM_153812]	chr1:6683812-6683871	hs|1p36.31	AATCAGCTTCTTTATATGCAAATTAGGCACGACCCATCTGTGGTTCCTGGTTGGTGGCTA
A_32_P199551	0.0076916	1.52467	up	-1.48997	-1.08697	-1.82391	-1.88583	-1.26174	-1.95445	A_32_P199551	A_32_P199551	NM_001040100	NM_001040100	NM_001040100	Hs.369104	165679	SPTSSB	serine palmitoyltransferase, small subunit B	ENST00000497137	THC2472893	GO:0004758(serine C-palmitoyltransferase activity)|GO:0005515(protein binding)|GO:0005789(endoplasmic reticulum membrane)|GO:0016021(integral to membrane)|GO:0017059(serine C-palmitoyltransferase complex)|GO:0030148(sphingolipid biosynthetic process)	Homo sapiens serine palmitoyltransferase, small subunit B (SPTSSB), mRNA [NM_001040100]	chr3:161063694-161063635	hs|3q26.1	CTACATTGTGCTTTAGACCGGAGATAATACAGTGACTTTACCTCACAAATCATATTCTGT
A_23_P416581	0.00769648	1.24049	down	1.54081	1.67545	1.94936	1.87761	1.69398	2.016	A_23_P416581	A_23_P416581	NM_002073	NM_002073	NM_002073	Hs.584760	2781	GNAZ	guanine nucleotide binding protein (G protein), alpha z polypeptide	ENST00000615612	THC2462026	GO:0003924(GTPase activity)|GO:0004871(signal transducer activity)|GO:0005057(receptor signaling protein activity)|GO:0005525(GTP binding)|GO:0005635(nuclear envelope)|GO:0005783(endoplasmic reticulum)|GO:0005829(cytosol)|GO:0005834(heterotrimeric G-protein complex)|GO:0005886(plasma membrane)|GO:0006184(GTP catabolic process)|GO:0007186(G-protein coupled receptor signaling pathway)|GO:0007188(ad…	Homo sapiens guanine nucleotide binding protein (G protein), alpha z polypeptide (GNAZ), mRNA [NM_002073]	chr22:23467137-23467196	hs|22q11.22	AGATGTACGGGGGAAAGAGAAGCTGGGGATTGGATGAAAGTCAAAGGTTGTCTACTTTAA
A_33_P3397279	0.0077086	1.33939	down	-2.01933	-1.86483	-1.40202	-1.44362	-1.83351	-1.60732	A_33_P3397279	A_33_P3397279	NM_001242898	NM_001242898	NM_001242898	Hs.449098	9701	PPP6R2	protein phosphatase 6, regulatory subunit 2	ENST00000216061	THC2477753	GO:0005515(protein binding)|GO:0005737(cytoplasm)|GO:0043231(intracellular membrane-bounded organelle)	Homo sapiens protein phosphatase 6, regulatory subunit 2 (PPP6R2), transcript variant 1, mRNA [NM_001242898]	chr22:50882760-50882819	hs|22q13.33	TTTTTAATTTAATTTAATTTTAAAATAAATGCTGCATTGGTAAAGCTGGCAGTTGAAACC
A_23_P72537	0.0077138	1.30568	down	0.869646	0.891825	1.20261	1.1292	0.781862	1.36594	A_23_P72537	A_23_P72537	NM_004208	NM_004208	NM_004208	Hs.424932	9131	AIFM1	apoptosis-inducing factor, mitochondrion-associated, 1	ENST00000287295	THC2491182	GO:0003677(DNA binding)|GO:0005515(protein binding)|GO:0005634(nucleus)|GO:0005739(mitochondrion)|GO:0005743(mitochondrial inner membrane)|GO:0005758(mitochondrial intermembrane space)|GO:0005829(cytosol)|GO:0006308(DNA catabolic process)|GO:0006309(apoptotic DNA fragmentation)|GO:0006915(apoptotic process)|GO:0006919(activation of cysteine-type endopeptidase activity involved in apoptotic proces…	Homo sapiens apoptosis-inducing factor, mitochondrion-associated, 1 (AIFM1), transcript variant 1, mRNA [NM_004208]	chrX:129263459-129263400	hs|Xq26.1	TATTCAGCAGACTTTCTCTGTGTATGAGTGTGAATGATCAAGTCCTTTGTGAATATTTTC
A_23_P49060	0.00774897	1.67317	down	0.218572	0.0414894	1.16745	0.831592	0.216056	0.704825	A_23_P49060	A_23_P49060	NM_181642	NM_181642	NM_181642	Hs.233950	6692	SPINT1	serine peptidase inhibitor, Kunitz type 1	ENST00000562057	THC2476845	GO:0004867(serine-type endopeptidase inhibitor activity)|GO:0005576(extracellular region)|GO:0005615(extracellular space)|GO:0010951(negative regulation of endopeptidase activity)|GO:0016020(membrane)|GO:0030198(extracellular matrix organization)|GO:0060670(branching involved in labyrinthine layer morphogenesis)|GO:0060674(placenta blood vessel development)|GO:0070062(extracellular vesicular exos…	Homo sapiens serine peptidase inhibitor, Kunitz type 1 (SPINT1), transcript variant 1, mRNA [NM_181642]	chr15:41149316-41149375	hs|15q15.1	GAGAAGTCTCAGCTAAGCTCACGTCCTGAGAAAGCTCAAAGGTTTGGAAGGAGCAGAAAA
A_33_P3240936	0.00777379	1.38138	down	1.56488	1.56747	2.21513	1.91701	1.68039	2.07892	A_33_P3240936	A_33_P3240936	NM_012104	NM_012104	NM_012104	Hs.504003	23621	BACE1	beta-site APP-cleaving enzyme 1	ENST00000530824	THC2536763	GO:0001540(beta-amyloid binding)|GO:0004190(aspartic-type endopeptidase activity)|GO:0005515(protein binding)|GO:0005768(endosome)|GO:0005770(late endosome)|GO:0005771(multivesicular body)|GO:0005783(endoplasmic reticulum)|GO:0005794(Golgi apparatus)|GO:0005802(trans-Golgi network)|GO:0005886(plasma membrane)|GO:0005887(integral to plasma membrane)|GO:0006508(proteolysis)|GO:0006509(membrane prot…	Homo sapiens beta-site APP-cleaving enzyme 1 (BACE1), transcript variant a, mRNA [NM_012104]	chr11:117161697-117161638	hs|11q23.3	TTGGAACATTTTCCCAGTCATCTCACTCTACCTAATGGGTGAGGTTACCAACCAGTCCTT
A_23_P321320	0.00778725	1.25595	down	-0.292652	-0.507573	-0.0541679	-0.0882442	-0.446096	-0.117581	A_23_P321320	A_23_P321320	NM_052902	NM_052902	NM_052902	Hs.22410	114790	STK11IP	serine/threonine kinase 11 interacting protein	ENST00000295641	THC2462970	GO:0005737(cytoplasm)|GO:0005765(lysosomal membrane)|GO:0008104(protein localization)|GO:0019901(protein kinase binding)|GO:0043231(intracellular membrane-bounded organelle)	Homo sapiens serine/threonine kinase 11 interacting protein (STK11IP), mRNA [NM_052902]	chr2:220481096-220481155	hs|2q35	GGGACAGGCCACCTGGTCAGGAGGAATATTTTTCCTGCACTTTTTCTCAGGTATCAATAA
A_23_P2317	0.00786187	2.56599	down	-3.29792	-2.87178	-1.28241	-1.54949	-2.79886	-2.05812	A_23_P2317	A_23_P2317	NM_015086	NM_015086	NM_015086	Hs.591044	23109	DDN	dendrin	ENST00000421952	THC2495391	GO:0000978(RNA polymerase II core promoter proximal region sequence-specific DNA binding)|GO:0000982(RNA polymerase II core promoter proximal region sequence-specific DNA binding transcription factor activity)|GO:0005515(protein binding)|GO:0005634(nucleus)|GO:0005737(cytoplasm)|GO:0005789(endoplasmic reticulum membrane)|GO:0006366(transcription from RNA polymerase II promoter)|GO:0032591(dendrit…	Homo sapiens dendrin (DDN), mRNA [NM_015086]	chr12:49389625-49389566	hs|12q13.12	GGAGGGAAGGACACCAATGAATCAGCTTGGGACCTCTTTAGGCCTTCCCCTTTTCCTCCA
A_23_P73420	0.00790122	1.20715	down	0.775467	0.728325	1.0257	0.919561	0.728573	1.1019	A_23_P73420	A_23_P73420	NM_031466	NM_031466	NM_031466	Hs.654911	83696	TRAPPC9	trafficking protein particle complex 9	ENST00000389328	THC2463506	GO:0005783(endoplasmic reticulum)|GO:0005794(Golgi apparatus)|GO:0030154(cell differentiation)	Homo sapiens trafficking protein particle complex 9 (TRAPPC9), transcript variant 1, mRNA [NM_031466]	chr8:140742801-140742742	hs|8q24.3	ATGGGCAACTTGGCAGGAGAGATGGTGCCGTAGGAGGTCGTGGATGGTTGATGCCAAGAG
A_33_P3290403	0.00791324	1.47539	down	-0.174402	-0.0592783	0.293629	0.534942	0.0103457	0.631374	A_33_P3290403	A_33_P3290403	NM_014214	NM_014214	NM_014214	Hs.743311	3613	IMPA2	inositol(myo)-1(or 4)-monophosphatase 2	ENST00000383376	THC2664101	GO:0005737(cytoplasm)|GO:0005829(cytosol)|GO:0006021(inositol biosynthetic process)|GO:0006796(phosphate-containing compound metabolic process)|GO:0007165(signal transduction)|GO:0008934(inositol monophosphate 1-phosphatase activity)|GO:0042803(protein homodimerization activity)|GO:0043647(inositol phosphate metabolic process)|GO:0044281(small molecule metabolic process)|GO:0046854(phosphatidylin…	Homo sapiens inositol(myo)-1(or 4)-monophosphatase 2 (IMPA2), mRNA [NM_014214]	chr18:11999126-11999185	hs|18p11.21	CAGATCACCTTGTGGAAGATTTAATTATTTCTGAGTTGCGAGAGAGGTTTCCTTCACACA
A_24_P10657	0.0080653	1.3302	down	1.31474	1.46121	1.86078	1.66128	1.40416	1.89298	A_24_P10657	A_24_P10657	NM_020428	NM_020428	NM_020428	Hs.534560	57153	SLC44A2	solute carrier family 44 (choline transporter), member 2	ENST00000407327	THC2545644	GO:0004871(signal transducer activity)|GO:0005765(lysosomal membrane)|GO:0005886(plasma membrane)|GO:0006644(phospholipid metabolic process)|GO:0006656(phosphatidylcholine biosynthetic process)|GO:0007165(signal transduction)|GO:0015220(choline transmembrane transporter activity)|GO:0015871(choline transport)|GO:0016021(integral to membrane)|GO:0043123(positive regulation of I-kappaB kinase/NF-ka…	Homo sapiens solute carrier family 44 (choline transporter), member 2 (SLC44A2), transcript variant 1, mRNA [NM_020428]	chr19:10754558-10754617	hs|19p13.2	TGGACATGCATTAAAGGGTCTATTAGCTTTCTTTCCGTCTGTCTCAACAGCTGAGATGGG
A_23_P18684	0.00808552	2.26478	up	-0.319442	-0.27163	-1.4325	-1.74049	-0.0190644	-0.975259	A_23_P18684	A_23_P18684	NM_004362	NM_004362	NM_004362	Hs.86368	1047	CLGN	calmegin	ENST00000325617	THC2464179	GO:0005509(calcium ion binding)|GO:0005635(nuclear envelope)|GO:0005783(endoplasmic reticulum)|GO:0005789(endoplasmic reticulum membrane)|GO:0006457(protein folding)|GO:0006461(protein complex assembly)|GO:0007338(single fertilization)|GO:0007339(binding of sperm to zona pellucida)|GO:0016021(integral to membrane)|GO:0044183(protein binding involved in protein folding)|GO:0051082(unfolded protein…	Homo sapiens calmegin (CLGN), transcript variant 1, mRNA [NM_004362]	chr4:141310434-141310375	hs|4q31.1	GGATCTGGAGATGGGCCGATAAAGTCAGTACGCAAAAGAAGAGTACGAAAGGACTAAACT
A_21_P0006498	0.00810654	1.36027	up	-1.40657	-1.34193	-1.78999	-2.01089	-1.45306	-1.73237	A_21_P0006498	A_21_P0006498	lnc-AL353698.1-1:1					lnc-AL353698.1-1	lnc-AL353698.1-1:1		THC2714876		Q14754_HUMAN (Q14754) ORFII, partial (4%) [THC2714876]	chrX:56231420-56231479	hs|Xp11.21	AATCGAGCTGCAAAATGACCTACAGATATTACAGTTTTATTCTTGGAAAATGGAGGTTGT
A_33_P3243997	0.00813438	1.32096	up	-1.28674	-1.27852	-1.8173	-1.63653	-1.22818	-1.54438	A_33_P3243997	A_33_P3243997	NM_014614	NM_014614	NM_014614	Hs.413801	23198	PSME4	proteasome (prosome, macropain) activator subunit 4	ENST00000404125	THC2614851	GO:0000209(protein polyubiquitination)|GO:0000278(mitotic cell cycle)|GO:0002474(antigen processing and presentation of peptide antigen via MHC class I)|GO:0002479(antigen processing and presentation of exogenous peptide antigen via MHC class I, TAP-dependent)|GO:0005634(nucleus)|GO:0005829(cytosol)|GO:0006281(DNA repair)|GO:0006521(regulation of cellular amino acid metabolic process)|GO:0006915(…	Homo sapiens proteasome (prosome, macropain) activator subunit 4 (PSME4), mRNA [NM_014614]	chr2:54091284-54091225	hs|2p16.2	GTAATCCCTGTATAAAGTAGTGCCAAACTGATTTCAGTTGTGTAACTAGTTTAAAACCCA
A_23_P160668	0.00813985	1.51469	down	-2.57363	-2.66435	-2.06864	-1.91189	-2.80558	-2.26594	A_23_P160668	A_23_P160668	NM_005376	NM_005376	NM_005376	Hs.437922	4610	MYCL	v-myc avian myelocytomatosis viral oncogene lung carcinoma derived homolog		THC2478537	GO:0003677(DNA binding)|GO:0003700(sequence-specific DNA binding transcription factor activity)|GO:0005634(nucleus)|GO:0006355(regulation of transcription, DNA-dependent)|GO:0046983(protein dimerization activity)	Homo sapiens v-myc avian myelocytomatosis viral oncogene lung carcinoma derived homolog (MYCL), transcript variant 3, mRNA [NM_005376]	chr1:40366412-40366353	hs|1p34.2	TGGGAGCCAGCCTCCCTTTGATGATTATTGGAGCCCCAGGGGACAAGGGATTTGAGGTGA
A_32_P136351	0.00817353	1.40022	down	-0.0224227	-0.112616	0.387454	0.364008	-0.324273	0.246189	A_32_P136351	A_32_P136351	NM_052910	NM_052910	NM_052910	Hs.415478	114798	SLITRK1	SLIT and NTRK-like family, member 1	ENST00000377084	THC2600961	GO:0007409(axonogenesis)|GO:0016021(integral to membrane)|GO:0030534(adult behavior)|GO:0035264(multicellular organism growth)|GO:0042592(homeostatic process)	Homo sapiens SLIT and NTRK-like family, member 1 (SLITRK1), transcript variant 1, mRNA [NM_052910]	chr13:84451607-84451548	hs|13q31.1	AAAGCAAACAAAACCACACATATTGATGGAGTCTGCATTCCACCACATATCCACCCTTGA
A_24_P190472	0.00819074	1.85953	up	4.84328	4.5809	3.6762	3.6813	4.21685	3.59869	A_24_P190472	A_24_P190472	NM_003064	NM_003064	NM_003064	Hs.517070	6590	SLPI	secretory leukocyte peptidase inhibitor	ENST00000338380	THC2736360	GO:0004866(endopeptidase inhibitor activity)|GO:0004867(serine-type endopeptidase inhibitor activity)|GO:0005515(protein binding)|GO:0010951(negative regulation of endopeptidase activity)|GO:0019899(enzyme binding)|GO:0031012(extracellular matrix)|GO:0032091(negative regulation of protein binding)|GO:0045071(negative regulation of viral genome replication)|GO:0070062(extracellular vesicular exoso…	Homo sapiens secretory leukocyte peptidase inhibitor (SLPI), mRNA [NM_003064]	chr20:43882279-43882220	hs|20q13.12	AAGAGATGTTGTCCTGACACTTGTGGCATCAAATGCCTGGATCCTGTTGACACCCCAAAC
A_24_P323148	0.00820201	1.4983	down	0.0555368	-0.183693	0.574214	0.708296	0.171702	0.511005	A_24_P323148	A_24_P323148	NM_182573	NM_182573	NM_182573	Hs.44289	284348	LYPD5	LY6/PLAUR domain containing 5	ENST00000414615	THC2471313	GO:0005886(plasma membrane)|GO:0031225(anchored to membrane)	Homo sapiens LY6/PLAUR domain containing 5 (LYPD5), transcript variant B, mRNA [NM_182573]	chr19:44300535-44300476	hs|19q13.31	TCATAACTGCATGAACTTCATAGAGATGGGATCCTTTAGCATGTTCTCTGTGCACATGCT
A_19_P00802759	0.00825174	1.24029	down	1.87316	1.78749	2.24522	2.10409	1.95553	2.1989	A_19_P00802759	A_19_P00802759	ENST00000607016			Hs.743967	11165	NUDT3	nudix (nucleoside diphosphate linked moiety X)-type motif 3	ENST00000607016	THC2562609	GO:0000287(magnesium ion binding)|GO:0005829(cytosol)|GO:0007267(cell-cell signaling)|GO:0008486(diphosphoinositol-polyphosphate diphosphatase activity)|GO:0015961(diadenosine polyphosphate catabolic process)|GO:0043647(inositol phosphate metabolic process)|GO:0044281(small molecule metabolic process)|GO:0052840(inositol diphosphate tetrakisphosphate diphosphatase activity)|GO:0052843(inositol-1-…	nudix (nucleoside diphosphate linked moiety X)-type motif 3 [Source:HGNC Symbol;Acc:HGNC:8050] [ENST00000607016]	chr6:34248235-34248176	hs|6p21.31	TAAAACAAGGAGCTGGAGTAAAATTGCCCTTACCCCCAATCCAAATGCTGTCCAGGATTT
A_33_P3349259	0.00835377	1.28753	down	0.585036	0.425929	0.8342	0.854848	0.586864	1.00259	A_33_P3349259	A_33_P3349259	NM_014719	NM_014719	NM_014719	Hs.744048	9747	TCAF1	TRPM8 channel-associated factor 1	ENST00000414990	THC2787549		Homo sapiens family with sequence similarity 115, member A (FAM115A), transcript variant 1, mRNA [NM_014719]	chr7:143557466-143557407	hs|7q35	AACATCATTCTGACCGTGCCGACCGCAAATCTTCGTACTCTGGAGAACCCTGAGCCGCTG
A_33_P3676746	0.00836412	1.35562	down	-0.0971307	-0.0963236	0.227195	0.417471	0.0232877	0.50202	A_33_P3676746	A_33_P3676746	NM_019589	NM_019589	NM_019589	Hs.531111	56252	YLPM1	YLP motif containing 1	ENST00000549293	THC2463595	GO:0000122(negative regulation of transcription from RNA polymerase II promoter)|GO:0001078(RNA polymerase II core promoter proximal region sequence-specific DNA binding transcription factor activity involved in negative regulation of transcription)|GO:0005515(protein binding)|GO:0005634(nucleus)|GO:0005654(nucleoplasm)|GO:0005737(cytoplasm)|GO:0006351(transcription, DNA-dependent)|GO:0008150(bio…	Homo sapiens YLP motif containing 1 (YLPM1), mRNA [NM_019589]	chr14:75302833-75302892	hs|14q24.3	CTAGGATTAAAAACAATAAACTTTCATGATAAAGCCGATGAGATTCATGGGCTATACAGC
A_33_P3379644	0.00842908	2.18536	up	-0.296087	0.308249	-1.40644	-1.09115	0.000834426	-0.873034	A_33_P3379644	A_33_P3379644	NM_000689	NM_000689	NM_000689	Hs.76392	216	ALDH1A1	aldehyde dehydrogenase 1 family, member A1	ENST00000376939	THC2593754	GO:0001758(retinal dehydrogenase activity)|GO:0004028(3-chloroallyl aldehyde dehydrogenase activity)|GO:0004029(aldehyde dehydrogenase (NAD) activity)|GO:0005099(Ras GTPase activator activity)|GO:0005497(androgen binding)|GO:0005737(cytoplasm)|GO:0005829(cytosol)|GO:0006069(ethanol oxidation)|GO:0006081(cellular aldehyde metabolic process)|GO:0006805(xenobiotic metabolic process)|GO:0018479(benza…	Homo sapiens aldehyde dehydrogenase 1 family, member A1 (ALDH1A1), mRNA [NM_000689]	chr9:75540460-75540401	hs|9q21.13	TGTCAAACCAGCAGAGCAAACTCCTCTCACTGCTCTCCACGTGGCATCTTTAATAAAAGA
A_33_P3739870	0.00851891	5.27463	up	-1.99647	-1.87568	-4.69411	-5.11228	-2.22473	-3.48771	A_33_P3739870	A_33_P3739870	ENST00000606195			Hs.473947				ENST00000606195	THC2627251		Homo sapiens cDNA FLJ31183 fis, clone KIDNE2000317. [AK055745]	chr5:178365737-178365678	hs|5q35.3	GACATACAAAGGCCCAAGTCTTCCAGAACTGAAAACAGTAATAAAACCTTCATTTATCTG
A_33_P3244274	0.0085703	1.51232	down	-0.256329	-0.400537	0.482468	0.100479	-0.367708	0.182762	A_33_P3244274	A_33_P3244274	BC016958		BC016958	Hs.512767	727800	RNF208	ring finger protein 208		THC2473148	GO:0004842(ubiquitin-protein ligase activity)|GO:0005654(nucleoplasm)|GO:0005737(cytoplasm)|GO:0008270(zinc ion binding)|GO:0051865(protein autoubiquitination)	Homo sapiens ring finger protein 208, mRNA (cDNA clone MGC:21544 IMAGE:4151712), complete cds. [BC016958]	chr9:140114760-140114701	hs|9q34.3	GAGTGGCATTGTCGCTGCAGCCAACTTTGCCATTAAAACTCTTTGCCAAAGTTTAAAAAA
A_33_P3228305	0.00861152	1.32433	down	-1.25219	-1.39402	-0.756794	-0.980439	-1.26506	-0.958245	A_33_P3228305	A_33_P3228305	NM_015071	NM_015071	NM_015071	Hs.654668	23092	ARHGAP26	Rho GTPase activating protein 26	ENST00000378004	THC2495953	GO:0005100(Rho GTPase activator activity)|GO:0005515(protein binding)|GO:0005543(phospholipid binding)|GO:0005575(cellular_component)|GO:0005829(cytosol)|GO:0005856(cytoskeleton)|GO:0005925(focal adhesion)|GO:0007009(plasma membrane organization)|GO:0007264(small GTPase mediated signal transduction)|GO:0007399(nervous system development)|GO:0030036(actin cytoskeleton organization)|GO:0032321(posi…	Homo sapiens Rho GTPase activating protein 26 (ARHGAP26), transcript variant 1, mRNA [NM_015071]	chr5:142608490-142608549	hs|5q31.3	CATGTGGTTGGTTTATGTGACAATCCCTATGAAATGAGTGGACGTATGATTTTTGAATTA
A_23_P66881	0.00861223	1.40359	down	-2.23438	-2.01665	-1.66457	-1.53096	-2.20464	-1.79277	A_23_P66881	A_23_P66881	NM_003835	NM_003835	NM_003835	Hs.664380	8787	RGS9	regulator of G-protein signaling 9	ENST00000584234	NP114063	GO:0004871(signal transducer activity)|GO:0005096(GTPase activator activity)|GO:0005634(nucleus)|GO:0005737(cytoplasm)|GO:0005834(heterotrimeric G-protein complex)|GO:0005886(plasma membrane)|GO:0007212(dopamine receptor signaling pathway)|GO:0007399(nervous system development)|GO:0007601(visual perception)|GO:0007603(phototransduction, visible light)|GO:0008277(regulation of G-protein coupled re…	Homo sapiens regulator of G-protein signaling 9 (RGS9), transcript variant 1, mRNA [NM_003835]	chr17:63223600-63223659	hs|17q24.1	ACACACTTGCTCGAGAACCAAAGTGCATTTGGGTGACATTTGAAGATTGGGGAGACAAGA
A_23_P114466	0.00861522	1.33208	down	-2.5244	-2.63255	-2.01222	-2.16807	-2.38095	-2.11658	A_23_P114466	A_23_P114466	NM_033284	NM_033284	NM_033284	Hs.664560	90665	TBL1Y	transducin (beta)-like 1, Y-linked	ENST00000624573	NP447325	GO:0000118(histone deacetylase complex)|GO:0003714(transcription corepressor activity)|GO:0006351(transcription, DNA-dependent)|GO:0006357(regulation of transcription from RNA polymerase II promoter)|GO:0016575(histone deacetylation)	Homo sapiens transducin (beta)-like 1, Y-linked (TBL1Y), transcript variant 1, mRNA [NM_033284]	chrY:6955393-6955452	hs|Yp11.2	TACAGTGTAGCTTTCAGCCCCGATGGAAAGTACTTGGCTAGTGGATCCTTTGACAAGTAT
A_33_P3215529	0.00866093	1.32056	down	0.623221	0.342003	0.891222	0.915527	0.538722	0.900639	A_33_P3215529	A_33_P3215529	ENST00000413932		AF083893	Hs.50382	9414	TJP2	tight junction protein 2	ENST00000413932	THC2647412	GO:0004385(guanylate kinase activity)|GO:0005515(protein binding)|GO:0005654(nucleoplasm)|GO:0005737(cytoplasm)|GO:0005829(cytosol)|GO:0005886(plasma membrane)|GO:0005912(adherens junction)|GO:0005923(tight junction)|GO:0006915(apoptotic process)|GO:0006921(cellular component disassembly involved in apoptotic process)|GO:0008022(protein C-terminus binding)|GO:0010033(response to organic substance…	tight junction protein 2 [Source:HGNC Symbol;Acc:HGNC:11828] [ENST00000413932]	chr9:71736403-71736462	hs|9q21.11	ATAGCCCGAATCACAATAATATACGGGAGCAGCCGCGGAGGCCGCTGGCGCCCTCCCATT
A_24_P11436	0.00874127	1.24601	down	-0.44794	-0.492374	-0.221113	-0.23012	-0.663576	-0.200718	A_24_P11436	A_24_P11436	NM_017904	NM_017904	NM_017904	Hs.16230	55001	TTC22	tetratricopeptide repeat domain 22	ENST00000488771	THC2655240		Homo sapiens tetratricopeptide repeat domain 22 (TTC22), transcript variant 2, mRNA [NM_017904]	chr1:55251801-55251742	hs|1p32.3	AGAACCAACCTCCCATCCTGAATCGCCTGGCAAAAATCTTCTACTTCCTGGGAAAGCAGG
A_33_P3416588	0.00874493	1.23338	down	-1.37391	-1.33063	-1.00942	-1.1106	-1.48277	-1.15945	A_33_P3416588	A_33_P3416588	NM_002930	NM_002930	NM_002930	Hs.464985	6014	RIT2	Ras-like without CAAX 2	ENST00000594852	NP086875	GO:0003924(GTPase activity)|GO:0005516(calmodulin binding)|GO:0005525(GTP binding)|GO:0005634(nucleus)|GO:0005886(plasma membrane)|GO:0006184(GTP catabolic process)|GO:0007165(signal transduction)|GO:0007264(small GTPase mediated signal transduction)|GO:0007268(synaptic transmission)|GO:0048011(nerve growth factor receptor signaling pathway)	Homo sapiens Ras-like without CAAX 2 (RIT2), transcript variant 1, mRNA [NM_002930]	chr18:40503614-40503555	hs|18q12.3	ATTTTTCAGGTCCGCCACACCTATGAAATTCCCCTGGTGCTGGTGGGTAACAAAATTGAT
A_33_P3279629	0.00874785	1.34977	up	-2.28032	-1.98285	-2.52805	-2.59884	-2.08853	-2.52293	A_33_P3279629	A_33_P3279629	NM_033199	NM_033199	NM_033199	Hs.631914	90226	UCN2	urocortin 2	ENST00000273610	THC2640001	GO:0001664(G-protein coupled receptor binding)|GO:0005102(receptor binding)|GO:0005179(hormone activity)|GO:0005576(extracellular region)|GO:0005615(extracellular space)|GO:0006171(cAMP biosynthetic process)|GO:0006950(response to stress)|GO:0007189(adenylate cyclase-activating G-protein coupled receptor signaling pathway)|GO:0007586(digestion)|GO:0008283(cell proliferation)|GO:0010629(negative r…	Homo sapiens urocortin 2 (UCN2), mRNA [NM_033199]	chr3:48599234-48599175	hs|3p21.31	AGCATTGTGTATATAGCAGACATGGAGGTCCTGCAGCAGGAGGTGCTCAATAAACACAAA
A_32_P107876	0.00880011	1.56667	down	-0.831949	-1.16334	-0.138993	-0.376076	-0.823198	-0.360308	A_32_P107876	A_32_P107876	NM_025074	NM_025074	NM_025074	Hs.369448	80144	FRAS1	Fraser extracellular matrix complex subunit 1	ENST00000512123	THC2600925	GO:0002009(morphogenesis of an epithelium)|GO:0003338(metanephros morphogenesis)|GO:0005886(plasma membrane)|GO:0007154(cell communication)|GO:0015031(protein transport)|GO:0016021(integral to membrane)|GO:0030326(embryonic limb morphogenesis)|GO:0031012(extracellular matrix)|GO:0043588(skin development)|GO:0046872(metal ion binding)|GO:0060021(palate development)	Homo sapiens Fraser extracellular matrix complex subunit 1 (FRAS1), transcript variant 1, mRNA [NM_025074]	chr4:79465254-79465313	hs|4q21.21	CACACCTGCTCAGACTGAGTAAACATTTGTGGTGCTGTCAACCTGATTTCTTGACTCTCA
A_33_P3416366	0.00881122	1.46033	down	0.346355	0.182842	0.745335	0.626212	0.168249	0.964791	A_33_P3416366	A_33_P3416366	NM_005483	NM_005483	NM_005483	Hs.79018	10036	CHAF1A	chromatin assembly factor 1, subunit A (p150)	ENST00000587368	THC2515229	GO:0000790(nuclear chromatin)|GO:0003682(chromatin binding)|GO:0005515(protein binding)|GO:0006260(DNA replication)|GO:0006281(DNA repair)|GO:0006335(DNA replication-dependent nucleosome assembly)|GO:0006351(transcription, DNA-dependent)|GO:0006355(regulation of transcription, DNA-dependent)|GO:0006461(protein complex assembly)|GO:0007049(cell cycle)|GO:0031497(chromatin assembly)|GO:0033186(CAF-…	Homo sapiens chromatin assembly factor 1, subunit A (p150) (CHAF1A), mRNA [NM_005483]	chr19:4431965-4432024	hs|19p13.3	AGAACCATAAGGTCCGCCAGAAACTGAAGGCCAAGGAGTGGGACGAGTTCCTGGCTAAGG
A_21_P0000003	0.0088173	1.299	down	-1.32918	-1.28618	-0.97062	-0.899941	-1.47489	-1.08748	A_21_P0000003	A_21_P0000003	NM_007244	NM_007244	NM_007244	Hs.732031	11272	PRR4	proline rich 4 (lacrimal)	ENST00000614435	THC2474106	GO:0001895(retina homeostasis)|GO:0005615(extracellular space)|GO:0007601(visual perception)	Homo sapiens proline rich 4 (lacrimal) (PRR4), transcript variant 2, mRNA [NM_007244]	chr12:10998527-10998468	hs|12p13.2	CCTTCAGAAAGCCATGACATTGAAATAATGTGGTCATAACTCTTTCTTCAGTATACCAAT
A_21_P0013338	0.00882412	1.44697	up	-0.179541	-0.222086	-0.693552	-0.796838	-0.444031	-0.954381	A_21_P0013338	A_21_P0013338	TCONS_l2_00026768					XLOC_l2_013931			THC2502767		BROAD Institute lincRNA (XLOC_l2_013931), lincRNA [TCONS_l2_00026768]	chr7:97601481-97566448	hs|7q21.3	TCTACAACCCGCGCTTCTGGCCGCGGGAAGGAGAGACCTCCCAGTGCCAAGTGTATAAGC
A_33_P3292495	0.00884367	1.39224	down	0.827357	0.563932	1.29252	1.16692	0.703649	1.06774	A_33_P3292495	A_33_P3292495	lnc-GAPDH-3:2		AK096395	Hs.617756		lnc-GAPDH-3	lnc-GAPDH-3:2		THC2519415		Homo sapiens cDNA FLJ39076 fis, clone NT2RP7017567. [AK096395]	chr12:6692199-6692258	hs|12p13.31	AACGTTCATCAAAGTCTTCATCACCTTCCTCTGAAGCCACTGAGTAATCGGACTGGTTGT
A_23_P12866	0.00892077	1.38819	up	0.250362	0.397667	-0.126764	-0.0982311	0.560836	0.014251	A_23_P12866	A_23_P12866	NM_153336	NM_153336	NM_153336	Hs.281004	118672	PSTK	phosphoseryl-tRNA kinase	ENST00000483455	THC2531350	GO:0000049(tRNA binding)|GO:0001514(selenocysteine incorporation)|GO:0005524(ATP binding)|GO:0005739(mitochondrion)|GO:0016301(kinase activity)|GO:0016310(phosphorylation)|GO:0097056(selenocysteinyl-tRNA(Sec) biosynthetic process)	Homo sapiens phosphoseryl-tRNA kinase (PSTK), mRNA [NM_153336]	chr10:124745844-124746396	hs|10q26.13	GCTTTGGAAAATCCAGTAAAATATGCTGAGGACAATATGGAACAAAAGGACACAGACAGA
A_32_P163533	0.00894655	1.46549	up	-1.02997	-0.780975	-1.64966	-1.4822	-1.0663	-1.39954	A_32_P163533	A_32_P163533	NM_001242797	NM_001242797	NM_001242797	Hs.126280	79692	ZNF322	zinc finger protein 322	ENST00000471278	THC2470822	GO:0003677(DNA binding)|GO:0003700(sequence-specific DNA binding transcription factor activity)|GO:0005634(nucleus)|GO:0005737(cytoplasm)|GO:0005813(centrosome)|GO:0006351(transcription, DNA-dependent)|GO:0006355(regulation of transcription, DNA-dependent)|GO:0046872(metal ion binding)	Homo sapiens zinc finger protein 322 (ZNF322), transcript variant 1, mRNA [NM_001242797]	chr6:26637056-26636997	hs|6p22.2	AATTGTATATTTGTCTTACGTATGGCAAAAGCATTCATTGGAGAGCCTTACTTGGGTTTG
A_23_P380754	0.00897319	2.62239	up	1.33941	1.0492	-0.563787	-0.593566	0.780803	0.154111	A_23_P380754	A_23_P380754	NM_002769	NM_002769	NM_002769	Hs.449281	5644	PRSS1	protease, serine, 1 (trypsin 1)	ENST00000485223	THC2552130	GO:0004252(serine-type endopeptidase activity)|GO:0005576(extracellular region)|GO:0006508(proteolysis)|GO:0006766(vitamin metabolic process)|GO:0006767(water-soluble vitamin metabolic process)|GO:0007586(digestion)|GO:0009235(cobalamin metabolic process)|GO:0022617(extracellular matrix disassembly)|GO:0030198(extracellular matrix organization)|GO:0044281(small molecule metabolic process)|GO:0046…	Homo sapiens protease, serine, 1 (trypsin 1) (PRSS1), mRNA [NM_002769]	chr7:142459723-142459782	hs|7q34	ACAGGAAGACTCTGAACAATGACATCATGTTAATCAAGCTCTCCTCACGTGCAGTAATCA
A_24_P289383	0.00897729	1.23419	down	0.157445	0.148604	0.446872	0.462386	0.285214	0.592682	A_24_P289383	A_24_P289383	NM_017780	NM_017780	NM_017780	Hs.20395	55636	CHD7	chromodomain helicase DNA binding protein 7	ENST00000423902	THC2464820	GO:0001501(skeletal system development)|GO:0001701(in utero embryonic development)|GO:0003007(heart morphogenesis)|GO:0003677(DNA binding)|GO:0003682(chromatin binding)|GO:0004386(helicase activity)|GO:0005515(protein binding)|GO:0005524(ATP binding)|GO:0005634(nucleus)|GO:0005654(nucleoplasm)|GO:0005730(nucleolus)|GO:0006351(transcription, DNA-dependent)|GO:0006355(regulation of transcription, D…	Homo sapiens chromodomain helicase DNA binding protein 7 (CHD7), mRNA [NM_017780]	chr8:61779398-61779457	hs|8q12.2	TGTAAATTGCTGCCAACTGTAGTAATGATGCTTTTAATAAAAGTGACCCATGATATGCAG
A_23_P124514	0.00906535	1.31229	up	0.265746	0.405117	-0.0227745	-0.142805	0.425152	0.0853392	A_23_P124514	A_23_P124514	NM_001364	NM_001364	NM_001364	Hs.367656	1740	DLG2	discs, large homolog 2 (Drosophila)	ENST00000418306	THC2476047	GO:0004385(guanylate kinase activity)|GO:0005515(protein binding)|GO:0005886(plasma membrane)|GO:0007268(synaptic transmission)|GO:0007399(nervous system development)|GO:0008076(voltage-gated potassium channel complex)|GO:0008328(ionotropic glutamate receptor complex)|GO:0010923(negative regulation of phosphatase activity)|GO:0014069(postsynaptic density)|GO:0016020(membrane)|GO:0016323(basolater…	Homo sapiens discs, large homolog 2 (Drosophila) (DLG2), transcript variant 2, mRNA [NM_001364]	chr11:83177764-83173091	hs|11q14.1	CTGGAATCTCTTATGGAGATGAATAAGCGTCTAACAGAGGAACAAGCCAAGAAAACCTAT
A_33_P3244283	0.00909258	1.32236	down	-1.84302	-1.73724	-1.30568	-1.54942	-1.90083	-1.41664	A_33_P3244283	A_33_P3244283	NM_033259	NM_033259	NM_033259	Hs.585003	94032	CAMK2N2	calcium/calmodulin-dependent protein kinase II inhibitor 2	ENST00000296238		GO:0005634(nucleus)|GO:0005813(centrosome)|GO:0005829(cytosol)|GO:0006469(negative regulation of protein kinase activity)|GO:0008427(calcium-dependent protein kinase inhibitor activity)|GO:0019901(protein kinase binding)	Homo sapiens calcium/calmodulin-dependent protein kinase II inhibitor 2 (CAMK2N2), mRNA [NM_033259]	chr3:183977062-183977003	hs|3q27.1	GTAAATGTTCCTCCATCCTCACTGTACCAGGAGTGTGTGAATAAACACAGACCCCCTCTG
A_23_P121533	0.00912167	1.2101	up	-2.02091	-2.04058	-2.28377	-2.43099	-2.07636	-2.24848	A_23_P121533	A_23_P121533	NM_012445	NM_012445	NM_012445	Hs.635350	10417	SPON2	spondin 2, extracellular matrix protein	ENST00000617421	THC2601265	GO:0001530(lipopolysaccharide binding)|GO:0002448(mast cell mediated immunity)|GO:0003823(antigen binding)|GO:0005578(proteinaceous extracellular matrix)|GO:0005615(extracellular space)|GO:0007155(cell adhesion)|GO:0007411(axon guidance)|GO:0008228(opsonization)|GO:0032755(positive regulation of interleukin-6 production)|GO:0032760(positive regulation of tumor necrosis factor production)|GO:00431…	Homo sapiens spondin 2, extracellular matrix protein (SPON2), transcript variant 1, mRNA [NM_012445]	chr4:1160797-1160738	hs|4p16.3	GCGGTTTCGGAAGCGTCAGTGTTTCCATGTTATGGATCTCTCTGCGTTTGAATAAAGACT
A_33_P3359157	0.0091493	1.29758	down	-0.863081	-1.03596	-0.450816	-0.607305	-0.822443	-0.53591	A_33_P3359157	A_33_P3359157	NM_001267608	NM_001267608	NM_001267608	Hs.348308	10712	FAM189B	family with sequence similarity 189, member B	ENST00000487649	NP1167666	GO:0005515(protein binding)|GO:0008150(biological_process)|GO:0016021(integral to membrane)|GO:0050699(WW domain binding)	Homo sapiens family with sequence similarity 189, member B (FAM189B), transcript variant 3, mRNA [NM_001267608]	chr1:155217903-155217844	hs|1q22	TTCCTCCAGATATCCAGGAAAGCCCCAGACCCCAGTGGGACTGGAGCTCATGGACATAAG
A_33_P3407638	0.00915038	1.32959	up	2.12113	2.06369	1.66755	1.58825	1.8571	1.55319	A_33_P3407638	A_33_P3407638	NM_152316	NM_152316	NM_152316	Hs.502208	120534	ARL14EP	ADP-ribosylation factor-like 14 effector protein	ENST00000282032	THC2462917	GO:0005515(protein binding)|GO:0005737(cytoplasm)	Homo sapiens ADP-ribosylation factor-like 14 effector protein (ARL14EP), mRNA [NM_152316]	chr11:30359106-30359165	hs|11p14.1	TGAAGGCAAACTTACCAACACAAATAAGCAAAGTGGTTGCAATAAAGACAGATACGTCCC
A_23_P104804	0.00917893	1.20638	up	2.82958	2.70553	2.5076	2.44921	2.65625	2.42249	A_23_P104804	A_23_P104804	NM_006006	NM_006006	NM_006006	Hs.591945	7704	ZBTB16	zinc finger and BTB domain containing 16	ENST00000539918	THC2470831	GO:0000122(negative regulation of transcription from RNA polymerase II promoter)|GO:0000980(RNA polymerase II distal enhancer sequence-specific DNA binding)|GO:0001206(RNA polymerase II distal enhancer sequence-specific DNA binding transcription factor activity involved in negative regulation of transcription)|GO:0001823(mesonephros development)|GO:0003677(DNA binding)|GO:0003690(double-stranded …	Homo sapiens zinc finger and BTB domain containing 16 (ZBTB16), transcript variant 1, mRNA [NM_006006]	chr11:114117992-114118051	hs|11q23.2	GCATCCACACGGGTGAGAAACCCTACGAGTGCAATGGCTGTGGCAAGAAGTTCAGCCTCA
A_21_P0010197	0.00927235	3.6787	up	-1.64506	-2.59228	-4.21131	-4.33246	-2.98453	-4.31568	A_21_P0010197	A_21_P0010197	lnc-CCT8-1:1			Hs.552741		lnc-CCT8-1	lnc-CCT8-1:1		THC2703949		RST41543 Athersys RAGE Library Homo sapiens cDNA, mRNA sequence [BG221729]	chr21:30554418-30554359	hs|21q21.3	CTTCTGCTCATAATGCTGGTCCTAAACACCTTAATCCAAAAGCAGCCAATAAAAAGTTTT
A_23_P6223	0.00930279	1.33611	down	-0.0156807	0.0136857	0.449451	0.23825	-0.0302663	0.534163	A_23_P6223	A_23_P6223	NM_020706	NM_020706	NM_020706	Hs.17255	57466	SCAF4	SR-related CTD-associated factor 4	ENST00000434667	THC2737810	GO:0000166(nucleotide binding)|GO:0005654(nucleoplasm)	Homo sapiens SR-related CTD-associated factor 4 (SCAF4), transcript variant 1, mRNA [NM_020706]	chr21:33044126-33044067	hs|21q22.11	AAATGACCGGGAACGGTATGGGAACCGTAATGATGATAGAGATAATAGTAACCGTGACAG
A_33_P3351914	0.00933934	1.27007	down	1.52174	1.35601	1.83887	1.70913	1.33787	1.70235	A_33_P3351914	A_33_P3351914	NM_004544	NM_004544	NM_004544	Hs.277677	4705	NDUFA10	NADH dehydrogenase (ubiquinone) 1 alpha subcomplex, 10, 42kDa	ENST00000485344	THC2515936	GO:0005524(ATP binding)|GO:0005743(mitochondrial inner membrane)|GO:0005747(mitochondrial respiratory chain complex I)|GO:0005759(mitochondrial matrix)|GO:0006120(mitochondrial electron transport, NADH to ubiquinone)|GO:0008137(NADH dehydrogenase (ubiquinone) activity)|GO:0009165(nucleotide biosynthetic process)|GO:0019206(nucleoside kinase activity)|GO:0022904(respiratory electron transport chai…	Homo sapiens NADH dehydrogenase (ubiquinone) 1 alpha subcomplex, 10, 42kDa (NDUFA10), mRNA [NM_004544]	chr2:240900217-240900158	hs|2q37.3	CATTCAGGTTGTGCACATTGTTTTTCTTCTGACTTCCAGAAATAAAAGTGTTTCCATGGG
A_23_P4899	0.00937259	1.28751	up	-0.632044	-0.67498	-1.04297	-0.982052	-0.803348	-1.17911	A_23_P4899	A_23_P4899	NM_006179	NM_006179	NM_006179	Hs.266902	4909	NTF4	neurotrophin 4	ENST00000593537	THC2478994	GO:0005166(neurotrophin p75 receptor binding)|GO:0005576(extracellular region)|GO:0005788(endoplasmic reticulum lumen)|GO:0007169(transmembrane receptor protein tyrosine kinase signaling pathway)|GO:0007267(cell-cell signaling)|GO:0007402(ganglion mother cell fate determination)|GO:0007616(long-term memory)|GO:0008052(sensory organ boundary specification)|GO:0008083(growth factor activity)|GO:000…	Homo sapiens neurotrophin 4 (NTF4), mRNA [NM_006179]	chr19:49564534-49564475	hs|19q13.33	ATCAAATAATCACAAAATCACAATTCTCTGATTTTGAGCTCAATCTCTGCAGGATGGGTG
A_33_P3210585	0.00946051	1.49404	down	0.686898	0.977911	1.57213	1.27396	0.78959	1.34598	A_33_P3210585	A_33_P3210585	NM_014911	NM_014911	NM_014911	Hs.468878	22848	AAK1	AP2 associated kinase 1	ENST00000339092	THC2492304	GO:0004674(protein serine/threonine kinase activity)|GO:0005112(Notch binding)|GO:0005515(protein binding)|GO:0005524(ATP binding)|GO:0005905(coated pit)|GO:0006468(protein phosphorylation)|GO:0006897(endocytosis)|GO:0019897(extrinsic to plasma membrane)|GO:0030136(clathrin-coated vesicle)|GO:0031252(cell leading edge)|GO:0032880(regulation of protein localization)|GO:0035612(AP-2 adaptor complex…	Homo sapiens AP2 associated kinase 1 (AAK1), mRNA [NM_014911]	chr2:69685229-69685170	hs|2p13.3	GCACTCTCGGTGTGATTTATCGTATGTATCTGATAGGTTTTATGAATTGTTTTGAGTTGT
A_33_P3341656	0.00952431	1.34047	down	1.42243	1.43824	1.94416	1.91581	1.39345	1.66236	A_33_P3341656	A_33_P3341656	NM_005920	NM_005920	NM_005920	Hs.314327	4209	MEF2D	myocyte enhancer factor 2D	ENST00000348159	THC2551994	GO:0000977(RNA polymerase II regulatory region sequence-specific DNA binding)|GO:0000981(sequence-specific DNA binding RNA polymerase II transcription factor activity)|GO:0001649(osteoblast differentiation)|GO:0001958(endochondral ossification)|GO:0002062(chondrocyte differentiation)|GO:0003700(sequence-specific DNA binding transcription factor activity)|GO:0005515(protein binding)|GO:0005634(nuc…	Homo sapiens myocyte enhancer factor 2D (MEF2D), transcript variant 1, mRNA [NM_005920]	chr1:156433658-156433599	hs|1q22	GGTGATGCTTTCTTAGTATTCTACACAATAAGAAAAGACAAAGTCCTCGAGATTCTTATG
A_23_P206310	0.00955981	1.37534	down	-0.273033	-0.138353	0.44897	0.184264	-0.155024	0.179729	A_23_P206310	A_23_P206310	NM_014732	NM_014732	NM_014732	Hs.301658	9764	KIAA0513	KIAA0513	ENST00000258180	THC2564158	GO:0005737(cytoplasm)	Homo sapiens KIAA0513 (KIAA0513), transcript variant 2, mRNA [NM_014732]	chr16:85127639-85127698	hs|16q24.1	TGTTGCATTTTTGCAATCTTGTGTCCCGCTCGGTGATGTTCTACAAACTCTGTTTTAAGG
A_23_P66241	0.00959767	1.3932	up	5.13745	5.22338	4.63243	4.61002	4.88658	4.56977	A_23_P66241	A_23_P66241	NM_176870	NM_176870	NM_176870	Hs.647370	4499	MT1M	metallothionein 1M	ENST00000379818	THC2517035	GO:0005634(nucleus)|GO:0005737(cytoplasm)|GO:0008270(zinc ion binding)|GO:0045926(negative regulation of growth)|GO:0048471(perinuclear region of cytoplasm)|GO:0071294(cellular response to zinc ion)	Homo sapiens metallothionein 1M (MT1M), mRNA [NM_176870]	chr16:56667810-56667869	hs|16q12.2	TTTTTTCAATACGATACTGAGCCATTTGCTGCATTTCTTTTTATGTTAAATATGTGAGTG
A_24_P70303	0.00961728	1.76436	down	-2.24239	-1.85942	-1.0507	-1.05362	-1.67335	-1.21342	A_24_P70303	A_24_P70303	NM_014405	NM_014405	NM_014405	Hs.514423	27092	CACNG4	calcium channel, voltage-dependent, gamma subunit 4	ENST00000262138	THC2463744	GO:0005245(voltage-gated calcium channel activity)|GO:0005886(plasma membrane)|GO:0005887(integral to plasma membrane)|GO:0005891(voltage-gated calcium channel complex)|GO:0006810(transport)|GO:0007268(synaptic transmission)|GO:0019226(transmission of nerve impulse)|GO:0030666(endocytic vesicle membrane)|GO:0032281(alpha-amino-3-hydroxy-5-methyl-4-isoxazolepropionic acid selective glutamate recep…	Homo sapiens calcium channel, voltage-dependent, gamma subunit 4 (CACNG4), mRNA [NM_014405]	chr17:65029115-65029174	hs|17q24.2	GAAAGCTGTGTTCCAATGAATCCTACCTCTTGCCCAGTCCCAGGCAGAGTAAGCAGGGCC
A_33_P3217480	0.0096461	1.42185	down	-1.80442	-1.95712	-1.16507	-1.44939	-1.85156	-1.47532	A_33_P3217480	A_33_P3217480	NM_003609	NM_003609	NM_003609	Hs.567370	8479	HIRIP3	HIRA interacting protein 3	ENST00000563053	THC2501550	GO:0005515(protein binding)|GO:0005634(nucleus)|GO:0005654(nucleoplasm)|GO:0005730(nucleolus)|GO:0006333(chromatin assembly or disassembly)	Homo sapiens HIRA interacting protein 3 (HIRIP3), transcript variant 1, mRNA [NM_003609]	chr16:30004385-30004326	hs|16p11.2	CAGCTTCACGCTGTCCCTTTAAGGTGTTTATTTTTTAAGACTCAATAAAGGAGTGTTTTT
A_24_P244356	0.00971991	1.32763	down	-0.283376	-0.162973	0.338236	0.0856188	-0.246987	0.109368	A_24_P244356	A_24_P244356	NM_001282144	NM_001282144	NM_001282144	Hs.524082	79671	NLRX1	NLR family member X1	ENST00000292199	THC2638412	GO:0005515(protein binding)|GO:0005524(ATP binding)|GO:0005741(mitochondrial outer membrane)|GO:0016032(viral reproduction)|GO:0032480(negative regulation of type I interferon production)|GO:0032688(negative regulation of interferon-beta production)|GO:0032715(negative regulation of interleukin-6 production)|GO:0039536(negative regulation of RIG-I signaling pathway)|GO:0043124(negative regulation…	Homo sapiens NLR family member X1 (NLRX1), transcript variant 4, mRNA [NM_001282144]	chr11:119054656-119054715	hs|11q23.3	TGGCTTGGTAGCCCCTCGAGGCAGATGCACCTGACTTGCTGCTATTAAAAAGCCGTGTGC
A_23_P46315	0.00988984	1.20925	down	-1.59971	-1.62498	-1.32641	-1.22444	-1.57139	-1.42288	A_23_P46315	A_23_P46315	ENST00000393277		AK124287	Hs.654928	163259	DENND2C	DENN/MADD domain containing 2C	ENST00000393277	NP1141639	GO:0017112(Rab guanyl-nucleotide exchange factor activity)|GO:0032851(positive regulation of Rab GTPase activity)	DENN/MADD domain containing 2C [Source:HGNC Symbol;Acc:HGNC:24748] [ENST00000393277]	chr1:115125613-115125554	hs|1p13.2	AGCCTGAAGCTGCTTCATTTCCTTAGGTCTGTTGTGTTTTCTGTAAAGTGTTAGGAATTC
A_23_P204980	0.00989619	1.4234	up	1.86689	1.75221	1.14242	1.21738	1.75209	1.48339	A_23_P204980	A_23_P204980	NM_020121	NM_020121	NM_020121	Hs.193226	55757	UGGT2	UDP-glucose glycoprotein glucosyltransferase 2	ENST00000376747	THC2463504	GO:0003980(UDP-glucose:glycoprotein glucosyltransferase activity)|GO:0005788(endoplasmic reticulum lumen)|GO:0005793(endoplasmic reticulum-Golgi intermediate compartment)|GO:0006457(protein folding)|GO:0018279(protein N-linked glycosylation via asparagine)|GO:0043687(post-translational protein modification)|GO:0044267(cellular protein metabolic process)	Homo sapiens UDP-glucose glycoprotein glucosyltransferase 2 (UGGT2), mRNA [NM_020121]	chr13:96453984-96453925	hs|13q32.1	AAGTCTGGAGCCCCTGCTGAGACGATTTGGAAGTCTCGTTAAGATCAGTGACATATTCTT
A_23_P83098	0.00991029	2.22373	up	1.99532	2.47006	0.880068	0.825347	1.61083	0.911859	A_23_P83098	A_23_P83098	NM_000689	NM_000689	NM_000689	Hs.76392	216	ALDH1A1	aldehyde dehydrogenase 1 family, member A1	ENST00000297785	THC2507100	GO:0001758(retinal dehydrogenase activity)|GO:0004028(3-chloroallyl aldehyde dehydrogenase activity)|GO:0004029(aldehyde dehydrogenase (NAD) activity)|GO:0005099(Ras GTPase activator activity)|GO:0005497(androgen binding)|GO:0005737(cytoplasm)|GO:0005829(cytosol)|GO:0006069(ethanol oxidation)|GO:0006081(cellular aldehyde metabolic process)|GO:0006805(xenobiotic metabolic process)|GO:0018479(benza…	Homo sapiens aldehyde dehydrogenase 1 family, member A1 (ALDH1A1), mRNA [NM_000689]	chr9:75516195-75516136	hs|9q21.13	GGAGAGTACGGTTTCCATGAATATACAGAGGTCAAAACAGTCACAGTGAAAATCTCTCAG
A_23_P376372	0.00992206	1.24021	down	-0.549274	-0.481057	-0.145436	-0.122998	-0.49515	-0.325278	A_23_P376372	A_23_P376372	NM_001017967	NM_001017967	NM_001017967	Hs.513706	91862	MARVELD3	MARVEL domain containing 3	ENST00000299952	THC2474488	GO:0005515(protein binding)|GO:0005923(tight junction)|GO:0006970(response to osmotic stress)|GO:0010633(negative regulation of epithelial cell migration)|GO:0016021(integral to membrane)|GO:0031410(cytoplasmic vesicle)|GO:0031435(mitogen-activated protein kinase kinase kinase binding)|GO:0045216(cell-cell junction organization)|GO:0046329(negative regulation of JNK cascade)|GO:0050680(negative r…	Homo sapiens MARVEL domain containing 3 (MARVELD3), transcript variant 1, mRNA [NM_001017967]	chr16:71674948-71675007	hs|16q22.2	ATGTGAACGCACATTGTTTCTCTCAAAAAGACAGGTCTTTTAAAACTCCGCATTAGACAA
A_23_P170626	0.00992241	1.38854	up	2.27875	2.47493	1.78598	1.79811	2.28123	2.03011	A_23_P170626	A_23_P170626	NM_001011667	NM_001011667	NM_001011667	Hs.436913	79145	CHCHD7	coiled-coil-helix-coiled-coil-helix domain containing 7	ENST00000355315	THC2477257	GO:0005758(mitochondrial intermembrane space)	Homo sapiens coiled-coil-helix-coiled-coil-helix domain containing 7 (CHCHD7), transcript variant 1, mRNA [NM_001011667]	chr8:57131066-57131125	hs|8q12.1	TGCCGACAATGAACTGTCTGTCTGAGTCTAAAACCAAGCTCAGGTTTCTAAGCCACATGA
A_33_P3321432	0.00994974	1.40904	up	0.395826	0.576629	-0.178925	0.100874	0.530358	0.0967272	A_33_P3321432	A_33_P3321432	NM_016613	NM_016613	NM_016613	Hs.567498	51313	FAM198B	family with sequence similarity 198, member B	ENST00000393807	THC2461168	GO:0000139(Golgi membrane)|GO:0005794(Golgi apparatus)|GO:0016021(integral to membrane)	Homo sapiens family with sequence similarity 198, member B (FAM198B), transcript variant 2, mRNA [NM_016613]	chr4:159046215-159046156	hs|4q32.1	GCATTTCAAATGCACTCCGATTATGCTGTGGTTTTATTCACATAAGCACAATATGTGTTT
A_23_P21316	0.00999311	1.39704	up	-1.54861	-1.71023	-2.24279	-2.24605	-1.82727	-2.04439	A_23_P21316	A_23_P21316	NM_021222	NM_021222	NM_021222	Hs.78524	58497	PRUNE	prune exopolyphosphatase	ENST00000368937	THC2482330	GO:0004427(inorganic diphosphatase activity)|GO:0005515(protein binding)|GO:0005634(nucleus)|GO:0005737(cytoplasm)|GO:0005925(focal adhesion)|GO:0008152(metabolic process)|GO:0046872(metal ion binding)	Homo sapiens prune exopolyphosphatase (PRUNE), transcript variant 1, mRNA [NM_021222]	chr1:151007111-151007170	hs|1q21.3	ATTCACTTGTTCATTCAAGTATTTATTGAATACCTGCCTCAAGCTAGAGAGAAAAGAGAG
A_24_P281580	0.0100088	1.41191	down	2.30657	2.59585	3.07719	2.85555	2.5234	2.98603	A_24_P281580	A_24_P281580	NM_178831	NM_178831	NM_178831	Hs.556063	352954	GATS	GATS, stromal antigen 3 opposite strand	ENST00000538588	NP922670		Homo sapiens GATS, stromal antigen 3 opposite strand (GATS), transcript variant 1, mRNA [NM_178831]	chr7:99821578-99821519	hs|7q22.1	CAGTCATCGCCCCACTGGCTGACCAGAACATATCCGTGTTCATGCTGTCCACGTATCAGA
A_23_P9761	0.0100222	1.2802	down	1.38956	1.45072	1.79677	1.65404	1.23359	1.69217	A_23_P9761	A_23_P9761	NM_001037144	NM_001037144	NM_001037144	Hs.348012	116840	CNTROB	centrobin, centrosomal BRCA2 interacting protein	ENST00000380262	THC2462477	GO:0005515(protein binding)|GO:0005737(cytoplasm)|GO:0005813(centrosome)|GO:0005814(centriole)|GO:0007099(centriole replication)|GO:0019904(protein domain specific binding)|GO:0051299(centrosome separation)	Homo sapiens centrobin, centrosomal BRCA2 interacting protein (CNTROB), transcript variant 2, mRNA [NM_001037144]	chr17:7852418-7852704	hs|17p13.1	GGATAATGTCCCCAGAAGGAACACAGACTCCCGCTTGGGTGAGATCCCCCGGAAAGAGAT
A_23_P74609	0.0100301	1.96151	up	-0.706719	-0.770818	-2.08478	-1.62338	-1.22451	-1.90979	A_23_P74609	A_23_P74609	NM_015714	NM_015714	NM_015714	Hs.432132	50486	G0S2	G0/G1 switch 2	ENST00000367029	THC2463882	GO:0003674(molecular_function)|GO:0005515(protein binding)|GO:0005739(mitochondrion)|GO:0005811(lipid particle)|GO:0044255(cellular lipid metabolic process)|GO:0044281(small molecule metabolic process)|GO:0097191(extrinsic apoptotic signaling pathway)|GO:2001238(positive regulation of extrinsic apoptotic signaling pathway)	Homo sapiens G0/G1 switch 2 (G0S2), mRNA [NM_015714]	chr1:209849597-209849656	hs|1q32.2	CCAACACTGTGTGAATTATCTAAATGCGTCTACCATTTTGCACTAGGGAGGAAGGATAAA
A_24_P914513	0.0100367	1.23388	down	-1.3531	-1.22125	-1.06439	-0.920579	-1.2284	-0.908163	A_24_P914513	A_24_P914513	NM_183050	NM_183050	NM_183050	Hs.654441	594	BCKDHB	branched chain keto acid dehydrogenase E1, beta polypeptide	ENST00000545529	NP708312	GO:0003826(alpha-ketoacid dehydrogenase activity)|GO:0003863(3-methyl-2-oxobutanoate dehydrogenase (2-methylpropanoyl-transferring) activity)|GO:0005515(protein binding)|GO:0005739(mitochondrion)|GO:0005759(mitochondrial matrix)|GO:0005947(mitochondrial alpha-ketoglutarate dehydrogenase complex)|GO:0007584(response to nutrient)|GO:0009083(branched chain family amino acid catabolic process)|GO:001…	Homo sapiens branched chain keto acid dehydrogenase E1, beta polypeptide (BCKDHB), transcript variant 1, mRNA [NM_183050]	chr6:81055230-81055289	hs|6q14.1	CATTTTCTGTCTGTTCTAGTCTAAGAATATTGTTATAGATGGAAGTTAGGACCATTAGCC
A_33_P3240941	0.0100574	1.34547	down	1.80557	1.57527	2.06196	2.01144	1.62353	2.21532	A_33_P3240941	A_33_P3240941	NM_012104	NM_012104	NM_012104	Hs.504003	23621	BACE1	beta-site APP-cleaving enzyme 1	ENST00000392937	THC2514250	GO:0001540(beta-amyloid binding)|GO:0004190(aspartic-type endopeptidase activity)|GO:0005515(protein binding)|GO:0005768(endosome)|GO:0005770(late endosome)|GO:0005771(multivesicular body)|GO:0005783(endoplasmic reticulum)|GO:0005794(Golgi apparatus)|GO:0005802(trans-Golgi network)|GO:0005886(plasma membrane)|GO:0005887(integral to plasma membrane)|GO:0006508(proteolysis)|GO:0006509(membrane prot…	Homo sapiens beta-site APP-cleaving enzyme 1 (BACE1), transcript variant a, mRNA [NM_012104]	chr11:117159804-117159745	hs|11q23.3	TTTAGAGACAGGGACTGTATAAACAAGCCTAACATTGGTGCAAAGATTGCCTCTTGAATT
A_23_P111811	0.0100693	1.28633	up	1.63924	1.8363	1.31546	1.31145	1.71809	1.47694	A_23_P111811	A_23_P111811	NM_019071	NM_019071	NM_019071	Hs.489811	54556	ING3	inhibitor of growth family, member 3	ENST00000427726	THC2463778	GO:0000812(Swr1 complex)|GO:0004402(histone acetyltransferase activity)|GO:0005634(nucleus)|GO:0005654(nucleoplasm)|GO:0005730(nucleolus)|GO:0005737(cytoplasm)|GO:0006325(chromatin organization)|GO:0006351(transcription, DNA-dependent)|GO:0006355(regulation of transcription, DNA-dependent)|GO:0008270(zinc ion binding)|GO:0032777(Piccolo NuA4 histone acetyltransferase complex)|GO:0035064(methylate…	Homo sapiens inhibitor of growth family, member 3 (ING3), transcript variant 1, mRNA [NM_019071]	chr7:120615261-120615320	hs|7q31.31	TCAACAGGTATATTCTGCTGCATGTACTGTACTCCAGAGCTGTTATGTAACACTGTATAT
A_33_P3286492	0.0100976	1.35299	up	0.179241	-0.085249	-0.496983	-0.343008	-0.0571128	-0.431588	A_33_P3286492	A_33_P3286492	ENST00000396419		BC054009	Hs.241529	3174	HNF4G	hepatocyte nuclear factor 4, gamma	ENST00000396419	THC2697384	GO:0003700(sequence-specific DNA binding transcription factor activity)|GO:0003707(steroid hormone receptor activity)|GO:0004879(ligand-activated sequence-specific DNA binding RNA polymerase II transcription factor activity)|GO:0005654(nucleoplasm)|GO:0006357(regulation of transcription from RNA polymerase II promoter)|GO:0006367(transcription initiation from RNA polymerase II promoter)|GO:000827…	hepatocyte nuclear factor 4, gamma [Source:HGNC Symbol;Acc:HGNC:5026] [ENST00000396419]	chr8:76402375-76402434	hs|8q21.11	GACAGCTTACTCCTTGTATTGATTCTACTCTTCTCTACAAATATAGACTCCGTTCCCTAC
A_33_P3277527	0.0101786	1.34626	down	-2.15768	-2.11127	-1.6079	-1.7299	-2.25293	-1.8972	A_33_P3277527	A_33_P3277527	NM_006059	NM_006059	NM_006059	Hs.201805	10319	LAMC3	laminin, gamma 3	ENST00000462567	NP163915	GO:0000904(cell morphogenesis involved in differentiation)|GO:0005198(structural molecule activity)|GO:0005576(extracellular region)|GO:0005578(proteinaceous extracellular matrix)|GO:0005604(basement membrane)|GO:0007155(cell adhesion)|GO:0007601(visual perception)|GO:0014002(astrocyte development)|GO:0016020(membrane)|GO:0030198(extracellular matrix organization)|GO:0060041(retina development in…	Homo sapiens laminin, gamma 3 (LAMC3), mRNA [NM_006059]	chr9:133963144-133963203	hs|9q34.12	GAATCGCGTATCTCACTGGAGAAGGACATCGAGACCTTGTCAGAGCTGCTTGCCAGGCTG
A_33_P3423941	0.0101851	1.55592	up	0.679707	0.380856	0.02127	-0.187742	0.756572	0.0703102	A_33_P3423941	A_33_P3423941	NM_003641	NM_003641	NM_003641	Hs.458414	8519	IFITM1	interferon induced transmembrane protein 1	ENST00000408968	THC2468840	GO:0001503(ossification)|GO:0005057(receptor signaling protein activity)|GO:0005515(protein binding)|GO:0005886(plasma membrane)|GO:0007166(cell surface receptor signaling pathway)|GO:0008285(negative regulation of cell proliferation)|GO:0009615(response to virus)|GO:0016020(membrane)|GO:0016021(integral to membrane)|GO:0019221(cytokine-mediated signaling pathway)|GO:0030336(negative regulation o…	Homo sapiens interferon induced transmembrane protein 1 (IFITM1), mRNA [NM_003641]	chr11:315054-315113	hs|11p15.5	GGCTCTGTGACAGTCTACCATATTATGTTACAGATAATACAGGAAAAACGGGGTTACTAG
A_23_P55064	0.0102516	1.30019	down	-0.0852299	-0.14979	0.418043	0.316887	0.0326951	0.198901	A_23_P55064	A_23_P55064	NM_018081	NM_018081	NM_018081	Hs.408312	55135	WRAP53	WD repeat containing, antisense to TP53	ENST00000498311	THC2494501	GO:0003723(RNA binding)|GO:0005515(protein binding)|GO:0005634(nucleus)|GO:0005654(nucleoplasm)|GO:0005697(telomerase holoenzyme complex)|GO:0005737(cytoplasm)|GO:0015030(Cajal body)|GO:0032203(telomere formation via telomerase)|GO:0051973(positive regulation of telomerase activity)	Homo sapiens WD repeat containing, antisense to TP53 (WRAP53), transcript variant 1, mRNA [NM_018081]	chr17:7605086-7605699	hs|17p13.1	TGCGAGGTCCGAGCCACATTTGCAAAAAAGCAGGGCCAGAGCGGCATCATCTCCTGCATA
A_33_P3384462	0.0103073	1.7696	down	-2.94145	-3.53544	-2.43414	-2.43924	-3.15649	-2.28975	A_33_P3384462	A_33_P3384462	NM_024817	NM_024817	NM_024817	Hs.387057	79875	THSD4	thrombospondin, type I, domain containing 4	ENST00000355327		GO:0001527(microfibril)|GO:0004222(metalloendopeptidase activity)|GO:0006508(proteolysis)|GO:0048251(elastic fiber assembly)|GO:0070062(extracellular vesicular exosome)	Homo sapiens thrombospondin, type I, domain containing 4 (THSD4), transcript variant 1, mRNA [NM_024817]	chr15:72075663-72075722	hs|15q23	TTCTCCTGCAAATAGCGCCCTCTAAAAAGAAGAGTCAGACAATAAACTGGTTGAAATATC
A_24_P353794	0.0103221	1.48144	down	0.324597	0.238307	1.0786	0.669638	0.269805	0.78546	A_24_P353794	A_24_P353794	NM_004481	NM_004481	NM_004481	Hs.743964	2590	GALNT2	polypeptide N-acetylgalactosaminyltransferase 2	ENST00000485438	THC2491822	GO:0000139(Golgi membrane)|GO:0002378(immunoglobulin biosynthetic process)|GO:0004653(polypeptide N-acetylgalactosaminyltransferase activity)|GO:0005794(Golgi apparatus)|GO:0005795(Golgi stack)|GO:0006493(protein O-linked glycosylation)|GO:0016020(membrane)|GO:0016266(O-glycan processing)|GO:0018242(protein O-linked glycosylation via serine)|GO:0018243(protein O-linked glycosylation via threonine…	Homo sapiens polypeptide N-acetylgalactosaminyltransferase 2 (GALNT2), transcript variant 1, mRNA [NM_004481]	chr1:230417262-230417321	hs|1q42.13	GGAAATGGATGAATCTGGCTCGTTTTAAAATCACGTTTTCTGACGAATCCTTTGCCCCTT
A_23_P414252	0.0103298	1.35823	down	1.55875	1.40463	1.94329	1.90864	1.30431	1.74094	A_23_P414252	A_23_P414252	AK315670		AK315670	Hs.584900	29886	SNX8	sorting nexin 8		THC2467575	GO:0005515(protein binding)|GO:0006886(intracellular protein transport)|GO:0006897(endocytosis)|GO:0016050(vesicle organization)|GO:0019898(extrinsic to membrane)|GO:0030904(retromer complex)|GO:0031901(early endosome membrane)|GO:0034498(early endosome to Golgi transport)|GO:0035091(phosphatidylinositol binding)|GO:0042802(identical protein binding)|GO:0043231(intracellular membrane-bounded orga…	Homo sapiens cDNA, FLJ96764, highly similar to Homo sapiens sorting nexin 8 (SNX8), mRNA. [AK315670]	chr7:2297009-2296609	hs|7p22.3	CATCGTGGAGCAGGAGAACGCGATTCAGACGATGGAGCTGCGGAACTACTTCTCCCTGTA
A_23_P216845	0.0103654	1.26935	up	-2.29377	-2.32879	-2.61146	-2.80144	-2.31179	-2.5537	A_23_P216845	A_23_P216845	NM_004188	NM_004188	NM_004188	Hs.553160	8328	GFI1B	growth factor independent 1B transcription repressor	ENST00000339463	THC2496473	GO:0000122(negative regulation of transcription from RNA polymerase II promoter)|GO:0001085(RNA polymerase II transcription factor binding)|GO:0003677(DNA binding)|GO:0005515(protein binding)|GO:0005634(nucleus)|GO:0005667(transcription factor complex)|GO:0006366(transcription from RNA polymerase II promoter)|GO:0008283(cell proliferation)|GO:0016363(nuclear matrix)|GO:0016568(chromatin modificat…	Homo sapiens growth factor independent 1B transcription repressor (GFI1B), transcript variant 1, mRNA [NM_004188]	chr9:135866653-135866712	hs|9q34.13	CTGGGTCTTTCTCAGCAGAAGTTGTTTCCAGGTGTGCTCAAGTGCCTTCCTCTAGCAGAG
A_21_P0014031	0.0103668	1.5211	down	0.291726	0.0797186	0.814238	0.75206	-0.0726507	0.547846	A_21_P0014031	A_21_P0014031	NM_001123066	NM_001123066	NM_001123066	Hs.101174	4137	MAPT	microtubule-associated protein tau	ENST00000621329	THC2493786	GO:0000226(microtubule cytoskeleton organization)|GO:0001764(neuron migration)|GO:0005200(structural constituent of cytoskeleton)|GO:0005515(protein binding)|GO:0005829(cytosol)|GO:0005874(microtubule)|GO:0005875(microtubule associated complex)|GO:0005886(plasma membrane)|GO:0005930(axoneme)|GO:0006915(apoptotic process)|GO:0006921(cellular component disassembly involved in apoptotic process)|GO:…	Homo sapiens microtubule-associated protein tau (MAPT), transcript variant 6, mRNA [NM_001123066]	chr17:44101706-44101765	hs|17q21.31	TCAAAATCAGTGATGGGAGTAAGAGCAAATTTCATCTTTCCAAATTGATGGGTGGGCTAG
A_23_P204998	0.0104096	1.31071	down	0.727261	0.676553	1.11635	0.951855	0.734613	1.24127	A_23_P204998	A_23_P204998	NM_005766	NM_005766	NM_005766	Hs.403917	10160	FARP1	FERM, RhoGEF (ARHGEF) and pleckstrin domain protein 1 (chondrocyte-derived)	ENST00000595437	THC2482124	GO:0005089(Rho guanyl-nucleotide exchange factor activity)|GO:0005737(cytoplasm)|GO:0005829(cytosol)|GO:0005856(cytoskeleton)|GO:0007416(synapse assembly)|GO:0008092(cytoskeletal protein binding)|GO:0010923(negative regulation of phosphatase activity)|GO:0030054(cell junction)|GO:0030175(filopodium)|GO:0030425(dendrite)|GO:0030676(Rac guanyl-nucleotide exchange factor activity)|GO:0031234(extrins…	Homo sapiens FERM, RhoGEF (ARHGEF) and pleckstrin domain protein 1 (chondrocyte-derived) (FARP1), transcript variant 1, mRNA [NM_005766]	chr13:99101511-99101570	hs|13q32.2	TCCTCCTGCAACTGTGGTTTGAAACTGCGCATTCTCTAGTAGTATATATCGTGCCTGTCT
A_23_P128408	0.0104269	1.32519	up	1.04658	1.06892	0.503155	0.589975	0.810431	0.614194	A_23_P128408	A_23_P128408	NM_016399	NM_016399	NM_016399	Hs.69499	51499	TRIAP1	TP53 regulated inhibitor of apoptosis 1	ENST00000546954	THC2619347	GO:0002039(p53 binding)|GO:0005515(protein binding)|GO:0005739(mitochondrion)|GO:0005758(mitochondrial intermembrane space)|GO:0006977(DNA damage response, signal transduction by p53 class mediator resulting in cell cycle arrest)|GO:0015914(phospholipid transport)|GO:0030330(DNA damage response, signal transduction by p53 class mediator)|GO:0034644(cellular response to UV)|GO:0043066(negative reg…	Homo sapiens TP53 regulated inhibitor of apoptosis 1 (TRIAP1), mRNA [NM_016399]	chr12:120882083-120882024	hs|12q24.31	TTAAGATGTGAAAGCTGCAAGAATGTTGCAGTGAACACCATTTCAGAGCTCTCAGTGTGC
A_32_P538180	0.010429	1.67097	down	-0.776795	-0.396567	0.382804	0.132532	-0.563254	-0.0298971	A_32_P538180	A_32_P538180	NM_178422	NM_178422	NM_178422	Hs.523652	164091	PAQR7	progestin and adipoQ receptor family member VII	ENST00000374296	NP1241207	GO:0003707(steroid hormone receptor activity)|GO:0005496(steroid binding)|GO:0005886(plasma membrane)|GO:0007275(multicellular organismal development)|GO:0016021(integral to membrane)|GO:0043401(steroid hormone mediated signaling pathway)|GO:0048477(oogenesis)|GO:0048545(response to steroid hormone stimulus)	Homo sapiens progestin and adipoQ receptor family member VII (PAQR7), mRNA [NM_178422]	chr1:26188759-26188700	hs|1p36.11	AGATACAAATGGGTCCCATCCAGTGCTTCATACTCCTTCAGTCACTATCCCAGACAGTGA
A_24_P22050	0.0105007	1.20696	down	1.02369	0.986238	1.3636	1.29918	1.00279	1.16407	A_24_P22050	A_24_P22050	NM_017817	NM_017817	NM_017817	Hs.743563	55647	RAB20	RAB20, member RAS oncogene family	ENST00000267328	THC2471982	GO:0003924(GTPase activity)|GO:0005525(GTP binding)|GO:0005769(early endosome)|GO:0005794(Golgi apparatus)|GO:0005886(plasma membrane)|GO:0006184(GTP catabolic process)|GO:0006886(intracellular protein transport)|GO:0019003(GDP binding)|GO:0030100(regulation of endocytosis)|GO:0030670(phagocytic vesicle membrane)|GO:0032482(Rab protein signal transduction)|GO:0043231(intracellular membrane-bounde…	Homo sapiens RAB20, member RAS oncogene family (RAB20), mRNA [NM_017817]	chr13:111176078-111176019	hs|13q34	GTCACACACAGTGGATATATCCAGTCATAAGCCACCCAAGAGGACCAGATCTGGGTGTTG
A_23_P23296	0.0106305	1.75932	down	-2.61627	-2.32969	-1.41195	-1.95507	-2.5679	-1.70178	A_23_P23296	A_23_P23296	NM_000299	NM_000299	NM_000299	Hs.497350	5317	PKP1	plakophilin 1	ENST00000477817	THC2473440	GO:0004871(signal transducer activity)|GO:0005515(protein binding)|GO:0005521(lamin binding)|GO:0005634(nucleus)|GO:0005654(nucleoplasm)|GO:0005882(intermediate filament)|GO:0005886(plasma membrane)|GO:0006915(apoptotic process)|GO:0006921(cellular component disassembly involved in apoptotic process)|GO:0007155(cell adhesion)|GO:0007165(signal transduction)|GO:0007275(multicellular organismal dev…	Homo sapiens plakophilin 1 (PKP1), transcript variant 1b, mRNA [NM_000299]	chr1:201297916-201297975	hs|1q32.1	AACCTTAGCTGGGGCCAACAGCCTCAGGAACTTCACCTCCCGATTCTAAGAAGAGACTGT
A_23_P61674	0.0106601	1.24509	up	-0.0860345	-0.115909	-0.473721	-0.543802	-0.269947	-0.40313	A_23_P61674	A_23_P61674	NM_020666	NM_020666	NM_020666	Hs.406557	57396	CLK4	CDC-like kinase 4	ENST00000611733	THC2472424	GO:0004674(protein serine/threonine kinase activity)|GO:0004712(protein serine/threonine/tyrosine kinase activity)|GO:0004713(protein tyrosine kinase activity)|GO:0005524(ATP binding)|GO:0005634(nucleus)|GO:0018108(peptidyl-tyrosine phosphorylation)|GO:0043484(regulation of RNA splicing)|GO:0046777(protein autophosphorylation)	Homo sapiens CDC-like kinase 4 (CLK4), mRNA [NM_020666]	chr5:178030053-178029994	hs|5q35.3	GAAAGGCATGCAGTTTGTCCATTGTGACAGTTTGTTTAATAAAACCACATACACACTTTA
A_23_P304450	0.0106675	1.37299	down	-0.595021	-0.493945	0.0731033	-0.00823997	-0.277933	-0.059792	A_23_P304450	A_23_P304450	NM_005257	NM_005257	NM_005257	Hs.514746	2627	GATA6	GATA binding protein 6	ENST00000269216	THC2470544	GO:0000122(negative regulation of transcription from RNA polymerase II promoter)|GO:0000979(RNA polymerase II core promoter sequence-specific DNA binding)|GO:0000981(sequence-specific DNA binding RNA polymerase II transcription factor activity)|GO:0001103(RNA polymerase II repressing transcription factor binding)|GO:0001701(in utero embryonic development)|GO:0001889(liver development)|GO:0003148(…	Homo sapiens GATA binding protein 6 (GATA6), mRNA [NM_005257]	chr18:19781793-19781852	hs|18q11.2	GGTATCTGTAAACACTCTGATGAAGTCTGTATAGTGTGACTAACCCACAGGCAGGTTGGT
A_21_P0000140	0.0106866	1.37396	up	-0.925356	-0.99319	-1.63821	-1.3633	-1.0571	-1.34916	A_21_P0000140	A_21_P0000140	NM_001198683	NM_001198683	NM_001198683	Hs.23581	54741	LEPROT	leptin receptor overlapping transcript	ENST00000497874	THC2702576	GO:0000139(Golgi membrane)|GO:0005102(receptor binding)|GO:0005768(endosome)|GO:0005794(Golgi apparatus)|GO:0010008(endosome membrane)|GO:0016021(integral to membrane)|GO:0046426(negative regulation of JAK-STAT cascade)|GO:0060400(negative regulation of growth hormone receptor signaling pathway)|GO:2000009(negative regulation of protein localization at cell surface)	Homo sapiens leptin receptor overlapping transcript (LEPROT), transcript variant 3, mRNA [NM_001198683]	chr1:65893604-65893663	hs|1p31.3	AACCAGGATTATCATCTATATTGGAAGTCAGCAAACTGCCACATATAACCTGCTACCTGT
A_23_P382835	0.0107364	2.05941	up	-0.216396	-0.127626	-1.46186	-1.42905	-0.177308	-0.757124	A_23_P382835	A_23_P382835	NM_002563	NM_002563	NM_002563	Hs.654526	5028	P2RY1	purinergic receptor P2Y, G-protein coupled, 1	ENST00000305097	THC2474618	GO:0001934(positive regulation of protein phosphorylation)|GO:0001973(adenosine receptor signaling pathway)|GO:0004872(receptor activity)|GO:0005515(protein binding)|GO:0005524(ATP binding)|GO:0005739(mitochondrion)|GO:0005886(plasma membrane)|GO:0005887(integral to plasma membrane)|GO:0007166(cell surface receptor signaling pathway)|GO:0007186(G-protein coupled receptor signaling pathway)|GO:000…	Homo sapiens purinergic receptor P2Y, G-protein coupled, 1 (P2RY1), mRNA [NM_002563]	chr3:152555738-152555797	hs|3q25.2	GTGGGCAGAAGACATTTTAGAATGAGGGCTTTAGTTTAAATTAAAGTCATGGTGGAGAAG
A_23_P422193	0.0107441	1.44095	down	-0.885373	-1.09041	-0.44084	-0.639151	-0.976726	-0.291447	A_23_P422193	A_23_P422193	NM_003173	NM_003173	NM_003173	Hs.522639	6839	SUV39H1	suppressor of variegation 3-9 homolog 1 (Drosophila)	ENST00000337852	THC2689142	GO:0000122(negative regulation of transcription from RNA polymerase II promoter)|GO:0000183(chromatin silencing at rDNA)|GO:0000775(chromosome, centromeric region)|GO:0000792(heterochromatin)|GO:0000794(condensed nuclear chromosome)|GO:0000976(transcription regulatory region sequence-specific DNA binding)|GO:0003682(chromatin binding)|GO:0005515(protein binding)|GO:0005634(nucleus)|GO:0005652(nuc…	Homo sapiens suppressor of variegation 3-9 homolog 1 (Drosophila) (SUV39H1), transcript variant 2, mRNA [NM_003173]	chrX:48566887-48566946	hs|Xp11.23	CTGGTCCACGTGGATTGTCTCAGGGAAGCCTTGAAAACCACGGAGGTGGATGCCAGGAAA
A_23_P151297	0.0107582	1.33956	down	0.833115	0.783111	1.38708	1.07696	0.860122	1.27758	A_23_P151297	A_23_P151297	NM_015319	NM_015319	NM_015319	Hs.6147	23371	TNS2	tensin 2	ENST00000552168	NP1133710	GO:0001822(kidney development)|GO:0004721(phosphoprotein phosphatase activity)|GO:0005515(protein binding)|GO:0005886(plasma membrane)|GO:0005925(focal adhesion)|GO:0008285(negative regulation of cell proliferation)|GO:0014850(response to muscle activity)|GO:0016311(dephosphorylation)|GO:0019725(cellular homeostasis)|GO:0032963(collagen metabolic process)|GO:0035264(multicellular organism growth)…	Homo sapiens tensin 2 (TNS2), transcript variant 1, mRNA [NM_015319]	chr12:53457567-53457626	hs|12q13.13	GGAGAATGTGTGTCACCTCTTTGCAGAGCTTGACCCAGATCAGCCTGCTGGCGCCATTGT
A_23_P214821	0.0108255	2.51806	up	1.78137	1.35811	-0.0698688	-0.0618818	0.767892	0.0421751	A_23_P214821	A_23_P214821	NM_001955	NM_001955	NM_001955	Hs.511899	1906	EDN1	endothelin 1	ENST00000379375	THC2464104	GO:0000122(negative regulation of transcription from RNA polymerase II promoter)|GO:0001516(prostaglandin biosynthetic process)|GO:0001569(patterning of blood vessels)|GO:0001701(in utero embryonic development)|GO:0001821(histamine secretion)|GO:0003100(regulation of systemic arterial blood pressure by endothelin)|GO:0005125(cytokine activity)|GO:0005179(hormone activity)|GO:0005515(protein bindi…	Homo sapiens endothelin 1 (EDN1), transcript variant 1, mRNA [NM_001955]	chr6:12296672-12296731	hs|6p24.1	AGGCGCCTGGCACATTTCAGGGAGAAACTCCAAAGTCCACACAAAGATTTTCTAAGGAAT
A_24_P414952	0.0108398	1.23857	up	-1.96922	-2.12459	-2.41298	-2.33238	-2.16767	-2.44214	A_24_P414952	A_24_P414952	NM_022484	NM_022484	NM_022484	Hs.709689	64418	TMEM168	transmembrane protein 168	ENST00000312814	THC2462572	GO:0016021(integral to membrane)|GO:0030133(transport vesicle)	Homo sapiens transmembrane protein 168 (TMEM168), transcript variant 2, mRNA [NM_022484]	chr7:112406317-112406258	hs|7q31.1	TTTTCTACTGAAGGTCAGAGGATAGGAAACAAGTATTTCTCTTCTGGTATACATGTAATG
A_23_P99917	0.010865	1.20508	up	1.4091	1.26168	1.11655	1.04572	1.43255	1.13369	A_23_P99917	A_23_P99917	NM_032856	NM_032856	NM_032856	Hs.745027	84942	WDR73	WD repeat domain 73	ENST00000558608	THC2583806		Homo sapiens WD repeat domain 73 (WDR73), mRNA [NM_032856]	chr15:85186449-85186390	hs|15q25.2	AGTGTGAAATGGTAGCGTTTTGTCCCTGTCTTCACACTATCATAGGGAGAATCAAAAGAG
A_23_P209700	0.0108679	1.41708	up	1.90737	1.95849	1.47691	1.18844	1.84026	1.53199	A_23_P209700	A_23_P209700	NM_006056	NM_006056	NM_006056	Hs.471619	10316	NMUR1	neuromedin U receptor 1	ENST00000305141	NP797325	GO:0001607(neuromedin U receptor activity)|GO:0004930(G-protein coupled receptor activity)|GO:0005886(plasma membrane)|GO:0005887(integral to plasma membrane)|GO:0006816(calcium ion transport)|GO:0006821(chloride transport)|GO:0006939(smooth muscle contraction)|GO:0007186(G-protein coupled receptor signaling pathway)|GO:0007200(phospholipase C-activating G-protein coupled receptor signaling pathw…	Homo sapiens neuromedin U receptor 1 (NMUR1), mRNA [NM_006056]	chr2:232388889-232388830	hs|2q37.1	GGTTTTCTTTCTGTGTGTGTGTAAGCCACTGCTTATAATAAAACCAACAATACCCTCAGA
A_23_P259272	0.0108999	1.25774	down	3.12865	2.92211	3.4239	3.31376	2.985	3.29059	A_23_P259272	A_23_P259272	NM_018639	NM_018639	NM_018639	Hs.506985	55884	WSB2	WD repeat and SOCS box containing 2	ENST00000315436	THC2705058	GO:0016567(protein ubiquitination)|GO:0035556(intracellular signal transduction)	Homo sapiens WD repeat and SOCS box containing 2 (WSB2), transcript variant 2, mRNA [NM_018639]	chr12:118470837-118470778	hs|12q24.23	AACGTTACATGACTCGTTGAGAAAGTTGAGGAATTTCCTCTACCACCTTTGTTGCTTGAA
A_23_P100001	0.0109588	1.27776	down	0.315552	0.288702	0.807049	0.676859	0.499569	0.680764	A_23_P100001	A_23_P100001	NM_207446	NM_207446	NM_207446	Hs.27373	400451	FAM174B	family with sequence similarity 174, member B	ENST00000327355	THC2462674	GO:0016021(integral to membrane)	Homo sapiens family with sequence similarity 174, member B (FAM174B), mRNA [NM_207446]	chr15:93160848-93160789	hs|15q26.1	ATCTCATGGAAAAGCTGGATTCCTCTGCCTTACGCAGAAACACCCGGGCTCCATCTGCCA
A_23_P31143	0.0111047	1.24484	up	2.18517	2.0419	1.67041	1.81183	2.04108	1.83802	A_23_P31143	A_23_P31143	NM_001003395	NM_001003395	NM_001003395	Hs.591347	7164	TPD52L1	tumor protein D52-like 1	ENST00000392482	THC2614556	GO:0000086(G2/M transition of mitotic cell cycle)|GO:0005515(protein binding)|GO:0005737(cytoplasm)|GO:0042802(identical protein binding)|GO:0042803(protein homodimerization activity)|GO:0043281(regulation of cysteine-type endopeptidase activity involved in apoptotic process)|GO:0043406(positive regulation of MAP kinase activity)|GO:0046330(positive regulation of JNK cascade)|GO:0046982(protein h…	Homo sapiens tumor protein D52-like 1 (TPD52L1), transcript variant 2, mRNA [NM_001003395]	chr6:125584445-125584504	hs|6q22.31	CTCCTTTATGATGTGCATGTCCTTGAAGGCTGAATGAACAGTCCCTTTCAGTTCAGCAGA
A_23_P47777	0.0111533	1.25774	down	1.20203	1.24671	1.70854	1.57081	1.37997	1.54185	A_23_P47777	A_23_P47777	NM_138396	NM_138396	NM_138396	Hs.632709	92979	march9	membrane-associated ring finger (C3HC4) 9	ENST00000548358	THC2478012	GO:0000139(Golgi membrane)|GO:0005765(lysosomal membrane)|GO:0005795(Golgi stack)|GO:0005802(trans-Golgi network)|GO:0008270(zinc ion binding)|GO:0016021(integral to membrane)|GO:0016567(protein ubiquitination)|GO:0016874(ligase activity)	Homo sapiens membrane-associated ring finger (C3HC4) 9 (MARCH9), mRNA [NM_138396]	chr12:58153045-58153104	hs|12q14.1	GGCTGTAGACCCCTATTCCCCACCCCATGGCCACAGGGCATCTGGCAATAAGACTAGTAT
A_21_P0000040	0.0111619	1.64583	up	-1.57248	-1.865	-2.67258	-2.56423	-1.90747	-2.26457	A_21_P0000040	A_21_P0000040	NM_001164313	NM_001164313	NM_001164313	Hs.409876	9841	ZBTB24	zinc finger and BTB domain containing 24		THC2479024	GO:0002244(hemopoietic progenitor cell differentiation)|GO:0003677(DNA binding)|GO:0005515(protein binding)|GO:0005634(nucleus)|GO:0006351(transcription, DNA-dependent)|GO:0006355(regulation of transcription, DNA-dependent)|GO:0046872(metal ion binding)	Homo sapiens zinc finger and BTB domain containing 24 (ZBTB24), transcript variant 2, mRNA [NM_001164313]	chr6:109802280-109802221	hs|6q21	CAGGTAATGATGTTTTCAAAGCTGATTGCAGTGTGTTGCAGAATTGGGAGTAGTGATGAT
A_23_P27584	0.0111848	1.47466	down	2.45772	2.4069	3.18881	2.93739	2.35003	2.76959	A_23_P27584	A_23_P27584	NM_001020818	NM_001020818	NM_001020818	Hs.380906	91663	MYADM	myeloid-associated differentiation marker	ENST00000391771	THC2469467	GO:0001726(ruffle)|GO:0001933(negative regulation of protein phosphorylation)|GO:0003674(molecular_function)|GO:0005886(plasma membrane)|GO:0005911(cell-cell junction)|GO:0010629(negative regulation of gene expression)|GO:0010810(regulation of cell-substrate adhesion)|GO:0016021(integral to membrane)|GO:0030335(positive regulation of cell migration)|GO:0030837(negative regulation of actin filamen…	Homo sapiens myeloid-associated differentiation marker (MYADM), transcript variant 1, mRNA [NM_001020818]	chr19:54379561-54379620	hs|19q13.42	TTTTTTAAATCCTTGGAGCTTCTGGTTCCTATCAGTTCCTGTTGTTAATCGTAGAACCGT
A_23_P42997	0.0111893	1.24539	down	1.17546	1.08136	1.49188	1.30249	1.02851	1.44074	A_23_P42997	A_23_P42997	NM_006693	NM_006693	NM_006693	Hs.489287	10898	CPSF4	cleavage and polyadenylation specific factor 4, 30kDa	ENST00000436336	THC2477227	GO:0005654(nucleoplasm)|GO:0005847(mRNA cleavage and polyadenylation specificity factor complex)|GO:0006397(mRNA processing)|GO:0008270(zinc ion binding)|GO:0019048(virus-host interaction)|GO:0019054(modulation by virus of host cellular process)|GO:0019058(viral infectious cycle)|GO:0046778(modification by virus of host mRNA processing)	Homo sapiens cleavage and polyadenylation specific factor 4, 30kDa (CPSF4), transcript variant 1, mRNA [NM_006693]	chr7:99054694-99054753	hs|7q22.1	CCTGAGGTTTTCTTCTCTGGGCTTAATTTTCTCTTGGGGTACGTGCCTGACAGTGTTTAA
A_23_P502641	0.0111928	1.3863	down	-0.0575781	-0.335907	0.37018	0.362927	-0.105388	0.181733	A_23_P502641	A_23_P502641	NM_032970	NM_032970	NM_032970	Hs.445892	9117	SEC22C	SEC22 vesicle trafficking protein homolog C (S. cerevisiae)	ENST00000449617	THC2477772	GO:0000149(SNARE binding)|GO:0005484(SNAP receptor activity)|GO:0005783(endoplasmic reticulum)|GO:0005789(endoplasmic reticulum membrane)|GO:0006887(exocytosis)|GO:0006888(ER to Golgi vesicle-mediated transport)|GO:0015031(protein transport)|GO:0016021(integral to membrane)|GO:0031201(SNARE complex)|GO:0048280(vesicle fusion with Golgi apparatus)	Homo sapiens SEC22 vesicle trafficking protein homolog C (S. cerevisiae) (SEC22C), transcript variant 1, mRNA [NM_032970]	chr3:42599114-42597473	hs|3p22.1	CTGAATCTCATTCGAGGAGTTCACCTTGCAGAACATTCTTTACAGGTTGCCCATGAGGAA
A_23_P11598	0.0112249	1.39287	up	-1.95138	-1.73014	-2.43435	-2.17547	-1.73071	-2.2366	A_23_P11598	A_23_P11598	NM_152373	NM_152373	NM_152373	Hs.524767	127396	ZNF684	zinc finger protein 684	ENST00000493756	THC2475269	GO:0003677(DNA binding)|GO:0005634(nucleus)|GO:0006351(transcription, DNA-dependent)|GO:0006355(regulation of transcription, DNA-dependent)|GO:0046872(metal ion binding)	Homo sapiens zinc finger protein 684 (ZNF684), mRNA [NM_152373]	chr1:41012893-41012952	hs|1p34.2	CAGTGTATCATATGTGGCAAAGCTTTTGGCAACACATCCGTGCTTGTTACACACCAAAGA
A_33_P3361741	0.0112412	1.21202	up	-0.35107	-0.473724	-0.728633	-0.752087	-0.564945	-0.741267	A_33_P3361741	A_33_P3361741	NM_013238	NM_013238	NM_013238	Hs.438830	29103	DNAJC15	DnaJ (Hsp40) homolog, subfamily C, member 15	ENST00000379221		GO:0005743(mitochondrial inner membrane)|GO:0009267(cellular response to starvation)|GO:0015031(protein transport)|GO:0016021(integral to membrane)|GO:0019216(regulation of lipid metabolic process)|GO:0031333(negative regulation of protein complex assembly)	Homo sapiens DnaJ (Hsp40) homolog, subfamily C, member 15 (DNAJC15), mRNA [NM_013238]	chr13:43683245-43683304	hs|13q14.11	CATTGTATCTGTCTTGTTTGGTGTTACATTGGCACCCAATAAATATTTGTTGAGTGAATG
A_23_P64630	0.011266	1.24241	down	2.37558	2.31656	2.78168	2.55755	2.31787	2.61021	A_23_P64630	A_23_P64630	NM_032015	NM_032015	NM_032015	Hs.524084	79102	RNF26	ring finger protein 26	ENST00000311413	NP1160077	GO:0005575(cellular_component)|GO:0008150(biological_process)|GO:0008270(zinc ion binding)|GO:0016021(integral to membrane)	Homo sapiens ring finger protein 26 (RNF26), mRNA [NM_032015]	chr11:119207791-119207850	hs|11q23.3	AGCTCACTGGGAGTCTCAGGAGGGATAACCGGATTTCTGCTCTTTCCCCTGTCACTCCCA
A_23_P204751	0.0112935	1.23871	down	0.428827	0.483256	0.833623	0.619341	0.389493	0.775138	A_23_P204751	A_23_P204751	NM_020039	NM_020039	NM_020039	Hs.274361	41	ASIC1	acid sensing (proton gated) ion channel 1	ENST00000228468	THC2750749	GO:0005515(protein binding)|GO:0005886(plasma membrane)|GO:0005887(integral to plasma membrane)|GO:0006810(transport)|GO:0006814(sodium ion transport)|GO:0006816(calcium ion transport)|GO:0007165(signal transduction)|GO:0009268(response to pH)|GO:0015280(ligand-gated sodium channel activity)|GO:0034220(ion transmembrane transport)|GO:0035725(sodium ion transmembrane transport)|GO:0050915(sensory …	Homo sapiens acid sensing (proton gated) ion channel 1 (ASIC1), transcript variant 1, mRNA [NM_020039]	chr12:50477278-50477337	hs|12q13.12	TCATACCTCCCCAGAGGGAAGCAGGAATGAGGCCAAAAAGTGTGCATTGGATAGGGGAAC
A_24_P261724	0.0113877	1.26253	down	2.45439	2.3251	2.81315	2.60953	2.30778	2.67354	A_24_P261724	A_24_P261724	NM_014868	NM_014868	NM_014868	Hs.442798	9921	RNF10	ring finger protein 10	ENST00000543757	THC2541274	GO:0004842(ubiquitin-protein ligase activity)|GO:0005515(protein binding)|GO:0005634(nucleus)|GO:0005737(cytoplasm)|GO:0006351(transcription, DNA-dependent)|GO:0008270(zinc ion binding)|GO:0010626(negative regulation of Schwann cell proliferation)|GO:0031643(positive regulation of myelination)|GO:0044212(transcription regulatory region DNA binding)|GO:0045893(positive regulation of transcription,…	Homo sapiens ring finger protein 10 (RNF10), mRNA [NM_014868]	chr12:121013680-121013739	hs|12q24.31	AAATTCCTTCAGCCAAGCTATTGAAGCAGCCTTCATGAAACTGGACACACCAGCTACTTC
A_33_P3408632	0.0115413	1.20285	down	-0.861888	-0.806059	-0.44498	-0.566529	-0.70837	-0.565444	A_33_P3408632	A_33_P3408632	NM_033200	NM_033200	NM_033200	Hs.150540	91289	LMF2	lipase maturation factor 2	ENST00000514938	NP852554	GO:0005789(endoplasmic reticulum membrane)|GO:0016020(membrane)|GO:0016021(integral to membrane)	Homo sapiens lipase maturation factor 2 (LMF2), mRNA [NM_033200]	chr22:50943761-50943702	hs|22q13.33	TTCACCTTCCACCAGTTTTCTCAGTGGCTGAAGACACTGACGCTGCCCACTGTGTGGCTG
A_23_P107073	0.0115768	1.40342	down	1.76138	1.73912	2.32731	2.09132	1.52606	2.07478	A_23_P107073	A_23_P107073	NM_002945	NM_002945	NM_002945	Hs.461925	6117	RPA1	replication protein A1, 70kDa	ENST00000254719	THC2467849	GO:0000082(G1/S transition of mitotic cell cycle)|GO:0000278(mitotic cell cycle)|GO:0000718(nucleotide-excision repair, DNA damage removal)|GO:0000722(telomere maintenance via recombination)|GO:0000723(telomere maintenance)|GO:0000724(double-strand break repair via homologous recombination)|GO:0000730(DNA recombinase assembly)|GO:0000800(lateral element)|GO:0001673(male germ cell nucleus)|GO:0001…	Homo sapiens replication protein A1, 70kDa (RPA1), mRNA [NM_002945]	chr17:1801166-1801225	hs|17p13.3	GGCTACAAAGCGTTTCTTTACTTTTCACTTCAATTAATGCTGCGCTTCGCTTGGTGAGTG
A_23_P79622	0.0115825	1.62208	up	-0.000656525	0.408905	-0.620295	-0.52768	0.262508	-0.274804	A_23_P79622	A_23_P79622	NM_181342	NM_181342	NM_181342	Hs.410378	51661	FKBP7	FK506 binding protein 7	ENST00000434643	THC2641285	GO:0000413(protein peptidyl-prolyl isomerization)|GO:0003755(peptidyl-prolyl cis-trans isomerase activity)|GO:0005509(calcium ion binding)|GO:0005528(FK506 binding)|GO:0005788(endoplasmic reticulum lumen)|GO:0005789(endoplasmic reticulum membrane)|GO:0061077(chaperone-mediated protein folding)	Homo sapiens FK506 binding protein 7 (FKBP7), transcript variant 1, mRNA [NM_181342]	chr2:179330565-179330506	hs|2q31.2	AATGACCATGATGGTGATGGCTTCATTTCTCCCAAGGAATACAATGTATACCAACACGAT
A_33_P3396607	0.0116301	1.39396	down	3.61888	3.38023	4.02719	3.82734	3.31787	3.90004	A_33_P3396607	A_33_P3396607	NM_003359	NM_003359	NM_003359	Hs.572518	7358	UGDH	UDP-glucose 6-dehydrogenase	ENST00000506179	THC2508879	GO:0001702(gastrulation with mouth forming second)|GO:0003979(UDP-glucose 6-dehydrogenase activity)|GO:0005654(nucleoplasm)|GO:0005829(cytosol)|GO:0006011(UDP-glucose metabolic process)|GO:0006024(glycosaminoglycan biosynthetic process)|GO:0006065(UDP-glucuronate biosynthetic process)|GO:0006805(xenobiotic metabolic process)|GO:0009055(electron carrier activity)|GO:0044281(small molecule metaboli…	Homo sapiens UDP-glucose 6-dehydrogenase (UGDH), transcript variant 1, mRNA [NM_003359]	chr4:39500471-39500412	hs|4p14	CAGTTCAATGAGAAGAGGGAGACAAATATAAAGATGAGGACAGAAGCATCTCTACAGATG
A_33_P3380126	0.0116369	1.30953	down	-2.1819	-1.89184	-1.60922	-1.69671	-2.06915	-1.66982	A_33_P3380126	A_33_P3380126	NM_173855	NM_173855	NM_173855	Hs.434154	283385	MORN3	MORN repeat containing 3	ENST00000355329	THC2479424	GO:0005634(nucleus)	Homo sapiens MORN repeat containing 3 (MORN3), mRNA [NM_173855]	chr12:122091074-122091015	hs|12q24.31	AGGCTTCTGGGTGGACAATATGGCCAAATGCGGGACGATGATCGACTTTGGCCGTGACGA
A_33_P3367126	0.011647	1.32441	up	-2.17292	-2.0406	-2.64387	-2.52505	-2.33557	-2.59621	A_33_P3367126	A_33_P3367126	NM_001177693	NM_001177693	NM_001177693	Hs.482521	64283	ARHGEF28	Rho guanine nucleotide exchange factor (GEF) 28	ENST00000296794	THC2620875	GO:0003723(RNA binding)|GO:0005089(Rho guanyl-nucleotide exchange factor activity)|GO:0005829(cytosol)|GO:0005886(plasma membrane)|GO:0007411(axon guidance)|GO:0021955(central nervous system neuron axonogenesis)|GO:0032321(positive regulation of Rho GTPase activity)|GO:0035556(intracellular signal transduction)|GO:0046872(metal ion binding)|GO:0048013(ephrin receptor signaling pathway)|GO:0060052…	Homo sapiens Rho guanine nucleotide exchange factor (GEF) 28 (ARHGEF28), transcript variant 2, mRNA [NM_001177693]	chr5:73169011-73169070	hs|5q13.2	CTGTGCTGGCAGCGACAGGAATTTTGTGATCGACCGAATTGGAGATATTTTGGTACAACA
A_19_P00322856	0.0116873	1.26065	up	2.74939	2.87083	2.47114	2.57338	2.77154	2.34474	A_19_P00322856	A_19_P00322856	NM_001145191	NM_001145191	NM_001145191	Hs.731718	285550	FAM200B	family with sequence similarity 200, member B	ENST00000502502	THC2538181	GO:0003676(nucleic acid binding)	Homo sapiens family with sequence similarity 200, member B (FAM200B), mRNA [NM_001145191]	chr4:15688026-15688085	hs|4p15.32	ACAAGTCAACAGTCTAGCAGATCAGCCAGTCTCTTTCATCATCAAGCAGACATACTCAAG
A_24_P342591	0.0117274	1.32057	down	1.30009	1.11881	1.58526	1.45939	1.03613	1.61387	A_24_P342591	A_24_P342591	NM_012102	NM_012102	NM_012102	Hs.463041	473	RERE	arginine-glutamic acid dipeptide (RE) repeats	ENST00000467350		GO:0000118(histone deacetylase complex)|GO:0003682(chromatin binding)|GO:0003700(sequence-specific DNA binding transcription factor activity)|GO:0005515(protein binding)|GO:0005634(nucleus)|GO:0006338(chromatin remodeling)|GO:0006351(transcription, DNA-dependent)|GO:0006355(regulation of transcription, DNA-dependent)|GO:0006607(NLS-bearing substrate import into nucleus)|GO:0007275(multicellular o…	Homo sapiens arginine-glutamic acid dipeptide (RE) repeats (RERE), transcript variant 1, mRNA [NM_012102]	chr1:8413045-8412986	hs|1p36.23	TCTTTTTGGTAGAACACAACATCTACCATTCAGTTAAACCTTCTTTATCCCCTCCTTTGG
A_23_P163113	0.011741	1.31536	up	-0.05111	-0.245573	-0.407041	-0.545356	-0.116251	-0.646903	A_23_P163113	A_23_P163113	NM_017922	NM_017922	NM_017922	Hs.274337	55015	PRPF39	pre-mRNA processing factor 39	ENST00000554785	THC2483434	GO:0005634(nucleus)|GO:0006397(mRNA processing)|GO:0008380(RNA splicing)	Homo sapiens pre-mRNA processing factor 39 (PRPF39), mRNA [NM_017922]	chr14:45584252-45584311	hs|14q21.2	TAGTAATAGGGGGAAAATGTCAATTAGTAGCTTACCACAGATACTGTTTCCTACCATTTA
A_21_P0000064	0.011763	1.34773	down	-1.01555	-0.999893	-0.399518	-0.702837	-1.0531	-0.674596	A_21_P0000064	A_21_P0000064	NM_006665	NM_006665	NM_006665	Hs.44227	10855	HPSE	heparanase	ENST00000405413	THC2519115	GO:0004566(beta-glucuronidase activity)|GO:0005515(protein binding)|GO:0005576(extracellular region)|GO:0005634(nucleus)|GO:0005654(nucleoplasm)|GO:0005764(lysosome)|GO:0005765(lysosomal membrane)|GO:0005975(carbohydrate metabolic process)|GO:0006027(glycosaminoglycan catabolic process)|GO:0006029(proteoglycan metabolic process)|GO:0007160(cell-matrix adhesion)|GO:0009405(pathogenesis)|GO:0010575…	Homo sapiens heparanase (HPSE), transcript variant 1, mRNA [NM_006665]	chr4:84214275-84214216	hs|4q21.23	CTGCAGTTCTGCGCTTTTTACCAGTGAAAAAATGTAATTATTTTCCCCTCTTAAGGATTA
A_24_P336983	0.0117946	1.5608	up	0.466113	0.562937	-0.252581	0.124427	0.784517	0.0148772	A_24_P336983	A_24_P336983	NM_144575	NM_144575	NM_144575	Hs.660911	92291	CAPN13	calpain 13	ENST00000490786	THC2662716	GO:0004198(calcium-dependent cysteine-type endopeptidase activity)|GO:0005509(calcium ion binding)|GO:0005737(cytoplasm)|GO:0006508(proteolysis)	Homo sapiens calpain 13 (CAPN13), mRNA [NM_144575]	chr2:30954236-30953620	hs|2p23.1	AAAGGACTCTACCTGACAGAAATGGAGTGGATGAGCCTGGTCATGTACAACTGAAGCAAA
A_33_P3309636	0.0118038	1.34529	up	2.89323	2.84963	2.58826	2.34752	2.77008	2.29342	A_33_P3309636	A_33_P3309636	NM_014267	NM_014267	NM_014267	Hs.645792	10944	C11orf58	chromosome 11 open reading frame 58	ENST00000228136	THC2469959	GO:0003674(molecular_function)|GO:0005575(cellular_component)|GO:0008150(biological_process)	Homo sapiens chromosome 11 open reading frame 58 (C11orf58), mRNA [NM_014267]	chr11:16777113-16777172	hs|11p15.1	AAAGATTGGGTACTTAGTTTCCTGTTACTGAGTTAGCTCTATTCTTTTGGACCAAAGCAA
A_24_P231026	0.0118152	1.33538	down	-1.01071	-0.779933	-0.500615	-0.431475	-0.740801	-0.347605	A_24_P231026	A_24_P231026	NM_014191	NM_014191	NM_014191	Hs.436550	6334	SCN8A	sodium channel, voltage gated, type VIII alpha subunit	ENST00000354534	NP232659	GO:0001518(voltage-gated sodium channel complex)|GO:0005248(voltage-gated sodium channel activity)|GO:0005524(ATP binding)|GO:0005886(plasma membrane)|GO:0006814(sodium ion transport)|GO:0007399(nervous system development)|GO:0007422(peripheral nervous system development)|GO:0007517(muscle organ development)|GO:0007605(sensory perception of sound)|GO:0007628(adult walking behavior)|GO:0009636(res…	Homo sapiens sodium channel, voltage gated, type VIII alpha subunit (SCN8A), transcript variant 1, mRNA [NM_014191]	chr12:52180422-52180481	hs|12q13.13	AACTTGTTTGCGGGAAAGTACCACTACTGCTTTAATGAGACTTCTGAAATCCGATTTGAA
A_23_P50081	0.011839	1.30257	down	2.32423	2.42981	2.88386	2.61121	2.40237	2.80541	A_23_P50081	A_23_P50081	NM_014214	NM_014214	NM_014214	Hs.743311	3613	IMPA2	inositol(myo)-1(or 4)-monophosphatase 2	ENST00000590107	THC2602961	GO:0005737(cytoplasm)|GO:0005829(cytosol)|GO:0006021(inositol biosynthetic process)|GO:0006796(phosphate-containing compound metabolic process)|GO:0007165(signal transduction)|GO:0008934(inositol monophosphate 1-phosphatase activity)|GO:0042803(protein homodimerization activity)|GO:0043647(inositol phosphate metabolic process)|GO:0044281(small molecule metabolic process)|GO:0046854(phosphatidylin…	Homo sapiens inositol(myo)-1(or 4)-monophosphatase 2 (IMPA2), mRNA [NM_014214]	chr18:12030648-12030707	hs|18p11.21	TAGCTGTTTCTCTCTTTAATCTCACGTAGCCTTTTTCAGGTTAGTACGTGTTCTTCTGTC
A_23_P80839	0.0118626	1.27964	down	-1.54876	-1.29294	-1.09152	-1.02203	-1.46454	-1.12547	A_23_P80839	A_23_P80839	NM_024871	NM_024871	NM_024871	Hs.478465	79929	MAP6D1	MAP6 domain containing 1	ENST00000318631	THC2463759	GO:0000226(microtubule cytoskeleton organization)|GO:0005516(calmodulin binding)|GO:0005798(Golgi-associated vesicle)|GO:0005801(cis-Golgi network)|GO:0005874(microtubule)|GO:0007026(negative regulation of microtubule depolymerization)|GO:0008017(microtubule binding)|GO:0018009(N-terminal peptidyl-L-cysteine N-palmitoylation)|GO:0032418(lysosome localization)|GO:0048813(dendrite morphogenesis)	Homo sapiens MAP6 domain containing 1 (MAP6D1), mRNA [NM_024871]	chr3:183533854-183533795	hs|3q27.1	CGTGTGCTTATCCAAGGGGTTCAGCTATTCCTGACTTCACGGCTTGCATGTTTGATTTTT
A_33_P3359856	0.0118871	1.28327	down	-1.37969	-1.5027	-0.960971	-1.13728	-1.49634	-1.20102	A_33_P3359856	A_33_P3359856	ENST00000430381	XM_005263742	XM_005263742					ENST00000430381	THC2544251		mitotic spindle organizing protein 2A [Source:HGNC Symbol;Acc:HGNC:33187] [ENST00000445782]	chr2:130961839-130961898	hs|2q21.1	TCAATGAGCTCATGGCAGAGCTCTACTCCCAGAAGCAGAAGGTGTGGGACAAGGAGGAGG
A_24_P365365	0.0118872	1.28095	down	2.91103	2.86488	3.38939	3.11093	2.89954	3.24677	A_24_P365365	A_24_P365365	NM_003200	NM_003200	NM_003200	Hs.371282	6929	TCF3	transcription factor 3	ENST00000611869	THC2469262	GO:0000122(negative regulation of transcription from RNA polymerase II promoter)|GO:0000788(nuclear nucleosome)|GO:0000790(nuclear chromatin)|GO:0000978(RNA polymerase II core promoter proximal region sequence-specific DNA binding)|GO:0001078(RNA polymerase II core promoter proximal region sequence-specific DNA binding transcription factor activity involved in negative regulation of transcription…	Homo sapiens transcription factor 3 (TCF3), transcript variant 1, mRNA [NM_003200]	chr19:1609391-1609332	hs|19p13.3	TGGATGATTGGGACTTTAAAACGACCCTCTTTCAGGTGGATTCAGAGACCTGTCCTGTAT
A_23_P106682	0.0119489	1.22489	down	3.47234	3.54524	3.78022	3.73239	3.32827	3.71119	A_23_P106682	A_23_P106682	NM_001424	NM_001424	NM_001424	Hs.531561	2013	EMP2	epithelial membrane protein 2	ENST00000359543	THC2464796	GO:0000139(Golgi membrane)|GO:0001765(membrane raft assembly)|GO:0001913(T cell mediated cytotoxicity)|GO:0001954(positive regulation of cell-matrix adhesion)|GO:0003093(regulation of glomerular filtration)|GO:0005178(integrin binding)|GO:0005515(protein binding)|GO:0005634(nucleus)|GO:0005737(cytoplasm)|GO:0005794(Golgi apparatus)|GO:0005886(plasma membrane)|GO:0005901(caveola)|GO:0007015(actin …	Homo sapiens epithelial membrane protein 2 (EMP2), mRNA [NM_001424]	chr16:10626759-10626700	hs|16p13.13	TTCCGGAGCTGGGTTGCTTCTGCTGCAGTACAGAATCCACATTCAGATAACCATTTTGTA
A_23_P500734	0.0119721	1.37524	down	-0.604211	-0.367951	0.0538187	-0.178286	-0.615849	-0.0845035	A_23_P500734	A_23_P500734	NM_015100	NM_015100	NM_015100	Hs.489873	23126	POGZ	pogo transposable element with ZNF domain	ENST00000368863	THC2511466	GO:0000790(nuclear chromatin)|GO:0003677(DNA binding)|GO:0005515(protein binding)|GO:0005634(nucleus)|GO:0005654(nucleoplasm)|GO:0005737(cytoplasm)|GO:0007064(mitotic sister chromatid cohesion)|GO:0046872(metal ion binding)|GO:0051301(cell division)|GO:0051382(kinetochore assembly)	Homo sapiens pogo transposable element with ZNF domain (POGZ), transcript variant 1, mRNA [NM_015100]	chr1:151375501-151375442	hs|1q21.3	GCCTTTGAGAAAGTTCAAGAACTATGGTTGGTCACGTCTATCTACAACCTAATCCTACTC
A_23_P41818	0.0119946	1.24835	up	2.57263	2.55049	2.31096	2.08564	2.52386	2.29029	A_23_P41818	A_23_P41818	NM_016107	NM_016107	NM_016107	Hs.435231	51663	ZFR	zinc finger RNA binding protein	ENST00000502988	THC2520394	GO:0003677(DNA binding)|GO:0005515(protein binding)|GO:0005654(nucleoplasm)|GO:0005694(chromosome)|GO:0005737(cytoplasm)|GO:0007275(multicellular organismal development)|GO:0008270(zinc ion binding)	Homo sapiens zinc finger RNA binding protein (ZFR), mRNA [NM_016107]	chr5:32354917-32354858	hs|5p13.3	ACTAACAACAGTAACTAGCCCTTAATTATGGTGACAGTTCCTTATTGGTGTGTGTGAGAT
A_33_P3303245	0.0119975	1.48866	up	-0.822764	-0.537309	-1.08083	-1.35633	-0.752935	-1.3979	A_33_P3303245	A_33_P3303245	NM_001093772	NM_001093772	NM_001093772	Hs.479754	3815	KIT	v-kit Hardy-Zuckerman 4 feline sarcoma viral oncogene homolog	ENST00000288135	THC2618211	GO:0000187(activation of MAPK activity)|GO:0001541(ovarian follicle development)|GO:0001669(acrosomal vesicle)|GO:0002020(protease binding)|GO:0002318(myeloid progenitor cell differentiation)|GO:0002320(lymphoid progenitor cell differentiation)|GO:0002327(immature B cell differentiation)|GO:0002371(dendritic cell cytokine production)|GO:0002551(mast cell chemotaxis)|GO:0004713(protein tyrosine ki…	Homo sapiens v-kit Hardy-Zuckerman 4 feline sarcoma viral oncogene homolog (KIT), transcript variant 2, mRNA [NM_001093772]	chr4:55569965-55570024	hs|4q12	AGTTCAGCGAGAGTTAATGATTCTGGAGTGTTCATGTGTTATGCCAATAATACTTTTGGA
A_33_P3343220	0.0120589	1.31533	down	0.645567	0.777079	1.23395	0.954477	0.66285	1.08335	A_33_P3343220	A_33_P3343220	NM_001029885	NM_001029885	NM_001029885	Hs.515689	80772	CPTP	ceramide-1-phosphate transfer protein	ENST00000343938	THC2602057	GO:0005543(phospholipid binding)|GO:0005548(phospholipid transporter activity)|GO:0005640(nuclear outer membrane)|GO:0005794(Golgi apparatus)|GO:0005829(cytosol)|GO:0005886(plasma membrane)|GO:0010008(endosome membrane)|GO:0046836(glycolipid transport)|GO:0051861(glycolipid binding)	Homo sapiens ceramide-1-phosphate transfer protein (CPTP), mRNA [NM_001029885]	chr1:1264177-1264236	hs|1p36.33	ACGGCCCAGCAGACATGCGAGCTTCCAGAGTGCAATCTATGTGATGTCTTCCAACGTTAA
A_23_P371765	0.0120947	1.2177	down	0.747975	0.840065	1.17673	1.02751	0.750397	0.986683	A_23_P371765	A_23_P371765	NM_032261	NM_032261	NM_032261	Hs.381214	84221	SPATC1L	spermatogenesis and centriole associated 1-like	ENST00000291672	THC2602807	GO:0003674(molecular_function)|GO:0005575(cellular_component)|GO:0008150(biological_process)	Homo sapiens spermatogenesis and centriole associated 1-like (SPATC1L), transcript variant 2, mRNA [NM_032261]	chr21:47581854-47581585	hs|21q22.3	CAACATCCCCGAGAAGATCGAGCAGACCTCCACCAAGTCTCTGGACGGCTCCGTGGACGA
A_23_P431330	0.0122722	1.32921	down	0.297257	0.468273	0.88138	0.930053	0.545111	0.730925	A_23_P431330	A_23_P431330	NM_175918	NM_175918	NM_175918	Hs.26410	285464	CRIPAK	cysteine-rich PAK1 inhibitor	ENST00000324803	THC2484070	GO:0005515(protein binding)|GO:0005634(nucleus)|GO:0005737(cytoplasm)|GO:0005783(endoplasmic reticulum)|GO:0005886(plasma membrane)|GO:0006469(negative regulation of protein kinase activity)|GO:0033147(negative regulation of intracellular estrogen receptor signaling pathway)|GO:0043627(response to estrogen stimulus)|GO:0051493(regulation of cytoskeleton organization)	Homo sapiens cysteine-rich PAK1 inhibitor (CRIPAK), mRNA [NM_175918]	chr4:1389548-1389607	hs|4p16.3	GCTGTTACCGTACATTCTACTCATGGTGGCTTTTTAATACGTTTTTATGTCAAGGATCCC
A_33_P3260307	0.0123207	1.57762	down	1.50965	1.70225	2.47026	2.42848	1.7769	2.06332	A_33_P3260307	A_33_P3260307	NM_001042476	NM_001042476	NM_001042476	Hs.632184	23589	CARHSP1	calcium regulated heat stable protein 1, 24kDa	ENST00000618335	THC2468995	GO:0000177(cytoplasmic exosome (RNase complex))|GO:0000932(cytoplasmic mRNA processing body)|GO:0003677(DNA binding)|GO:0003730(mRNA 3'-UTR binding)|GO:0005829(cytosol)|GO:0006355(regulation of transcription, DNA-dependent)|GO:0019902(phosphatase binding)|GO:0035556(intracellular signal transduction)|GO:0043186(P granule)|GO:0043488(regulation of mRNA stability)|GO:0070062(extracellular vesicular…	Homo sapiens calcium regulated heat stable protein 1, 24kDa (CARHSP1), transcript variant 2, mRNA [NM_001042476]	chr16:8946862-8946803	hs|16p13.2	AATCCAGATCTTGCCTCCCATCAGCCATCTTTCTCCCAATAAATTTTTGTTTTGTGCAAG
A_21_P0012300	0.0123241	1.34885	up	-0.115866	0.110831	-0.489698	-0.45379	0.0887742	-0.267977	A_21_P0012300	A_21_P0012300	TCONS_l2_00018071					XLOC_l2_009571			THC2559249		BROAD Institute lincRNA (XLOC_l2_009571), lincRNA [TCONS_l2_00018071]	chr22:42546792-42546733	hs|22q13.2	ATATGACATCCCGTGACATCGAAGTACAGGGCTTCCGCATCCCTAAGGTAGGCCTGGCAC
A_23_P91001	0.0123278	1.30111	up	2.64356	2.6813	2.15282	2.18315	2.55434	2.40401	A_23_P91001	A_23_P91001	NM_019048	NM_019048	NM_019048	Hs.101364	54529	ASNSD1	asparagine synthetase domain containing 1	ENST00000420250	NP1207538	GO:0003674(molecular_function)|GO:0004066(asparagine synthase (glutamine-hydrolyzing) activity)|GO:0005575(cellular_component)|GO:0006529(asparagine biosynthetic process)|GO:0006541(glutamine metabolic process)|GO:0008150(biological_process)	Homo sapiens asparagine synthetase domain containing 1 (ASNSD1), mRNA [NM_019048]	chr2:190535246-190535305	hs|2q32.2	CGAGGAATTGGTGAAAAATTACTTTTACGCCTTGCAGCTGTGGAACTTGGTCTTACAGCC
A_33_P3305885	0.0123719	1.26632	down	-0.725409	-0.834912	-0.513367	-0.499999	-0.76617	-0.291188	A_33_P3305885	A_33_P3305885	NM_006648	NM_006648	NM_006648	Hs.654856	65268	WNK2	WNK lysine deficient protein kinase 2	ENST00000474009	THC2539804	GO:0004674(protein serine/threonine kinase activity)|GO:0005524(ATP binding)|GO:0005737(cytoplasm)|GO:0005886(plasma membrane)|GO:0006468(protein phosphorylation)|GO:0008285(negative regulation of cell proliferation)|GO:0035556(intracellular signal transduction)|GO:0046777(protein autophosphorylation)|GO:0070373(negative regulation of ERK1 and ERK2 cascade)|GO:2000021(regulation of ion homeostasi…	Homo sapiens WNK lysine deficient protein kinase 2 (WNK2), transcript variant 2, mRNA [NM_006648]	chr9:96060265-96060324	hs|9q22.31	AGAAAAACCAGCAAGAGCAAGCTGAAGGCAGGCAAGCTGCTAAATCCCCTGGTGCGGCAG
A_23_P6561	0.012428	1.24259	up	2.21279	1.98949	1.73381	1.84736	2.09519	1.77624	A_23_P6561	A_23_P6561	NM_018029	NM_018029	NM_018029	Hs.658858	55096	EBLN2	endogenous Bornavirus-like nucleoprotein 2	ENST00000533473			Homo sapiens endogenous Bornavirus-like nucleoprotein 2 (EBLN2), mRNA [NM_018029]	chr3:73112399-73112458	hs|3p13	ATCTTGAGGGGGGAGTGTTGGGTGGAATCATAGATCCATGCACTCCTAACATGAACTAAT
A_23_P21436	0.0124349	1.25995	down	0.789918	0.778165	1.17693	1.12095	0.984043	1.25434	A_23_P21436	A_23_P21436	NM_015651	NM_015651	NM_015651	Hs.460124	26147	PHF19	PHD finger protein 19	ENST00000373896	THC2492512	GO:0005515(protein binding)|GO:0005654(nucleoplasm)|GO:0006351(transcription, DNA-dependent)|GO:0006355(regulation of transcription, DNA-dependent)|GO:0008270(zinc ion binding)|GO:0010467(gene expression)|GO:0016568(chromatin modification)|GO:0035064(methylated histone residue binding)|GO:0035098(ESC/E(Z) complex)|GO:0040029(regulation of gene expression, epigenetic)|GO:0045814(negative regulatio…	Homo sapiens PHD finger protein 19 (PHF19), transcript variant 1, mRNA [NM_015651]	chr9:123618304-123618245	hs|9q33.2	GCTTCAGAGAGCCCAGCAACCTTCTAGGCCTGCTTTCCAGACTTCTGAGATAGCCTGGGA
A_23_P98963	0.0124512	1.30527	up	1.85594	1.85825	1.41995	1.37922	1.59583	1.35779	A_23_P98963	A_23_P98963	NM_001277842	NM_001277842	NM_001277842	Hs.92308	904	CCNT1	cyclin T1	ENST00000261900	THC2601072	GO:0000079(regulation of cyclin-dependent protein kinase activity)|GO:0003677(DNA binding)|GO:0003682(chromatin binding)|GO:0005515(protein binding)|GO:0005634(nucleus)|GO:0005654(nucleoplasm)|GO:0005730(nucleolus)|GO:0006351(transcription, DNA-dependent)|GO:0006366(transcription from RNA polymerase II promoter)|GO:0006367(transcription initiation from RNA polymerase II promoter)|GO:0006368(trans…	Homo sapiens cyclin T1 (CCNT1), transcript variant b, mRNA [NM_001277842]	chr12:49082595-49082536	hs|12q13.11	AAGTAAAACACTTTACCAATCTGTCACTCAGGTACAATTTTGTGGTGAGATTTTTGTCTG
A_23_P129209	0.0124687	1.27275	down	2.52284	2.4859	2.80088	2.78055	2.27048	2.74164	A_23_P129209	A_23_P129209	NM_002168	NM_002168	NM_002168	Hs.596461	3418	IDH2	isocitrate dehydrogenase 2 (NADP+), mitochondrial	ENST00000560061	THC2535304	GO:0000287(magnesium ion binding)|GO:0004450(isocitrate dehydrogenase (NADP+) activity)|GO:0005739(mitochondrion)|GO:0005743(mitochondrial inner membrane)|GO:0005759(mitochondrial matrix)|GO:0005975(carbohydrate metabolic process)|GO:0006097(glyoxylate cycle)|GO:0006099(tricarboxylic acid cycle)|GO:0006102(isocitrate metabolic process)|GO:0006103(2-oxoglutarate metabolic process)|GO:0044237(cellu…	Homo sapiens isocitrate dehydrogenase 2 (NADP+), mitochondrial (IDH2), transcript variant 1, mRNA [NM_002168]	chr15:90630706-90630472	hs|15q26.1	GCGTTTCAAGGACATCTTCCAGGAGATCTTTGACAAGCACTATAAGACCGACTTCGACAA
A_24_P301186	0.0125051	1.56904	up	1.42104	1.06906	0.531181	0.411617	1.18518	0.782853	A_24_P301186	A_24_P301186	NM_001008726	NM_001008726	NM_001008726	Hs.655666	112840	WDR89	WD repeat domain 89	ENST00000620954	THC2490581		Homo sapiens WD repeat domain 89 (WDR89), transcript variant 1, mRNA [NM_001008726]	chr14:64064455-64064396	hs|14q23.2	CGGACTACATAAGCGTTAAAAATTGTGTTTTTCAGAATCTTTAAAATATAAGACAGTGCT
A_33_P3261743	0.0125082	1.46218	down	-3.33081	-2.93547	-2.70633	-2.58214	-3.2028	-2.53624	A_33_P3261743	A_33_P3261743	NM_001145290	NM_001145290	NM_001145290	Hs.352661	219855	SLC37A2	solute carrier family 37 (glucose-6-phosphate transporter), member 2	ENST00000525837	NP868942	GO:0005215(transporter activity)|GO:0008643(carbohydrate transport)|GO:0016021(integral to membrane)|GO:0055085(transmembrane transport)|GO:0070062(extracellular vesicular exosome)	Homo sapiens solute carrier family 37 (glucose-6-phosphate transporter), member 2 (SLC37A2), transcript variant 2, mRNA [NM_001145290]	chr11:124955854-124955913	hs|11q24.2	TTTGCCGGTTAGTATACAAAGAGATCTTGGCCTGGAAGGTGTCCCTGAGCAGAGGCAGCG
A_33_P3302354	0.0125251	1.28476	down	-1.53484	-1.34828	-1.02306	-1.10951	-1.54475	-1.21082	A_33_P3302354	A_33_P3302354	NM_001199281	NM_001199281	NM_001199281	Hs.517478	23523	CABIN1	calcineurin binding protein 1	ENST00000620406	THC2467256	GO:0004864(protein phosphatase inhibitor activity)|GO:0005654(nucleoplasm)|GO:0005737(cytoplasm)|GO:0006336(DNA replication-independent nucleosome assembly)|GO:0007166(cell surface receptor signaling pathway)|GO:0016235(aggresome)|GO:0016568(chromatin modification)|GO:0043086(negative regulation of catalytic activity)	Homo sapiens calcineurin binding protein 1 (CABIN1), transcript variant 1, mRNA [NM_001199281]	chr22:24574105-24574164	hs|22q11.23	AGCCAGGAGTCCTCGCTGGAGAGCGAGACAGACGAGGACGACGACTACATGGACATTTGA
A_33_P3243957	0.0125602	1.3079	up	1.92507	1.98011	1.41137	1.67461	2.00909	1.66656	A_33_P3243957	A_33_P3243957	ENST00000368686		AK097870		26097	CHTOP	chromatin target of PRMT1	ENST00000368686	THC2505202	GO:0000346(transcription export complex)|GO:0005515(protein binding)|GO:0005654(nucleoplasm)|GO:0005730(nucleolus)|GO:0006351(transcription, DNA-dependent)|GO:0006355(regulation of transcription, DNA-dependent)|GO:0006406(mRNA export from nucleus)|GO:0016607(nuclear speck)|GO:0032781(positive regulation of ATPase activity)|GO:0043231(intracellular membrane-bounded organelle)|GO:0051096(positive r…	chromatin target of PRMT1 [Source:HGNC Symbol;Acc:HGNC:24511] [ENST00000368686]	chr1:153616802-153616861	hs|1q21.3	GGATCCTGAGAGACATCACGAGGGTGGGAGAGACTAAAATAGCTTTTCAAAAAGCTGAGT
A_23_P8108	0.0126217	1.36126	up	0.935746	0.741413	0.329418	0.336007	0.587198	0.264093	A_23_P8108	A_23_P8108	NM_001243962	NM_001243962	NM_001243962	Hs.409934	3119	HLA-DQB1	major histocompatibility complex, class II, DQ beta 1	ENST00000475182	THC2504978	GO:0000139(Golgi membrane)|GO:0002381(immunoglobulin production involved in immunoglobulin mediated immune response)|GO:0002455(humoral immune response mediated by circulating immunoglobulin)|GO:0005765(lysosomal membrane)|GO:0005886(plasma membrane)|GO:0006955(immune response)|GO:0010008(endosome membrane)|GO:0012507(ER to Golgi transport vesicle membrane)|GO:0016020(membrane)|GO:0019221(cytokin…	Homo sapiens major histocompatibility complex, class II, DQ beta 1 (HLA-DQB1), transcript variant 3, mRNA [NM_001243962]	chr6:032725656-032725597	hs|6p21.32	TCAATCTGAATCTGCCCAGAGCAAGATGCTGAGTGGCATTGGAGGCTTCGTGCTGGGGCT
A_33_P3323999	0.0126882	1.3432	down	1.39363	1.22286	1.85549	1.6492	1.20731	1.59614	A_33_P3323999	A_33_P3323999	NM_002972	NM_002972	NM_002972	Hs.589924	6305	SBF1	SET binding factor 1	ENST00000380817	THC2469260	GO:0005634(nucleus)|GO:0006470(protein dephosphorylation)|GO:0007283(spermatogenesis)|GO:0008138(protein tyrosine/serine/threonine phosphatase activity)|GO:0016021(integral to membrane)|GO:0017112(Rab guanyl-nucleotide exchange factor activity)|GO:0032851(positive regulation of Rab GTPase activity)	Homo sapiens SET binding factor 1 (SBF1), mRNA [NM_002972]	chr22:50885295-50885236	hs|22q13.33	AGCCAGCGGCTGCAGGCGAGTTTCTAGAACCAGAGTCTATATAAAGAGAGAACTAACGCC
A_33_P3415648	0.0126957	1.23749	up	-1.15445	-1.15607	-1.56509	-1.46217	-1.11662	-1.32214	A_33_P3415648	A_33_P3415648	ENST00000544461	XR_432303	XR_432303	Hs.434403	389634	LINC00937	long intergenic non-protein coding RNA 937	ENST00000544461	THC2478567		long intergenic non-protein coding RNA 937 [Source:HGNC Symbol;Acc:HGNC:48629] [ENST00000544461]	chr12:8543467-8543408	hs|12p13.31	ATGTCCACCATCTCGGGGCGTCCTTTCTCTTCTCTCCTCCTTGGGCAGGGAGACCATCGG
A_33_P3361412	0.0127449	1.41617	up	-1.35361	-1.62858	-1.98831	-2.14692	-1.49644	-1.84939	A_33_P3361412	A_33_P3361412	NM_018420	NM_018420	NM_018420	Hs.125482	55356	SLC22A15	solute carrier family 22, member 15	ENST00000369502	NP862575	GO:0006811(ion transport)|GO:0016021(integral to membrane)|GO:0022857(transmembrane transporter activity)|GO:0055085(transmembrane transport)	Homo sapiens solute carrier family 22, member 15 (SLC22A15), mRNA [NM_018420]	chr1:116569583-116569642	hs|1p13.1	CCTGGAGGACCCTAGCCATTCTGGTTAACCTGCAGGGAACGGTGGTCTTTCTCTTATCTT
A_23_P431939	0.0127769	1.3017	up	0.416666	0.637053	0.144065	0.187138	0.430273	0.0116127	A_23_P431939	A_23_P431939	NM_001531	NM_001531	NM_001531	Hs.13500	3140	MR1	major histocompatibility complex, class I-related	ENST00000367579	THC2476218	GO:0001916(positive regulation of T cell mediated cytotoxicity)|GO:0002367(cytokine production involved in immune response)|GO:0002474(antigen processing and presentation of peptide antigen via MHC class I)|GO:0003823(antigen binding)|GO:0005576(extracellular region)|GO:0005783(endoplasmic reticulum)|GO:0005789(endoplasmic reticulum membrane)|GO:0005886(plasma membrane)|GO:0006955(immune response…	Homo sapiens major histocompatibility complex, class I-related (MR1), transcript variant 1, mRNA [NM_001531]	chr1:181024482-181024541	hs|1q25.3	TGAAGGTCCTGACGACACCCACAACATACATGAGAGTAATGGGATTGAGCATTTATGGCA
A_23_P134078	0.0128924	1.25058	down	0.846092	0.725373	0.984792	1.19463	0.704313	1.06416	A_23_P134078	A_23_P134078	NM_004824	NM_004824	NM_004824	Hs.269092	9425	CDYL	chromodomain protein, Y-like	ENST00000328908	THC2461825	GO:0003714(transcription corepressor activity)|GO:0004402(histone acetyltransferase activity)|GO:0005515(protein binding)|GO:0005634(nucleus)|GO:0005654(nucleoplasm)|GO:0006351(transcription, DNA-dependent)|GO:0006355(regulation of transcription, DNA-dependent)|GO:0007283(spermatogenesis)|GO:0016573(histone acetylation)|GO:0035064(methylated histone residue binding)	Homo sapiens chromodomain protein, Y-like (CDYL), transcript variant 1, mRNA [NM_004824]	chr6:4954782-4954841	hs|6p25.1	AGGTACAGATACCTCAGATTCGGGAAACTCAAAATCAAAAGACTTAGCTTCTAGGATAAA
A_23_P29769	0.0129107	1.33914	down	-1.04772	-1.11434	-0.461504	-0.61605	-0.913515	-0.734108	A_23_P29769	A_23_P29769	NM_015472	NM_015472	NM_015472	Hs.477921	25937	WWTR1	WW domain containing transcription regulator 1	ENST00000494754	THC2621342	GO:0000122(negative regulation of transcription from RNA polymerase II promoter)|GO:0001649(osteoblast differentiation)|GO:0001933(negative regulation of protein phosphorylation)|GO:0003713(transcription coactivator activity)|GO:0003714(transcription corepressor activity)|GO:0005515(protein binding)|GO:0005634(nucleus)|GO:0005654(nucleoplasm)|GO:0005667(transcription factor complex)|GO:0005737(cy…	Homo sapiens WW domain containing transcription regulator 1 (WWTR1), transcript variant 1, mRNA [NM_015472]	chr3:149238652-149238593	hs|3q25.1	CCTCTTCAATGATGTAGAGTCTGCTCTGAACAAAAGTGAGCCCTTTCTAACCTGGCTGTA
A_23_P49041	0.0129133	1.23417	up	0.226462	0.201925	-0.11713	-0.0121431	0.381534	0.0285549	A_23_P49041	A_23_P49041	NM_024956	NM_024956	NM_024956	Hs.511175	80021	TMEM62	transmembrane protein 62	ENST00000563859	NP1179882	GO:0016021(integral to membrane)	Homo sapiens transmembrane protein 62 (TMEM62), mRNA [NM_024956]	chr15:43476683-43476742	hs|15q15.2	TTGACACTGCTGACACCTGTTCTCATTCGTTATGTGTGGACACTGAACTCCACCAAGTTT
A_24_P398064	0.0129219	1.41793	down	1.98225	2.07099	2.50884	2.32925	1.71955	2.44606	A_24_P398064	A_24_P398064	ENST00000378078		D87447	Hs.493804	9827	RGP1	RGP1 retrograde golgi transport homolog (S. cerevisiae)	ENST00000378078	THC2514920	GO:0005515(protein binding)|GO:0005829(cytosol)|GO:0016020(membrane)|GO:0017112(Rab guanyl-nucleotide exchange factor activity)|GO:0017137(Rab GTPase binding)|GO:0032851(positive regulation of Rab GTPase activity)|GO:0034066(Ric1p-Rgp1p complex)|GO:0042147(retrograde transport, endosome to Golgi)|GO:0043234(protein complex)	RGP1 retrograde golgi transport homolog (S. cerevisiae) [Source:HGNC Symbol;Acc:HGNC:21965] [ENST00000378078]	chr9:35757656-35757715	hs|9p13.3	TGAAGGGTAGGTTTTAGGAGTAGGGGGAGTTATGATTATTTGGTTACATTTTGGGATTAT
A_33_P3308105	0.0129235	1.24233	up	3.8646	3.97091	3.50259	3.52156	3.75699	3.62921	A_33_P3308105	A_33_P3308105	NM_003878	NM_003878	NM_003878	Hs.78619	8836	GGH	gamma-glutamyl hydrolase (conjugase, folylpolygammaglutamyl hydrolase)	ENST00000260118	THC2599658	GO:0005615(extracellular space)|GO:0005634(nucleus)|GO:0005764(lysosome)|GO:0005829(cytosol)|GO:0006508(proteolysis)|GO:0006541(glutamine metabolic process)|GO:0008238(exopeptidase activity)|GO:0008242(omega peptidase activity)|GO:0010043(response to zinc ion)|GO:0032868(response to insulin stimulus)|GO:0034722(gamma-glutamyl-peptidase activity)|GO:0042470(melanosome)|GO:0042493(response to drug)…	Homo sapiens gamma-glutamyl hydrolase (conjugase, folylpolygammaglutamyl hydrolase) (GGH), mRNA [NM_003878]	chr8:63927801-63927742	hs|8q12.3	CACAGATTCTTTTCTATAATGTGCCTGGCTCTGATTCTTCATTCTGTATGTGACTATTTA
A_23_P420551	0.0129326	1.54944	down	0.205042	0.0861034	0.885638	0.813192	0.535593	1.02315	A_23_P420551	A_23_P420551	NM_007174	NM_007174	NM_007174	Hs.119594	11113	CIT	citron rho-interacting serine/threonine kinase	ENST00000545913	THC2488893	GO:0000070(mitotic sister chromatid segregation)|GO:0000086(G2/M transition of mitotic cell cycle)|GO:0000910(cytokinesis)|GO:0001726(ruffle)|GO:0004674(protein serine/threonine kinase activity)|GO:0005083(small GTPase regulator activity)|GO:0005515(protein binding)|GO:0005524(ATP binding)|GO:0005773(vacuole)|GO:0005886(plasma membrane)|GO:0006468(protein phosphorylation)|GO:0007030(Golgi organiz…	Homo sapiens citron rho-interacting serine/threonine kinase (CIT), transcript variant 2, mRNA [NM_007174]	chr12:120123690-120123631	hs|12q24.23	AGGAAGAGAACACAAGGAATGATTCAAGATCCACCTTGAGAGGAATGAACTTTGTTGTTG
A_23_P349127	0.0129397	1.51178	down	-1.50072	-1.49268	-0.850797	-1.10774	-1.83616	-1.08227	A_23_P349127	A_23_P349127	NM_138477	NM_138477	NM_138477	Hs.599232	146059	CDAN1	codanin 1	ENST00000356231	NP830526	GO:0005515(protein binding)|GO:0005634(nucleus)|GO:0005737(cytoplasm)|GO:0005886(plasma membrane)|GO:0006325(chromatin organization)|GO:0008104(protein localization)|GO:0008156(negative regulation of DNA replication)|GO:0012505(endomembrane system)|GO:0016021(integral to membrane)|GO:0031497(chromatin assembly)	Homo sapiens codanin 1 (CDAN1), mRNA [NM_138477]	chr15:43016300-43016241	hs|15q15.2	ACTTATGAAGAAAGTTAAAACATGAATCTTGGGAGTCTACATTTTCTTATCACCAGGAGC
A_33_P3280346	0.012966	1.2435	up	2.49742	2.7046	2.32026	2.30295	2.72097	2.35655	A_33_P3280346	A_33_P3280346	AK097050		AK097050	Hs.636752	100130857	LOC100130857	uncharacterized LOC100130857		THC2488237		Homo sapiens cDNA FLJ39731 fis, clone SMINT2015745. [AK097050]	chr15:32268641-32268700	hs|15q13.3	TGTGTGGGTGGAATTACATGGCTGGTGTGTACATGGCTGGTATGTGACCCAGCGTTGTGA
A_23_P255672	0.0129671	1.74042	down	-2.15433	-1.93202	-1.02192	-1.01464	-1.86288	-1.51436	A_23_P255672	A_23_P255672	NM_032432	NM_032432	NM_032432	Hs.233404	84448	ABLIM2	actin binding LIM protein family, member 2	ENST00000514025	NP1277327	GO:0003779(actin binding)|GO:0006351(transcription, DNA-dependent)|GO:0007411(axon guidance)|GO:0008270(zinc ion binding)|GO:0015629(actin cytoskeleton)|GO:0030016(myofibril)|GO:0030036(actin cytoskeleton organization)|GO:0045944(positive regulation of transcription from RNA polymerase II promoter)	Homo sapiens actin binding LIM protein family, member 2 (ABLIM2), transcript variant 6, mRNA [NM_032432]	chr4:7967135-7967076	hs|4p16.1	AACTGGAAACCCCCATTTCTCATTAGTGCAATGTCATATCTGATCCCAGGAAGCCTGGAA
A_24_P58673	0.0131988	1.75296	up	1.77704	2.18664	1.09844	1.45349	2.30855	1.29093	A_24_P58673	A_24_P58673	NM_032044	NM_032044	NM_032044	Hs.660883	83998	REG4	regenerating islet-derived family, member 4	ENST00000256585	THC2485796	GO:0005509(calcium ion binding)|GO:0005576(extracellular region)|GO:0005737(cytoplasm)|GO:0008201(heparin binding)|GO:2001065(mannan binding)	Homo sapiens regenerating islet-derived family, member 4 (REG4), transcript variant 2, mRNA [NM_032044]	chr1:120351466-120351407	hs|1p12	CCAGGAGTTTCAAAGAAGCGCTAGTAAGGTCTCTGAGATCCTTGCACTAGCTACATCCTC
A_23_P73702	0.0132527	1.26725	down	1.66017	1.58334	2.06322	1.81626	1.63969	2.02883	A_23_P73702	A_23_P73702	NM_005120	NM_005120	NM_005120	Hs.409226	9968	MED12	mediator complex subunit 12	ENST00000374080	THC2701421	GO:0000980(RNA polymerase II distal enhancer sequence-specific DNA binding)|GO:0001104(RNA polymerase II transcription cofactor activity)|GO:0001190(RNA polymerase II transcription factor binding transcription factor activity involved in positive regulation of transcription)|GO:0001843(neural tube closure)|GO:0003682(chromatin binding)|GO:0003712(transcription cofactor activity)|GO:0003713(transc…	Homo sapiens mediator complex subunit 12 (MED12), mRNA [NM_005120]	chrX:70357469-70357618	hs|Xq13.1	GTTTGCAGACTTCCCAGGGCTATACTCCTTATGTTTCTCATGTGGGATTGCAGCAACACA
A_32_P16258	0.0132744	1.20403	down	0.477278	0.362727	0.674618	0.740083	0.346306	0.575237	A_32_P16258	A_32_P16258	ENST00000272427	XM_005264223	XM_005264223	Hs.303454	23233	EXOC6B	exocyst complex component 6B	ENST00000272427	THC2463373	GO:0000145(exocyst)|GO:0006904(vesicle docking involved in exocytosis)|GO:0015031(protein transport)	exocyst complex component 6B [Source:HGNC Symbol;Acc:HGNC:17085] [ENST00000272427]	chr2:72403823-72403764	hs|2p13.2	TAGTAATATAGGCTGCTTGCATCATTTTAACATTCATAGGGAAAATCTCTTTGAGCAGGC
A_23_P422540	0.0133006	1.40431	down	1.1404	0.975532	1.59262	1.31229	0.920968	1.60159	A_23_P422540	A_23_P422540	NM_015276	NM_015276	NM_015276	Hs.462492	23326	USP22	ubiquitin specific peptidase 22	ENST00000537526	THC2563557	GO:0000124(SAGA complex)|GO:0003713(transcription coactivator activity)|GO:0004197(cysteine-type endopeptidase activity)|GO:0004843(ubiquitin-specific protease activity)|GO:0005515(protein binding)|GO:0006325(chromatin organization)|GO:0006351(transcription, DNA-dependent)|GO:0007049(cell cycle)|GO:0008270(zinc ion binding)|GO:0009790(embryo development)|GO:0010485(H4 histone acetyltransferase ac…	Homo sapiens ubiquitin specific peptidase 22 (USP22), mRNA [NM_015276]	chr17:20903621-20903562	hs|17p11.2	GAATTTACTTTGTCAGAACAAAATATTTACGCGTTGGGTTCAGGAATTTCTTTTAGCTCC
A_21_P0009110	0.0133236	1.3973	down	-0.232827	0.0184838	0.390275	0.529767	-0.08711	0.226431	A_21_P0009110	A_21_P0009110	ENST00000611381	XM_005255805	XM_005255805	Hs.461074	146198	ZFP90	ZFP90 zinc finger protein	ENST00000611381	THC2535612	GO:0000122(negative regulation of transcription from RNA polymerase II promoter)|GO:0001078(RNA polymerase II core promoter proximal region sequence-specific DNA binding transcription factor activity involved in negative regulation of transcription)|GO:0003677(DNA binding)|GO:0005634(nucleus)|GO:0006351(transcription, DNA-dependent)|GO:0043392(negative regulation of DNA binding)|GO:0045893(positi…	ZFP90 zinc finger protein [Source:HGNC Symbol;Acc:HGNC:23329] [ENST00000611381]	chr16:68609716-68609775	hs|16q22.1	GTCGCTACCATCTGGGAGTAAGGGCGAAAGAAGACAGAAACTTCCAAGAAAGAATCCTGA
A_23_P251377	0.013332	1.3064	down	1.71678	1.51234	2.06279	1.84883	1.55619	2.03047	A_23_P251377	A_23_P251377	NM_001006109	NM_001006109	NM_001006109	Hs.458320	56941	HMCES	5-hydroxymethylcytosine (hmC) binding, ES cell-specific	ENST00000389735	THC2748107	GO:0003677(DNA binding)|GO:0006508(proteolysis)|GO:0008233(peptidase activity)	Homo sapiens 5-hydroxymethylcytosine (hmC) binding, ES cell-specific (HMCES), transcript variant 1, mRNA [NM_001006109]	chr3:129020861-129020920	hs|3q21.3	AGGAAGCTCTGAAATTAATCCACCCAACAGAGAACATCACCTTCCATGCAGTCTCTTCTG
A_33_P3380263	0.0133571	1.22525	down	-1.27852	-1.08941	-0.829079	-0.872942	-1.1864	-0.9731	A_33_P3380263	A_33_P3380263	NM_138384	NM_138384	NM_138384	Hs.501578	92170	MTG1	mitochondrial ribosome-associated GTPase 1	ENST00000317502	THC2474784	GO:0003924(GTPase activity)|GO:0005525(GTP binding)|GO:0005743(mitochondrial inner membrane)|GO:0005759(mitochondrial matrix)|GO:0005761(mitochondrial ribosome)|GO:0006184(GTP catabolic process)|GO:0044065(regulation of respiratory system process)|GO:0070129(regulation of mitochondrial translation)	Homo sapiens mitochondrial ribosome-associated GTPase 1 (MTG1), mRNA [NM_138384]	chr10:135234115-135234174	hs|10q26.3	TGTTGGAGGCTTTCGGTCCAGTGTCTTGCAGTCCTACAACAAGTGAGAGGCTTGCTGCCA
A_32_P153071	0.0133631	1.31101	up	-0.95423	-1.24812	-1.45021	-1.44079	-1.06507	-1.54847	A_32_P153071	A_32_P153071	NM_003382	NM_003382	NM_003382	Hs.585052	7434	VIPR2	vasoactive intestinal peptide receptor 2	ENST00000262178	THC2473346	GO:0004930(G-protein coupled receptor activity)|GO:0004999(vasoactive intestinal polypeptide receptor activity)|GO:0005886(plasma membrane)|GO:0005887(integral to plasma membrane)|GO:0007165(signal transduction)|GO:0007186(G-protein coupled receptor signaling pathway)|GO:0007190(activation of adenylate cyclase activity)|GO:0007267(cell-cell signaling)|GO:0048662(negative regulation of smooth musc…	Homo sapiens vasoactive intestinal peptide receptor 2 (VIPR2), mRNA [NM_003382]	chr7:158821273-158821214	hs|7q36.3	CAAAGATTTGTGGTAACTGAAGGTGTTGGGTCAGTGGCCAGGTGCCGACACTGAGCTGTG
A_23_P426636	0.0133694	1.36699	down	2.64603	2.41215	2.9818	3.14952	2.59727	2.87714	A_23_P426636	A_23_P426636	NM_001620	NM_001620	NM_001620	Hs.502756	79026	AHNAK	AHNAK nucleoprotein	ENST00000378024	THC2566304	GO:0005515(protein binding)|GO:0005634(nucleus)|GO:0005737(cytoplasm)|GO:0005765(lysosomal membrane)|GO:0005829(cytosol)|GO:0005886(plasma membrane)|GO:0005925(focal adhesion)|GO:0015629(actin cytoskeleton)|GO:0016020(membrane)|GO:0030315(T-tubule)|GO:0031982(vesicle)|GO:0042383(sarcolemma)|GO:0043034(costamere)|GO:0043484(regulation of RNA splicing)|GO:0044291(cell-cell contact zone)|GO:0044548(…	Homo sapiens AHNAK nucleoprotein (AHNAK), transcript variant 1, mRNA [NM_001620]	chr11:62284928-62284869	hs|11q12.3	GAAAAGTAACATTCCCTAAAATGAAGATCCCCAAATTTACCTTCTCTGGCCGTGAGCTGG
A_32_P75661	0.0134255	1.53646	down	-1.02987	-1.1253	-0.353339	-0.58748	-1.36543	-0.720958	A_32_P75661	A_32_P75661	XM_006711856	XM_006711856	XM_006711856		10130	PDIA6	protein disulfide isomerase family A, member 6		THC2544198	GO:0003756(protein disulfide isomerase activity)|GO:0005515(protein binding)|GO:0005783(endoplasmic reticulum)|GO:0005788(endoplasmic reticulum lumen)|GO:0005789(endoplasmic reticulum membrane)|GO:0005793(endoplasmic reticulum-Golgi intermediate compartment)|GO:0005886(plasma membrane)|GO:0006457(protein folding)|GO:0006987(activation of signaling protein activity involved in unfolded protein res…	PREDICTED: Homo sapiens protein disulfide isomerase family A, member 6 (PDIA6), transcript variant X4, mRNA [XM_006711856]	chr2:10908054-10907995	hs|2p25.1	CAACTTTTAAACATTGGTTACCTTTTGGGAGAATAAAGGGAATGGGGGCGATGATCACAG
A_33_P3336657	0.0134832	1.39096	down	-0.870549	-0.746141	-0.325072	-0.459608	-1.0897	-0.49348	A_33_P3336657	A_33_P3336657	NM_001080475	NM_001080475	NM_001080475	Hs.159188	389072	PLEKHM3	pleckstrin homology domain containing, family M, member 3	ENST00000427836	THC2672132	GO:0035556(intracellular signal transduction)|GO:0046872(metal ion binding)	Homo sapiens pleckstrin homology domain containing, family M, member 3 (PLEKHM3), mRNA [NM_001080475]	chr2:208693105-208693046	hs|2q33.3	AACATGGACGAGAGTCTAGAGGAGGCTTGCACCATGTTCGAGCTGTCCTACCAGAACACC
A_23_P135722	0.0135014	1.34864	up	-0.47307	-0.405573	-1.02722	-0.906734	-0.445162	-0.684378	A_23_P135722	A_23_P135722	NM_001729	NM_001729	NM_001729	Hs.710156	685	BTC	betacellulin	ENST00000395743	THC2478110	GO:0005154(epidermal growth factor receptor binding)|GO:0005515(protein binding)|GO:0005576(extracellular region)|GO:0005615(extracellular space)|GO:0005886(plasma membrane)|GO:0007173(epidermal growth factor receptor signaling pathway)|GO:0008083(growth factor activity)|GO:0008284(positive regulation of cell proliferation)|GO:0008543(fibroblast growth factor receptor signaling pathway)|GO:001602…	Homo sapiens betacellulin (BTC), mRNA [NM_001729]	chr4:75675897-75675838	hs|4q13.3	AGAGAGTTGACTTGTTTTACCTAAGAGGAGACAGAGGACAGATTCTGGTGATTTGTTTGA
A_23_P409626	0.0135533	1.30096	down	2.66933	2.4858	2.94337	2.80083	2.45206	3.00173	A_23_P409626	A_23_P409626	NM_001079559	NM_001079559	NM_001079559	Hs.657058	221092	HNRNPUL2	heterogeneous nuclear ribonucleoprotein U-like 2	ENST00000403734	THC2462368	GO:0005634(nucleus)|GO:0008150(biological_process)|GO:0016020(membrane)	Homo sapiens heterogeneous nuclear ribonucleoprotein U-like 2 (HNRNPUL2), mRNA [NM_001079559]	chr11:62483033-62482974	hs|11q12.3	TTTACGGGCGAGATTATGAGTACAACAGATACAGAGACTATTACAGACAATACAATCGGG
A_32_P149174	0.013571	1.35454	up	0.285537	0.382166	-0.206544	-0.260137	0.0598579	-0.119172	A_32_P149174	A_32_P149174	NM_001008739	NM_001008739	NM_001008739	Hs.571098	441150	C6orf226	chromosome 6 open reading frame 226	ENST00000408925	THC2628531		Homo sapiens chromosome 6 open reading frame 226 (C6orf226), mRNA [NM_001008739]	chr6:42858285-42858226	hs|6p21.1	CGGCGGAGCCTGGCTTGGTTGAGGCAGCGACTGCGCCTTCTTCATGGCATACAGTGGGCC
A_24_P301063	0.0136341	1.52142	down	0.613147	0.743978	1.44137	1.34681	0.606638	0.991854	A_24_P301063	A_24_P301063	NM_018173	NM_018173	NM_018173	Hs.631660	55200	PLEKHG6	pleckstrin homology domain containing, family G (with RhoGef domain) member 6	ENST00000449001	THC2489067	GO:0000922(spindle pole)|GO:0005089(Rho guanyl-nucleotide exchange factor activity)|GO:0005096(GTPase activator activity)|GO:0005515(protein binding)|GO:0005737(cytoplasm)|GO:0032154(cleavage furrow)|GO:0032321(positive regulation of Rho GTPase activity)	Homo sapiens pleckstrin homology domain containing, family G (with RhoGef domain) member 6 (PLEKHG6), transcript variant 1, mRNA [NM_018173]	chr12:6436476-6436535	hs|12p13.31	AAGATGCTCCCCTTGTGCCAGATGATACCTCAGACTCTGGCTACGGCACTTTGATCCCAG
A_32_P189204	0.0136404	1.24171	down	1.24552	1.2071	1.45162	1.63553	1.12633	1.42877	A_32_P189204	A_32_P189204	NM_174942	NM_174942	NM_174942	Hs.20575	283431	GAS2L3	growth arrest-specific 2 like 3	ENST00000266754	THC2476954	GO:0000226(microtubule cytoskeleton organization)|GO:0003779(actin binding)|GO:0005515(protein binding)|GO:0005737(cytoplasm)|GO:0005874(microtubule)|GO:0007050(cell cycle arrest)|GO:0008017(microtubule binding)|GO:0015629(actin cytoskeleton)|GO:0015630(microtubule cytoskeleton)|GO:0030036(actin cytoskeleton organization)	Homo sapiens growth arrest-specific 2 like 3 (GAS2L3), transcript variant 1, mRNA [NM_174942]	chr12:101018594-101018653	hs|12q23.1	AAACCTACTGCAAAGAAAAAGGAAGATGATGACCATTATTTTGTCATGACTGGAAGTAAG
A_23_P136777	0.0137005	1.44872	up	1.30226	1.40544	1.03443	0.640032	1.48061	0.909516	A_23_P136777	A_23_P136777	NM_001647	NM_001647	NM_001647	Hs.522555	347	APOD	apolipoprotein D	ENST00000453131	THC2506267	GO:0000302(response to reactive oxygen species)|GO:0001525(angiogenesis)|GO:0005319(lipid transporter activity)|GO:0005515(protein binding)|GO:0005576(extracellular region)|GO:0005615(extracellular space)|GO:0005783(endoplasmic reticulum)|GO:0006006(glucose metabolic process)|GO:0006629(lipid metabolic process)|GO:0006869(lipid transport)|GO:0007420(brain development)|GO:0007568(aging)|GO:0010642…	Homo sapiens apolipoprotein D (APOD), mRNA [NM_001647]	chr3:195300767-195298224	hs|3q29	TCACTAATGGAAAACGGAAAGATCAAAGTGTTAAACCAGGAGTTGAGAGCTGATGGAACT
A_33_P3237125	0.013707	1.23723	down	-0.862907	-0.985199	-0.508688	-0.729258	-0.91257	-0.601382	A_33_P3237125	A_33_P3237125	NM_138797	NM_138797	NM_138797	Hs.135259	129138	ANKRD54	ankyrin repeat domain 54	ENST00000498417	THC2555662	GO:0005634(nucleus)|GO:0005737(cytoplasm)|GO:0006913(nucleocytoplasmic transport)|GO:0019887(protein kinase regulator activity)|GO:0030496(midbody)|GO:0032403(protein complex binding)|GO:0045648(positive regulation of erythrocyte differentiation)|GO:0045859(regulation of protein kinase activity)	Homo sapiens ankyrin repeat domain 54 (ANKRD54), transcript variant 1, mRNA [NM_138797]	chr22:38228002-38227943	hs|22q13.1	TGGCCAGCTTCACCTCCCTCAGTCTGCAGATGCAGAGCATGGAGAAGAGGTAGCAAGAGA
A_24_P215475	0.0138039	1.37989	up	0.454693	0.336575	0.063696	-0.269871	0.268709	-0.127507	A_24_P215475	A_24_P215475	NM_015394	NM_015394	NM_015394	Hs.573983	7556	ZNF10	zinc finger protein 10	ENST00000248211	THC2464972	GO:0003677(DNA binding)|GO:0005515(protein binding)|GO:0005634(nucleus)|GO:0006351(transcription, DNA-dependent)|GO:0006355(regulation of transcription, DNA-dependent)|GO:0046872(metal ion binding)	Homo sapiens zinc finger protein 10 (ZNF10), mRNA [NM_015394]	chr12:133735529-133735588	hs|12q24.33	CACCATGCCCACATACAACATACCTATCAGAAATGGTTTTCATTAAGGGAGTAGAATAGT
A_23_P160809	0.0139553	1.21137	up	1.55125	1.55367	1.1681	1.2306	1.50931	1.3856	A_23_P160809	A_23_P160809	NM_007357	NM_007357	NM_007357	Hs.211800	22796	COG2	component of oligomeric golgi complex 2	ENST00000468893	THC2466295	GO:0000139(Golgi membrane)|GO:0005515(protein binding)|GO:0005795(Golgi stack)|GO:0005829(cytosol)|GO:0006486(protein glycosylation)|GO:0006886(intracellular protein transport)|GO:0006891(intra-Golgi vesicle-mediated transport)|GO:0007030(Golgi organization)|GO:0008565(protein transporter activity)|GO:0009312(oligosaccharide biosynthetic process)|GO:0017119(Golgi transport complex)|GO:0032403(pro…	Homo sapiens component of oligomeric golgi complex 2 (COG2), transcript variant 1, mRNA [NM_007357]	chr1:230829207-230829266	hs|1q42.2	AGAAAGTGACTCTGTTCTCTTAGCAACCGTCTGTAGCAAAGAAGTGCTTCCAGCATCACT
A_23_P255523	0.0139642	1.34916	down	-2.13425	-2.42528	-1.90008	-1.9468	-2.34156	-1.75802	A_23_P255523	A_23_P255523	NM_017621	NM_017621	NM_017621	Hs.658598	54784	ALKBH4	alkB, alkylation repair homolog 4 (E. coli)	ENST00000490528	THC2470374	GO:0003779(actin binding)|GO:0005634(nucleus)|GO:0005737(cytoplasm)|GO:0006351(transcription, DNA-dependent)|GO:0006355(regulation of transcription, DNA-dependent)|GO:0006482(protein demethylation)|GO:0016706(oxidoreductase activity, acting on paired donors, with incorporation or reduction of molecular oxygen, 2-oxoglutarate as one donor, and incorporation of one atom each of oxygen into both don…	Homo sapiens alkB, alkylation repair homolog 4 (E. coli) (ALKBH4), mRNA [NM_017621]	chr7:102097656-102097597	hs|7q22.1	GACCGTGGCCACACTTTTTTGGTTATTTAGTTTGTCACAGTCTTGGGGACATGGGATCAT
A_33_P3316052	0.0139757	1.25159	up	1.2984	1.38476	0.930418	0.991143	1.38077	1.17109	A_33_P3316052	A_33_P3316052	ENST00000380319				11238	CA5B	carbonic anhydrase VB, mitochondrial	ENST00000380319	THC2555475	GO:0004089(carbonate dehydratase activity)|GO:0005739(mitochondrion)|GO:0005759(mitochondrial matrix)|GO:0006730(one-carbon metabolic process)|GO:0008270(zinc ion binding)|GO:0015701(bicarbonate transport)|GO:0044281(small molecule metabolic process)	carbonic anhydrase VB, mitochondrial [Source:HGNC Symbol;Acc:HGNC:1378] [ENST00000380319]	chrX:15782975-15783034	hs|Xp22.2	TCCATGATAGTATTGACCTCTTTGTGAGCAATGGCATGGAACTCATTGATCTTAACTTTT
A_32_P142881	0.013995	1.21484	up	4.47326	4.39582	4.15241	4.26934	4.44498	4.05002	A_32_P142881	A_32_P142881	NM_015092	NM_015092	NM_015092	Hs.460179	23049	SMG1	SMG1 phosphatidylinositol 3-kinase-related kinase	ENST00000522480	THC2586881	GO:0000184(nuclear-transcribed mRNA catabolic process, nonsense-mediated decay)|GO:0000724(double-strand break repair via homologous recombination)|GO:0004672(protein kinase activity)|GO:0004674(protein serine/threonine kinase activity)|GO:0005515(protein binding)|GO:0005524(ATP binding)|GO:0005634(nucleus)|GO:0005737(cytoplasm)|GO:0005829(cytosol)|GO:0006406(mRNA export from nucleus)|GO:0006950(…	Homo sapiens SMG1 phosphatidylinositol 3-kinase-related kinase (SMG1), mRNA [NM_015092]	chr16:18870910-18870477	hs|16p12.3	AGAACAAGATCAGAAGTGGCAGTCTATAACTGAAAATGTGGTAAAGTACTTGAAGCAAAC
A_23_P411953	0.0140017	1.40902	down	0.612667	0.533933	1.28918	0.891164	0.626861	1.07718	A_23_P411953	A_23_P411953	NM_138300	NM_138300	NM_138300	Hs.533597	90780	PYGO2	pygopus family PHD finger 2	ENST00000368457	THC2461261	GO:0001701(in utero embryonic development)|GO:0001822(kidney development)|GO:0002088(lens development in camera-type eye)|GO:0003682(chromatin binding)|GO:0005515(protein binding)|GO:0005654(nucleoplasm)|GO:0007289(spermatid nucleus differentiation)|GO:0007420(brain development)|GO:0008270(zinc ion binding)|GO:0009791(post-embryonic development)|GO:0030879(mammary gland development)|GO:0033599(re…	Homo sapiens pygopus family PHD finger 2 (PYGO2), mRNA [NM_138300]	chr1:154929734-154929675	hs|1q21.3	GCTGCTCAACTCTTGTGTTTGTTGTTCTGTTTGCCCCATTTATCTGTTGCTGTTTTTGTG
A_23_P74928	0.0140122	1.36581	up	2.0367	2.03546	1.50533	1.74631	1.93096	1.40221	A_23_P74928	A_23_P74928	NM_001531	NM_001531	NM_001531	Hs.13500	3140	MR1	major histocompatibility complex, class I-related	ENST00000438435	THC2484850	GO:0001916(positive regulation of T cell mediated cytotoxicity)|GO:0002367(cytokine production involved in immune response)|GO:0002474(antigen processing and presentation of peptide antigen via MHC class I)|GO:0003823(antigen binding)|GO:0005576(extracellular region)|GO:0005783(endoplasmic reticulum)|GO:0005789(endoplasmic reticulum membrane)|GO:0005886(plasma membrane)|GO:0006955(immune response…	Homo sapiens major histocompatibility complex, class I-related (MR1), transcript variant 1, mRNA [NM_001531]	chr1:181019346-181019405	hs|1q25.3	GAATTGGCTGGAAGAAGAATGTATTGCCTGGCTAAAGAGATTCCTGGAGTATGGGAAAGA
A_33_P3215768	0.0141023	1.314	down	1.22251	1.09206	1.44532	1.5893	1.2598	1.72165	A_33_P3215768	A_33_P3215768	NM_007210	NM_007210	NM_007210	Hs.505575	11226	GALNT6	polypeptide N-acetylgalactosaminyltransferase 6	ENST00000543196	THC2617994	GO:0000139(Golgi membrane)|GO:0004653(polypeptide N-acetylgalactosaminyltransferase activity)|GO:0005794(Golgi apparatus)|GO:0006493(protein O-linked glycosylation)|GO:0016021(integral to membrane)|GO:0016266(O-glycan processing)|GO:0030246(carbohydrate binding)|GO:0043687(post-translational protein modification)|GO:0044267(cellular protein metabolic process)|GO:0046872(metal ion binding)|GO:0048…	Homo sapiens polypeptide N-acetylgalactosaminyltransferase 6 (GALNT6), mRNA [NM_007210]	chr12:51745941-51745882	hs|12q13.13	AAATTTCATCTGGGAAGGCTTCTTTTGACTGTCAGTAGCAGGATGTCACCAGATGAGGGT
A_33_P3773374	0.0141552	1.75994	down	-2.90579	-3.14619	-2.27137	-1.82894	-2.64369	-2.14877	A_33_P3773374	A_33_P3773374	ENST00000528139		AK090892	Hs.21550				ENST00000528139	THC2609298		Homo sapiens cDNA FLJ33573 fis, clone BRAMY2010798. [AK090892]	chr8:48104739-48104798	hs|8q11.21	CCTTTTGTGATGTAGTGTGGTTCTCATTTTAAACCTTGGAAGGTGAAAATGTACAAACTA
A_33_P3422810	0.0142349	1.23582	down	-0.295341	-0.276933	0.0818076	-0.130241	-0.295785	0.0967737	A_33_P3422810	A_33_P3422810	NM_025218	NM_025218	NM_025218	Hs.653255	80329	ULBP1	UL16 binding protein 1	ENST00000229708	THC2520919	GO:0002474(antigen processing and presentation of peptide antigen via MHC class I)|GO:0005783(endoplasmic reticulum)|GO:0005886(plasma membrane)|GO:0030101(natural killer cell activation)|GO:0042267(natural killer cell mediated cytotoxicity)|GO:0042605(peptide antigen binding)|GO:0046658(anchored to plasma membrane)|GO:0046703(natural killer cell lectin-like receptor binding)|GO:0050776(regulatio…	Homo sapiens UL16 binding protein 1 (ULBP1), mRNA [NM_025218]	chr6:150292927-150292986	hs|6q25.1	GATGCACTGACCAGGAATTGTGATAATCCTTTTCATTTTTATGGCTTTTTACAGTTTCTC
A_33_P3707547	0.0142816	1.60034	up	-2.50424	-2.56262	-3.53206	-3.0723	-2.5226	-3.02024	A_33_P3707547	A_33_P3707547	BC045815		BC045815	Hs.728530	541467	LOC541467	uncharacterized LOC541467		THC2601818		Homo sapiens hypothetical LOC541467, mRNA (cDNA clone IMAGE:4830703), partial cds. [BC045815]	chr4:75022302-75022243	hs|4q13.3	GCAACCATGTTCCTATGTATTTACCCAACTGATTTTAAAATATGTCTGCAATAAACCACC
A_21_P0014689	0.0143066	1.50405	up	-1.85068	-2.21061	-2.4706	-2.5811	-1.75645	-2.5326	A_21_P0014689	A_21_P0014689	XR_111668	XR_111668	XR_111668	Hs.643090	100506974	LOC100506974	uncharacterized LOC100506974		THC2623839		PREDICTED: Homo sapiens uncharacterized LOC100506974 (LOC100506974), ncRNA [XR_111668]	chr17:13680015-13679956	hs|17p12	GCTGCCTGGAACTTAAAACAACGACAACAACAATGTCCAGATAAACCCAATAAAATAGGT
A_33_P3334015	0.0143245	1.39312	down	-0.949773	-0.758056	-0.288452	-0.426763	-1.02252	-0.580175	A_33_P3334015	A_33_P3334015	NM_152914	NM_152914	NM_152914	Hs.654713	256302	NATD1	N-acetyltransferase domain containing 1	ENST00000611551	THC2482156		Homo sapiens N-acetyltransferase domain containing 1 (NATD1), mRNA [NM_152914]	chr17:21146720-21146661	hs|17p11.2	AGGAGGACCTGAAGGCCCATCTCACCTGCTGGTACATCCAGAAGTACGTCAAGGAGAACC
A_33_P3373165	0.0143473	1.29139	down	-2.34538	-2.47386	-2.18551	-2.02967	-2.40834	-1.90563	A_33_P3373165	A_33_P3373165	NM_001293798	NM_001293798	NM_001293798	Hs.742140	100288687	DUX4	double homeobox 4	ENST00000449051	THC2540330	GO:0000976(transcription regulatory region sequence-specific DNA binding)|GO:0005634(nucleus)|GO:0005654(nucleoplasm)|GO:0006351(transcription, DNA-dependent)|GO:0006915(apoptotic process)|GO:0008285(negative regulation of cell proliferation)|GO:0031965(nuclear membrane)|GO:0045944(positive regulation of transcription from RNA polymerase II promoter)|GO:0070317(negative regulation of G0 to G1 tra…	Homo sapiens double homeobox 4 (DUX4), mRNA [NM_001293798]	chrUn_gl000228:106338-106397		GATCGCTTTCCAGGCATCGCCGCCCGGGAGGAGCTGGCCAGAGAGACGGGCCTCCCGGAG
A_33_P3388815	0.0143617	1.56971	up	-1.16646	-0.756217	-1.54857	-1.706	-0.789351	-1.40895	A_33_P3388815	A_33_P3388815	NM_003838	NM_003838	NM_003838	Hs.480085	8790	FPGT	fucose-1-phosphate guanylyltransferase	ENST00000370898	THC2624560	GO:0003824(catalytic activity)|GO:0005525(GTP binding)|GO:0005737(cytoplasm)|GO:0006004(fucose metabolic process)|GO:0047341(fucose-1-phosphate guanylyltransferase activity)	Homo sapiens fucose-1-phosphate guanylyltransferase (FPGT), transcript variant 1, mRNA [NM_003838]	chr1:74671138-74671197	hs|1p31.1	GGCATTTGGAGTGCAAGACAACTTGAAAAAGAGTGTGAAAACATTGTCAGATATAAAGTT
A_23_P50426	0.0144121	1.85819	down	1.19869	1.15882	2.54848	1.97696	1.53956	2.05332	A_23_P50426	A_23_P50426	NM_015493	NM_015493	NM_015493	Hs.744940	25959	KANK2	KN motif and ankyrin repeat domains 2	ENST00000586659	THC2527388	GO:0000122(negative regulation of transcription from RNA polymerase II promoter)|GO:0005515(protein binding)|GO:0005737(cytoplasm)|GO:0005739(mitochondrion)|GO:0006351(transcription, DNA-dependent)|GO:0006915(apoptotic process)|GO:0008285(negative regulation of cell proliferation)|GO:0033147(negative regulation of intracellular estrogen receptor signaling pathway)|GO:0043069(negative regulation o…	Homo sapiens KN motif and ankyrin repeat domains 2 (KANK2), transcript variant 1, mRNA [NM_015493]	chr19:11275104-11275045	hs|19p13.2	TGCGCCCATTCTCTTCTCACGCATATCCATGAGCTTTAATTTCACTTTCTGATCACGGTA
A_23_P154217	0.0144213	1.80869	up	0.36298	0.0557577	-0.65814	-0.644887	-0.195418	-1.03849	A_23_P154217	A_23_P154217	NM_000888	NM_000888	NM_000888	Hs.470399	3694	ITGB6	integrin, beta 6	ENST00000409872	THC2479841	GO:0001618(viral receptor activity)|GO:0005178(integrin binding)|GO:0005886(plasma membrane)|GO:0006954(inflammatory response)|GO:0007155(cell adhesion)|GO:0007160(cell-matrix adhesion)|GO:0007229(integrin-mediated signaling pathway)|GO:0007275(multicellular organismal development)|GO:0008305(integrin complex)|GO:0009615(response to virus)|GO:0009897(external side of plasma membrane)|GO:0016032(v…	Homo sapiens integrin, beta 6 (ITGB6), transcript variant 1, mRNA [NM_000888]	chr2:160964233-160958330	hs|2q24.2	TTGCCAAATTTGAAGCAGAACGATCAAAAGCCAAGTGGCAAACGGGAACCAATCCACTCT
A_33_P3218138	0.0144478	1.61817	down	0.362103	0.145285	1.11945	0.755932	0.482141	1.19723	A_33_P3218138	A_33_P3218138	NM_000937	NM_000937	NM_000937	Hs.270017	5430	POLR2A	polymerase (RNA) II (DNA directed) polypeptide A, 220kDa	ENST00000617998	THC2469108	GO:0000398(nuclear mRNA splicing, via spliceosome)|GO:0000974(Prp19 complex)|GO:0001055(RNA polymerase II activity)|GO:0001172(transcription, RNA-dependent)|GO:0003677(DNA binding)|GO:0003899(DNA-directed RNA polymerase activity)|GO:0003968(RNA-directed RNA polymerase activity)|GO:0005515(protein binding)|GO:0005634(nucleus)|GO:0005654(nucleoplasm)|GO:0005665(DNA-directed RNA polymerase II, core …	Homo sapiens polymerase (RNA) II (DNA directed) polypeptide A, 220kDa (POLR2A), mRNA [NM_000937]	chr17:7417838-7417897	hs|17p13.1	ACAGCTGATCCTCGGGAAGAACAAAGCTAAAGCTGCCTTTTGTCTGTTATTTTATTTTTT
A_33_P3290909	0.0144891	1.44085	down	4.12383	3.85163	4.63394	4.30762	3.95639	4.57104	A_33_P3290909	A_33_P3290909	NM_001281463	NM_001281463	NM_001281463	Hs.211602	8243	SMC1A	structural maintenance of chromosomes 1A	ENST00000375340	THC2694605	GO:0000070(mitotic sister chromatid segregation)|GO:0000278(mitotic cell cycle)|GO:0000398(nuclear mRNA splicing, via spliceosome)|GO:0000775(chromosome, centromeric region)|GO:0000776(kinetochore)|GO:0000777(condensed chromosome kinetochore)|GO:0000794(condensed nuclear chromosome)|GO:0003682(chromatin binding)|GO:0003777(microtubule motor activity)|GO:0005515(protein binding)|GO:0005524(ATP bin…	Homo sapiens structural maintenance of chromosomes 1A (SMC1A), transcript variant 2, mRNA [NM_001281463]	chrX:53426606-53426547	hs|Xp11.22	TTTGAAAAGAACCAACTGAAGGAGGACCAAGATAAAGTACACATGTGGGAGCAGACAGTG
A_33_P3304908	0.0145517	1.38644	up	1.21024	1.38202	0.745686	0.675458	1.2534	1.01035	A_33_P3304908	A_33_P3304908	ENST00000607872	XR_424298	XR_424298	Hs.744658	375690	WASH5P	WAS protein family homolog 5 pseudogene	ENST00000607872	THC2585567		WAS protein family homolog 5 pseudogene [Source:HGNC Symbol;Acc:HGNC:33884] [ENST00000607872]	chr9:24441-24382	hs|9p24.3	GGAGAGAAAGACCTAAATAAGCAATAGATGATTAGTTCTTCAATAACAGTTGTGACAAGG
A_23_P257726	0.0146288	1.23598	up	-0.252981	-0.00608924	-0.44776	-0.403759	-0.083785	-0.40829	A_23_P257726	A_23_P257726	NM_016481	NM_016481	NM_016481	Hs.9196	51531	C9orf156	chromosome 9 open reading frame 156	ENST00000611338	THC2603953	GO:0008152(metabolic process)|GO:0016032(viral reproduction)|GO:0016787(hydrolase activity)	Homo sapiens chromosome 9 open reading frame 156 (C9orf156), mRNA [NM_016481]	chr9:100672274-100667248	hs|9q22.33	CCGAGATGGACCTTGGGCAGCTCAGTTCACAAGATGTTGATCAGGCGTCATTTAAATATT
A_24_P194730	0.0146446	1.31519	down	-2.22638	-1.95443	-1.78667	-1.64512	-2.19404	-1.75727	A_24_P194730	A_24_P194730	NM_181846	NM_181846	NM_181846	Hs.388162	342945	ZSCAN22	zinc finger and SCAN domain containing 22	ENST00000329665	THC2549297	GO:0003674(molecular_function)|GO:0003677(DNA binding)|GO:0003700(sequence-specific DNA binding transcription factor activity)|GO:0005634(nucleus)|GO:0006351(transcription, DNA-dependent)|GO:0006355(regulation of transcription, DNA-dependent)|GO:0008150(biological_process)|GO:0046872(metal ion binding)	Homo sapiens zinc finger and SCAN domain containing 22 (ZSCAN22), mRNA [NM_181846]	chr19:58852743-58852802	hs|19q13.43	AGCTTCTGTTCATTACTGTTAGTGTATCATTCTTCATGCCTCTGTTTCTGTGATGGTCTC
A_33_P3327245	0.0146781	1.36054	up	-0.189076	0.0533759	-0.519258	-0.36135	0.137076	-0.450557	A_33_P3327245	A_33_P3327245	NM_031915	NM_031915	NM_031915	Hs.631789	83852	SETDB2	SET domain, bifurcated 2	ENST00000317257	NP1194653	GO:0001947(heart looping)|GO:0003677(DNA binding)|GO:0005634(nucleus)|GO:0005654(nucleoplasm)|GO:0005694(chromosome)|GO:0006325(chromatin organization)|GO:0007059(chromosome segregation)|GO:0007067(mitosis)|GO:0008270(zinc ion binding)|GO:0045892(negative regulation of transcription, DNA-dependent)|GO:0046974(histone methyltransferase activity (H3-K9 specific))|GO:0051301(cell division)|GO:005156…	Homo sapiens SET domain, bifurcated 2 (SETDB2), transcript variant 1, mRNA [NM_031915]	chr13:50059800-50059859	hs|13q14.2	ATAATGATGGATTTAAACCACCCCGAGAGCATCTGAACTCTAAAACCAAGGGAGCACAAA
A_23_P139912	0.0147164	1.41007	down	-0.251173	-0.272183	0.356709	0.329899	-0.293219	-0.0158706	A_23_P139912	A_23_P139912	NM_002178	NM_002178	NM_002178	Hs.274313	3489	IGFBP6	insulin-like growth factor binding protein 6	ENST00000548176	THC2474757	GO:0001558(regulation of cell growth)|GO:0005576(extracellular region)|GO:0005615(extracellular space)|GO:0005794(Golgi apparatus)|GO:0007165(signal transduction)|GO:0008285(negative regulation of cell proliferation)|GO:0031994(insulin-like growth factor I binding)|GO:0031995(insulin-like growth factor II binding)|GO:0043567(regulation of insulin-like growth factor receptor signaling pathway)|GO:…	Homo sapiens insulin-like growth factor binding protein 6 (IGFBP6), mRNA [NM_002178]	chr12:53494853-53494912	hs|12q13.13	TGCTGCAGCAACTCCAGACTGAGGTCTACCGAGGGGCTCAAACACTCTACGTGCCCAATT
A_33_P3215277	0.0147201	1.36983	down	-0.658115	-0.625573	0.0524404	-0.285407	-0.51985	-0.208574	A_33_P3215277	A_33_P3215277	NM_173500	NM_173500	NM_173500	Hs.646511	146057	TTBK2	tau tubulin kinase 2	ENST00000622375	THC2491932	GO:0004674(protein serine/threonine kinase activity)|GO:0005515(protein binding)|GO:0005524(ATP binding)|GO:0005615(extracellular space)|GO:0005634(nucleus)|GO:0005814(centriole)|GO:0005829(cytosol)|GO:0006996(organelle organization)|GO:0007224(smoothened signaling pathway)|GO:0008360(regulation of cell shape)|GO:0018105(peptidyl-serine phosphorylation)|GO:0035869(ciliary transition zone)|GO:0036…	Homo sapiens tau tubulin kinase 2 (TTBK2), mRNA [NM_173500]	chr15:43036609-43036550	hs|15q15.2	ACATATGTGCTTTCTGTTTGACCTTGTGTTTGCTGCCAAACCTAATACAGTTGAATTGGG
A_33_P3802558	0.0147438	1.40499	up	0.253963	0.0782718	-0.386519	-0.417452	0.246447	-0.0890113	A_33_P3802558	A_33_P3802558	BC015643		BC015643						THC2504907		Homo sapiens cDNA clone IMAGE:4647464. [BC015643]	chr7:66020917-66020858	hs|7q11.21	ATCAGACAACTTCTTCCTTCTCCGTGGAGCTCAGAGGCAGCTTACGTTGTGATTAGAAAT
A_33_P3279441	0.0147643	1.22659	up	-0.199668	-0.255654	-0.616402	-0.452963	-0.354018	-0.623939	A_33_P3279441	A_33_P3279441	NM_001012511	NM_001012511	NM_001012511	Hs.463278	9570	GOSR2	golgi SNAP receptor complex member 2	ENST00000415811	THC2663054	GO:0000139(Golgi membrane)|GO:0000149(SNARE binding)|GO:0005215(transporter activity)|GO:0005484(SNAP receptor activity)|GO:0005789(endoplasmic reticulum membrane)|GO:0005794(Golgi apparatus)|GO:0005795(Golgi stack)|GO:0006623(protein targeting to vacuole)|GO:0006888(ER to Golgi vesicle-mediated transport)|GO:0006891(intra-Golgi vesicle-mediated transport)|GO:0006896(Golgi to vacuole transport)|G…	Homo sapiens golgi SNAP receptor complex member 2 (GOSR2), transcript variant C, mRNA [NM_001012511]	chr17:45014094-45014153	hs|17q21.32	CAGAGCCAAGCAGGACTTTAGCAAGAGTCTGATTGTATTGTCACTATCTCGGGGAAAAAA
A_33_P3316639	0.0147945	1.27828	up	2.62576	2.51419	2.09807	2.11282	2.36749	2.23395	A_33_P3316639	A_33_P3316639	NM_001193517	NM_001193517	NM_001193517	Hs.591582	51652	CHMP3	charged multivesicular body protein 3	ENST00000486404	THC2624451	GO:0000920(cytokinetic cell separation)|GO:0005515(protein binding)|GO:0005829(cytosol)|GO:0006915(apoptotic process)|GO:0006997(nucleus organization)|GO:0007034(vacuolar transport)|GO:0007080(mitotic metaphase plate congression)|GO:0010824(regulation of centrosome duplication)|GO:0015031(protein transport)|GO:0016032(viral reproduction)|GO:0016197(endosomal transport)|GO:0019058(viral infectious…	Homo sapiens charged multivesicular body protein 3 (CHMP3), transcript variant 3, mRNA [NM_001193517]	chr2:86756500-86756441	hs|2p11.2	AAAGTGAAACGATCTGTGAAAGATGCTGCCAAGAAGGGCCAGAAGGATGTCTGCATAGTT
A_33_P3238573	0.0148639	1.3476	down	0.225198	0.177281	0.858057	0.576124	0.279345	0.538817	A_33_P3238573	A_33_P3238573	NM_014856	NM_014856	NM_014856	Hs.744878	9909	DENND4B	DENN/MADD domain containing 4B	ENST00000361217	THC2499037	GO:0005634(nucleus)|GO:0005654(nucleoplasm)|GO:0005794(Golgi apparatus)|GO:0017112(Rab guanyl-nucleotide exchange factor activity)|GO:0032483(regulation of Rab protein signal transduction)|GO:0032851(positive regulation of Rab GTPase activity)	Homo sapiens DENN/MADD domain containing 4B (DENND4B), mRNA [NM_014856]	chr1:153902036-153901977	hs|1q21.3	ATTGTTCCCTGCGAAGTTTTGTTGGATGTAAATATAGTAAAAGCTGCTTCTGTCTTTTTC
A_23_P202708	0.0148896	1.27501	down	0.120394	0.0609143	0.585036	0.469115	0.319343	0.498029	A_23_P202708	A_23_P202708	NM_003682	NM_003682	NM_003682	Hs.82548	8567	MADD	MAP-kinase activating death domain	ENST00000402192	THC2490415	GO:0000187(activation of MAPK activity)|GO:0005123(death receptor binding)|GO:0005515(protein binding)|GO:0005737(cytoplasm)|GO:0005886(plasma membrane)|GO:0007166(cell surface receptor signaling pathway)|GO:0016021(integral to membrane)|GO:0017112(Rab guanyl-nucleotide exchange factor activity)|GO:0030295(protein kinase activator activity)|GO:0032483(regulation of Rab protein signal transduction…	Homo sapiens MAP-kinase activating death domain (MADD), transcript variant 4, mRNA [NM_003682]	chr11:47350979-47351038	hs|11p11.2	GTGTCCTTGAGACATTTGTGTTGTGGTTCCTTGTCCTTGTCCCTGGCGTTATAACTGTCC
A_24_P170753	0.0149478	1.29359	up	-0.0220399	-0.235384	-0.384086	-0.593068	-0.169042	-0.563438	A_24_P170753	A_24_P170753	ENST00000443539		AK090610	Hs.122115	347918	EP400NL	EP400 N-terminal like	ENST00000443539	NP1276844		EP400 N-terminal like [Source:HGNC Symbol;Acc:HGNC:26602] [ENST00000443539]	chr12:132589812-132593138	hs|12q24.33	AAGAGGAAGAGGAGCACTTTGAAGTCATTAATGATGAGGTAAAGGTTGTGGCCAGAAAGC
A_33_P3399935	0.0150103	1.31623	down	-0.163694	-0.449404	-0.0116929	0.0599781	-0.39642	0.131444	A_33_P3399935	A_33_P3399935	NM_021135	NM_021135	NM_021135	Hs.655277	6196	RPS6KA2	ribosomal protein S6 kinase, 90kDa, polypeptide 2	ENST00000509742	THC2623031	GO:0000287(magnesium ion binding)|GO:0001556(oocyte maturation)|GO:0002035(brain renin-angiotensin system)|GO:0002224(toll-like receptor signaling pathway)|GO:0002755(MyD88-dependent toll-like receptor signaling pathway)|GO:0002756(MyD88-independent toll-like receptor signaling pathway)|GO:0004674(protein serine/threonine kinase activity)|GO:0004711(ribosomal protein S6 kinase activity)|GO:000471…	Homo sapiens ribosomal protein S6 kinase, 90kDa, polypeptide 2 (RPS6KA2), transcript variant 1, mRNA [NM_021135]	chr6:166827367-166827308	hs|6q27	TGCAAGTGCTCAAACACCCGTGGGTGGTCAACAGAGAGTACCTGTCCCCAAACCAGCTCA
A_24_P66780	0.0150567	1.42302	up	1.35115	0.9489	0.556991	0.623885	1.0318	0.624105	A_24_P66780	A_24_P66780	NM_001010872	NM_001010872	NM_001010872	Hs.152423	222584	FAM83B	family with sequence similarity 83, member B	ENST00000306858	THC2477695		Homo sapiens family with sequence similarity 83, member B (FAM83B), mRNA [NM_001010872]	chr6:54806024-54806083	hs|6p12.1	ACAAAGAACTTGCTTCAAAGAAGGAAGTTAAGGGTTCCCCAAGTTTTTTGAAAAAGGGGT
A_23_P310582	0.0150909	1.25409	up	0.00840403	-0.163854	-0.470542	-0.511498	-0.221184	-0.374512	A_23_P310582	A_23_P310582	NM_138729	NM_138729	NM_138729	Hs.201921	54879	ST7L	suppression of tumorigenicity 7 like	ENST00000418497	NP1152769	GO:0016021(integral to membrane)|GO:0030308(negative regulation of cell growth)	Homo sapiens suppression of tumorigenicity 7 like (ST7L), transcript variant 4, mRNA [NM_138729]	chr1:113084697-113084638	hs|1p13.2	CTGTTTACCCAAAAAAGGAGCTTCCTTTGTTCATCCATTTCACAGCAGGATTTTGCTCTT
A_33_P3415280	0.0151644	1.5192	up	-1.48444	-1.06192	-2.05721	-1.88345	-1.43784	-1.85349	A_33_P3415280	A_33_P3415280	NM_012189	NM_012189	NM_012189	Hs.511983	26256	CABYR	calcium binding tyrosine-(Y)-phosphorylation regulated	ENST00000582229	THC2609383	GO:0003351(epithelial cilium movement)|GO:0005509(calcium ion binding)|GO:0005634(nucleus)|GO:0005730(nucleolus)|GO:0005737(cytoplasm)|GO:0005856(cytoskeleton)|GO:0017124(SH3 domain binding)|GO:0019899(enzyme binding)|GO:0031514(motile cilium)|GO:0035686(flagellar fibrous sheath)|GO:0046982(protein heterodimerization activity)|GO:0048240(sperm capacitation)|GO:0097228(sperm principal piece)|GO:00…	Homo sapiens calcium binding tyrosine-(Y)-phosphorylation regulated (CABYR), transcript variant 1, mRNA [NM_012189]	chr18:21736708-21736767	hs|18q11.2	AAATCTCTGCACCTTGAAGTGGAGATCACTTCAATAGTCTCTGACAATACTGGGCAGGAG
A_33_P3256105	0.0151899	1.21648	down	-2.85429	-2.91226	-2.61665	-2.45319	-2.75818	-2.60675	A_33_P3256105	A_33_P3256105	NM_001293798	NM_001293798	NM_001293798	Hs.728749	100288687	DUX4	double homeobox 4	ENST00000425409	THC2493180	GO:0000976(transcription regulatory region sequence-specific DNA binding)|GO:0005634(nucleus)|GO:0005654(nucleoplasm)|GO:0006351(transcription, DNA-dependent)|GO:0006915(apoptotic process)|GO:0008285(negative regulation of cell proliferation)|GO:0031965(nuclear membrane)|GO:0045944(positive regulation of transcription from RNA polymerase II promoter)|GO:0070317(negative regulation of G0 to G1 tra…	Homo sapiens double homeobox 4 (DUX4), mRNA [NM_001293798]	chrUn_gl000228:107050-107109		CGGCGCCCTCCCAGGCGCTCCAGGAGCCGGCGCCCTGGTCTGCACTCCCCTGCGGCCTGC
A_33_P3232516	0.0152095	1.25327	down	-0.647889	-0.634107	-0.427933	-0.345891	-0.627297	-0.158384	A_33_P3232516	A_33_P3232516	NM_001265577	NM_001265577	NM_001265577	Hs.135094	146909	KIF18B	kinesin family member 18B	ENST00000590129	THC2491830	GO:0000070(mitotic sister chromatid segregation)|GO:0000235(astral microtubule)|GO:0000278(mitotic cell cycle)|GO:0003774(motor activity)|GO:0005515(protein binding)|GO:0005524(ATP binding)|GO:0005634(nucleus)|GO:0005654(nucleoplasm)|GO:0005730(nucleolus)|GO:0005737(cytoplasm)|GO:0005871(kinesin complex)|GO:0005886(plasma membrane)|GO:0007018(microtubule-based movement)|GO:0007019(microtubule dep…	Homo sapiens kinesin family member 18B (KIF18B), transcript variant 1, mRNA [NM_001265577]	chr17:43005459-43005400	hs|17q21.31	TGAATGCATTGGCTGGGACAAAATACCCCAGGAGCTGAGCAGGCTGGACCAGCCCTTCAT
A_23_P320897	0.0152238	1.51516	up	-0.509087	-0.805096	-1.18305	-1.484	-0.640313	-1.08587	A_23_P320897	A_23_P320897	NM_001195215	NM_001195215	NM_001195215	Hs.745032	163486	DENND1B	DENN/MADD domain containing 1B	ENST00000294737	NP1147992	GO:0005829(cytosol)|GO:0015031(protein transport)|GO:0017112(Rab guanyl-nucleotide exchange factor activity)|GO:0030136(clathrin-coated vesicle)|GO:0032851(positive regulation of Rab GTPase activity)	Homo sapiens DENN/MADD domain containing 1B (DENND1B), transcript variant 3, mRNA [NM_001195215]	chr1:197479387-197479328	hs|1q31.3	GGTACTAGTTTGTATGTATGTTTAAAGTATGTATTGACCATGAGATTTCCCAGTGTTTGG
A_23_P211785	0.0153697	1.45451	up	2.50153	2.21962	1.61877	1.74002	2.1487	1.88947	A_23_P211785	A_23_P211785	NM_003420	NM_003420	NM_003420	Hs.288658	7584	ZNF35	zinc finger protein 35	ENST00000396056	THC2471877	GO:0003677(DNA binding)|GO:0003700(sequence-specific DNA binding transcription factor activity)|GO:0005623(cell)|GO:0005634(nucleus)|GO:0006351(transcription, DNA-dependent)|GO:0006355(regulation of transcription, DNA-dependent)|GO:0007283(spermatogenesis)|GO:0043565(sequence-specific DNA binding)|GO:0046872(metal ion binding)|GO:0048471(perinuclear region of cytoplasm)|GO:0071300(cellular respon…	Homo sapiens zinc finger protein 35 (ZNF35), mRNA [NM_003420]	chr3:44701889-44701948	hs|3p21.31	GGGGTAGCAGTTCAACAATTCACTTACGAATGTTTATAAGCTTTCCATTTCCTAGGTAAT
A_32_P219368	0.0154135	1.9986	up	-1.41239	-1.29903	-2.66834	-2.59161	-1.45942	-1.90785	A_32_P219368	A_32_P219368	NM_152858	NM_152858	NM_152858	Hs.446091	9589	WTAP	Wilms tumor 1 associated protein	ENST00000337387	THC2515074	GO:0000381(regulation of alternative nuclear mRNA splicing, via spliceosome)|GO:0005634(nucleus)|GO:0005654(nucleoplasm)|GO:0005730(nucleolus)|GO:0006397(mRNA processing)|GO:0007049(cell cycle)|GO:0008380(RNA splicing)|GO:0016607(nuclear speck)|GO:0031965(nuclear membrane)|GO:0080009(mRNA methylation)	Homo sapiens Wilms tumor 1 associated protein (WTAP), transcript variant 3, mRNA [NM_152858]	chr6:160169678-160169737	hs|6q25.3	TCTAGAACATGTAGACACTTGAGAAATGTTTCTGTTTGAAGAAAATAGAGGGAGAAACAG
A_21_P0013854	0.0154183	1.24844	up	-0.869495	-0.668516	-1.08486	-1.17611	-0.908075	-1.14549	A_21_P0013854	A_21_P0013854	ENST00000440604							ENST00000440604	THC2745185			chrX:136103658-136103717	hs|Xq26.3	CCAAGCACATCTCCCTTGCCCTTGAATATCTGTATATCTATATGAACATCAATTGAGATA
A_23_P502678	0.0154314	1.34217	up	1.43568	1.37117	0.970876	0.772605	1.1576	0.947255	A_23_P502678	A_23_P502678	NM_031940	NM_031940	NM_031940	Hs.7471	83877	TM2D2	TM2 domain containing 2	ENST00000397070	THC2472856	GO:0016021(integral to membrane)	Homo sapiens TM2 domain containing 2 (TM2D2), transcript variant 2, mRNA [NM_031940]	chr8:38848823-38848764	hs|8p11.22	GCGGGTGAAAGCTCCGTCTTCTGAATTCATCTCTACAGGCTCAAAACTCCTCTTTGATAT
A_23_P49021	0.015444	1.28055	up	1.69446	1.56689	1.11956	1.22321	1.4438	1.29208	A_23_P49021	A_23_P49021	NM_025234	NM_025234	NM_025234	Hs.513055	80349	WDR61	WD repeat domain 61	ENST00000560569	THC2622868	GO:0005515(protein binding)|GO:0005634(nucleus)|GO:0005654(nucleoplasm)|GO:0005737(cytoplasm)|GO:0006351(transcription, DNA-dependent)|GO:0016055(Wnt receptor signaling pathway)|GO:0016593(Cdc73/Paf1 complex)|GO:0032968(positive regulation of transcription elongation from RNA polymerase II promoter)|GO:0035327(transcriptionally active chromatin)|GO:0045638(negative regulation of myeloid cell diff…	Homo sapiens WD repeat domain 61 (WDR61), transcript variant 2, mRNA [NM_025234]	chr15:78580666-78578452	hs|15q25.1	TGCTTCAGATGATGGCTACATCAAGATCTATGATGTACAACATGCCAATTTGGCTGGCAC
A_33_P3231297	0.0154629	1.21915	up	4.49199	4.49279	4.2034	4.19193	4.33017	4.062	A_33_P3231297	A_33_P3231297	NM_003851	NM_003851	NM_003851	Hs.5710	8804	CREG1	cellular repressor of E1A-stimulated genes 1	ENST00000370509	NP1164540	GO:0003714(transcription corepressor activity)|GO:0005667(transcription factor complex)|GO:0006357(regulation of transcription from RNA polymerase II promoter)|GO:0007275(multicellular organismal development)|GO:0008134(transcription factor binding)|GO:0008283(cell proliferation)|GO:0010181(FMN binding)|GO:0016491(oxidoreductase activity)|GO:0040008(regulation of growth)|GO:0055114(oxidation-redu…	Homo sapiens cellular repressor of E1A-stimulated genes 1 (CREG1), mRNA [NM_003851]	chr1:167510382-167510323	hs|1q24.2	CTGAAAACTGCAAAGTGAACTTAACTGAGATCCAGCAAACAGGTTCTGTTTAAGAAAAAT
A_23_P88589	0.0154662	1.43076	down	0.112451	-0.119611	0.573046	0.507478	0.260141	0.722798	A_23_P88589	A_23_P88589	NM_021005	NM_021005	NM_021005	Hs.347991	7026	NR2F2	nuclear receptor subfamily 2, group F, member 2	ENST00000394166	THC2466703	GO:0000122(negative regulation of transcription from RNA polymerase II promoter)|GO:0001764(neuron migration)|GO:0001893(maternal placenta development)|GO:0001937(negative regulation of endothelial cell proliferation)|GO:0001972(retinoic acid binding)|GO:0003700(sequence-specific DNA binding transcription factor activity)|GO:0003707(steroid hormone receptor activity)|GO:0003714(transcription core…	Homo sapiens nuclear receptor subfamily 2, group F, member 2 (NR2F2), transcript variant 1, mRNA [NM_021005]	chr15:96881957-96882016	hs|15q26.2	ACTGAACTGTTTGGTCGAGTCTTTGTGTGTTATATTCCAAGGAAAATTGAAAGTATTCAG
A_23_P250156	0.0154953	1.48369	down	0.704888	0.870638	1.47548	1.3656	0.628156	1.07016	A_23_P250156	A_23_P250156	NM_006548	NM_006548	NM_006548	Hs.35354	10644	IGF2BP2	insulin-like growth factor 2 mRNA binding protein 2	ENST00000346192	THC2461871	GO:0000166(nucleotide binding)|GO:0003730(mRNA 3'-UTR binding)|GO:0005515(protein binding)|GO:0005634(nucleus)|GO:0005737(cytoplasm)|GO:0005829(cytosol)|GO:0005856(cytoskeleton)|GO:0009653(anatomical structure morphogenesis)|GO:0010467(gene expression)|GO:0017148(negative regulation of translation)|GO:0042035(regulation of cytokine biosynthetic process)|GO:0045182(translation regulator activity)|…	Homo sapiens insulin-like growth factor 2 mRNA binding protein 2 (IGF2BP2), transcript variant 1, mRNA [NM_006548]	chr3:185362106-185362047	hs|3q27.2	AAATGTGGAGGAAAGTAGAAATTTACCAAGGTTGTTGGCCCAGGGCGTTAAATTCACAGA
A_24_P101786	0.0155118	1.24223	up	-0.194931	-0.424481	-0.703869	-0.60004	-0.319552	-0.573834	A_24_P101786	A_24_P101786	NM_001271644	NM_001271644	NM_001271644	Hs.369592	63892	THADA	thyroid adenoma associated	ENST00000474159	NP1163138		Homo sapiens thyroid adenoma associated (THADA), transcript variant 5, mRNA [NM_001271644]	chr2:43793950-43793891	hs|2p21	CATCCATTTGTAACAGTCTTTTTGAAGCATTGTTTCCTGGATCTTCCTACTCGACTAGAT
A_21_P0000138	0.0155574	1.27097	up	-0.00817058	-0.172234	-0.452062	-0.448383	-0.260964	-0.578723	A_21_P0000138	A_21_P0000138	NM_001197238	NM_001197238	NM_001197238	Hs.373938	10385	BTN2A2	butyrophilin, subfamily 2, member A2	ENST00000469230	THC2786801	GO:0016021(integral to membrane)|GO:0031324(negative regulation of cellular metabolic process)|GO:0046007(negative regulation of activated T cell proliferation)|GO:0050710(negative regulation of cytokine secretion)|GO:0070062(extracellular vesicular exosome)	Homo sapiens butyrophilin, subfamily 2, member A2 (BTN2A2), transcript variant 4, mRNA [NM_001197238]	chr6:26390422-26391051	hs|6p22.2	AGGAAAAAGAAATTGCACAGCAACTTCAAGAAGAATTGCGATGGAGAAGAACATTCTTAC
A_23_P161156	0.01559	1.2114	up	-0.207021	-0.120749	-0.433646	-0.364607	0.0107494	-0.348792	A_23_P161156	A_23_P161156	NM_182755	NM_182755	NM_182755	Hs.660642	220929	ZNF438	zinc finger protein 438	ENST00000538351	THC2631346	GO:0003677(DNA binding)|GO:0003700(sequence-specific DNA binding transcription factor activity)|GO:0005634(nucleus)|GO:0005654(nucleoplasm)|GO:0005737(cytoplasm)|GO:0006351(transcription, DNA-dependent)|GO:0006355(regulation of transcription, DNA-dependent)|GO:0045892(negative regulation of transcription, DNA-dependent)|GO:0046872(metal ion binding)	Homo sapiens zinc finger protein 438 (ZNF438), transcript variant 2, mRNA [NM_182755]	chr10:31133829-31133770	hs|10p11.23	GTGCTTTATGGTGGTGCTTAGTCACAAAGATCAAACAACAGGATTGGTGTGAGTGAACGG
A_23_P413862	0.015605	1.29998	up	-2.19031	-2.09662	-2.66062	-2.50455	-2.0973	-2.35453	A_23_P413862	A_23_P413862	NM_020869	NM_020869	NM_020869	Hs.530438	100506627	DCDC5	doublecortin domain containing 5	ENST00000303697	THC2727493	GO:0035556(intracellular signal transduction)	Homo sapiens doublecortin domain containing 5 (DCDC5), mRNA [NM_020869]	chr11:30885293-30885234	hs|11p14.1	TTTAAGGTGTGGGGGATACGTAATCTGGACTTCTCAAATGGATGATTTCTAAATACGCGT
A_33_P3266646	0.0156295	1.62394	down	-2.49474	-2.58397	-1.52881	-2.04298	-2.62078	-2.0292	A_33_P3266646	A_33_P3266646	NM_138813	NM_138813	NM_138813	Hs.306212	148229	ATP8B3	ATPase, aminophospholipid transporter, class I, type 8B, member 3	ENST00000533107	NP301922	GO:0000287(magnesium ion binding)|GO:0002080(acrosomal membrane)|GO:0004012(phospholipid-translocating ATPase activity)|GO:0005524(ATP binding)|GO:0005783(endoplasmic reticulum)|GO:0005794(Golgi apparatus)|GO:0005886(plasma membrane)|GO:0007030(Golgi organization)|GO:0007339(binding of sperm to zona pellucida)|GO:0008152(metabolic process)|GO:0016021(integral to membrane)|GO:0045332(phospholipid …	Homo sapiens ATPase, aminophospholipid transporter, class I, type 8B, member 3 (ATP8B3), transcript variant 1, mRNA [NM_138813]	chr19:1800003-1797004	hs|19p13.3	ACGCTCACGCAGAACATCTTGACCTTCAACAAGTGCTGCATCAGCGGCCGCGTCTATGGT
A_23_P3823	0.0157811	1.26723	down	1.95116	1.70453	2.22105	2.21024	1.828	2.07743	A_23_P3823	A_23_P3823	NM_001122957	NM_001122957	NM_001122957	Hs.513520	10295	BCKDK	branched chain ketoacid dehydrogenase kinase	ENST00000567530	THC2480605	GO:0004674(protein serine/threonine kinase activity)|GO:0005515(protein binding)|GO:0005524(ATP binding)|GO:0005739(mitochondrion)|GO:0005947(mitochondrial alpha-ketoglutarate dehydrogenase complex)|GO:0006468(protein phosphorylation)|GO:0009063(cellular amino acid catabolic process)|GO:0009083(branched chain family amino acid catabolic process)|GO:0016301(kinase activity)|GO:0016310(phosphorylat…	Homo sapiens branched chain ketoacid dehydrogenase kinase (BCKDK), transcript variant 2, mRNA [NM_001122957]	chr16:31123668-31123727	hs|16p11.2	CTGCTCCACACACTGCTGCATCTTGGGTCTCAGGGACCCAGACAGATGGACTTACATGGA
A_21_P0012453	0.0158002	1.34186	up	-2.00619	-1.79884	-2.39486	-2.28362	-1.7513	-2.15056	A_21_P0012453	A_21_P0012453	NM_000313	NM_000313	NM_000313	Hs.64016	5627	PROS1	protein S (alpha)	ENST00000474651	THC2625376	GO:0000139(Golgi membrane)|GO:0002576(platelet degranulation)|GO:0004866(endopeptidase inhibitor activity)|GO:0005509(calcium ion binding)|GO:0005576(extracellular region)|GO:0005615(extracellular space)|GO:0005789(endoplasmic reticulum membrane)|GO:0005796(Golgi lumen)|GO:0005886(plasma membrane)|GO:0006508(proteolysis)|GO:0007596(blood coagulation)|GO:0010951(negative regulation of endopeptidas…	Homo sapiens protein S (alpha) (PROS1), mRNA [NM_000313]	chr3:93619752-93619693	hs|3q11.1	AGCCAAGCATTTGTGGCACAGCTGTGTGCAAGAACATCCCAGGAGATTTTGAATGTGAAT
A_23_P61149	0.0158089	1.47855	down	-0.365366	-0.804861	0.0332175	-0.114378	-0.698115	-0.0946295	A_23_P61149	A_23_P61149	NM_001017915	NM_001017915	NM_001017915	Hs.601911	3635	INPP5D	inositol polyphosphate-5-phosphatase, 145kDa	ENST00000445964	THC2469105	GO:0004445(inositol-polyphosphate 5-phosphatase activity)|GO:0005515(protein binding)|GO:0005829(cytosol)|GO:0006644(phospholipid metabolic process)|GO:0006661(phosphatidylinositol biosynthetic process)|GO:0006796(phosphate-containing compound metabolic process)|GO:0006915(apoptotic process)|GO:0007165(signal transduction)|GO:0007596(blood coagulation)|GO:0016020(membrane)|GO:0017124(SH3 domain b…	Homo sapiens inositol polyphosphate-5-phosphatase, 145kDa (INPP5D), transcript variant 1, mRNA [NM_001017915]	chr2:234116417-234116476	hs|2q37.1	TGTTGCTTTTTCAACATAGCAGAATTAATGTAGGGAGCTAAATCCAGTGGTGTGTGTGAA
A_33_P3327673	0.0158323	1.27804	down	0.248605	0.302449	0.799667	0.504974	0.30652	0.614739	A_33_P3327673	A_33_P3327673	NM_001287438	NM_001287438	NM_001287438	Hs.99141	23242	COBL	cordon-bleu WH2 repeat protein	ENST00000395540	THC2772282	GO:0000578(embryonic axis specification)|GO:0001726(ruffle)|GO:0001757(somite specification)|GO:0001843(neural tube closure)|GO:0001889(liver development)|GO:0003785(actin monomer binding)|GO:0005884(actin filament)|GO:0005886(plasma membrane)|GO:0005938(cell cortex)|GO:0016020(membrane)|GO:0030041(actin filament polymerization)|GO:0030424(axon)|GO:0030425(dendrite)|GO:0030903(notochord developme…	Homo sapiens cordon-bleu WH2 repeat protein (COBL), transcript variant 3, mRNA [NM_001287438]	chr7:51152998-51152939	hs|7p12.1	TCTCTTGGGTCACAGATTGATTTACAGAAGAAGAAGCGGCGAGCGCCAGCTCCCCCTCCA
A_33_P3214159	0.0158782	1.29181	up	-2.25835	-2.4823	-2.73407	-2.64317	-2.39484	-2.86644	A_33_P3214159	A_33_P3214159	NM_001792	NM_001792	NM_001792	Hs.464829	1000	CDH2	cadherin 2, type 1, N-cadherin (neuronal)	ENST00000269141	THC2466595	GO:0005509(calcium ion binding)|GO:0005515(protein binding)|GO:0005886(plasma membrane)|GO:0005911(cell-cell junction)|GO:0005913(cell-cell adherens junction)|GO:0005916(fascia adherens)|GO:0005925(focal adhesion)|GO:0007155(cell adhesion)|GO:0007156(homophilic cell adhesion)|GO:0007157(heterophilic cell-cell adhesion)|GO:0008013(beta-catenin binding)|GO:0010001(glial cell differentiation)|GO:001…	Homo sapiens cadherin 2, type 1, N-cadherin (neuronal) (CDH2), mRNA [NM_001792]	chr18:25530995-25530936	hs|18q12.1	TACCAGAATATAAATGATACACCTCTGACCCCAGCGTTCTGAATAAAATGCTAATTTTGG
A_23_P11685	0.0158911	1.62766	up	-1.44076	-1.83268	-2.56413	-2.11695	-1.70956	-2.41033	A_23_P11685	A_23_P11685	NM_024420	NM_024420	NM_024420	Hs.497200	5321	PLA2G4A	phospholipase A2, group IVA (cytosolic, calcium-dependent)	ENST00000367466	THC2474363	GO:0004622(lysophospholipase activity)|GO:0004623(phospholipase A2 activity)|GO:0005509(calcium ion binding)|GO:0005544(calcium-dependent phospholipid binding)|GO:0005737(cytoplasm)|GO:0005743(mitochondrial inner membrane)|GO:0005789(endoplasmic reticulum membrane)|GO:0005794(Golgi apparatus)|GO:0005829(cytosol)|GO:0006644(phospholipid metabolic process)|GO:0006654(phosphatidic acid biosynthetic …	Homo sapiens phospholipase A2, group IVA (cytosolic, calcium-dependent) (PLA2G4A), mRNA [NM_024420]	chr1:186957652-186957711	hs|1q31.1	GAAATGGCAGCAGTTTCTGATGCTGAGGCAGTTTGCAATCCCATGACAACTGGATTTAAA
A_23_P253791	0.0159094	1.95446	up	-1.36209	-1.71473	-2.52373	-2.63702	-2.09452	-2.9109	A_23_P253791	A_23_P253791	NM_004345	NM_004345	NM_004345	Hs.51120	820	CAMP	cathelicidin antimicrobial peptide	ENST00000296435	THC2473094	GO:0001934(positive regulation of protein phosphorylation)|GO:0002227(innate immune response in mucosa)|GO:0005515(protein binding)|GO:0005615(extracellular space)|GO:0005618(cell wall)|GO:0005829(cytosol)|GO:0008284(positive regulation of cell proliferation)|GO:0019731(antibacterial humoral response)|GO:0042581(specific granule)|GO:0042742(defense response to bacterium)|GO:0042995(cell projectio…	Homo sapiens cathelicidin antimicrobial peptide (CAMP), mRNA [NM_004345]	chr3:48266856-48266915	hs|3p21.31	GAATTGTCCAGAGAATCAAGGATTTTTTGCGGAATCTTGTACCCAGGACAGAGTCCTAGT
A_33_P3289541	0.0159171	1.26816	down	0.466358	0.304041	0.607804	0.694066	0.35194	0.848681	A_33_P3289541	A_33_P3289541	NM_005934	NM_005934	NM_005934	Hs.10095	4298	MLLT1	myeloid/lymphoid or mixed-lineage leukemia (trithorax homolog, Drosophila); translocated to, 1	ENST00000252674	THC2734205	GO:0003677(DNA binding)|GO:0005515(protein binding)|GO:0005634(nucleus)|GO:0005654(nucleoplasm)|GO:0005730(nucleolus)|GO:0005737(cytoplasm)|GO:0006355(regulation of transcription, DNA-dependent)|GO:0006366(transcription from RNA polymerase II promoter)|GO:0006469(negative regulation of protein kinase activity)|GO:0008023(transcription elongation factor complex)	Homo sapiens myeloid/lymphoid or mixed-lineage leukemia (trithorax homolog, Drosophila); translocated to, 1 (MLLT1), mRNA [NM_005934]	chr19:6211255-6211196	hs|19p13.3	AACAATACTCCACCATGGGGCGCTTCCTTTCTTCTCTGGAAACTAAGACATTGGACTGAA
A_33_P3811287	0.0159463	1.43632	down	2.89525	2.52368	3.09179	3.18964	2.61935	3.32399	A_33_P3811287	A_33_P3811287	NM_031407	NM_031407	NM_031407	Hs.136905	10075	HUWE1	HECT, UBA and WWE domain containing 1, E3 ubiquitin protein ligase	ENST00000488459	THC2500394	GO:0000209(protein polyubiquitination)|GO:0003677(DNA binding)|GO:0004842(ubiquitin-protein ligase activity)|GO:0005515(protein binding)|GO:0005634(nucleus)|GO:0005654(nucleoplasm)|GO:0005737(cytoplasm)|GO:0006284(base-excision repair)|GO:0006513(protein monoubiquitination)|GO:0016020(membrane)|GO:0016574(histone ubiquitination)|GO:0016874(ligase activity)|GO:0030154(cell differentiation)|GO:0042…	Homo sapiens HECT, UBA and WWE domain containing 1, E3 ubiquitin protein ligase (HUWE1), mRNA [NM_031407]	chrX:53561537-53561478	hs|Xp11.22	TGACATCGATGATCTGAAATCCAACACTGAATACCACAAGTACCAGTCCAACTCTATTCA
A_23_P1505	0.0159479	1.44318	down	1.79347	1.87222	2.64236	2.24144	1.91627	2.28592	A_23_P1505	A_23_P1505	NM_002335	NM_002335	NM_002335	Hs.6347	4041	LRP5	low density lipoprotein receptor-related protein 5	ENST00000529993	THC2461249	GO:0001702(gastrulation with mouth forming second)|GO:0002053(positive regulation of mesenchymal cell proliferation)|GO:0002076(osteoblast development)|GO:0005515(protein binding)|GO:0005739(mitochondrion)|GO:0005783(endoplasmic reticulum)|GO:0005886(plasma membrane)|GO:0006007(glucose catabolic process)|GO:0006897(endocytosis)|GO:0008203(cholesterol metabolic process)|GO:0008217(regulation of bl…	Homo sapiens low density lipoprotein receptor-related protein 5 (LRP5), transcript variant 1, mRNA [NM_002335]	chr11:68216359-68216418	hs|11q13.2	TGGAAGGCCAGCAAGTACTACCTGGATTTGAACTCGGACTCAGACCCCTATCCACCCCCA
A_33_P3423859	0.0159497	1.21499	down	0.0571387	0.0594514	0.459886	0.218041	0.0685253	0.350006	A_33_P3423859	A_33_P3423859	NM_006242	NM_006242	NM_006242	Hs.42215	5509	PPP1R3D	protein phosphatase 1, regulatory subunit 3D	ENST00000370996	THC2470694	GO:0004722(protein serine/threonine phosphatase activity)|GO:0005977(glycogen metabolic process)|GO:0005979(regulation of glycogen biosynthetic process)|GO:0005981(regulation of glycogen catabolic process)|GO:0016311(dephosphorylation)|GO:0019899(enzyme binding)|GO:0042587(glycogen granule)|GO:0043231(intracellular membrane-bounded organelle)	Homo sapiens protein phosphatase 1, regulatory subunit 3D (PPP1R3D), mRNA [NM_006242]	chr20:58511973-58511914	hs|20q13.33	GCTGGGTTGTCCCCCCAAACATATTTTAATATGTTATTTAAAATGATTTTACCCAAGCCT
A_23_P338505	0.0159968	1.44323	down	-1.98315	-2.01659	-1.24937	-1.36182	-1.86199	-1.66263	A_23_P338505	A_23_P338505	NM_152266	NM_152266	NM_152266	Hs.579899	91442	C19orf40	chromosome 19 open reading frame 40	ENST00000590281	THC2524801	GO:0003677(DNA binding)|GO:0003682(chromatin binding)|GO:0005515(protein binding)|GO:0005654(nucleoplasm)|GO:0006281(DNA repair)|GO:0043231(intracellular membrane-bounded organelle)|GO:0043240(Fanconi anaemia nuclear complex)	Homo sapiens chromosome 19 open reading frame 40 (C19orf40), transcript variant 1, mRNA [NM_152266]	chr19:33464453-33465009	hs|19q13.11	TGTTCGGGTTAGAAATTCCAATAATCTTAAAGGAATTGTAGTCGTTGAAAAAACCCGGAT
A_23_P203891	0.016007	1.38866	down	2.48797	2.37888	3.02869	2.6751	2.28269	2.86682	A_23_P203891	A_23_P203891	NM_006312	NM_006312	NM_006312	Hs.137510	9612	NCOR2	nuclear receptor corepressor 2	ENST00000356219	THC2472010	GO:0000122(negative regulation of transcription from RNA polymerase II promoter)|GO:0003677(DNA binding)|GO:0003682(chromatin binding)|GO:0003714(transcription corepressor activity)|GO:0005112(Notch binding)|GO:0005515(protein binding)|GO:0005634(nucleus)|GO:0005654(nucleoplasm)|GO:0006325(chromatin organization)|GO:0006351(transcription, DNA-dependent)|GO:0006367(transcription initiation from RN…	Homo sapiens nuclear receptor corepressor 2 (NCOR2), transcript variant 1, mRNA [NM_006312]	chr12:124809053-124808994	hs|12q24.31	TTCGATGCGTATTCTGTGGCCGCCATTTGCGCAGGGTGGTGGTATTCTGTCATTTACACA
A_23_P33407	0.0160268	1.26867	down	-0.573189	-0.572787	-0.264131	-0.308793	-0.499997	-0.043113	A_23_P33407	A_23_P33407	NM_004667	NM_004667	NM_004667	Hs.434890	8924	HERC2	HECT and RLD domain containing E3 ubiquitin protein ligase 2	ENST00000562136	THC2486706	GO:0004842(ubiquitin-protein ligase activity)|GO:0005085(guanyl-nucleotide exchange factor activity)|GO:0005515(protein binding)|GO:0005634(nucleus)|GO:0005737(cytoplasm)|GO:0005743(mitochondrial inner membrane)|GO:0005814(centriole)|GO:0006281(DNA repair)|GO:0006886(intracellular protein transport)|GO:0006974(response to DNA damage stimulus)|GO:0007283(spermatogenesis)|GO:0008270(zinc ion bindin…	Homo sapiens HECT and RLD domain containing E3 ubiquitin protein ligase 2 (HERC2), mRNA [NM_004667]	chr15:28356983-28356924	hs|15q13.1	AGCGACGATTCAGATAACGAGGATGTCGACTCCTTTGCTTCGGACTCTACACAAGATTAT
A_23_P24215	0.0160344	1.42564	up	-1.22809	-1.25574	-1.73405	-2.01644	-1.52362	-1.79179	A_23_P24215	A_23_P24215	NM_015188	NM_015188	NM_015188	Hs.500598	23232	TBC1D12	TBC1 domain family, member 12	ENST00000225235	THC2536309	GO:0005097(Rab GTPase activator activity)|GO:0032851(positive regulation of Rab GTPase activity)	Homo sapiens TBC1 domain family, member 12 (TBC1D12), mRNA [NM_015188]	chr10:96295315-96295374	hs|10q23.33	TATAGGGACTTACTTATTGGAGACTGGTAATATAATAAAATATTGAAGGAGTGGCCATGG
A_23_P113034	0.0160558	1.32349	down	-1.94314	-2.01933	-1.54643	-1.38839	-1.90276	-1.71735	A_23_P113034	A_23_P113034	NM_032024	NM_032024	NM_032024	Hs.118161	83938	C10orf11	chromosome 10 open reading frame 11	ENST00000611306	THC2472202	GO:0030318(melanocyte differentiation)	Homo sapiens chromosome 10 open reading frame 11 (C10orf11), mRNA [NM_032024]	chr10:77807021-77818442	hs|10q22.3	GTCAGCTTGGAAAAGGATGAGGAAGACTACAAGAGATACAGATGCTTTGTTCTGTACAAG
A_32_P183609	0.0160927	1.22573	down	-1.11603	-1.08768	-0.685152	-0.936869	-1.09431	-0.795065	A_32_P183609	A_32_P183609	NM_001040445	NM_001040445	NM_001040445	Hs.516788	51665	ASB1	ankyrin repeat and SOCS box containing 1	ENST00000264607	THC2660725	GO:0003674(molecular_function)|GO:0005622(intracellular)|GO:0016567(protein ubiquitination)|GO:0030539(male genitalia development)|GO:0035556(intracellular signal transduction)|GO:0042036(negative regulation of cytokine biosynthetic process)	Homo sapiens ankyrin repeat and SOCS box containing 1 (ASB1), mRNA [NM_001040445]	chr2:239360417-239360476	hs|2q37.3	TTTCAACAGGTGGAAGTGTTGGTCGTGCGAAATCTTGGTATTCGCATTTCAAGAAGGGAG
A_23_P25974	0.016117	1.47257	down	-0.396164	-0.591952	0.319613	-0.111102	-0.443718	0.0346509	A_23_P25974	A_23_P25974	NM_001010854	NM_001010854	NM_001010854	Hs.655697	145567	TTC7B	tetratricopeptide repeat domain 7B	ENST00000555005	NP841310		Homo sapiens tetratricopeptide repeat domain 7B (TTC7B), mRNA [NM_001010854]	chr14:91007027-91006968	hs|14q32.11	AGCTTCAAATGGAATATTTACCGACATTCCTTATACATGACAGACACTTGGCTACATGGG
A_24_P119577	0.0161241	1.59361	down	2.02583	2.34152	2.85776	2.64693	1.80712	2.68667	A_24_P119577	A_24_P119577	NM_001048183	NM_001048183	NM_001048183	Hs.225641	65979	PHACTR4	phosphatase and actin regulator 4	ENST00000373836	THC2461679	GO:0001755(neural crest cell migration)|GO:0001843(neural tube closure)|GO:0003779(actin binding)|GO:0005737(cytoplasm)|GO:0007266(Rho protein signal transduction)|GO:0008157(protein phosphatase 1 binding)|GO:0030027(lamellipodium)|GO:0030036(actin cytoskeleton organization)|GO:0043085(positive regulation of catalytic activity)|GO:0048484(enteric nervous system development)|GO:0051726(regulation …	Homo sapiens phosphatase and actin regulator 4 (PHACTR4), transcript variant 1, mRNA [NM_001048183]	chr1:28826368-28826427	hs|1p35.3	AAGGTAGCCACACAATAACTCTAACTTGACTTCTAACCATTCTATCTTATTGATTTGGAG
A_24_P305623	0.0161255	1.28635	up	1.59865	1.42739	1.19098	1.16747	1.71201	1.28975	A_24_P305623	A_24_P305623	NM_006134	NM_006134	NM_006134	Hs.433668	757	TMEM50B	transmembrane protein 50B	ENST00000542230	THC2747866	GO:0003674(molecular_function)|GO:0005783(endoplasmic reticulum)|GO:0005886(plasma membrane)|GO:0008150(biological_process)|GO:0016021(integral to membrane)	Homo sapiens transmembrane protein 50B (TMEM50B), transcript variant 1, mRNA [NM_006134]	chr21:34821954-34821895	hs|21q22.11	GACTGCAAGTCTCTCCTCGCTCTAGCTCTCAAGCTTTGGGTGAATATTCCTGTGAAATAT
A_32_P182439	0.0161357	1.2456	down	0.414321	0.641775	0.801203	0.807137	0.395593	0.793857	A_32_P182439	A_32_P182439	NM_006591	NM_006591	NM_006591	Hs.82502	10714	POLD3	polymerase (DNA-directed), delta 3, accessory subunit	ENST00000263681	THC2500490	GO:0000278(mitotic cell cycle)|GO:0000722(telomere maintenance via recombination)|GO:0000723(telomere maintenance)|GO:0000731(DNA synthesis involved in DNA repair)|GO:0003887(DNA-directed DNA polymerase activity)|GO:0005515(protein binding)|GO:0005634(nucleus)|GO:0005654(nucleoplasm)|GO:0005739(mitochondrion)|GO:0006271(DNA strand elongation involved in DNA replication)|GO:0006281(DNA repair)|GO:…	Homo sapiens polymerase (DNA-directed), delta 3, accessory subunit (POLD3), transcript variant 1, mRNA [NM_006591]	chr11:74353632-74353691	hs|11q13.4	ATCTCTATGCCCAATATGCTGCCTCAACTCTGAGCTGTCTGCAAGGCTTAGTAAGTATTG
A_24_P399630	0.0161845	1.48483	down	1.40388	1.56449	2.32799	1.88508	1.51404	1.98023	A_24_P399630	A_24_P399630	NM_002730	NM_002730	NM_002730	Hs.631630	5566	PRKACA	protein kinase, cAMP-dependent, catalytic, alpha	ENST00000350356	NP1211842	GO:0000086(G2/M transition of mitotic cell cycle)|GO:0000278(mitotic cell cycle)|GO:0001707(mesoderm formation)|GO:0001843(neural tube closure)|GO:0002027(regulation of heart rate)|GO:0003091(renal water homeostasis)|GO:0004691(cAMP-dependent protein kinase activity)|GO:0004712(protein serine/threonine/tyrosine kinase activity)|GO:0005515(protein binding)|GO:0005524(ATP binding)|GO:0005634(nucleu…	Homo sapiens protein kinase, cAMP-dependent, catalytic, alpha (PRKACA), transcript variant 1, mRNA [NM_002730]	chr19:14203200-14203141	hs|19p13.12	AATCCTCTCTGCCAATCCTGCGAGGGTCTAGGCCCCTTTAGGAAGCCTCCGCTCTCTTTT
A_23_P32054	0.0162284	1.2745	down	2.58609	2.41019	2.80296	2.91366	2.37886	2.7083	A_23_P32054	A_23_P32054	NM_015447	NM_015447	NM_015447	Hs.522493	157922	CAMSAP1	calmodulin regulated spectrin-associated protein 1	ENST00000492174	THC2476904	GO:0005516(calmodulin binding)|GO:0005737(cytoplasm)|GO:0005874(microtubule)|GO:0007010(cytoskeleton organization)|GO:0008017(microtubule binding)|GO:0022604(regulation of cell morphogenesis)|GO:0030507(spectrin binding)|GO:0031175(neuron projection development)	Homo sapiens calmodulin regulated spectrin-associated protein 1 (CAMSAP1), mRNA [NM_015447]	chr9:138742180-138742033	hs|9q34.3	ATTAGTGTTGAAGCCGAATGTTATGGTTTTTATTGCGGAGCTTTTTTGGTGGTTCGAGAA
A_23_P39718	0.0162671	1.20229	up	2.85961	2.72182	2.57119	2.40795	2.74428	2.54921	A_23_P39718	A_23_P39718	NM_001042548	NM_001042548	NM_001042548	Hs.258563	9637	FEZ2	fasciculation and elongation protein zeta 2 (zygin II)	ENST00000451623	NP1175908	GO:0005515(protein binding)|GO:0007165(signal transduction)|GO:0007399(nervous system development)|GO:0007411(axon guidance)	Homo sapiens fasciculation and elongation protein zeta 2 (zygin II) (FEZ2), transcript variant 2, mRNA [NM_001042548]	chr2:36779763-36779704	hs|2p22.2	CATTGAAACTGTTGGTGGTGATGGATTTTGTAGCTTGCTGCTTGTTTCACCACTGGTCAA
A_23_P366035	0.0162691	2.19184	down	-3.25224	-3.59861	-2.1026	-1.78042	-2.90208	-2.47348	A_23_P366035	A_23_P366035	NM_001206673	NM_001206673	NM_001206673	Hs.271896	145447	ABHD12B	abhydrolase domain containing 12B	ENST00000554566	NP820221	GO:0008152(metabolic process)|GO:0016787(hydrolase activity)	Homo sapiens abhydrolase domain containing 12B (ABHD12B), transcript variant 1, mRNA [NM_001206673]	chr14:51371212-51371271	hs|14q22.1	CTTGCCATTTTAACAACAGAAAGTACGAATGTTAGGCAGTATGGAATGTTCTTATTTAGC
A_33_P3277728	0.0162787	1.22792	down	1.35876	1.1344	1.54464	1.55847	1.33517	1.61386	A_33_P3277728	A_33_P3277728	NM_001001132	NM_001001132	NM_001001132	Hs.160324	6453	ITSN1	intersectin 1 (SH3 domain protein)	ENST00000379960	NP1132792	GO:0005085(guanyl-nucleotide exchange factor activity)|GO:0005089(Rho guanyl-nucleotide exchange factor activity)|GO:0005509(calcium ion binding)|GO:0005515(protein binding)|GO:0005829(cytosol)|GO:0005886(plasma membrane)|GO:0005905(coated pit)|GO:0007264(small GTPase mediated signal transduction)|GO:0007411(axon guidance)|GO:0019209(kinase activator activity)|GO:0030027(lamellipodium)|GO:0030054…	Homo sapiens intersectin 1 (SH3 domain protein) (ITSN1), transcript variant 2, mRNA [NM_001001132]	chr21:35208842-35208901	hs|21q22.11	CCCTGACTGGTGGAAAGGAGAAGTCAATGGACAAGTGGGGCTCTTCCCATCCAATTATGT
A_24_P932418	0.0163102	1.23477	down	0.29444	0.100567	0.53588	0.426977	0.0849406	0.429831	A_24_P932418	A_24_P932418	NM_012305	NM_012305	NM_012305	Hs.19121	161	AP2A2	adaptor-related protein complex 2, alpha 2 subunit	ENST00000448903	THC2493587	GO:0003674(molecular_function)|GO:0005515(protein binding)|GO:0005829(cytosol)|GO:0005886(plasma membrane)|GO:0006886(intracellular protein transport)|GO:0007173(epidermal growth factor receptor signaling pathway)|GO:0007268(synaptic transmission)|GO:0007411(axon guidance)|GO:0008289(lipid binding)|GO:0008565(protein transporter activity)|GO:0016023(cytoplasmic membrane-bounded vesicle)|GO:001603…	Homo sapiens adaptor-related protein complex 2, alpha 2 subunit (AP2A2), transcript variant 2, mRNA [NM_012305]	chr11:1012176-1012235	hs|11p15.5	CGGCGCTGCAGAGGGGCCCTCAGTGTGGCACTCCTCGTCAAAGAAAAATAAAGGCTAGAA
A_33_P3323692	0.0163407	1.27009	up	-1.95052	-1.71737	-2.12226	-2.28343	-1.82187	-2.11887	A_33_P3323692	A_33_P3323692	NR_125987	NR_125987	NR_125987		101929626	LOC101929626	uncharacterized LOC101929626		THC2708284		Homo sapiens uncharacterized LOC101929626 (LOC101929626), long non-coding RNA [NR_125987]	chr1:46604645-46604704	hs|1p34.1	CTGTTGATGTCAGTGTGTGAAATTCTAAATTATGTCATGGGTGTATACGTTCAAAAGCAA
A_33_P3223544	0.0164238	1.38796	up	3.68182	3.93861	3.20103	3.21614	3.65649	3.44085	A_33_P3223544	A_33_P3223544	NM_001282606	NM_001282606	NM_001282606	Hs.505934	51643	TMBIM4	transmembrane BAX inhibitor motif containing 4	ENST00000545407	THC2495061	GO:0000139(Golgi membrane)|GO:0005515(protein binding)|GO:0005795(Golgi stack)|GO:0006915(apoptotic process)|GO:0016021(integral to membrane)|GO:0043066(negative regulation of apoptotic process)|GO:0050848(regulation of calcium-mediated signaling)	Homo sapiens transmembrane BAX inhibitor motif containing 4 (TMBIM4), transcript variant 1, mRNA [NM_001282606]	chr12:66531836-66531777	hs|12q14.3	TGAAGAGTACGTATTAGCTGCCATCAGCCTCTACTTGGATATCATCAATCTATTCCTGCA
A_23_P406105	0.0165559	1.26853	down	2.49672	2.32427	2.84877	2.64989	2.31673	2.66854	A_23_P406105	A_23_P406105	NM_006836	NM_006836	NM_006836	Hs.298716	10985	GCN1L1	GCN1 general control of amino-acid synthesis 1-like 1 (yeast)	ENST00000300648	THC2491253	GO:0005737(cytoplasm)|GO:0005840(ribosome)|GO:0006412(translation)|GO:0006417(regulation of translation)|GO:0008135(translation factor activity, nucleic acid binding)|GO:0016020(membrane)	Homo sapiens GCN1 general control of amino-acid synthesis 1-like 1 (yeast) (GCN1L1), mRNA [NM_006836]	chr12:120565144-120565085	hs|12q24.23	TCTGGGGAGGGGTATAGGTTTGAAAGGCTGTTTGAAAGAGGAATGTTTAATAAAGGCTTT
A_33_P3250133	0.0165702	1.23287	down	2.07366	2.31922	2.55163	2.48653	2.19713	2.45791	A_33_P3250133	A_33_P3250133	NM_019086	NM_019086	NM_019086	Hs.187624	54621	VSIG10	V-set and immunoglobulin domain containing 10	ENST00000359236	THC2473447	GO:0016021(integral to membrane)	Homo sapiens V-set and immunoglobulin domain containing 10 (VSIG10), mRNA [NM_019086]	chr12:118503705-118503646	hs|12q24.23	TGGAAAGCTACATCGAAGATGAGCTCTTCATTCAGCTTTGATTTGACCTGTACCCCTGGT
A_23_P55802	0.0165718	1.27934	down	0.184716	0.0429664	0.51497	0.375173	-0.0635747	0.34015	A_23_P55802	A_23_P55802	NM_032493	NM_032493	NM_032493	Hs.71040	8907	AP1M1	adaptor-related protein complex 1, mu 1 subunit	ENST00000444449	THC2469808	GO:0000139(Golgi membrane)|GO:0005515(protein binding)|GO:0005765(lysosomal membrane)|GO:0005829(cytosol)|GO:0006886(intracellular protein transport)|GO:0006892(post-Golgi vesicle-mediated transport)|GO:0016020(membrane)|GO:0016032(viral reproduction)|GO:0019886(antigen processing and presentation of exogenous peptide antigen via MHC class II)|GO:0030131(clathrin adaptor complex)|GO:0030659(cytop…	Homo sapiens adaptor-related protein complex 1, mu 1 subunit (AP1M1), transcript variant 2, mRNA [NM_032493]	chr19:16345642-16345701	hs|19p13.11	GGGCGTCGTTTTGTTGCCATTTTGTTGAACGTTATGGGTTTATGGGTGTTCCTGGAACTT
A_32_P113114	0.0165987	1.37309	up	-0.424791	-0.552497	-1.03283	-1.15188	-0.725136	-0.889985	A_32_P113114	A_32_P113114	NM_152289	NM_152289	NM_152289	Hs.720081	93134	ZNF561	zinc finger protein 561	ENST00000302851	THC2464206	GO:0003677(DNA binding)|GO:0005634(nucleus)|GO:0006351(transcription, DNA-dependent)|GO:0006355(regulation of transcription, DNA-dependent)|GO:0046872(metal ion binding)	Homo sapiens zinc finger protein 561 (ZNF561), mRNA [NM_152289]	chr19:9721227-9721168	hs|19p13.2	TGGGAAAGCCTTCACTACATCCACAAGTCTTATTCAGCATACAAGAATTCACACAGGAGA
A_33_P3345534	0.0166272	1.59636	down	-2.64687	-2.76651	-1.91766	-1.70721	-2.38666	-2.15079	A_33_P3345534	A_33_P3345534	NM_000526	NM_000526	NM_000526	Hs.654380	3861	KRT14	keratin 14, type I	ENST00000476662	THC2553320	GO:0005200(structural constituent of cytoskeleton)|GO:0005515(protein binding)|GO:0005634(nucleus)|GO:0005737(cytoplasm)|GO:0005829(cytosol)|GO:0005882(intermediate filament)|GO:0007568(aging)|GO:0008544(epidermis development)|GO:0010043(response to zinc ion)|GO:0010212(response to ionizing radiation)|GO:0030855(epithelial cell differentiation)|GO:0031581(hemidesmosome assembly)|GO:0034329(cell j…	Homo sapiens keratin 14, type I (KRT14), mRNA [NM_000526]	chr17:39740072-39740013	hs|17q21.2	CCAGTATGAGAAGATGGCAGAGAAGAACCGCAAGGATGCCGAGGAATGGTTCTTCACCAA
A_24_P413988	0.0166749	1.25801	down	1.72502	1.58169	2.11066	1.86546	1.62425	1.94827	A_24_P413988	A_24_P413988	NM_006464	NM_006464	NM_006464	Hs.593382	10618	TGOLN2	trans-golgi network protein 2	ENST00000377386	THC2509094	GO:0005515(protein binding)|GO:0005654(nucleoplasm)|GO:0005794(Golgi apparatus)|GO:0005802(trans-Golgi network)|GO:0005886(plasma membrane)|GO:0016021(integral to membrane)|GO:0030133(transport vesicle)	Homo sapiens trans-golgi network protein 2 (TGOLN2), transcript variant 1, mRNA [NM_006464]	chr2:85545401-85545342	hs|2p11.2	ATGGTTGAAATTGTTTCTCTTCTTTTGTGTTTTCCCAGTTAATAGATGGTCACTGTTTCC
A_23_P206510	0.016692	1.2239	down	3.32307	3.48136	3.71268	3.67342	3.28116	3.57395	A_23_P206510	A_23_P206510	NM_012201	NM_012201	NM_012201	Hs.109731	2734	GLG1	golgi glycoprotein 1	ENST00000447066	THC2470430	GO:0000139(Golgi membrane)|GO:0005102(receptor binding)|GO:0005794(Golgi apparatus)|GO:0005886(plasma membrane)|GO:0007596(blood coagulation)|GO:0010955(negative regulation of protein processing)|GO:0016020(membrane)|GO:0016021(integral to membrane)|GO:0030512(negative regulation of transforming growth factor beta receptor signaling pathway)|GO:0031012(extracellular matrix)|GO:0032330(regulation …	Homo sapiens golgi glycoprotein 1 (GLG1), transcript variant 1, mRNA [NM_012201]	chr16:74487070-74485972	hs|16q23.1	AGGCTACAATACAGGTCAGAGACAATGGCTTATAAAGGTTTAGTGTGGTCTCAGGATGTG
A_33_P3266396	0.0167088	1.29878	down	0.413068	0.688173	0.956422	0.948719	0.693067	1.02063	A_33_P3266396	A_33_P3266396	NM_001029885	NM_001029885	NM_001029885	Hs.515689	80772	CPTP	ceramide-1-phosphate transfer protein	ENST00000343938	THC2602057	GO:0005543(phospholipid binding)|GO:0005548(phospholipid transporter activity)|GO:0005640(nuclear outer membrane)|GO:0005794(Golgi apparatus)|GO:0005829(cytosol)|GO:0005886(plasma membrane)|GO:0010008(endosome membrane)|GO:0046836(glycolipid transport)|GO:0051861(glycolipid binding)	Homo sapiens ceramide-1-phosphate transfer protein (CPTP), mRNA [NM_001029885]	chr1:1264205-1264264	hs|1p36.33	AGTGCAATCTATGTGATGTCTTCCAACGTTAATAAATCACACAGCCTCCCAGGAGGGAGA
A_23_P211445	0.016752	1.34938	down	0.0585481	-0.108175	0.297626	0.355551	0.0192718	0.613355	A_23_P211445	A_23_P211445	NM_016733	NM_016733	NM_016733	Hs.474596	3985	LIMK2	LIM domain kinase 2	ENST00000333611	THC2516979	GO:0004674(protein serine/threonine kinase activity)|GO:0005515(protein binding)|GO:0005524(ATP binding)|GO:0005634(nucleus)|GO:0005737(cytoplasm)|GO:0005801(cis-Golgi network)|GO:0006468(protein phosphorylation)|GO:0007283(spermatogenesis)|GO:0008270(zinc ion binding)|GO:0016310(phosphorylation)|GO:0046982(protein heterodimerization activity)	Homo sapiens LIM domain kinase 2 (LIMK2), transcript variant 2b, mRNA [NM_016733]	chr22:31675654-31675713	hs|22q12.2	TGCCTCTTCTAAGTGTCTATGAGCTTGCACCATATTTAATAAATTGGGAATGGGTTTGGG
A_23_P54900	0.0167921	1.44371	down	0.100912	0.0246468	0.541007	0.322295	-0.128594	0.722999	A_23_P54900	A_23_P54900	NM_001079514	NM_001079514	NM_001079514	Hs.440219	29855	UBN1	ubinuclein 1	ENST00000396658	THC2465858	GO:0003677(DNA binding)|GO:0003700(sequence-specific DNA binding transcription factor activity)|GO:0005515(protein binding)|GO:0005634(nucleus)|GO:0005654(nucleoplasm)|GO:0005923(tight junction)|GO:0006336(DNA replication-independent nucleosome assembly)|GO:0006357(regulation of transcription from RNA polymerase II promoter)|GO:0010923(negative regulation of phosphatase activity)|GO:0016032(viral…	Homo sapiens ubinuclein 1 (UBN1), transcript variant 2, mRNA [NM_001079514]	chr16:4932018-4932077	hs|16p13.3	TCTTGCCTCAGGGAAACGTTTCTTTGATGGGGAGTTTGAGATTTCTTTTCCTTGTTTATG
A_24_P397903	0.0167975	1.44481	up	-2.20472	-2.54777	-3.09442	-2.86677	-2.41221	-2.79614	A_24_P397903	A_24_P397903	NM_016010	NM_016010	NM_016010	Hs.271876	51101	ZC2HC1A	zinc finger, C2HC-type containing 1A	ENST00000263849	THC2534233	GO:0046872(metal ion binding)	Homo sapiens zinc finger, C2HC-type containing 1A (ZC2HC1A), mRNA [NM_016010]	chr8:79631797-79631856	hs|8q21.12	CACAAGTATTTGACAGTATGGTAGAATAAAAGATGATTGTAAGATTAAAAATGTAAAAAT
A_33_P3404697	0.0168087	1.23996	up	0.0324921	0.256778	-0.24255	-0.0933222	0.164297	-0.141433	A_33_P3404697	A_33_P3404697	NM_153336	NM_153336	NM_153336	Hs.281004	118672	PSTK	phosphoseryl-tRNA kinase	ENST00000483455	NP851125	GO:0000049(tRNA binding)|GO:0001514(selenocysteine incorporation)|GO:0005524(ATP binding)|GO:0005739(mitochondrion)|GO:0016301(kinase activity)|GO:0016310(phosphorylation)|GO:0097056(selenocysteinyl-tRNA(Sec) biosynthetic process)	Homo sapiens phosphoseryl-tRNA kinase (PSTK), mRNA [NM_153336]	chr10:124749773-124749832	hs|10q26.13	CAAGGAAACAAAAAATATCTGTGCTTTCAGCAAACCATTGACATACCAGATGTCATTTCT
A_32_P80597	0.0168094	1.21362	up	-1.04003	-1.12908	-1.44183	-1.46774	-1.19491	-1.29242	A_32_P80597	A_32_P80597	ENST00000394607		AK026192	Hs.17519	79071	ELOVL6	ELOVL fatty acid elongase 6	ENST00000394607	THC2607100	GO:0005515(protein binding)|GO:0005783(endoplasmic reticulum)|GO:0005789(endoplasmic reticulum membrane)|GO:0016747(transferase activity, transferring acyl groups other than amino-acyl groups)|GO:0019367(fatty acid elongation, saturated fatty acid)|GO:0019432(triglyceride biosynthetic process)|GO:0030176(integral to endoplasmic reticulum membrane)|GO:0035338(long-chain fatty-acyl-CoA biosynthetic…	ELOVL fatty acid elongase 6 [Source:HGNC Symbol;Acc:HGNC:15829] [ENST00000394607]	chr4:110967485-110967426	hs|4q25	ACCTCTTCTGAAGTAACTGGTTAAATTAATAACTGGTCCCATAAGTCAGGGTCAAGCCAC
A_23_P55688	0.0168282	1.20242	up	-1.72472	-1.63801	-1.99948	-1.91738	-1.81963	-2.0633	A_23_P55688	A_23_P55688	NM_017879	NM_017879	NM_017879	Hs.247711	55659	ZNF416	zinc finger protein 416	ENST00000196489	THC2475300	GO:0003677(DNA binding)|GO:0005634(nucleus)|GO:0006351(transcription, DNA-dependent)|GO:0006355(regulation of transcription, DNA-dependent)|GO:0046872(metal ion binding)	Homo sapiens zinc finger protein 416 (ZNF416), mRNA [NM_017879]	chr19:58083072-58083013	hs|19q13.43	TGGAAGGCTTCCCTTCATGGAAATTCTTGTTTTCACACAACACTTGGTAGTTTTTCCAGC
A_33_P3320079	0.0168444	1.32118	down	-0.183109	-0.243723	0.307879	-0.0194107	-0.253703	0.236466	A_33_P3320079	A_33_P3320079	NM_005596	NM_005596	NM_005596	Hs.644095	4781	NFIB	nuclear factor I/B	ENST00000380953	THC2525905	GO:0000122(negative regulation of transcription from RNA polymerase II promoter)|GO:0000978(RNA polymerase II core promoter proximal region sequence-specific DNA binding)|GO:0000981(sequence-specific DNA binding RNA polymerase II transcription factor activity)|GO:0001077(RNA polymerase II core promoter proximal region sequence-specific DNA binding transcription factor activity involved in positiv…	Homo sapiens nuclear factor I/B (NFIB), transcript variant 3, mRNA [NM_005596]	chr9:14120505-14120446	hs|9p23	GAATCCTCAGGATACTCTGAAGAACTATGTACCTTCTTATGACCCATCCAGTCCACAAAC
A_24_P158946	0.0168715	1.20293	up	1.43433	1.23662	1.11639	0.995634	1.32178	1.08103	A_24_P158946	A_24_P158946	NM_139241	NM_139241	NM_139241	Hs.117835	121512	FGD4	FYVE, RhoGEF and PH domain containing 4	ENST00000395740	NP852873	GO:0001726(ruffle)|GO:0003779(actin binding)|GO:0005085(guanyl-nucleotide exchange factor activity)|GO:0005089(Rho guanyl-nucleotide exchange factor activity)|GO:0005737(cytoplasm)|GO:0005794(Golgi apparatus)|GO:0005829(cytosol)|GO:0007010(cytoskeleton organization)|GO:0007264(small GTPase mediated signal transduction)|GO:0008360(regulation of cell shape)|GO:0015629(actin cytoskeleton)|GO:0030027…	Homo sapiens FYVE, RhoGEF and PH domain containing 4 (FGD4), mRNA [NM_139241]	chr12:32786493-32786552	hs|12p11.21	GGAAATGCTCCGACTACAAAGCTCAACTTGAATATGATGGTGGTAAATTGAGCAAAGTTT
A_24_P74508	0.0168802	1.25231	up	-2.31587	-2.20442	-2.55158	-2.70681	-2.21585	-2.45154	A_24_P74508	A_24_P74508	ENST00000399813		AB528235	Hs.282982	83733	SLC25A18	solute carrier family 25 (glutamate carrier), member 18	ENST00000399813	THC2595199	GO:0005743(mitochondrial inner membrane)|GO:0015293(symporter activity)|GO:0016021(integral to membrane)|GO:0055085(transmembrane transport)	solute carrier family 25 (glutamate carrier), member 18 [Source:HGNC Symbol;Acc:HGNC:10988] [ENST00000399813]	chr22:18072938-18072997	hs|22q11.21	TTGGGATTGCTCAAGGGGTCTATTTTATTGGGATTGGAGAGCGCATCTTAAAGTGTTTTG
A_23_P203023	0.0168851	1.709	down	-1.91087	-1.5637	-0.759175	-0.951456	-1.86923	-1.31369	A_23_P203023	A_23_P203023	NM_002906	NM_002906	NM_002906	Hs.263671	5962	RDX	radixin	ENST00000343115	THC2469016	GO:0001726(ruffle)|GO:0003779(actin binding)|GO:0005515(protein binding)|GO:0005615(extracellular space)|GO:0005737(cytoplasm)|GO:0005856(cytoskeleton)|GO:0005886(plasma membrane)|GO:0005925(focal adhesion)|GO:0010628(positive regulation of gene expression)|GO:0019898(extrinsic to membrane)|GO:0030027(lamellipodium)|GO:0030033(microvillus assembly)|GO:0030175(filopodium)|GO:0030315(T-tubule)|GO:0…	Homo sapiens radixin (RDX), transcript variant 3, mRNA [NM_002906]	chr11:110100899-110100840	hs|11q22.3	CATGCACAGTAGATTCAAGTTGTGTCTGAAAATATCTCTTGTGCTTTTTTGATTTTGCTG
A_33_P3336233	0.0168991	1.31593	down	-0.773606	-0.733084	-0.492609	-0.435993	-1.04725	-0.437101	A_33_P3336233	A_33_P3336233	NM_014235	NM_014235	NM_014235	Hs.76480	8266	UBL4A	ubiquitin-like 4A	ENST00000417913	THC2468338	GO:0005515(protein binding)|GO:0005829(cytosol)|GO:0006464(cellular protein modification process)|GO:0006810(transport)|GO:0019787(small conjugating protein ligase activity)|GO:0071816(tail-anchored membrane protein insertion into ER membrane)|GO:0071818(BAT3 complex)	Homo sapiens ubiquitin-like 4A (UBL4A), mRNA [NM_014235]	chrX:153714276-153714217	hs|Xq28	AGCTCAACCTAGTGGTCAAACCCCTGGAGAAGGTGCTACTAGAAGAAGGCGAGGCCCAGA
A_33_P3258723	0.0169003	1.30787	down	1.1726	1.30436	1.63073	1.56953	1.38447	1.82284	A_33_P3258723	A_33_P3258723	NM_001288794	NM_001288794	NM_001288794	Hs.27222	64777	RMND5B	required for meiotic nuclear division 5 homolog B (S. cerevisiae)	ENST00000507937	THC2514304		Homo sapiens required for meiotic nuclear division 5 homolog B (S. cerevisiae) (RMND5B), transcript variant 1, mRNA [NM_001288794]	chr5:177575285-177575344	hs|5q35.3	TGTTTCTGTTTGCGTTTGACTTAGTAGCAACCGACAGAGTGGCAAGGGATTTGGTCTTCA
A_33_P3408757	0.0169689	1.23837	down	-0.436971	-0.360448	0.0658976	-0.0624954	-0.274205	-0.14969	A_33_P3408757	A_33_P3408757	NM_001291281	NM_001291281	NM_001291281		100132074	FOXO6	forkhead box O6		THC2721142	GO:0003700(sequence-specific DNA binding transcription factor activity)|GO:0005515(protein binding)|GO:0005634(nucleus)|GO:0005737(cytoplasm)|GO:0006351(transcription, DNA-dependent)|GO:0006355(regulation of transcription, DNA-dependent)|GO:0043565(sequence-specific DNA binding)	Homo sapiens forkhead box O6 (FOXO6), mRNA [NM_001291281]	chr1:41849198-41849257	hs|1p34.2	CGTGTCGAGGCTGTGTAGAGTGCATTGTACAGCATATTTTCATGAATAAAATTGTTTTAA
A_33_P3386262	0.0169956	1.44113	down	0.672859	0.855875	1.36515	1.04009	0.734316	1.43941	A_33_P3386262	A_33_P3386262	NM_030928	NM_030928	NM_030928	Hs.122908	81620	CDT1	chromatin licensing and DNA replication factor 1	ENST00000301019	THC2466887	GO:0000076(DNA replication checkpoint)|GO:0000082(G1/S transition of mitotic cell cycle)|GO:0000083(regulation of transcription involved in G1/S phase of mitotic cell cycle)|GO:0000278(mitotic cell cycle)|GO:0003677(DNA binding)|GO:0005515(protein binding)|GO:0005634(nucleus)|GO:0005654(nucleoplasm)|GO:0005829(cytosol)|GO:0006260(DNA replication)|GO:0030174(regulation of DNA-dependent DNA replica…	Homo sapiens chromatin licensing and DNA replication factor 1 (CDT1), mRNA [NM_030928]	chr16:88875606-88875665	hs|16q24.3	CACCTTGACTTCAGTATTTCTGACCTCCTAAACTCTAATAAAGTCATGCTTACAGCCACT
A_23_P394836	0.0170114	1.20407	down	1.31642	1.35538	1.62844	1.49751	1.17417	1.52376	A_23_P394836	A_23_P394836	NM_022489	NM_022489	NM_022489	Hs.24956	64423	INF2	inverted formin, FH2 and WH2 domain containing	ENST00000392634	NP1471009	GO:0003779(actin binding)|GO:0005634(nucleus)|GO:0005737(cytoplasm)|GO:0005783(endoplasmic reticulum)|GO:0017048(Rho GTPase binding)|GO:0030036(actin cytoskeleton organization)|GO:0032535(regulation of cellular component size)|GO:0048471(perinuclear region of cytoplasm)|GO:0090140(regulation of mitochondrial fission)	Homo sapiens inverted formin, FH2 and WH2 domain containing (INF2), transcript variant 1, mRNA [NM_022489]	chr14:105185512-105185589	hs|14q32.33	AAATGCAATGCTTTGCAAGTCTTTACTGCTTGGAGGTGGCTGAGTTGGGGGCCCTAGGCA
A_23_P30307	0.0170788	1.37094	up	0.731707	0.577586	0.301017	0.195515	0.523193	-0.0295445	A_23_P30307	A_23_P30307	NM_004270	NM_004270	NM_004270	Hs.744244	9443	MED7	mediator complex subunit 7	ENST00000420343	THC2462495	GO:0001104(RNA polymerase II transcription cofactor activity)|GO:0003713(transcription coactivator activity)|GO:0005515(protein binding)|GO:0005634(nucleus)|GO:0005654(nucleoplasm)|GO:0005667(transcription factor complex)|GO:0005739(mitochondrion)|GO:0006357(regulation of transcription from RNA polymerase II promoter)|GO:0006367(transcription initiation from RNA polymerase II promoter)|GO:0010467…	Homo sapiens mediator complex subunit 7 (MED7), transcript variant 2, mRNA [NM_004270]	chr5:156565858-156565799	hs|5q33.3	CAATTGTACTGGACAGAATGAACATCAAAGAGAAAATTCAGGTCATAGGAGAGATCAGAT
A_24_P360206	0.017082	1.49545	up	-1.81958	-2.02747	-2.34044	-2.6829	-1.74039	-2.30584	A_24_P360206	A_24_P360206	NM_018902	NM_018902	NM_018902	Hs.199343	56138	PCDHA11	protocadherin alpha 11	ENST00000529619	NP1473763	GO:0005509(calcium ion binding)|GO:0005887(integral to plasma membrane)|GO:0007155(cell adhesion)|GO:0007156(homophilic cell adhesion)|GO:0007399(nervous system development)	Homo sapiens protocadherin alpha 11 (PCDHA11), transcript variant 1, mRNA [NM_018902]	chr5:140390896-140390955	hs|5q31.3	TCTTACTAACACCTATGATGTTACCTGAAATCAATCTCCCATATGTATGCTGTATGCTAT
A_24_P942604	0.0170849	1.71854	down	0.0258973	0.325671	0.936491	1.2553	0.634069	1.13741	A_24_P942604	A_24_P942604	NM_006306	NM_006306	NM_006306	Hs.211602	8243	SMC1A	structural maintenance of chromosomes 1A	ENST00000375340	THC2601667	GO:0000070(mitotic sister chromatid segregation)|GO:0000278(mitotic cell cycle)|GO:0000398(nuclear mRNA splicing, via spliceosome)|GO:0000775(chromosome, centromeric region)|GO:0000776(kinetochore)|GO:0000777(condensed chromosome kinetochore)|GO:0000794(condensed nuclear chromosome)|GO:0003682(chromatin binding)|GO:0003777(microtubule motor activity)|GO:0005515(protein binding)|GO:0005524(ATP bin…	Homo sapiens structural maintenance of chromosomes 1A (SMC1A), transcript variant 1, mRNA [NM_006306]	chrX:53401212-53401153	hs|Xp11.22	GGGGTGACAAGATAAGCCAGGCTCTAGAGCTGCTTTGGATCATGAACCATTTTCAAGTTT
A_32_P103633	0.0171225	1.3643	down	2.0045	1.89934	2.5895	2.24029	1.88365	2.30218	A_32_P103633	A_32_P103633	NM_004526	NM_004526	NM_004526	Hs.477481	4171	MCM2	minichromosome maintenance complex component 2	ENST00000265056	THC2527793	GO:0000082(G1/S transition of mitotic cell cycle)|GO:0000278(mitotic cell cycle)|GO:0000785(chromatin)|GO:0003677(DNA binding)|GO:0003678(DNA helicase activity)|GO:0003688(DNA replication origin binding)|GO:0005515(protein binding)|GO:0005524(ATP binding)|GO:0005634(nucleus)|GO:0005654(nucleoplasm)|GO:0005664(nuclear origin of replication recognition complex)|GO:0005737(cytoplasm)|GO:0006260(DNA …	Homo sapiens minichromosome maintenance complex component 2 (MCM2), transcript variant 1, mRNA [NM_004526]	chr3:127340805-127340864	hs|3q21.3	TTTGGGTGGGATGCCTTGCCAGTGTGTCTTACTTGGTTGCTGAACATCTTGCCACCTCCG
A_32_P67259	0.0171284	1.20586	down	3.83303	3.64106	4.01026	4.08018	3.74574	3.9396	A_32_P67259	A_32_P67259	NM_004168	NM_004168	NM_004168	Hs.440475	6389	SDHA	succinate dehydrogenase complex, subunit A, flavoprotein (Fp)	ENST00000515467	THC2552420	GO:0000104(succinate dehydrogenase activity)|GO:0005515(protein binding)|GO:0005739(mitochondrion)|GO:0005743(mitochondrial inner membrane)|GO:0005749(mitochondrial respiratory chain complex II)|GO:0006099(tricarboxylic acid cycle)|GO:0006105(succinate metabolic process)|GO:0007399(nervous system development)|GO:0008177(succinate dehydrogenase (ubiquinone) activity)|GO:0022904(respiratory electro…	Homo sapiens succinate dehydrogenase complex, subunit A, flavoprotein (Fp) (SDHA), transcript variant 1, mRNA [NM_004168]	chr5:251151-251210	hs|5p15.33	GCAAGAAGGTTGTGGGAAAATCAGCAAGCTCTACGGAGACCTAAAGCACCTGAAGACGTT
A_33_P3409740	0.0171316	2.15926	up	-3.08188	-2.35193	-4.12039	-3.87282	-2.70137	-3.47357	A_33_P3409740	A_33_P3409740	AK091259		AK091259	Hs.588395	649294	LOC649294	uncharacterized LOC649294		THC2482594		Homo sapiens cDNA FLJ33940 fis, clone CTONG2018069. [AK091259]	chr8:11873031-11873090	hs|8p23.1	AATTCCGCCTGCAGGATGACATGAATGCACCTTCCCATTGCCTACCAACAGATCTTTTTT
A_23_P212042	0.0171361	1.32572	down	0.652497	0.416155	0.896883	0.836152	0.3066	0.862553	A_23_P212042	A_23_P212042	NM_005929	NM_005929	NM_005929	Hs.184727	4241	MFI2	antigen p97 (melanoma associated) identified by monoclonal antibodies 133.2 and 96.5	ENST00000296350	THC2480312	GO:0001558(regulation of cell growth)|GO:0005506(iron ion binding)|GO:0005515(protein binding)|GO:0005887(integral to plasma membrane)|GO:0006879(cellular iron ion homeostasis)|GO:0008199(ferric iron binding)|GO:0009986(cell surface)|GO:0010756(positive regulation of plasminogen activation)|GO:0042127(regulation of cell proliferation)|GO:0046658(anchored to plasma membrane)|GO:0070062(extracellul…	Homo sapiens antigen p97 (melanoma associated) identified by monoclonal antibodies 133.2 and 96.5 (MFI2), transcript variant 1, mRNA [NM_005929]	chr3:196733465-196730957	hs|3q29	CGACACCAACATCTTCACCGTGTATGGACTGCTGGACAAGGCCCAGGACCTGTTTGGAGA
A_24_P139943	0.0171464	1.32107	down	0.181773	0.0689468	0.502831	0.434603	-0.143572	0.374837	A_24_P139943	A_24_P139943	NM_022460	NM_022460	NM_022460	Hs.531785	64342	HS1BP3	HCLS1 binding protein 3	ENST00000304031	THC2488646	GO:0035091(phosphatidylinositol binding)	Homo sapiens HCLS1 binding protein 3 (HS1BP3), mRNA [NM_022460]	chr2:20817935-20817876	hs|2p24.1	GGGCACAGAGCCAATGTTCGTCATTGCAGCTCTCAGCAAACTGGGTCATAGCTTTCCCCA
A_24_P394698	0.0171751	1.38077	up	1.56866	1.33523	0.988483	0.883241	1.55752	1.19327	A_24_P394698	A_24_P394698	NM_181747	NM_181747	NM_181747	Hs.432948	5001	ORC5	origin recognition complex, subunit 5	ENST00000422497	THC2485409	GO:0000082(G1/S transition of mitotic cell cycle)|GO:0000166(nucleotide binding)|GO:0000278(mitotic cell cycle)|GO:0000808(origin recognition complex)|GO:0003674(molecular_function)|GO:0003688(DNA replication origin binding)|GO:0005515(protein binding)|GO:0005524(ATP binding)|GO:0005634(nucleus)|GO:0005654(nucleoplasm)|GO:0005664(nuclear origin of replication recognition complex)|GO:0005737(cytop…	Homo sapiens origin recognition complex, subunit 5 (ORC5), transcript variant 2, mRNA [NM_181747]	chr7:103824440-103808964	hs|7q22.2	CCTCATTTGAAGAAAGCTATGCAGACTGTTTATCTCAGGGAAATATCAAGTTCCCAGTGG
A_33_P3266410	0.0171934	1.35713	down	2.06059	1.88224	2.46466	2.23115	1.75235	2.32105	A_33_P3266410	A_33_P3266410	NM_002383	NM_002383	NM_002383	Hs.23650	4150	MAZ	MYC-associated zinc finger protein (purine-binding transcription factor)	ENST00000322945	THC2555867	GO:0000979(RNA polymerase II core promoter sequence-specific DNA binding)|GO:0000981(sequence-specific DNA binding RNA polymerase II transcription factor activity)|GO:0003682(chromatin binding)|GO:0005515(protein binding)|GO:0005634(nucleus)|GO:0005654(nucleoplasm)|GO:0005737(cytoplasm)|GO:0006367(transcription initiation from RNA polymerase II promoter)|GO:0006369(termination of RNA polymerase I…	Homo sapiens MYC-associated zinc finger protein (purine-binding transcription factor) (MAZ), transcript variant 1, mRNA [NM_002383]	chr16:29819090-29819149	hs|16p11.2	ACATGACGGCGCTGTGCACAAGCCCTACAACTGCTCCCACTGTGGCAAGAGCTTCTCCCG
A_33_P3384287	0.0172157	1.29425	down	2.94708	2.91577	3.4794	3.16547	2.91104	3.24537	A_33_P3384287	A_33_P3384287	NM_002579	NM_002579	NM_002579	Hs.631841	5064	PALM	paralemmin	ENST00000264560	THC2461192	GO:0005515(protein binding)|GO:0005634(nucleus)|GO:0005654(nucleoplasm)|GO:0005886(plasma membrane)|GO:0005887(integral to plasma membrane)|GO:0006928(cellular component movement)|GO:0007010(cytoskeleton organization)|GO:0007194(negative regulation of adenylate cyclase activity)|GO:0008360(regulation of cell shape)|GO:0016023(cytoplasmic membrane-bounded vesicle)|GO:0016323(basolateral plasma mem…	Homo sapiens paralemmin (PALM), transcript variant 1, mRNA [NM_002579]	chr19:748269-748328	hs|19p13.3	ACGAGGCCCCCGATGTTCTTGATTTTCCCAGAGAAGCAAATAAACAGCGTGAACAGCCCC
A_23_P65262	0.0172271	1.74577	up	-0.261986	-0.160102	-1.33811	-1.08397	-0.232421	-0.644015	A_23_P65262	A_23_P65262	NM_001278432	NM_001278432	NM_001278432	Hs.507680	10443	N4BP2L2	NEDD4 binding protein 2-like 2	ENST00000509076	THC2485078	GO:0000122(negative regulation of transcription from RNA polymerase II promoter)|GO:0001106(RNA polymerase II transcription corepressor activity)|GO:0003674(molecular_function)|GO:0005515(protein binding)|GO:0017053(transcriptional repressor complex)|GO:0019899(enzyme binding)|GO:0070062(extracellular vesicular exosome)	Homo sapiens NEDD4 binding protein 2-like 2 (N4BP2L2), transcript variant 3, mRNA [NM_001278432]	chr13:33016630-33016571	hs|13q13.1	AGCCAAGACTTAACAAGCACTGACTACCGTTCCCTTGAGCTACCATTATCACAAGGGTTT
A_24_P228149	0.0172693	1.51277	down	-0.38853	-0.4859	0.208813	0.422484	-0.374926	-0.0890817	A_24_P228149	A_24_P228149	NM_002274	NM_002274	NM_002274	Hs.654550	3860	KRT13	keratin 13, type I	ENST00000587118	THC2527435	GO:0005198(structural molecule activity)|GO:0005634(nucleus)|GO:0007010(cytoskeleton organization)|GO:0009314(response to radiation)|GO:0043587(tongue morphogenesis)|GO:0045095(keratin filament)|GO:0045111(intermediate filament cytoskeleton)|GO:0070062(extracellular vesicular exosome)|GO:0071300(cellular response to retinoic acid)	Homo sapiens keratin 13, type I (KRT13), transcript variant 2, mRNA [NM_002274]	chr17:39661309-39659920	hs|17q21.2	AGATCCTGACCGCCACCATTGAAAACAACCGGGTCATCCTGGAGATTGACAATGCCAGGC
A_33_P3310989	0.0173436	1.40665	down	0.649883	0.407233	1.05765	0.790591	0.420085	1.10574	A_33_P3310989	A_33_P3310989	NM_014847	NM_014847	NM_014847	Hs.490551	9898	UBAP2L	ubiquitin associated protein 2-like	ENST00000428931	THC2464670	GO:0005515(protein binding)|GO:0005671(Ada2/Gcn5/Ada3 transcription activator complex)|GO:0007339(binding of sperm to zona pellucida)	Homo sapiens ubiquitin associated protein 2-like (UBAP2L), transcript variant 1, mRNA [NM_014847]	chr1:154243269-154243328	hs|1q21.3	TGTCCTCAAATTTAATGGATTAATGTGTCTTGTATATATAAAAAGAAAACCTCTACCTTC
A_33_P3420254	0.0173499	1.31777	down	1.32722	1.15555	1.59179	1.48475	1.18002	1.78054	A_33_P3420254	A_33_P3420254	NM_017802	NM_017802	NM_017802	Hs.535896	54919	DNAAF5	dynein, axonemal, assembly factor 5	ENST00000461576	THC2493971	GO:0003341(cilium movement)|GO:0005737(cytoplasm)|GO:0030030(cell projection organization)|GO:0031514(motile cilium)|GO:0036158(outer dynein arm assembly)|GO:0036159(inner dynein arm assembly)|GO:0045505(dynein intermediate chain binding)	Homo sapiens dynein, axonemal, assembly factor 5 (DNAAF5), transcript variant 1, mRNA [NM_017802]	chr7:819721-819780	hs|7p22.3	TACCGAGAGTTGCTGGTTCACCTTGACGATCCAGAGAGGGCCATCCAGGATGCAATTTTA
A_24_P131222	0.0173754	1.31576	down	0.652566	0.364617	0.936078	0.820912	0.377301	0.825198	A_24_P131222	A_24_P131222	NM_022089	NM_022089	NM_022089	Hs.128866	23400	ATP13A2	ATPase type 13A2	ENST00000341676	THC2715586	GO:0005515(protein binding)|GO:0005524(ATP binding)|GO:0005764(lysosome)|GO:0005765(lysosomal membrane)|GO:0006812(cation transport)|GO:0008152(metabolic process)|GO:0016021(integral to membrane)|GO:0016887(ATPase activity)|GO:0046872(metal ion binding)|GO:0071287(cellular response to manganese ion)	Homo sapiens ATPase type 13A2 (ATP13A2), transcript variant 1, mRNA [NM_022089]	chr1:17313405-17313346	hs|1p36.13	AACTACGAGAACACCGTGGTCTTCTCTCTGTCCAGCTTCCAGTACCTCATCCTGGCTGCA
A_23_P418031	0.0174276	1.57749	down	-0.214365	-0.69984	0.342209	0.123141	-0.545805	0.0475433	A_23_P418031	A_23_P418031	NM_001136265	NM_001136265	NM_001136265	Hs.466625	126917	IFFO2	intermediate filament family orphan 2	ENST00000455833	THC2659845	GO:0005198(structural molecule activity)|GO:0005882(intermediate filament)	Homo sapiens intermediate filament family orphan 2 (IFFO2), mRNA [NM_001136265]	chr1:19230868-19230809	hs|1p36.13	GAAACCAACCTGTTTACTGTACTGTTGTAAATATCATGCCCTTTATATCCTGTATATTGG
A_24_P162293	0.0174289	1.42534	down	-1.42113	-1.52637	-1.06157	-0.963357	-1.2965	-0.685152	A_24_P162293	A_24_P162293	NM_178040	NM_178040	NM_178040	Hs.601216	23085	ERC1	ELKS/RAB6-interacting/CAST family member 1	ENST00000440394	THC2475234	GO:0000139(Golgi membrane)|GO:0005515(protein binding)|GO:0005737(cytoplasm)|GO:0006355(regulation of transcription, DNA-dependent)|GO:0007252(I-kappaB phosphorylation)|GO:0007275(multicellular organismal development)|GO:0008385(IkappaB kinase complex)|GO:0015031(protein transport)|GO:0017137(Rab GTPase binding)|GO:0030165(PDZ domain binding)|GO:0042147(retrograde transport, endosome to Golgi)|GO…	Homo sapiens ELKS/RAB6-interacting/CAST family member 1 (ERC1), transcript variant epsilon, mRNA [NM_178040]	chr12:1602323-1602382	hs|12p13.33	GAATCATTGATGAGGTATCTCAATTGAGATTTGCAAGGACTTTGATACCATTTGAAATGG
A_24_P106839	0.0174731	1.32919	down	0.682568	0.770961	1.1982	1.3384	0.952239	1.1008	A_24_P106839	A_24_P106839	NM_023034	NM_023034	NM_023034	Hs.608111	54904	WHSC1L1	Wolf-Hirschhorn syndrome candidate 1-like 1	ENST00000528828	THC2706305	GO:0005515(protein binding)|GO:0005634(nucleus)|GO:0005654(nucleoplasm)|GO:0005694(chromosome)|GO:0006325(chromatin organization)|GO:0006351(transcription, DNA-dependent)|GO:0008270(zinc ion binding)|GO:0016571(histone methylation)|GO:0018024(histone-lysine N-methyltransferase activity)|GO:0042800(histone methyltransferase activity (H3-K4 specific))|GO:0045892(negative regulation of transcription…	Homo sapiens Wolf-Hirschhorn syndrome candidate 1-like 1 (WHSC1L1), transcript variant long, mRNA [NM_023034]	chr8:38133969-38133910	hs|8p11.23	AACAGAAGAGACGAAAGATCAAAACAGAACCAAAGCAGATGCATGAAGATTACTGTTTTC
A_23_P346093	0.0175092	1.24378	down	-1.49417	-1.5779	-1.20221	-1.24429	-1.70013	-1.38148	A_23_P346093	A_23_P346093	NM_152468	NM_152468	NM_152468	Hs.592102	147138	TMC8	transmembrane channel-like 8	ENST00000589691	THC2491573	GO:0001558(regulation of cell growth)|GO:0005102(receptor binding)|GO:0005515(protein binding)|GO:0005615(extracellular space)|GO:0005737(cytoplasm)|GO:0005783(endoplasmic reticulum)|GO:0005789(endoplasmic reticulum membrane)|GO:0005794(Golgi apparatus)|GO:0006811(ion transport)|GO:0016021(integral to membrane)|GO:0031965(nuclear membrane)|GO:0032091(negative regulation of protein binding)|GO:003…	Homo sapiens transmembrane channel-like 8 (TMC8), mRNA [NM_152468]	chr17:76138709-76138768	hs|17q25.3	CATCGAGGGGGCGACAAGCCTGGACCAGATGAAAGTGACTCATGTTGTTAATTAGCGGCT
A_33_P3214204	0.0175101	1.60839	up	-2.26288	-2.26998	-3.03834	-3.18432	-2.77707	-3.14412	A_33_P3214204	A_33_P3214204	AF130048		AF130048	Hs.440643	286144	TRIQK	triple QxxK/R motif containing			GO:0005789(endoplasmic reticulum membrane)|GO:0016021(integral to membrane)	Homo sapiens clone FLB3344 PRO0845 mRNA, complete cds. [AF130048]	chr8:93897954-93898013	hs|8q22.1	ACAACTGTATTGTTCAGATTTAGGAGACAACCTAAGAAGATGATTCTGAGTAGGTAGGAT
A_23_P431268	0.0175195	1.42878	down	0.0130581	0.232136	0.848668	0.733354	0.305594	0.51311	A_23_P431268	A_23_P431268	NM_014935	NM_014935	NM_014935	Hs.253146	22874	PLEKHA6	pleckstrin homology domain containing, family A member 6	ENST00000272203	THC2473003		Homo sapiens pleckstrin homology domain containing, family A member 6 (PLEKHA6), mRNA [NM_014935]	chr1:204188069-204188010	hs|1q32.1	TTAGGTACTGAAGAATCCCAGTGAGTTCTGCATTTGTATCTTGCAAGTTTGTATAAACCC
A_33_P3393170	0.0175609	1.48136	down	-1.435	-1.26749	-0.620581	-0.597753	-1.21263	-0.996022	A_33_P3393170	A_33_P3393170	NM_004055	NM_004055	NM_004055	Hs.248153	726	CAPN5	calpain 5	ENST00000278559	THC2669168	GO:0004198(calcium-dependent cysteine-type endopeptidase activity)|GO:0005737(cytoplasm)|GO:0005925(focal adhesion)|GO:0006508(proteolysis)|GO:0007165(signal transduction)|GO:0009986(cell surface)|GO:0070062(extracellular vesicular exosome)	Homo sapiens calpain 5 (CAPN5), mRNA [NM_004055]	chr11:76837137-76837196	hs|11q13.5	CCACCACAGGGTTAGGGGACAGGAAGCCTGTTCTATTCTCAATAAATCTTACAAAATTCC
A_33_P3219197	0.017628	1.24696	down	2.40457	2.27787	2.68745	2.50408	2.19768	2.64385	A_33_P3219197	A_33_P3219197	NM_015527	NM_015527	NM_015527	Hs.632182	26000	TBC1D10B	TBC1 domain family, member 10B	ENST00000478158	THC2461204	GO:0005097(Rab GTPase activator activity)|GO:0005515(protein binding)|GO:0005737(cytoplasm)|GO:0005886(plasma membrane)|GO:0032313(regulation of Rab GTPase activity)|GO:0032851(positive regulation of Rab GTPase activity)|GO:0042147(retrograde transport, endosome to Golgi)	Homo sapiens TBC1 domain family, member 10B (TBC1D10B), mRNA [NM_015527]	chr16:30369553-30369494	hs|16p11.2	CCCCTTGGGTTCCAGCAAGGAGACCCGGAAGCAGGAGAAGGAGCGGCAGAAACAGGAGAA
A_33_P3367855	0.0176677	1.41055	down	1.19386	1.00808	1.83429	1.45995	1.22147	1.61792	A_33_P3367855	A_33_P3367855	NM_005027	NM_005027	NM_005027	Hs.371344	5296	PIK3R2	phosphoinositide-3-kinase, regulatory subunit 2 (beta)	ENST00000222254	THC2466154	GO:0001678(cellular glucose homeostasis)|GO:0005515(protein binding)|GO:0005634(nucleus)|GO:0005829(cytosol)|GO:0005942(phosphatidylinositol 3-kinase complex)|GO:0006644(phospholipid metabolic process)|GO:0006661(phosphatidylinositol biosynthetic process)|GO:0007173(epidermal growth factor receptor signaling pathway)|GO:0007264(small GTPase mediated signal transduction)|GO:0007596(blood coagulati…	Homo sapiens phosphoinositide-3-kinase, regulatory subunit 2 (beta) (PIK3R2), transcript variant 1, mRNA [NM_005027]	chr19:18281283-18281342	hs|19p13.11	GCTGGGAGGCAGGTTTTGTACGGTACGTTGTTATTGATATGATATAAAACATCAAACGTC
A_23_P81087	0.0177336	1.52141	up	1.79948	1.91204	1.13558	1.05995	1.40355	1.10332	A_23_P81087	A_23_P81087	NM_020395	NM_020395	NM_020395	Hs.480454	57117	INTS12	integrator complex subunit 12	ENST00000493425	THC2683145	GO:0005515(protein binding)|GO:0008270(zinc ion binding)|GO:0016180(snRNA processing)|GO:0032039(integrator complex)	Homo sapiens integrator complex subunit 12 (INTS12), transcript variant 1, mRNA [NM_020395]	chr4:106607850-106604417	hs|4q24	AGACATCCACAGTTATTTCAGGAAATTCTTCTAGTGCCAGCGTTTCCTCGTCAGTAACTA
A_23_P201181	0.0178152	1.88837	up	-1.15536	-1.24244	-2.59839	-1.97308	-1.64565	-2.22341	A_23_P201181	A_23_P201181	NM_012411	NM_012411	NM_012411	Hs.535276	26191	PTPN22	protein tyrosine phosphatase, non-receptor type 22 (lymphoid)	ENST00000484147	NP079320	GO:0004725(protein tyrosine phosphatase activity)|GO:0005515(protein binding)|GO:0005634(nucleus)|GO:0005737(cytoplasm)|GO:0006470(protein dephosphorylation)|GO:0009898(internal side of plasma membrane)|GO:0017124(SH3 domain binding)|GO:0019900(kinase binding)|GO:0030217(T cell differentiation)|GO:0032817(regulation of natural killer cell proliferation)|GO:0035335(peptidyl-tyrosine dephosphorylat…	Homo sapiens protein tyrosine phosphatase, non-receptor type 22 (lymphoid) (PTPN22), transcript variant 2, mRNA [NM_012411]	chr1:114376990-114376931	hs|1p13.2	TGGGGTGGAACATCTGAACCAAAGAAATTTGATGACTCTGTGATACTTAGACCAAGCAAG
A_23_P103690	0.0178384	1.34667	down	1.51517	1.3313	1.98362	1.67971	1.47427	1.94561	A_23_P103690	A_23_P103690	NM_006589	NM_006589	NM_006589	Hs.348308	10712	FAM189B	family with sequence similarity 189, member B	ENST00000487649	NP1167666	GO:0005515(protein binding)|GO:0008150(biological_process)|GO:0016021(integral to membrane)|GO:0050699(WW domain binding)	Homo sapiens family with sequence similarity 189, member B (FAM189B), transcript variant 1, mRNA [NM_006589]	chr1:155217344-155217285	hs|1q22	ATGCCCCTTCTTATAGCACTGGAGGAGGAAAACAAATTCTTGTCCCCCTCAGAATGAGAG
A_23_P209320	0.0178568	1.70139	down	1.09662	1.22865	2.23894	2.03371	1.23418	1.58693	A_23_P209320	A_23_P209320	NM_022817	NM_022817	NM_022817	Hs.58756	8864	PER2	period circadian clock 2	ENST00000254657	THC2495790	GO:0000122(negative regulation of transcription from RNA polymerase II promoter)|GO:0000976(transcription regulatory region sequence-specific DNA binding)|GO:0000989(transcription factor binding transcription factor activity)|GO:0001047(core promoter binding)|GO:0001222(transcription corepressor binding)|GO:0002931(response to ischemia)|GO:0003713(transcription coactivator activity)|GO:0004871(si…	Homo sapiens period circadian clock 2 (PER2), mRNA [NM_022817]	chr2:239152876-239152817	hs|2q37.3	ATTCCCGAAGAGATATGTAAATAAGCTCTCAGAGTTTCTGTGATGATTTGTTGAGCCTTG
A_24_P149902	0.0178593	1.20172	down	-1.15299	-1.23083	-0.880427	-1.01056	-1.11219	-0.809695	A_24_P149902	A_24_P149902	NM_016169	NM_016169	NM_016169	Hs.404089	51684	SUFU	suppressor of fused homolog (Drosophila)	ENST00000471000	NP180648	GO:0000122(negative regulation of transcription from RNA polymerase II promoter)|GO:0001501(skeletal system development)|GO:0001843(neural tube closure)|GO:0001947(heart looping)|GO:0003714(transcription corepressor activity)|GO:0004871(signal transducer activity)|GO:0005515(protein binding)|GO:0005634(nucleus)|GO:0005654(nucleoplasm)|GO:0005737(cytoplasm)|GO:0005829(cytosol)|GO:0006355(regulatio…	Homo sapiens suppressor of fused homolog (Drosophila) (SUFU), transcript variant 1, mRNA [NM_016169]	chr10:104352453-104353423	hs|10q24.32	CACCCTTTGGGGTAGTTACCTTCCTCCAGATCGTTGGTGTCTGCACTGAAGAGCTACACT
A_24_P873764	0.0180141	1.48044	down	0.950984	1.0682	1.80055	1.68761	1.11215	1.34125	A_24_P873764	A_24_P873764	NM_004327	NM_004327	NM_004327	Hs.517461	613	BCR	breakpoint cluster region	ENST00000614808	THC2492880	GO:0004674(protein serine/threonine kinase activity)|GO:0004713(protein tyrosine kinase activity)|GO:0005089(Rho guanyl-nucleotide exchange factor activity)|GO:0005096(GTPase activator activity)|GO:0005515(protein binding)|GO:0005524(ATP binding)|GO:0005829(cytosol)|GO:0006468(protein phosphorylation)|GO:0007165(signal transduction)|GO:0007264(small GTPase mediated signal transduction)|GO:0007420…	Homo sapiens breakpoint cluster region (BCR), transcript variant 1, mRNA [NM_004327]	chr22:23660120-23660179	hs|22q11.23	GGCTTTCTCTTGGTAAGTGGCTGGTGTCTTAGCAGCTGCAATCTGAGCTCAGCCACCTAC
A_23_P33664	0.0180225	1.42261	up	-2.2166	-2.08195	-2.66525	-2.81345	-2.05297	-2.39845	A_23_P33664	A_23_P33664	NM_022142	NM_022142	NM_022142	Hs.104894	64100	ELSPBP1	epididymal sperm binding protein 1	ENST00000339841	THC2479125	GO:0005576(extracellular region)|GO:0007338(single fertilization)	Homo sapiens epididymal sperm binding protein 1 (ELSPBP1), mRNA [NM_022142]	chr19:48525574-48528250	hs|19q13.33	TGTATTGCTGATGCTGAGGAAAGGAGAAATATCTTCAGAGGAAGACTGCCGCCATACTGA
A_24_P195081	0.0180242	1.29861	up	-0.633841	-0.632494	-1.10678	-0.856896	-0.458343	-0.891907	A_24_P195081	A_24_P195081	NM_173550	NM_173550	NM_173550	Hs.17267	203238	CCDC171	coiled-coil domain containing 171	ENST00000432954	THC2480796		Homo sapiens coiled-coil domain containing 171 (CCDC171), mRNA [NM_173550]	chr9:15779112-15784529	hs|9p22.3	GGGTCTGCAAATGCAATTAAATGAATTTAAGCAGTCTAAATTGATCACCCATGAGAAGTT
A_23_P100676	0.0180798	1.33417	down	-1.2224	-1.15771	-0.590649	-0.860979	-0.983774	-0.66444	A_23_P100676	A_23_P100676	NM_017575	NM_017575	NM_017575	Hs.448342	23293	SMG6	SMG6 nonsense mediated mRNA decay factor	ENST00000570756	NP163914	GO:0000184(nuclear-transcribed mRNA catabolic process, nonsense-mediated decay)|GO:0000723(telomere maintenance)|GO:0000781(chromosome, telomeric region)|GO:0004521(endoribonuclease activity)|GO:0005515(protein binding)|GO:0005634(nucleus)|GO:0005697(telomerase holoenzyme complex)|GO:0005730(nucleolus)|GO:0005737(cytoplasm)|GO:0005829(cytosol)|GO:0006406(mRNA export from nucleus)|GO:0010467(gene …	Homo sapiens SMG6 nonsense mediated mRNA decay factor (SMG6), transcript variant 1, mRNA [NM_017575]	chr17:1963593-1963534	hs|17p13.3	AGCTGGTACCTCAGTGGGGAGGCTTCCTTACCAAGAATGAGTTCCTGAAACCCAGGGCCA
A_33_P3377364	0.0181192	1.33396	down	0.918271	0.992955	1.55538	1.36584	0.952996	1.19014	A_33_P3377364	A_33_P3377364	NM_000213	NM_000213	NM_000213	Hs.632226	3691	ITGB4	integrin, beta 4	ENST00000450894	THC2768458	GO:0001664(G-protein coupled receptor binding)|GO:0004872(receptor activity)|GO:0005515(protein binding)|GO:0005604(basement membrane)|GO:0005886(plasma membrane)|GO:0006914(autophagy)|GO:0007155(cell adhesion)|GO:0007160(cell-matrix adhesion)|GO:0007229(integrin-mediated signaling pathway)|GO:0008305(integrin complex)|GO:0009611(response to wounding)|GO:0009925(basal plasma membrane)|GO:0009986(…	Homo sapiens integrin, beta 4 (ITGB4), transcript variant 1, mRNA [NM_000213]	chr17:73753824-73753883	hs|17q25.1	TTGTAACCAAAGAGCTGGGAGCAGCACAAGGACCCAGCCTTTGTTCTGCACTTAATAAAT
A_33_P3280531	0.0181218	1.28581	down	0.928359	0.946204	1.44937	1.21811	0.857756	1.15288	A_33_P3280531	A_33_P3280531	NM_001257363	NM_001257363	NM_001257363	Hs.12068	1384	CRAT	carnitine O-acetyltransferase		THC2467214	GO:0004092(carnitine O-acetyltransferase activity)|GO:0005102(receptor binding)|GO:0005739(mitochondrion)|GO:0005743(mitochondrial inner membrane)|GO:0005777(peroxisome)|GO:0005782(peroxisomal matrix)|GO:0005783(endoplasmic reticulum)|GO:0006810(transport)|GO:0019254(carnitine metabolic process, CoA-linked)|GO:0033540(fatty acid beta-oxidation using acyl-CoA oxidase)|GO:0044255(cellular lipid met…	Homo sapiens carnitine O-acetyltransferase (CRAT), transcript variant 2, mRNA [NM_001257363]	chr9:131857134-131857075	hs|9q34.11	CCCGCCCTGCTGTATGATATTAATGTGGAAGGTCATCAATAAAGGGGAATTGTGTTGGTG
A_23_P24966	0.0181768	1.21647	down	-0.0791151	-0.191877	0.153767	0.0102998	-0.18724	0.225815	A_23_P24966	A_23_P24966	NM_171997	NM_171997	NM_171997	Hs.524085	9099	USP2	ubiquitin specific peptidase 2	ENST00000525735	THC2512821	GO:0000122(negative regulation of transcription from RNA polymerase II promoter)|GO:0004197(cysteine-type endopeptidase activity)|GO:0004843(ubiquitin-specific protease activity)|GO:0005515(protein binding)|GO:0005634(nucleus)|GO:0005737(cytoplasm)|GO:0005813(centrosome)|GO:0005938(cell cortex)|GO:0007049(cell cycle)|GO:0007517(muscle organ development)|GO:0016579(protein deubiquitination)|GO:003…	Homo sapiens ubiquitin specific peptidase 2 (USP2), transcript variant 2, mRNA [NM_171997]	chr11:119228528-119228469	hs|11q23.3	AGGCAGAAAACGGTGTATAAAGAAGTTCTCCATCCAGAGGTTCCCAAAGATCTTGGTGCT
[truncated: 770 more rows]
