# Supplementary material for: Expression Profiles of mRNA and lncRNA in HCT-8 Cells Infected With Cryptosporidium parvum IId Subtype
Source: Front Microbiol. 2018 Jun 27;9:1409. doi: 10.3389/fmicb.2018.01409 (PMC6036261; doi:10.3389/fmicb.2018.01409)
Supplement: TABLE S3 — The significantly differentially expressed lncRNAs. [file Table_3.XLSX]

## Sheet: Sheet1
Supplementary TABLE 3: The significantly aberrantly expressed lncRNAs
ProbeName	p	FC (abs)	Regulation	O1:gProcessedSignal(normalized)	O2:gProcessedSignal(normalized)	C1:gProcessedSignal(normalized)	C2:gProcessedSignal(normalized)	O3:gProcessedSignal(normalized)	C3:gProcessedSignal(normalized)	lncRNA_ProbeName	Probe Sequence	lncRNA ID	Chromosome	Strand	Start	End	exoncount	exonstart	exonend	gene	description	alias	known lncRNA name	class	database	Sense	Intronic	Bidirectional	Intergenic(10k)	length	Antisense	HOX	lincRNA	enhancer
p23258	0.000104547	1.27576	up	-2.45613	-2.50402	-2.85077	-2.83635	-2.53117	-2.85828	p23258	GTAGAGATGTTTTAAGGATGAGCAGAGCAGAACAACTTAGCAGTGGGATGTTAAAGGCAA	TCONS_00012253	6	-	113695863	113698013	2	113695863,113697244,	113695992,113698013,	XLOC_005808	Gene_id=XLOC_005808;Gene_name=linc-LAMA4-5;Transcript_id=TCONS_00012253;Transcript_name=linc-LAMA4-5;	XLOC_005808		Intergenic	HumanLincRNACatalog					898	NO	NO	NO	NO
p12106	0.000117199	1.77796	up	-2.32534	-2.50093	-3.20707	-3.21894	-2.35258	-3.2435	p12106	TCTTGCTTTCTGATTCCAATTCCAAGTCACAGTGGTTGGATGTTGTTGGTGAAGTGGAAA	ENST00000466064.1	3	+	179593163	179599397	2	179593163,179598675,	179593268,179599397,	ENSG00000243799.1	gene_id "ENSG00000243799.1"; transcript_id "ENST00000466064.1"; gene_type "antisense"; gene_status "NOVEL"; gene_name "PEX5L-AS1"; transcript_type "antisense"; transcript_status "KNOWN"; transcript_name "PEX5L-AS1-001"; level 1; tag "basic"; tag "exp_conf"; havana_gene "OTTHUMG00000157362.1"; havana_transcript "OTTHUMT00000348576.1";	ENST00000466064.1	PEX5L-AS1	Antisense	ENSEMBL					827	YES	NO	NO	NO
p20018	0.00012772	1.32966	up	-1.57017	-1.48485	-1.94506	-1.9662	-1.55629	-1.93323	p20018	TCTAATAAAGCTCAGCACAGAGGAGGCATAGAAAGACTGGGAAAAAAGCTTGGAAGGGTC	TCONS_00024381	16	+	48536185	48538305	2	48536185,48538280,	48536476,48538305,	XLOC_011708	Gene_id=XLOC_011708;Gene_name=linc-C16orf78-6;Transcript_id=TCONS_00024381;Transcript_name=linc-C16orf78-6;	XLOC_011708		Intergenic	HumanLincRNACatalog					316	NO	NO	NO	NO
p36473_v4	0.000207042	1.21904	up	1.31763	1.3805	1.08694	1.04996	1.34463	1.04863	p36473_v4	CTCACTCACACTGAGGCCTTGGGGACTGAGAGTGCGATGACATGGATCCTGCGGACAAAC	uc011kfw.2	7	+	74988428	75026252	8	74988428,74990643,74991241,74993901,74994523,74994832,75014358,75024246,	74988678,74990729,74991358,74994025,74994622,74994912,75014432,75026252,	STAG3L1	proteinID=;alignID=uc011kfw.2;kgID=uc011kfw.2;mRNA=AK303592;spID=;refseq=;protAcc=;description=Homo sapiens stromal antigen 3-like 1 (STAG3L1), non-coding RNA.;rfamAcc=;tRnaName=;	uc011kfw.2		Antisense	UCSC					2836	YES	NO	NO	NO
p33763	0.000219273	1.48995	down	-1.40627	-1.41254	-0.876892	-0.864306	-1.54234	-0.894151	p33763	CCTTCAGAAAGCCATGACATTGAAATAATGTGGTCATAACTCTTTCTTCAGTATACCAAT	uc021qve.1	12	-	10998447	11324224	6	10998447,10999643,11000970,11187380,11199618,11324020,	10998549,10999966,11001006,11187484,11199787,11324224,	PRH1-PRR4	proteinID=;alignID=uc021qve.1;kgID=uc021qve.1;mRNA=AB593030;spID=;refseq=;protAcc=;description=Homo sapiens PRH1-PRR4 readthrough (PRH1-PRR4), non-coding RNA.;rfamAcc=;tRnaName=;	uc021qve.1		Antisense	UCSC	ENST00000506868, ENST00000531678, ENST00000539179, ENST00000390673, ENST00000390677, ENST00000533467, ENST00000534866, ENST00000538986, ENST00000381852, ENST00000390675, ENST00000539585				938	YES	NO	NO	NO
p33576	0.000334564	1.67309	up	0.605779	0.788767	-0.0846506	-0.0759612	0.705065	0.0326793	p33576	ATTTTTCATGGGGAGAAACTCAGAAGTGGAGAGAACGTCTGAGGCTACATAGCCAGTACA	ENST00000428100.1	7	-	20173546	20180076	2	20173546,20179939,	20173878,20180076,	ENSG00000243004.1	gene_id "ENSG00000243004.1"; transcript_id "ENST00000428100.1"; gene_type "processed_transcript"; gene_status "NOVEL"; gene_name "AC005062.2"; transcript_type "processed_transcript"; transcript_status "PUTATIVE"; transcript_name "AC005062.2-002"; level 1; tag "exp_conf"; havana_gene "OTTHUMG00000152535.1"; havana_transcript "OTTHUMT00000326627.1";	ENST00000428100.1		Antisense	ENSEMBL					469	YES	NO	NO	NO
p36747_v4	0.000441987	1.24043	up	-1.57635	-1.60293	-1.91095	-1.89982	-1.53805	-1.83907	p36747_v4	CTCCATGATTTTGCAGGAAACAAGATAAAGCTGGTTGGTGGAGAATTTGAACTGGAGATG	ENST00000553119.1	14	+	19650041	19718563	5	19650041,19655733,19656088,19680594,19718325,	19650126,19655871,19656224,19680685,19718563,	ENSG00000225210.5	gene_id "ENSG00000225210.5"; transcript_id "ENST00000553119.1"; gene_type "lincRNA"; gene_status "NOVEL"; gene_name "AL589743.1"; transcript_type "lincRNA"; transcript_status "KNOWN"; transcript_name "AL589743.1-010"; level 2; tag "readthrough_transcript"; havana_gene "OTTHUMG00000150376.4"; havana_transcript "OTTHUMT00000409103.1";	ENST00000553119.1	AL589743.1	Intergenic	ENSEMBL					688	NO	NO	NO	NO
p1400	0.00046364	1.34879	up	-0.939868	-0.996178	-1.39843	-1.38635	-1.036	-1.48226	p1400	GAGAGGTCAGTCCTTATGTTGCCTTGGTGCTTTGAAAATTAAATGTCATGAACAAAGAGT	ENST00000433391.1	1	+	222817656	222856105	2	222817656,222854951,	222817804,222856105,	ENSG00000244697.1	gene_id "ENSG00000244697.1"; transcript_id "ENST00000433391.1"; gene_type "processed_transcript"; gene_status "PUTATIVE"; gene_name "RP11-378J18.5"; transcript_type "processed_transcript"; transcript_status "PUTATIVE"; transcript_name "RP11-378J18.5-001"; level 2; tag "basic"; havana_gene "OTTHUMG00000037651.1"; havana_transcript "OTTHUMT00000091816.1";	ENST00000433391.1		Antisense	ENSEMBL	ENST00000344441, ENST00000344507, ENST00000340535				1302	YES	NO	NO	NO
p34842_v4	0.000514294	1.34653	up	0.577868	0.609043	0.197073	0.210874	0.715766	0.206984	p34842_v4	CACCTAGCCAGTCCTGCCTCTCATTTTAAGGACCATGTTACTTCTGGGGTAGGCTCACCC	ENST00000592161.1	2	+	179387942	179392088	2	179387942,179391922,	179388363,179392088,	ENSG00000237298.2	gene_id "ENSG00000237298.2"; transcript_id "ENST00000592161.1"; gene_type "antisense"; gene_status "NOVEL"; gene_name "TTN-AS1"; transcript_type "antisense"; transcript_status "KNOWN"; transcript_name "TTN-AS1-037"; level 2; tag "RNA_Seq_supported_only"; tag "basic"; havana_gene "OTTHUMG00000133536.5"; havana_transcript "OTTHUMT00000458897.1";	ENST00000592161.1	TTN-AS1	Antisense	ENSEMBL					587	YES	NO	NO	NO
p22049	0.000521005	1.29646	up	-0.383108	-0.316131	-0.664127	-0.769492	-0.348713	-0.738068	p22049	GGATTTGAAAAGACTGACTAAAAAGAACCATGCACTGTAACTCTCAAGTATACAGGAATA	TCONS_00006832	3	+	47210662	47217364	2	47210662,47217206,	47210886,47217364,	XLOC_002636	Gene_id=XLOC_002636;Gene_name=linc-KLHL18-3;Transcript_id=TCONS_00006832;Transcript_name=linc-KLHL18-3;	XLOC_002636		Intergenic	HumanLincRNACatalog				ENST00000409792	382	NO	NO	NO	NO
p16027	0.000545825	1.68719	up	-2.31754	-2.19344	-2.98601	-3.14338	-2.39633	-3.0418	p16027	CCTGTAAATCCCAACTATCAAAAATCACACCCAGGAATCCAAATTAGCATTATTATGTCA	ENST00000522026.1	8	+	10698085	10704011	3	10698085,10699142,10703727,	10698138,10699244,10704011,	ENSG00000253695.1	gene_id "ENSG00000253695.1"; transcript_id "ENST00000522026.1"; gene_type "antisense"; gene_status "NOVEL"; gene_name "RP11-177H2.2"; transcript_type "antisense"; transcript_status "KNOWN"; transcript_name "RP11-177H2.2-001"; level 2; tag "basic"; havana_gene "OTTHUMG00000163822.1"; havana_transcript "OTTHUMT00000375784.1";	ENST00000522026.1		Antisense	ENSEMBL			ENST00000519088		439	NO	NO	NO	NO
p42535_v4	0.000593611	1.79415	up	-2.05784	-2.21196	-3.02444	-3.02317	-2.34235	-3.09444	p42535_v4	CTGCAGCTTAGGGATAGCATAGAATCAGTAATAGTTGAAAAATTTGCAACACTTCAAATG	XR_429175.1	12	+	93772579	93775552	2	93772579,93774568,	93772806,93775552,	none					RefSeq					1211	NO	NO	NO	NO
p17058	0.000614763	1.37742	up	-0.389643	-0.34264	-0.928023	-0.816589	-0.419062	-0.79263	p17058	GGCACCTGGGACTCAAGACGAGATAACCGCTTTATCAGATTAAAGACTGCGATTGGCAAA	ENST00000602441.1	X	-	101854584	101914640	3	101854584,101904571,101914583,	101854843,101904642,101914640,	ENSG00000270050.1	gene_id "ENSG00000270050.1"; transcript_id "ENST00000602441.1"; gene_type "antisense"; gene_status "NOVEL"; gene_name "RP4-769N13.7"; transcript_type "antisense"; transcript_status "KNOWN"; transcript_name "RP4-769N13.7-001"; level 2; tag "basic"; havana_gene "OTTHUMG00000183959.1"; havana_transcript "OTTHUMT00000467605.1";	ENST00000602441.1		Antisense	ENSEMBL					387	YES	NO	NO	NO
p14146	0.000632305	1.36252	up	0.124104	0.125918	-0.415161	-0.277502	0.0557173	-0.340439	p14146	CATCATGACTTCTGTCCAAGGTGTGCTCGGAAATCTCTTCCTTAACTGTGACTTTCTGAC	ENST00000413358.2	6	-	30262183	30294674	4	30262183,30263908,30282045,30294636,	30262741,30264014,30282259,30294674,	ENSG00000231074.3	gene_id "ENSG00000231074.3"; transcript_id "ENST00000413358.2"; gene_type "antisense"; gene_status "KNOWN"; gene_name "HCG18"; transcript_type "antisense"; transcript_status "KNOWN"; transcript_name "HCG18-005"; level 2; tag "basic"; havana_gene "OTTHUMG00000031138.4"; havana_transcript "OTTHUMT00000256036.2";	ENST00000413358.2	HCG18	Antisense	ENSEMBL					916	YES	NO	NO	NO
p15904	0.000801015	1.33973	up	-0.755979	-0.800579	-1.19273	-1.14317	-0.654932	-1.1414	p15904	AGGCTGACTCAATGTAAGGACTCTGCCTGAGAAATTTTATACATTCCTCCAAAGAAAAAA	ENST00000522828.1	8	-	120233333	120259055	5	120233333,120235523,120236489,120256534,120258969,	120233647,120235627,120236552,120256570,120259055,	ENSG00000253972.1	gene_id "ENSG00000253972.1"; transcript_id "ENST00000522828.1"; gene_type "lincRNA"; gene_status "NOVEL"; gene_name "RP11-4K16.2"; transcript_type "lincRNA"; transcript_status "KNOWN"; transcript_name "RP11-4K16.2-005"; level 2; tag "basic"; havana_gene "OTTHUMG00000164978.1"; havana_transcript "OTTHUMT00000381245.1";	ENST00000522828.1		Intergenic	ENSEMBL					603	YES	NO	NO	NO
p41869_v4	0.000914673	1.26152	down	0.149231	0.1842	0.554608	0.491408	0.138838	0.431755	p41869_v4	TGCTATGTAAGATTATGAGTGATCCTCCCTCTATTTTGCAAACAGTCTGTAAGTAACTGA	NR_027406.1	9	+	127115751	127121465	1	127115751,	127121465,	none					RefSeq					5714	NO	NO	NO	NO
p10139	0.000949067	1.31287	up	0.398268	0.503867	0.0998949	0.0709442	0.437228	-0.0096345	p10139	CAGACTGTCTATATTCAACCCAGTATCCAAGAATTTCTTTACCACCATCACATTCAGGTT	ENST00000592182.1	2	+	179392719	179403497	4	179392719,179400458,179402330,179403424,	179393210,179400555,179402418,179403497,	ENSG00000237298.2	gene_id "ENSG00000237298.2"; transcript_id "ENST00000592182.1"; gene_type "antisense"; gene_status "NOVEL"; gene_name "TTN-AS1"; transcript_type "antisense"; transcript_status "KNOWN"; transcript_name "TTN-AS1-041"; level 2; tag "RNA_Seq_supported_only"; tag "basic"; havana_gene "OTTHUMG00000133536.5"; havana_transcript "OTTHUMT00000458905.1";	ENST00000592182.1	TTN-AS1	Antisense	ENSEMBL					749	YES	NO	NO	NO
p21695	0.000950718	1.74635	up	-0.566202	-0.425779	-1.30207	-1.32876	-0.345193	-1.11938	p21695	GCAGATGTGATTCGAGTCTTCCAGCAACACCACCTCACTCTGCTTTGCACAATCACTCCA	TCONS_00029025	21	+	43136001	43136808	2	43136001,43136534,	43136020,43136808,	XLOC_013949	Gene_id=XLOC_013949;Gene_name=linc-UMODL1-3;Transcript_id=TCONS_00029025;Transcript_name=linc-UMODL1-3;	XLOC_013949		Intergenic	HumanLincRNACatalog					293	NO	NO	NO	NO
p2724	0.000997201	1.20395	up	-0.924215	-0.85027	-1.11362	-1.14583	-0.87093	-1.18928	p2724	CATGTTTCAAAAGCAGACACAGAAATAATTTCCAGAGAAATGAGCTGGGGGAAAACAGAA	ENST00000525573.1	11	+	35677774	35682887	4	35677774,35678212,35679771,35682758,	35678076,35678406,35679948,35682887,	ENSG00000254686.1	gene_id "ENSG00000254686.1"; transcript_id "ENST00000525573.1"; gene_type "lincRNA"; gene_status "NOVEL"; gene_name "RP1-276E15.1"; transcript_type "lincRNA"; transcript_status "KNOWN"; transcript_name "RP1-276E15.1-001"; level 2; tag "basic"; havana_gene "OTTHUMG00000166311.1"; havana_transcript "OTTHUMT00000389080.1";	ENST00000525573.1		Intergenic	ENSEMBL				ENST00000299413	802	NO	NO	NO	NO
p20311	0.00105716	1.59626	up	-2.99878	-2.74553	-3.59182	-3.54375	-2.85314	-3.48597	p20311	GGTCTTAGCCACATCCTCCAGTCCATCTGGACTAGCAATAAAGCTGACATTTTAATCCCT	TCONS_00025383	17	+	38679551	38683253	2	38679551,38682695,	38679907,38683253,	XLOC_012197	Gene_id=XLOC_012197;Gene_name=linc-TMEM99-4;Transcript_id=TCONS_00025383;Transcript_name=linc-TMEM99-4;	XLOC_012197		Intergenic	HumanLincRNACatalog					914	NO	NO	NO	NO
p16059	0.00115097	3.64406	up	-2.69685	-2.95235	-4.66821	-5.15616	-3.10587	-4.52734	p16059	AGAATACAATCAGAGGTGAGTTCCCTGAAATCAAGGACACTGCCTTATCTAATGGTGCTG	ENST00000519197.1	8	+	19936815	19975953	2	19936815,19975145,	19937033,19975953,	ENSG00000253775.1	gene_id "ENSG00000253775.1"; transcript_id "ENST00000519197.1"; gene_type "antisense"; gene_status "NOVEL"; gene_name "AC100802.3"; transcript_type "antisense"; transcript_status "KNOWN"; transcript_name "AC100802.3-001"; level 2; tag "basic"; havana_gene "OTTHUMG00000163744.1"; havana_transcript "OTTHUMT00000375116.1";	ENST00000519197.1		Antisense	ENSEMBL					1026	NO	NO	NO	NO
p7098	0.00132652	1.24249	down	-2.66405	-2.62031	-2.27559	-2.29813	-2.53419	-2.30514	p7098	GTGGGGAGCTATTTTGCTATGACTTCTGGCCAGTGTACTTTATTTTAAATTTAGTTTTGA	ENST00000579188.1	17	-	80358578	80359258	1	80358578,	80359258,	ENSG00000264812.1	gene_id "ENSG00000264812.1"; transcript_id "ENST00000579188.1"; gene_type "sense_intronic"; gene_status "NOVEL"; gene_name "RP13-20L14.4"; transcript_type "sense_intronic"; transcript_status "KNOWN"; transcript_name "RP13-20L14.4-001"; level 2; tag "basic"; havana_gene "OTTHUMG00000178680.2"; havana_transcript "OTTHUMT00000442907.2";	ENST00000579188.1		Sense	ENSEMBL		ENST00000313056			680	NO	NO	NO	NO
p21328	0.001379	1.45127	down	-1.95086	-1.92715	-1.37353	-1.26252	-1.8009	-1.43092	p21328	TGAAAAGCTATTCTAGTTCTTTCAATGTGCCATAATGGTATAGGAGCAAATGTTTCTGCT	TCONS_00004032	2	+	220658076	220659218	3	220658076,220658792,220659138,	220658139,220658892,220659218,	XLOC_001870	Gene_id=XLOC_001870;Gene_name=linc-CCDC140-9;Transcript_id=TCONS_00004032;Transcript_name=linc-CCDC140-9;	XLOC_001870		Intergenic	HumanLincRNACatalog					243	NO	NO	NO	NO
p24908	0.00139124	1.53456	up	-0.448874	-0.533065	-1.00664	-1.25778	-0.523894	-1.0949	p24908	CCTGACAAAGTAATGTTAGAGATGTGCTGACAGCTTTACAATAGATATTCTCCAACTAAT	NR_028408.1	12	-	46119502	46121704	1	46119502,	46121704,	LOC400027	ID=rna26562;Name=NR_028408.1;Parent=gene22277;Dbxref=GeneID:400027,Genbank:NR_028408.1;gbkey=misc_RNA;product=uncharacterized LOC400027;transcript_id=NR_028408.1|ID=gene22277;Name=LOC400027;Dbxref=GeneID:400027;description=uncharacterized LOC400027;gbkey=Gene;gene=LOC400027	RefSeq_1503_2202		Intergenic	RefSeq					2202	NO	NO	YES	NO
p36570_v4	0.00144648	1.3729	up	-0.159856	-0.345885	-0.697234	-0.66607	-0.194759	-0.708868	p36570_v4	GGAGATTGTCCTGATACTAAGGACAAGTATGCTCATATGACATTAACAGACAAGACACTT	ENST00000417860.1	10	-	89079612	89090709	3	89079612,89086386,89090648,	89079956,89086429,89090709,	ENSG00000223482.2	gene_id "ENSG00000223482.2"; transcript_id "ENST00000417860.1"; gene_type "antisense"; gene_status "NOVEL"; gene_name "RP11-322M19.1"; transcript_type "antisense"; transcript_status "KNOWN"; transcript_name "RP11-322M19.1-009"; level 2; tag "basic"; havana_gene "OTTHUMG00000018671.1"; havana_transcript "OTTHUMT00000049207.1";	ENST00000417860.1		Antisense	ENSEMBL					448	NO	NO	NO	NO
p34638_v4	0.00147451	1.35232	up	1.56795	1.59785	1.06105	1.21925	1.63726	1.21646	p34638_v4	AGAGTGAGGAGACCATAGCTGCACAGCCAGAGATGGGGTTCCATCATGTTTTCCAGGCTG	ENST00000597683.1	19	+	24216250	24249490	7	24216250,24228985,24231738,24232206,24246617,24247348,24248264,	24216423,24229081,24231816,24232350,24246743,24247471,24249490,	ENSG00000268362.1	gene_id "ENSG00000268362.1"; transcript_id "ENST00000597683.1"; gene_type "lincRNA"; gene_status "NOVEL"; gene_name "CTD-2017D11.1"; transcript_type "lincRNA"; transcript_status "KNOWN"; transcript_name "CTD-2017D11.1-002"; level 2; tag "basic"; havana_gene "OTTHUMG00000183392.1"; havana_transcript "OTTHUMT00000466449.1";	uc002nrr.1;UCSC_5083_1970	CTD-2017D11.1	Intergenic	ENSEMBL					1966	YES	NO	YES	NO
p43340_v4	0.00155286	1.81666	up	-0.713982	-1.00058	-1.78731	-1.59788	-0.713648	-1.62689	p43340_v4	CAAAGAAACTTTTTCATTTGTCATCCAACCAATAAATGGACAGAAGCTGTTAGAAGCTCT	XR_429936.1	17	+	26373823	26375952	2	26373823,26374942,	26373857,26375952,	none					RefSeq					1044	NO	NO	NO	NO
p10318	0.00159552	1.35987	down	-2.78384	-2.84643	-2.27772	-2.3785	-2.82537	-2.46902	p10318	AGTTTTGTTTCAGAACCGCTTCCTCAAGCTTCTTTTGCCTTTAAAAGCTTCCTCTTGCCC	ENST00000439601.1	2	+	242875986	242908271	2	242875986,242908077,	242876361,242908271,	ENSG00000233806.2	gene_id "ENSG00000233806.2"; transcript_id "ENST00000439601.1"; gene_type "processed_transcript"; gene_status "NOVEL"; gene_name "AC131097.3"; transcript_type "retained_intron"; transcript_status "KNOWN"; transcript_name "AC131097.3-005"; level 2; havana_gene "OTTHUMG00000151343.2"; havana_transcript "OTTHUMT00000322409.1";	ENST00000439601.1		Intergenic	ENSEMBL	ENST00000429947, ENST00000429947, ENST00000415434, ENST00000415434, ENST00000430555				569	NO	NO	NO	NO
p21000	0.00160239	1.33292	down	-1.19691	-1.23112	-0.811685	-0.6946	-1.09013	-0.768113	p21000	GCGCGTGACCTTCCACGGGGCCAGGACCGGAAAACTAGACAGCAGTGATCTTTTTAAAAC	TCONS_00004623	2	-	238832144	238842875	2	238832144,238842785,	238832364,238842875,	XLOC_002534	Gene_id=XLOC_002534;Gene_name=linc-RAB17-2;Transcript_id=TCONS_00004623;Transcript_name=linc-RAB17-2;	XLOC_002534		Intergenic	HumanLincRNACatalog					310	NO	NO	NO	NO
p13134	0.0016092	1.56448	up	0.334161	0.320925	-0.24211	-0.46406	0.380985	-0.19482	p13134	ATTTGAAATCAGAAGCGCAATAGGCATAACTTCAGCTCAAGATCCCAGAGGAAGAGGAGC	ENST00000507251.1	5	-	33424130	33440725	2	33424130,33440310,	33424252,33440725,	ENSG00000249572.1	gene_id "ENSG00000249572.1"; transcript_id "ENST00000507251.1"; gene_type "antisense"; gene_status "NOVEL"; gene_name "CTD-2203K17.1"; transcript_type "antisense"; transcript_status "KNOWN"; transcript_name "CTD-2203K17.1-001"; level 1; tag "basic"; tag "exp_conf"; havana_gene "OTTHUMG00000162003.1"; havana_transcript "OTTHUMT00000366714.1";	TCONS_00009633;XLOC_004773	CTD-2203K17.1	Antisense	ENSEMBL			ENST00000502553		537	NO	NO	NO	NO
p28004	0.00175339	1.29196	up	-0.214709	-0.178841	-0.545029	-0.639311	-0.159229	-0.477126	p28004	TTCCACACCCCCCAAGTGGGGATCTTAATTGTGAAGTAATGAAATCTTCTGCCAAACCTC	nc-HOXB9-185	17	+	44063157	44063306	1	44063157,	44063306,	nc-HOXB9-185	transcript_type=TAR Transcripts	nc-HOXB9-185		Intronic	HOX Loci		ENST00000344290			150	NO	YES	NO	NO
p5782	0.00175738	1.33819	down	-0.321693	-0.365247	0.109788	-0.025829	-0.459624	0.0303098	p5782	AGCCAACAAGCAGCATTTGAGAGGATATCACCATTTTAGGAACACCTCCTTAAGAGCCAC	ENST00000558838.1	15	+	101835623	101845942	2	101835623,101843663,	101835934,101845942,	ENSG00000259172.1	gene_id "ENSG00000259172.1"; transcript_id "ENST00000558838.1"; gene_type "antisense"; gene_status "NOVEL"; gene_name "RP11-299G20.2"; transcript_type "antisense"; transcript_status "KNOWN"; transcript_name "RP11-299G20.2-001"; level 2; tag "basic"; havana_gene "OTTHUMG00000172092.1"; havana_transcript "OTTHUMT00000416802.1";	ASO3478;asoverlaps_161_2663		Antisense	ENSEMBL					2590	YES	NO	NO	NO
p41894_v4	0.00183509	1.21552	down	1.35677	1.26143	1.58941	1.53461	1.28163	1.62053	p41894_v4	AGAACAGAGCAGGAGCTGCGGGAGATCAAGGTGCCCACTGGTTCCAGATTTTGTCATGCC	XR_428610.1	9	+	138054732	138056624	3	138054732,138055843,138056559,	138054820,138055926,138056624,	none					RefSeq					236	NO	NO	NO	NO
p34659_v4	0.00188457	1.26197	up	-1.50295	-1.44008	-1.73655	-1.80139	-1.47078	-1.88288	p34659_v4	AAGTCCCTAGCAACGGCTGCGGAGGGAGATTCCACCTAGGTCCGTGCAGGTTACAAATGG	ENST00000595010.1	19	+	52452414	52484620	3	52452414,52479643,52484179,	52452488,52479826,52484620,	ENSG00000269235.1	gene_id "ENSG00000269235.1"; transcript_id "ENST00000595010.1"; gene_type "antisense"; gene_status "NOVEL"; gene_name "CTC-429C10.4"; transcript_type "antisense"; transcript_status "KNOWN"; transcript_name "CTC-429C10.4-001"; level 2; tag "basic"; havana_gene "OTTHUMG00000182537.1"; havana_transcript "OTTHUMT00000462277.1";	ENST00000595010.1	CTC-429C10.4	Antisense	ENSEMBL				ENST00000293471	698	YES	NO	NO	NO
p43082_v4	0.00192059	1.43174	up	-1.85776	-2.02397	-2.38122	-2.55916	-1.93792	-2.43258	p43082_v4	AGTGTTGAGTATCTTTTACCTTTCTCCAGAGTACTGTTCTTACTTTTGGATAGTGCTTCT	NR_110100.1	15	+	83419315	83423789	2	83419315,83423380,	83419466,83423789,	none					RefSeq					560	NO	NO	NO	NO
p2076	0.00199122	1.41194	down	-0.0146721	0.154001	0.662297	0.563492	0.189104	0.595684	p2076	TGAGCTTTTTCAAGGCGCTTATTTTATGGCAGCGTATTAAACTTCTTTGATATTCAAGTG	ENST00000421806.1	10	+	98752206	98755716	1	98752206,	98755716,	ENSG00000231025.1	gene_id "ENSG00000231025.1"; transcript_id "ENST00000421806.1"; gene_type "antisense"; gene_status "NOVEL"; gene_name "RP11-175O19.4"; transcript_type "antisense"; transcript_status "KNOWN"; transcript_name "RP11-175O19.4-001"; level 2; tag "basic"; havana_gene "OTTHUMG00000154966.1"; havana_transcript "OTTHUMT00000337843.1";	ENST00000421806.1		Antisense	ENSEMBL				ENST00000371070, ENST00000286067, ENST00000266058	3510	NO	NO	NO	NO
p20733	0.00199402	1.32653	up	-2.05626	-2.00566	-2.4575	-2.42378	-1.91948	-2.32308	p20733	TCAGGACCTGTTATGCTGGGTCTCAGAATGCGGAAACTCTCCCTGTCCGAGGTGGAACAG	TCONS_00027121	19	+	56905049	56910523	5	56905049,56905585,56909249,56909645,56910262,	56905422,56905753,56909357,56909752,56910523,	XLOC_013167	Gene_id=XLOC_013167;Gene_name=linc-ZNF583-1;Transcript_id=TCONS_00027121;Transcript_name=linc-ZNF583-1;	XLOC_013167		Divergent	HumanLincRNACatalog			ENST00000301310, ENST00000301310	ENST00000291598	1017	NO	NO	NO	NO
p1311	0.00201265	1.4998	up	-2.34457	-2.53134	-2.90616	-3.09885	-2.36202	-2.98722	p1311	GGTCACCTTGCTTTCTTTGCTCTTGATTGTTTTCTAGCCCTACTTCTGTGACTACATTAA	ENST00000417409.1	1	+	190449508	190463427	2	190449508,190462967,	190449554,190463427,	ENSG00000241505.1	gene_id "ENSG00000241505.1"; transcript_id "ENST00000417409.1"; gene_type "processed_transcript"; gene_status "PUTATIVE"; gene_name "RP11-161I10.1"; transcript_type "processed_transcript"; transcript_status "PUTATIVE"; transcript_name "RP11-161I10.1-001"; level 2; tag "basic"; havana_gene "OTTHUMG00000040635.1"; havana_transcript "OTTHUMT00000097707.1";	ENCODE_1780_506;TCONS_00000356;XLOC_000505;TCONS_00000357;XLOC_000505;TCONS_00000358;XLOC_000505		Intergenic	ENSEMBL				ENST00000534846	506	NO	NO	NO	YES
p15181	0.00203834	1.34423	up	-1.5811	-1.63657	-2.04392	-2.13991	-1.75925	-2.07344	p15181	TTCACGCTCCTGAGCAGAGCCTTCCGGTGCTTTACTCGACGCCACAAATAGTGCAGGGTT	ENST00000435354.1	7	-	156432125	156433257	2	156432125,156433229,	156432642,156433257,	ENSG00000182648.7	gene_id "ENSG00000182648.7"; transcript_id "ENST00000435354.1"; gene_type "processed_transcript"; gene_status "NOVEL"; gene_name "AC073871.2"; transcript_type "processed_transcript"; transcript_status "KNOWN"; transcript_name "AC073871.2-001"; level 2; havana_gene "OTTHUMG00000141315.3"; havana_transcript "OTTHUMT00000280665.1";	ENST00000435354.1		Divergent	ENSEMBL			ENST00000405335	ENST00000392740	545	NO	NO	NO	NO
p18378	0.00205471	1.2951	up	-1.52841	-1.65496	-1.99422	-2.02675	-1.62507	-1.90667	p18378	AATTTACAGAAGGGTTTGTTTTTGGGGGGTCTTTCTTATTCCTCCCAGGAGGGAATAAAT	TCONS_00019778	11	-	119478389	119489008	2	119478389,119488906,	119486120,119489008,	XLOC_009577	Gene_id=XLOC_009577;Gene_name=linc-THY1-1;Transcript_id=TCONS_00019778;Transcript_name=linc-THY1-1;	XLOC_009577		Intergenic	HumanLincRNACatalog					7833	NO	NO	NO	NO
p12582	0.00206085	1.56959	down	-1.10158	-1.12374	-0.343757	-0.622828	-1.05931	-0.366872	p12582	AGACTCCTATCCGCGAGATACCTGCTGTAATTTCGCTGTGGTTCGTGAGGACGCGTCCTG	ENST00000507044.1	4	+	1243087	1244234	2	1243087,1243898,	1243490,1244234,	ENSG00000196810.4	gene_id "ENSG00000196810.4"; transcript_id "ENST00000507044.1"; gene_type "antisense"; gene_status "KNOWN"; gene_name "CTBP1-AS1"; transcript_type "antisense"; transcript_status "KNOWN"; transcript_name "CTBP1-AS1-001"; level 1; tag "basic"; tag "exp_conf"; havana_gene "OTTHUMG00000160166.2"; havana_transcript "OTTHUMT00000359476.1";	ENST00000507044.1	CTBP1-AS1	Antisense	ENSEMBL					739	NO	NO	NO	NO
p1230	0.00212886	1.56573	up	0.171654	0.0807554	-0.605887	-0.63551	0.0850642	-0.361643	p1230	TGTGGGTGTAATTGGTAGTGTTCTGTCCCTCCAAGGAGTTAATAAAACAAAGCAAACATA	ENST00000452809.1	1	+	155531863	155533735	2	155531863,155533040,	155532077,155533735,	ENSG00000235919.3	gene_id "ENSG00000235919.3"; transcript_id "ENST00000452809.1"; gene_type "processed_transcript"; gene_status "NOVEL"; gene_name "ASH1L-AS1"; transcript_type "antisense"; transcript_status "KNOWN"; transcript_name "ASH1L-AS1-001"; level 2; tag "basic"; havana_gene "OTTHUMG00000014012.2"; havana_transcript "OTTHUMT00000039405.2";	ENST00000452809.1	ASH1L-AS1	Antisense	ENSEMBL					909	YES	NO	NO	NO
RNA147353|p0457_imsncRNA848	0.0022056	1.48075	up	-0.016732	-0.263461	-0.761881	-0.735549	-0.154152	-0.635897	RNA147353|p0457_imsncRNA848	GCTGTGTGGTTTTGTTGTGGTGAGAAGACTAAGGCACTGAAGTATTTTTTAAATGAAAGG	RNA147353|p0457_imsncRNA848													unpublished data					NA	NO	NO	NO	NO
p23205	0.00221515	1.31831	down	0.780505	0.696504	1.22984	1.06779	0.799319	1.17476	p23205	GGAGCTACCCAACCTGTGGTTATATGGTGTTGGTTTCCATTTTTTGTTTGTTTGCTTGTT	TCONS_00012702	6	-	34247382	34249098	2	34247382,34247922,	34247848,34249098,	XLOC_005690	Gene_id=XLOC_005690;Gene_name=linc-C6orf1-1;Transcript_id=TCONS_00012702;Transcript_name=linc-C6orf1-1;	XLOC_005690		Intergenic	HumanLincRNACatalog				ENST00000358797	1642	NO	NO	NO	NO
p21073	0.00224982	1.67125	up	-2.32167	-2.33995	-3.02956	-3.03763	-2.0552	-2.87241	p21073	AACTTTACTGGGCAAAGAATAGAAAATGTTGGTTTGGACCCTCCTTCACTATCTGGGGCC	TCONS_00003611	2	+	27938768	27977766	4	27938768,27939713,27975738,27977427,	27939599,27939885,27975821,27977766,	XLOC_001406	Gene_id=XLOC_001406;Gene_name=linc-MRPL33-1;Transcript_id=TCONS_00003611;Transcript_name=linc-MRPL33-1;	XLOC_001406		Intergenic	HumanLincRNACatalog			ENST00000379677		1425	NO	NO	NO	NO
RNA95589|RNS_671_139	0.00225331	1.25685	down	-1.80468	-1.75809	-1.47185	-1.35757	-1.68908	-1.433	RNA95589|RNS_671_139	ACACTTCTGCTTAGTGAGGGATAGTGTGCCCCAGGCAGGCCACCTGCCTTCCGCAACTCG	RNA95589|RNS_671_139													http://research.imb.uq.edu.au/rnadb/NoncodingRNASearchV2.zip					NA	NO	NO	NO	NO
p16079	0.00226409	1.39555	down	-2.02722	-2.2294	-1.58738	-1.64273	-2.02715	-1.61117	p16079	TGAGTCAGCTGTCGTTCATATCTTTGTTACCTGTGAATGCACAAAATTTGCTCTGTATGA	ENST00000500853.1	8	+	23082733	23088439	3	23082733,23085578,23087460,	23083636,23085666,23088439,	ENSG00000246582.2	gene_id "ENSG00000246582.2"; transcript_id "ENST00000500853.1"; gene_type "processed_transcript"; gene_status "NOVEL"; gene_name "RP11-1149O23.3"; transcript_type "antisense"; transcript_status "KNOWN"; transcript_name "RP11-1149O23.3-002"; level 2; tag "basic"; havana_gene "OTTHUMG00000163784.1"; havana_transcript "OTTHUMT00000375452.1";	NR_033928;RefSeq_1768_1970;TCONS_00014464;XLOC_006742		Antisense	ENSEMBL			ENST00000221132		1970	NO	NO	NO	NO
p33898	0.00230407	1.75389	down	7.82383	8.01206	8.77881	8.71607	7.73095	8.50364	p33898	GAGTAAAAAATTTAACACCCATAGTAGGCCTAAAAGCAGCCACCAATTAAGAAAGCGTTC	HIT000325986	M	+	1991	2233	1	1991,	2233,	HIX0080295	None	H-InvDB_2549_243		Intergenic	H-InvDB					242	NO	NO	NO	NO
p10130	0.00232022	1.27428	up	0.27769	0.407093	0.0453031	-0.0320728	0.414399	0.036898	p10130	GTATCCAAGAATTTCTTTACCACCATCACATTCAGGTTTCTCCCACTGTAGAGTGACACT	ENST00000588804.1	2	+	179388018	179403519	5	179388018,179393450,179400458,179402330,179403424,	179388363,179393540,179400555,179402418,179403519,	ENSG00000237298.2	gene_id "ENSG00000237298.2"; transcript_id "ENST00000588804.1"; gene_type "antisense"; gene_status "NOVEL"; gene_name "TTN-AS1"; transcript_type "antisense"; transcript_status "KNOWN"; transcript_name "TTN-AS1-017"; level 2; tag "RNA_Seq_supported_only"; tag "basic"; havana_gene "OTTHUMG00000133536.5"; havana_transcript "OTTHUMT00000458898.1";	ENST00000588804.1	TTN-AS1	Antisense	ENSEMBL					715	YES	NO	NO	NO
p3424	0.00235566	1.22061	down	-1.88763	-1.81166	-1.5457	-1.53852	-1.75035	-1.50259	p3424	AAGGTATGAGAGAGGAGACAAACGGAAACCATTCTCCCTTATCTCCAGCTCCAAATTTCC	ENST00000544890.1	12	-	123743523	123745766	3	123743523,123744820,123745372,	123743695,123745050,123745766,	ENSG00000235423.3	gene_id "ENSG00000235423.3"; transcript_id "ENST00000544890.1"; gene_type "3prime_overlapping_ncrna"; gene_status "NOVEL"; gene_name "RP11-282O18.3"; transcript_type "3prime_overlapping_ncrna"; transcript_status "KNOWN"; transcript_name "RP11-282O18.3-003"; level 2; havana_gene "OTTHUMG00000168853.2"; havana_transcript "OTTHUMT00000401385.1";	ENST00000544890.1		Antisense	ENSEMBL	ENST00000261692				796	YES	NO	NO	NO
p30161	0.00240049	1.53528	down	-3.31166	-3.35975	-2.85055	-2.54519	-3.29243	-2.7126	p30161	CCTGCTATCTGGAACAACTTCCTCCCAGACTAAGTGAGAAATAAACTTCTGTTTTCTATA	XR_110793.1	9	+	46335986	46340631	2	46335986,46340452,	46336148,46340631,	LOC100507284	ID=rna20082;Name=XR_110793.1;Parent=gene17068;Dbxref=GeneID:100507284,Genbank:XR_110793.1;gbkey=misc_RNA;product=uncharacterized LOC100507284;transcript_id=XR_110793.1|ID=gene17068;Name=LOC100507284;Dbxref=GeneID:100507284;gbkey=Gene;gene=LOC100507284	XR_110793.1		Intergenic	RefSeq					341	NO	NO	NO	NO
p36680_v4	0.00243171	1.30736	up	0.648519	0.54697	0.136189	0.275526	0.53242	0.156232	p36680_v4	GAACTCATTTTATCTGCCACGACCCAGAAGCATGAGTTCTTCTGTTTCTTCTGCGTGGGT	ENST00000499953.2	11	+	9779842	9812791	4	9779842,9801922,9804586,9812415,	9780050,9802122,9804656,9812791,	ENSG00000246273.2	gene_id "ENSG00000246273.2"; transcript_id "ENST00000499953.2"; gene_type "processed_transcript"; gene_status "NOVEL"; gene_name "SBF2-AS1"; transcript_type "processed_transcript"; transcript_status "KNOWN"; transcript_name "SBF2-AS1-003"; level 2; havana_gene "OTTHUMG00000165875.1"; havana_transcript "OTTHUMT00000386804.1";	ENST00000499953	SBF2-AS1	Antisense	ENSEMBL				ENST00000318950	854	YES	NO	YES	NO
p22857	0.00252186	3.73171	up	-2.34963	-2.29701	-4.57751	-4.66164	-2.91975	-4.02675	p22857	GACATACAAAGGCCCAAGTCTTCCAGAACTGAAAACAGTAATAAAACCTTCATTTATCTG	TCONS_00009823	5	-	178365677	178368084	2	178365677,178366752,	178366632,178368084,	XLOC_005104	Gene_id=XLOC_005104;Gene_name=linc-ZNF354A-1;Transcript_id=TCONS_00009823;Transcript_name=linc-ZNF354A-1;	XLOC_005104		Divergent	HumanLincRNACatalog			ENST00000519564	ENST00000523286	2287	NO	NO	NO	NO
p29513	0.00261113	1.2992	up	0.525497	0.422007	0.0652771	0.047767	0.332364	0.0339399	p29513	GTTGCCCATTTTCTCACTTCCTGTTTGTGTGTCAAGGAGTATTAATAAATCTTTGCCTAT	ENST00000430302.1	9	-	46686632	46688137	2	46686632,46687553,	46686829,46688137,	ENSG00000204802.3	gene_id "ENSG00000204802.3"; transcript_id "ENST00000430302.1"; gene_type "processed_transcript"; gene_status "NOVEL"; gene_name "RP11-111F5.4"; transcript_type "processed_transcript"; transcript_status "KNOWN"; transcript_name "RP11-111F5.4-004"; level 2; havana_gene "OTTHUMG00000013301.1"; havana_transcript "OTTHUMT00000037091.1";	ENST00000430302.1		Intergenic	ENSEMBL					781	NO	NO	NO	NO
p10145	0.00269292	1.30081	up	-1.04363	-1.14777	-1.58092	-1.46542	-1.19004	-1.47334	p10145	TAATGAAAAGGGAGTCAGCTTTACTGGTGAAATAAAAGGACCAAACATGGCTTGCTTCTT	ENST00000450692.2	2	+	179393466	179403645	4	179393466,179400458,179402087,179403424,	179393540,179400555,179402418,179403645,	ENSG00000237298.2	gene_id "ENSG00000237298.2"; transcript_id "ENST00000450692.2"; gene_type "antisense"; gene_status "NOVEL"; gene_name "TTN-AS1"; transcript_type "antisense"; transcript_status "KNOWN"; transcript_name "TTN-AS1-026"; level 2; tag "RNA_Seq_supported_only"; tag "basic"; havana_gene "OTTHUMG00000133536.5"; havana_transcript "OTTHUMT00000458916.1";	ENST00000450692.2	TTN-AS1	Antisense	ENSEMBL					723	YES	NO	NO	NO
p3566	0.00304162	1.20763	up	-0.219491	-0.310666	-0.58346	-0.485634	-0.298276	-0.575871	p3566	AGAGCTCTAAGTGTGGTCAGGAGAGAAACACATGCAAAGATTATGCTGGCTGGAAGGAAA	ENST00000543515.1	12	+	13080691	13133309	3	13080691,13132457,13132933,	13080737,13132556,13133309,	ENSG00000247498.3	gene_id "ENSG00000247498.3"; transcript_id "ENST00000543515.1"; gene_type "antisense"; gene_status "NOVEL"; gene_name "RP11-392P7.6"; transcript_type "antisense"; transcript_status "KNOWN"; transcript_name "RP11-392P7.6-004"; level 2; tag "basic"; havana_gene "OTTHUMG00000168719.2"; havana_transcript "OTTHUMT00000400998.1";	ENST00000543515.1		Antisense	ENSEMBL					521	YES	NO	NO	NO
p9612	0.00306129	1.28297	down	1.26595	1.3466	1.66638	1.65039	1.18778	1.56202	p9612	ATGTTGAGCACCGTGCTGCTGGCCGTCTTGTGCGTCTTCAGGAACATGATGTTGGTGACC	ENST00000437438.1	2	-	242740330	242741322	2	242740330,242741056,	242740803,242741322,	ENSG00000215023.2	gene_id "ENSG00000215023.2"; transcript_id "ENST00000437438.1"; gene_type "antisense"; gene_status "NOVEL"; gene_name "AC114730.5"; transcript_type "antisense"; transcript_status "KNOWN"; transcript_name "AC114730.5-001"; level 2; tag "basic"; havana_gene "OTTHUMG00000151472.1"; havana_transcript "OTTHUMT00000322791.1";	ENST00000437438.1		Antisense	ENSEMBL					739	YES	NO	NO	NO
p6090	0.00311	1.6035	down	-2.16347	-2.0203	-1.55345	-1.36749	-2.00789	-1.22705	p6090	TAAGTGGTGATACTGCTATGTAACAGTTAAAGCACAAATGTATTGCCATAGTTAAGGTTG	ENST00000502126.1	16	-	70192859	70207351	5	70192859,70194074,70194637,70195346,70207030,	70193983,70194214,70194844,70195796,70207351,	ENSG00000247228.2	gene_id "ENSG00000247228.2"; transcript_id "ENST00000502126.1"; gene_type "antisense"; gene_status "NOVEL"; gene_name "RP11-296I10.3"; transcript_type "antisense"; transcript_status "KNOWN"; transcript_name "RP11-296I10.3-001"; level 2; tag "basic"; havana_gene "OTTHUMG00000176981.2"; havana_transcript "OTTHUMT00000434586.2";	ENST00000502126;ASO3622;asoverlaps_260_2242		Antisense	ENSEMBL				ENST00000398122	2242	YES	NO	NO	NO
p25685	0.00311156	1.52664	down	-0.463933	-0.328369	0.273454	0.172472	-0.208649	0.384198	p25685	ATGCTGCTACCAAGATTTGGATTGTGTACAGTCGAGGATTAAAAATGACTTTTAAGATGC	uc001bzm.1	1	+	36391432	36395210	1	36391432,	36395210,	AK025726	proteinID=;alignID=uc001bzm.1;kgID=uc001bzm.1;mRNA=AK025726;spID=;refseq=;protAcc=;description=Homo sapiens cDNA: FLJ22073 fis, clone HEP11868.;rfamAcc=;tRnaName=;	UCSC_1238_3778		Intergenic	UCSC	ENST00000373204			ENST00000373191, ENST00000324350, ENST00000373206	3778	NO	NO	NO	NO
p9338	0.00311918	1.61458	down	-2.02647	-1.90927	-1.12917	-1.13508	-1.72239	-1.32041	p9338	AAGATGACCCGTACGGACGCTCCGGACCTGCTGGTGTCGACCGTGTACCAGGACATCAAG	ENST00000437330.1	2	-	132587373	132589604	3	132587373,132587844,132589521,	132587768,132587928,132589604,	ENSG00000229203.1	gene_id "ENSG00000229203.1"; transcript_id "ENST00000437330.1"; gene_type "lincRNA"; gene_status "NOVEL"; gene_name "AC103564.7"; transcript_type "lincRNA"; transcript_status "KNOWN"; transcript_name "AC103564.7-001"; level 2; tag "basic"; havana_gene "OTTHUMG00000153714.1"; havana_transcript "OTTHUMT00000332207.1";	ENCODE_1506_562		Intergenic	ENSEMBL					562	NO	NO	NO	YES
p2191	0.00316556	1.35173	down	1.75828	1.55213	2.02921	2.06737	1.62	2.13827	p2191	AGTGTTCTTTTCAAAGGTGACAGAGGCCCCCTCATGGTATTGTTTCATGATCAAGGTCGA	ENST00000527288.1	11	-	12282972	12284720	2	12282972,12284267,	12283019,12284720,	ENSG00000254680.1	gene_id "ENSG00000254680.1"; transcript_id "ENST00000527288.1"; gene_type "antisense"; gene_status "NOVEL"; gene_name "RP11-265D17.2"; transcript_type "antisense"; transcript_status "KNOWN"; transcript_name "RP11-265D17.2-001"; level 2; tag "basic"; havana_gene "OTTHUMG00000165779.1"; havana_transcript "OTTHUMT00000386174.1";	ENST00000527288.1		Antisense	ENSEMBL				ENST00000379612	500	YES	NO	NO	NO
p8635	0.00323239	1.20825	up	-1.54126	-1.51801	-1.80361	-1.80509	-1.44168	-1.71101	p8635	GTGACACGAGTTCTGGAAGCTTGGAGACTGTCACTGGAGCTTCCAGGACCCAGAATAAAG	ENST00000599738.1	19	+	22786070	22791303	4	22786070,22788646,22790724,22791249,	22786214,22788836,22790765,22791303,	ENSG00000268823.1	gene_id "ENSG00000268823.1"; transcript_id "ENST00000599738.1"; gene_type "lincRNA"; gene_status "NOVEL"; gene_name "CTC-457E21.6"; transcript_type "lincRNA"; transcript_status "KNOWN"; transcript_name "CTC-457E21.6-001"; level 2; tag "basic"; tag "readthrough_transcript"; havana_gene "OTTHUMG00000182982.1"; havana_transcript "OTTHUMT00000464575.1";	ENST00000599738.1	CTC-457E21.6	Intergenic	ENSEMBL					429	NO	NO	NO	NO
p5720	0.00325391	1.43645	down	-3.03712	-2.82592	-2.41043	-2.47987	-3.08334	-2.48856	p5720	GTATGTTTTTCAGTAGCATTTTTTATTTACCACATAGGCCTGTAGCAGTTTGTGGTGCCG	ENST00000559041.1	15	+	90061753	90135187	2	90061753,90134733,	90061800,90135187,	ENSG00000259713.1	gene_id "ENSG00000259713.1"; transcript_id "ENST00000559041.1"; gene_type "sense_overlapping"; gene_status "NOVEL"; gene_name "RP11-429B14.1"; transcript_type "sense_overlapping"; transcript_status "KNOWN"; transcript_name "RP11-429B14.1-001"; level 2; tag "basic"; havana_gene "OTTHUMG00000171993.1"; havana_transcript "OTTHUMT00000416304.1";	ENST00000559041.1		Sense	ENSEMBL	ENST00000268138				501	YES	NO	NO	NO
p2847	0.00330497	1.32452	down	-0.986817	-0.858713	-0.480378	-0.417284	-0.845276	-0.576726	p2847	TGTGTAAAGATGAATTTAACCCTAGCCTCTCTCCTATCACACTGCTTCTCCTGCTGTGTC	ENST00000529215.1	11	+	74971170	74972069	2	74971170,74971799,	74971406,74972069,	ENSG00000254429.1	gene_id "ENSG00000254429.1"; transcript_id "ENST00000529215.1"; gene_type "antisense"; gene_status "NOVEL"; gene_name "CTD-2562J17.7"; transcript_type "antisense"; transcript_status "KNOWN"; transcript_name "CTD-2562J17.7-001"; level 1; tag "basic"; tag "exp_conf"; havana_gene "OTTHUMG00000165442.1"; havana_transcript "OTTHUMT00000384090.1";	ENST00000529215.1	CTD-2562J17.7	Antisense	ENSEMBL					506	YES	NO	NO	NO
p26969	0.00333241	1.20592	up	-0.788395	-0.835282	-1.00874	-1.12085	-0.739251	-1.04372	p26969	TCAGCGTTTAGGTCCTGAATAGGGGGAGAAAGGAAAGGAAATCAATTTCAAAAGCAGGAG	uc.19-	1	-	44990311	44990567	1	44990311,	44990567,	uc.19-	uc.19-	uc.19-		Intronic	UCR		ENST00000372247			256	NO	NO	NO	NO
p25472	0.00334566	1.3268	down	-2.37897	-2.5129	-1.99123	-2.13571	-2.54046	-2.08156	p25472	GTCTGAAGAACTTCCCGTGATTTAATTCTTTTCTTCGAGTTTAGTCTTAGCTTTGACATT	NR_036501.1	7	+	32797897	32802536	1	32797897,	32802536,	LOC401321	ID=rna16261;Name=NR_036501.1;Parent=gene13577;Dbxref=GeneID:401321,Genbank:NR_036501.1;gbkey=misc_RNA;product=uncharacterized LOC401321;transcript_id=NR_036501.1|ID=gene13577;Name=LOC401321;Dbxref=GeneID:401321;description=uncharacterized LOC401321;gbkey=Gene;gene=LOC401321	UCSC:uc003tcz.2		Intergenic	RefSeq		ENST00000404479			4639	NO	NO	NO	NO
p24881	0.00335116	1.24145	up	0.906463	0.753361	0.516934	0.479978	0.833678	0.5605	p24881	TATGTGTGTGCATGACTAACACAGAACTTGCCTGAAGACTGGACGGAAACTTAGAAGCCA	NR_045215.1	11	-	117066328	117072630	8	117066328,117067723,117067945,117068501,117069034,117069452,117070566,117072476,	117066750,117067862,117068120,117068623,117069152,117069504,117070628,117072630,	LOC100652768	ID=rna25493;Name=NR_045215.1;Parent=gene21436;Dbxref=GeneID:100652768,Genbank:NR_045215.1;gbkey=misc_RNA;product=uncharacterized LOC100652768;transcript_id=NR_045215.1|ID=gene21436;Name=LOC100652768;Dbxref=GeneID:100652768;description=uncharacterized LOC100652768;gbkey=Gene;gene=LOC100652768	UCSC:uc001pqk.1		Antisense	RefSeq				ENST00000527861	1244	YES	NO	NO	NO
p4753	0.00341901	1.2308	up	1.30913	1.17	0.9718	0.889992	1.20324	0.921781	p4753	TCGAATGAAAGACAGATTCAGCTGTACTCCCTCACGCTCAAACACTTTGAGATCTGGGAT	ENST00000553985.1	14	+	23982025	24029987	3	23982025,23983444,24027903,	23982082,23983625,24029987,	ENSG00000157306.10	gene_id "ENSG00000157306.10"; transcript_id "ENST00000553985.1"; gene_type "processed_transcript"; gene_status "NOVEL"; gene_name "RP11-66N24.4"; transcript_type "antisense"; transcript_status "KNOWN"; transcript_name "RP11-66N24.4-001"; level 2; tag "basic"; tag "readthrough_transcript"; havana_gene "OTTHUMG00000171505.3"; havana_transcript "OTTHUMT00000413821.2";	ENST00000553985.1		Antisense	ENSEMBL	ENST00000404535				2322	YES	NO	NO	NO
p23073	0.00342529	1.21322	up	-2.41936	-2.32633	-2.67415	-2.69678	-2.47895	-2.69022	p23073	TATTGCACCTGCCCCATTTGTGCAGGGGAAAGGGGCTGTCTCTTTAACAAGCCCCAAGCC	TCONS_00009526	5	+	141227142	141231803	2	141227142,141230404,	141229435,141231803,	XLOC_004581	Gene_id=XLOC_004581;Gene_name=linc-KIAA0141-1;Transcript_id=TCONS_00009526;Transcript_name=linc-KIAA0141-1;	XLOC_004581		Divergent	HumanLincRNACatalog					3692	NO	NO	NO	NO
p33751	0.00346972	1.31468	down	-1.83163	-1.97403	-1.49304	-1.40627	-1.82939	-1.55159	p33751	AAGTGTCTCTGATGAACCACAACAAGTTTGTCAAGTGCAAGAAGACTTCAGCTGTGCTGG	uc009xtc.2	10	-	88965544	89102315	6	88965544,88975512,89048198,89086386,89096542,89101998,	88966028,88975930,89048252,89086429,89096646,89102315,	LOC728190	proteinID=;alignID=uc009xtc.2;kgID=uc009xtc.2;mRNA=AK309777;spID=;refseq=;protAcc=;description=Homo sapiens uncharacterized LOC728190 (LOC728190), non-coding RNA.;rfamAcc=;tRnaName=;	UCSC_7448_1420		Antisense	UCSC					1420	YES	NO	NO	NO
p33802	0.00350606	1.2173	down	1.51585	1.40347	1.72292	1.6796	1.38703	1.7549	p33802	TTTGAGACAGTCCAGAAGCTACGCTTTGGAATCTATGACATAGACAACAAGACGCCAGAG	uc002xdn.1	20	-	34220232	34262353	7	34220232,34220438,34243123,34246851,34260676,34261522,34262271,	34220307,34220618,34243266,34246936,34260766,34261538,34262353,	CPNE1	proteinID=;alignID=uc002xdn.1;kgID=uc002xdn.1;mRNA=DQ655946;spID=;refseq=;protAcc=;description=Homo sapiens copine I (CPNE1), transcript variant 8, non-coding RNA.;rfamAcc=;tRnaName=;	UCSC_10462_671		Antisense	UCSC	ENST00000359646, ENST00000401607, ENST00000374114, ENST00000440385			ENST00000498814	671	YES	NO	NO	NO
p19586	0.00352171	1.39215	up	-1.13225	-1.1172	-1.63223	-1.57714	-0.968162	-1.4402	p19586	GTTTGGGATTGAGTGGTGAGAAAAGCAGACTGGAAAGTACAAATAAACCCAATCCAAATG	TCONS_00024125	15	-	53095404	53097142	3	53095404,53096405,53096690,	53096044,53096494,53097142,	XLOC_011481	Gene_id=XLOC_011481;Gene_name=linc-ONECUT1-1;Transcript_id=TCONS_00024125;Transcript_name=linc-ONECUT1-1;	XLOC_011481		Intergenic	HumanLincRNACatalog					1181	NO	NO	NO	NO
p23012	0.00354101	1.25515	up	-1.15438	-1.0961	-1.47209	-1.3425	-1.0786	-1.49808	p23012	ATTACCAATGGCAATGCTAAGGAAAGATGGCTGGCTAGATTACTGCCAACAGGCTCTTCA	TCONS_00010009	5	+	82683973	82694107	3	82683973,82687125,82694042,	82684188,82687201,82694107,	XLOC_004448	Gene_id=XLOC_004448;Gene_name=linc-VCAN-1;Transcript_id=TCONS_00010009;Transcript_name=linc-VCAN-1;	XLOC_004448		Intergenic	HumanLincRNACatalog					356	NO	NO	NO	NO
p210	0.00354929	1.50934	up	-2.23742	-2.2115	-2.8874	-2.73959	-2.03414	-2.63781	p210	ATACTTCATGTTTCCTTGCTTTCTTTCTTCAGAGGAATCCAAGCACCTTGCAGAGGGAGC	ENST00000585367.1	1	-	59598047	59612506	3	59598047,59598902,59612347,	59598189,59599002,59612506,	ENSG00000224609.2	gene_id "ENSG00000224609.2"; transcript_id "ENST00000585367.1"; gene_type "processed_transcript"; gene_status "NOVEL"; gene_name "RP11-470E16.1"; transcript_type "lincRNA"; transcript_status "KNOWN"; transcript_name "RP11-470E16.1-003"; level 2; tag "RNA_Seq_supported_only"; havana_gene "OTTHUMG00000008403.3"; havana_transcript "OTTHUMT00000460140.1";	TCONS_00002386;XLOC_000851;TCONS_00000529;XLOC_000851		Intergenic	ENSEMBL					401	NO	NO	NO	YES
p44281_v4	0.00356803	1.75438	up	-1.64711	-1.82056	-2.44561	-2.75057	-1.9749	-2.67928	p44281_v4	CCTCCCAGTACTAGTTAATTTTGAGTAATTGCGTATTGTCAGAAAAGTGATTAGTACAAG	uc031tcl.1	8	+	144077244	144079080	1	144077244,	144079080,	CDC42P3	NR_102426	Homo sapiens cell division cycle 42 pseudogene 3 (CDC42P3), non-coding RNA.			UCSC					1836	NO	NO	NO	NO
p27362	0.0035864	1.21443	up	1.8629	1.79994	1.50679	1.50014	1.70711	1.52218	p27362	ATCCCCTCGAGTCATCTACACCTAGCTTCACCTTATTCTTTAAAGGGCAGAAAATTTGAG	uc.50-	2	-	38976300	38976522	1	38976300,	38976522,	uc.50-	uc.50-	uc.50-		Intronic	UCR	ENST00000425778, ENST00000415527				222	NO	NO	NO	NO
p26077	0.00361473	1.28997	up	-1.20323	-1.11531	-1.4546	-1.62606	-1.13656	-1.47644	p26077	ACACTTCGTCCTTTAAATATCTTTGTGAGCGCTGCTGTGTGAGAACCATGCTTGGCACTT	uc010yba.2	19	+	50183396	50189500	8	50183396,50183743,50185166,50185452,50187183,50188010,50188178,50189349,	50183510,50183845,50185322,50185516,50187326,50188098,50188896,50189500,	PRMT1	proteinID=;alignID=uc010yba.2;kgID=uc010yba.2;mRNA=AK295973;spID=;refseq=;protAcc=;description=Homo sapiens protein arginine methyltransferase 1 (PRMT1), transcript variant 2, non-coding RNA.;rfamAcc=;tRnaName=;	uc010yba.2		Antisense	UCSC				ENST00000246785, ENST00000354199, ENST00000392518, ENST00000246784	1536	YES	NO	NO	NO
p38054_v4	0.00375517	1.39516	up	-0.656939	-0.826335	-1.34152	-1.12723	-0.763283	-1.2191	p38054_v4	GCCATCTTCTGATTATGCCCAGTGGAGTGTAAACATTTTTTCATGAAAAAGCAAAATCAA	ENST00000608412.1	7	+	130621222	130624420	1	130621222,	130624420,	ENSG00000273319.1	gene_id "ENSG00000273319.1"; transcript_id "ENST00000608412.1"; gene_type "lincRNA"; gene_status "KNOWN"; gene_name "RP11-138A9.2"; transcript_type "lincRNA"; transcript_status "KNOWN"; transcript_name "RP11-138A9.2-001"; level 2; tag "basic"; havana_gene "OTTHUMG00000186335.1"; havana_transcript "OTTHUMT00000472960.1";			Intergenic	ENSEMBL					3198	NO	NO	NO	NO
p2302	0.00375585	1.41842	up	-0.848174	-1.07599	-1.48984	-1.51146	-1.10803	-1.54375	p2302	CAACAAAACAAAAAACTGCAGAAACCAATGAGTTCTGTTCACAAAGGATGGCTCCTCATG	ENST00000531708.1	11	-	58902762	58910488	4	58902762,58903529,58907429,58910343,	58903061,58903754,58907640,58910488,	ENSG00000245571.2	gene_id "ENSG00000245571.2"; transcript_id "ENST00000531708.1"; gene_type "lincRNA"; gene_status "NOVEL"; gene_name "AP001258.4"; transcript_type "lincRNA"; transcript_status "KNOWN"; transcript_name "AP001258.4-004"; level 2; havana_gene "OTTHUMG00000167435.1"; havana_transcript "OTTHUMT00000394607.1";	ENST00000531708	AP001258.4	Intergenic	ENSEMBL				ENST00000343597	880	YES	NO	NO	NO
p11226	0.00378825	1.2909	up	-0.595758	-0.568787	-1.00178	-0.818411	-0.509024	-0.958516	p11226	TAAATGCGAACTATTGACTGCGGTGGTTGTGATGTGGATCCGTATGTCATAAATGGCGTG	ENST00000458463.1	22	+	43671960	43679836	2	43671960,43677942,	43672017,43679836,	ENSG00000203527.2	gene_id "ENSG00000203527.2"; transcript_id "ENST00000458463.1"; gene_type "antisense"; gene_status "NOVEL"; gene_name "Z99756.1"; transcript_type "antisense"; transcript_status "KNOWN"; transcript_name "Z99756.1-001"; level 2; tag "basic"; havana_gene "OTTHUMG00000150677.1"; havana_transcript "OTTHUMT00000319580.1";	ENST00000458463.1	Z99756.1	Antisense	ENSEMBL		ENST00000290460			1951	NO	NO	NO	NO
p16476	0.0037933	1.31381	down	2.58973	2.56378	3.05245	2.94687	2.50738	2.84284	p16476	AATGGCAGACAGTAATCCAAGACGCAGACAACCTTGCTTTTAAGCCATCCGTTACACAGA	ENST00000425499.2	9	-	35756708	35757937	2	35756708,35757724,	35757191,35757937,	ENSG00000228843.2	gene_id "ENSG00000228843.2"; transcript_id "ENST00000425499.2"; gene_type "antisense"; gene_status "NOVEL"; gene_name "RP11-112J3.15"; transcript_type "antisense"; transcript_status "KNOWN"; transcript_name "RP11-112J3.15-001"; level 1; tag "non_canonical_TEC"; tag "basic"; tag "exp_conf"; havana_gene "OTTHUMG00000019883.2"; havana_transcript "OTTHUMT00000052386.2";	ENST00000425499.2		Antisense	ENSEMBL				ENST00000436428, ENST00000456972	696	NO	NO	NO	NO
p547	0.00383605	2.75591	up	-1.85372	-2.35373	-3.88454	-3.70039	-2.65285	-3.66297	p547	GGTAGTTGTGGTTTGCTGTTAATGGTTAAGCAGTGTACCACCAATCTACCATTAAAATAT	ENST00000458220.1	1	-	173835353	173837125	4	173835353,173835898,173836128,173837097,	173835705,173835934,173836181,173837125,	ENSG00000234741.2	gene_id "ENSG00000234741.2"; transcript_id "ENST00000458220.1"; gene_type "processed_transcript"; gene_status "KNOWN"; gene_name "GAS5"; transcript_type "retained_intron"; transcript_status "KNOWN"; transcript_name "GAS5-005"; level 2; havana_gene "OTTHUMG00000037216.2"; havana_transcript "OTTHUMT00000090581.1";	ENST00000458220.1	GAS5	Divergent	ENSEMBL			ENST00000432989	ENST00000239457	469	NO	NO	NO	NO
p19641	0.00383654	1.24046	up	1.85813	1.8093	1.53314	1.46808	1.89207	1.62565	p19641	ATGTGTGTGGAGGAAGGAGGGAAGCAAAATGGACACTTTATCCTTTAAAAGGATCACATA	TCONS_00023779	15	-	90064941	90067256	2	90064941,90066816,	90064993,90067256,	XLOC_011573	Gene_id=XLOC_011573;Gene_name=linc-RHCG-2;Transcript_id=TCONS_00023779;Transcript_name=linc-RHCG-2;	XLOC_011573		Intergenic	HumanLincRNACatalog					492	NO	NO	NO	NO
p7102	0.00384405	1.25413	down	-0.909693	-0.827716	-0.514702	-0.450031	-0.813472	-0.606094	p7102	CTGAGGGCCGACACAATTCACGGAACAGATTCATCATATTTGGTCTTTATGTAAATAATA	ENST00000576912.1	17	-	80560864	80562054	1	80560864,	80562054,	ENSG00000261845.2	gene_id "ENSG00000261845.2"; transcript_id "ENST00000576912.1"; gene_type "antisense"; gene_status "NOVEL"; gene_name "RP13-638C3.4"; transcript_type "antisense"; transcript_status "KNOWN"; transcript_name "RP13-638C3.4-001"; level 2; tag "basic"; havana_gene "OTTHUMG00000177963.1"; havana_transcript "OTTHUMT00000439994.1";	ENST00000576912.1		Antisense	ENSEMBL				ENST00000473637	1190	YES	NO	NO	NO
p13448	0.0038482	1.27202	down	0.00226646	0.013703	0.419353	0.279428	-0.0873394	0.271228	p13448	AATGCATTATTACCATTGCTTACATTTTGGGGGATTTTCTTCCTCCTCAAAACTTCCATT	ENST00000412431.2	5	-	148872948	148880816	3	148872948,148875172,148880681,	148874782,148876291,148880816,	ENSG00000230551.3	gene_id "ENSG00000230551.3"; transcript_id "ENST00000412431.2"; gene_type "processed_transcript"; gene_status "NOVEL"; gene_name "CTB-89H12.4"; transcript_type "processed_transcript"; transcript_status "KNOWN"; transcript_name "CTB-89H12.4-201"; level 3; havana_gene "OTTHUMG00000163462.1";	ENST00000412431.2	CTB-89H12.4	Antisense	ENSEMBL	ENST00000377843				3088	YES	NO	NO	NO
p16743	0.00385465	4.43371	up	-2.39523	-2.28821	-4.60634	-5.03117	-2.32466	-3.81613	p16743	TAAACACATACCATGAGAAAGGGATTCCATGTCTTCCAATCCTGCCCAGAGATGCAGAGA	ENST00000436360.1	9	+	34568012	34582647	5	34568012,34569509,34571345,34580097,34582332,	34568155,34569744,34571442,34580199,34582647,	ENSG00000237159.1	gene_id "ENSG00000237159.1"; transcript_id "ENST00000436360.1"; gene_type "antisense"; gene_status "NOVEL"; gene_name "RP11-296L22.4"; transcript_type "antisense"; transcript_status "KNOWN"; transcript_name "RP11-296L22.4-001"; level 2; tag "basic"; havana_gene "OTTHUMG00000000441.1"; havana_transcript "OTTHUMT00000001117.1";	ENST00000436360.1		Antisense	ENSEMBL					892	YES	NO	NO	NO
p43145_v4	0.0039051	1.47136	up	-0.497081	-0.769775	-1.20617	-1.20828	-0.760446	-1.28431	p43145_v4	TGAGTTTCATGGCCATCTCTAACTAAGGACAGGACATCGATGTCATCTGTAACTTCCGGT	XR_132604.3	16	-	3104779	3109364	3	3104779,3105736,3108996,	3105033,3105946,3109364,	none					RefSeq					832	NO	NO	NO	NO
p8551	0.00395811	1.32478	down	0.485564	0.397022	0.981112	0.779434	0.502073	0.841361	p8551	ACACAGGTGATTACAGGTTAGCTCTGCCCTATTCAAGACAATCTGATCCATTCCTTTTTT	ENST00000586051.1	19	+	11432831	11434871	2	11432831,11434792,	11433658,11434871,	ENSG00000267576.1	gene_id "ENSG00000267576.1"; transcript_id "ENST00000586051.1"; gene_type "sense_intronic"; gene_status "NOVEL"; gene_name "CTC-510F12.6"; transcript_type "sense_intronic"; transcript_status "KNOWN"; transcript_name "CTC-510F12.6-001"; level 2; tag "basic"; havana_gene "OTTHUMG00000180836.1"; havana_transcript "OTTHUMT00000453213.1";	ENST00000586051.1	CTC-510F12.6	Sense	ENSEMBL		ENST00000316737			906	NO	NO	NO	NO
p33913	0.00398746	1.32182	down	0.242004	0.236055	0.703787	0.676467	0.434153	0.739542	p33913	TAATGGCAAGACCAGCTTGTTCTGTTCCCTGTGCTGTACCACTTCTTACAAAGTGAAGCA	uc.474-	X	-	70468842	70469052	1	70468842,	70469052,	uc.474-	uc.474-	uc.474-		Antisense	UCR	ENST00000373988			ENST00000373978	210	YES	NO	NO	NO
p9158	0.00399455	1.5826	up	-3.12572	-2.87886	-3.66604	-3.64504	-2.80848	-3.48887	p9158	TGCTAGTAGCAAGAGCTTTCCTTCGACCAGAAGGGGATTCCTGGAAGATTAAAGAAAAAA	ENST00000452397.1	2	-	63053198	63085573	2	63053198,63085507,	63053383,63085573,	ENSG00000226605.1	gene_id "ENSG00000226605.1"; transcript_id "ENST00000452397.1"; gene_type "antisense"; gene_status "NOVEL"; gene_name "AC007098.1"; transcript_type "antisense"; transcript_status "KNOWN"; transcript_name "AC007098.1-001"; level 2; tag "basic"; havana_gene "OTTHUMG00000152544.1"; havana_transcript "OTTHUMT00000326709.1";	ENST00000452397.1		Antisense	ENSEMBL					251	YES	NO	NO	NO
p33755	0.00413374	1.50913	down	1.68457	1.57347	2.30738	2.09504	1.74845	2.38522	p33755	AATAGGCGTCCACCAATGATTATCCATATGTGTTCTTAATTTTTAACTGCTGGAAGTGTT	uc001ljw.1	10	+	129248373	129250781	1	129248373,	129250781,	AX747123	proteinID=;alignID=uc001ljw.1;kgID=uc001ljw.1;mRNA=AX747123;spID=;refseq=;protAcc=;description=Homo sapiens cDNA FLJ34354 fis, clone FEBRA2012120.;rfamAcc=;tRnaName=;	UCSC_3500_2408		Antisense	UCSC	ENST00000280333				2408	YES	NO	NO	NO
p39023_v4	0.00417666	1.20228	down	0.908932	1.01276	1.23867	1.17672	0.986336	1.28994	p39023_v4	AGGGTCCAGCGTCAGTGTTTAGGTTCTCTAGCTCTTCCCCACCTCCAATGTCCTCCATGT	ENST00000609461.1	21	-	46349567	46350027	1	46349567,	46350027,	ENSG00000273027.1	gene_id "ENSG00000273027.1"; transcript_id "ENST00000609461.1"; gene_type "sense_intronic"; gene_status "NOVEL"; gene_name "LL21NC02-1C16.1"; transcript_type "sense_intronic"; transcript_status "KNOWN"; transcript_name "LL21NC02-1C16.1-001"; level 2; tag "basic"; havana_gene "OTTHUMG00000186257.1"; havana_transcript "OTTHUMT00000472509.1";			Sense	ENSEMBL					460	NO	NO	NO	NO
p38020_v4	0.00433364	1.46645	up	-2.37548	-2.5138	-3.18355	-2.93218	-2.50015	-2.93069	p38020_v4	TCCTGCTTGGTTCTTGCCCATACAGAGGTCAGCCTTTCCTCTAATAAAGATTGAACAAGT	ENST00000430404.2	7	-	96597840	96641194	3	96597840,96608395,96641136,	96598430,96608903,96641194,	ENSG00000231764.4	gene_id "ENSG00000231764.4"; transcript_id "ENST00000430404.2"; gene_type "antisense"; gene_status "KNOWN"; gene_name "DLX6-AS1"; transcript_type "antisense"; transcript_status "KNOWN"; transcript_name "DLX6-AS1-005"; level 2; tag "basic"; havana_gene "OTTHUMG00000154198.7"; havana_transcript "OTTHUMT00000334368.2";			Antisense	ENSEMBL					1156	NO	NO	NO	NO
p41530_v4	0.00433972	1.29232	up	-2.68871	-2.62481	-3.07348	-3.0898	-2.64032	-2.90044	p41530_v4	CCCTCCCTCCATTATCTGAGGTATGTAAATAATGTTTTAAAGTGGTGATGTGAGAATATT	XR_247158.1	8	-	35529680	35567838	5	35529680,35537368,35561197,35563098,35563863,	35530693,35537650,35561244,35563172,35567838,	none					RefSeq					5391	NO	NO	NO	NO
p27626	0.0043578	1.26102	down	0.926892	0.926883	1.37154	1.30435	1.04914	1.23079	p27626	GAAGTGCCTCAAAGTGGGCATGAGGCGGGAAGGTGAATATTTCTTCTCTGCTTCTCTCCC	uc.169+	5	+	92921016	92921220	1	92921016,	92921220,	uc.169+	uc.169+	UCRs_442_204		Antisense	UCR	ENST00000327111				204	YES	NO	NO	NO
p16794	0.00444507	2.23106	up	-2.04306	-1.57723	-3.06169	-3.21276	-1.90305	-2.72207	p16794	GCCACACAAATAATGCATTTCTCACCATCAAAAAGCTTCTGAAGCCATGTTCTCAAAGGC	ENST00000429567.2	9	+	72087381	72109429	3	72087381,72089178,72109202,	72087506,72089268,72109429,	ENSG00000229312.2	gene_id "ENSG00000229312.2"; transcript_id "ENST00000429567.2"; gene_type "antisense"; gene_status "KNOWN"; gene_name "RP11-470P21.2"; transcript_type "antisense"; transcript_status "KNOWN"; transcript_name "RP11-470P21.2-001"; level 2; tag "basic"; havana_gene "OTTHUMG00000019981.2"; havana_transcript "OTTHUMT00000052580.2";	ENST00000429567.2		Antisense	ENSEMBL	ENST00000429567				442	YES	NO	NO	NO
p1106	0.00450379	1.22335	down	-0.166454	-0.0623942	0.265665	0.159499	-0.0755957	0.142906	p1106	CTGTGATGAATTCGTTGTTTGGTATATGTGCTGTGACTGTTACATTTAACTGTATTGGTA	ENST00000554749.1	1	+	110600961	110605177	1	110600961,	110605177,	ENSG00000258634.2	gene_id "ENSG00000258634.2"; transcript_id "ENST00000554749.1"; gene_type "antisense"; gene_status "NOVEL"; gene_name "RP4-773N10.4"; transcript_type "antisense"; transcript_status "KNOWN"; transcript_name "RP4-773N10.4-001"; level 2; tag "basic"; havana_gene "OTTHUMG00000170608.1"; havana_transcript "OTTHUMT00000409809.1";	ENST00000554749.1		Antisense	ENSEMBL				ENST00000369796	4216	YES	NO	NO	NO
p43484_v4	0.00453428	1.28727	up	-2.35858	-2.36841	-2.85243	-2.76862	-2.48767	-2.68656	p43484_v4	AAGTTTTCCAAGACTTGGGAAGGTGGAGAGATCAGAGATCAGTGAGAGAACAAAGAATCG	XR_243837.2	18	-	11945857	11947745	3	11945857,11946584,11947562,	11945892,11946732,11947745,	none					RefSeq					366	NO	NO	NO	NO
p42006_v4	0.00459574	1.3029	up	2.62716	2.6882	2.13875	2.28203	2.59408	2.34349	p42006_v4	GAAAAATTCAGACCCAGCACAGTGTTTATGTTGGTCAAAAATAGAAAACTATGTCTGCCG	XR_242758.2	10	+	38692093	38701197	4	38692093,38696558,38697730,38701155,	38692478,38696668,38697862,38701197,	none					RefSeq					669	NO	NO	NO	NO
p29264	0.00464431	1.28248	up	-2.3282	-2.30105	-2.66238	-2.718	-2.4649	-2.79058	p29264	GTAAACTTCATCCTCTCCATTACTATTTTCTTTTCTTCGGAAACAAGCAACAGATCTTTG	ENST00000547349.1	2	+	10589853	10590920	3	10589853,10590178,10590561,	10589997,10590407,10590920,	ENSG00000257135.1	gene_id "ENSG00000257135.1"; transcript_id "ENST00000547349.1"; gene_type "processed_transcript"; gene_status "NOVEL"; gene_name "RP11-320M2.1"; transcript_type "lincRNA"; transcript_status "KNOWN"; transcript_name "RP11-320M2.1-001"; level 2; havana_gene "OTTHUMG00000170230.1"; havana_transcript "OTTHUMT00000408122.1";	ENST00000547349.1		Intergenic	ENSEMBL				ENST00000404616, ENST00000405333	732	NO	NO	NO	NO
p39105_v4	0.00493422	1.26429	up	-0.223121	-0.200216	-0.585793	-0.668942	-0.319935	-0.503517	p39105_v4	TTTCAATGATTTCTGCCTTGAACCTGGCCCCATGACTAAAAACCTCACGTCAAACTCAGG	ENST00000609162.1	22	+	38486133	38487566	1	38486133,	38487566,	ENSG00000272720.1	gene_id "ENSG00000272720.1"; transcript_id "ENST00000609162.1"; gene_type "lincRNA"; gene_status "NOVEL"; gene_name "CTA-228A9.3"; transcript_type "lincRNA"; transcript_status "KNOWN"; transcript_name "CTA-228A9.3-001"; level 2; tag "basic"; havana_gene "OTTHUMG00000186146.1"; havana_transcript "OTTHUMT00000472320.1";			Intergenic	ENSEMBL					1433	NO	NO	NO	NO
RNA147772|p0876_imsncRNA687	0.00509429	1.2071	up	-1.44912	-1.54397	-1.778	-1.79941	-1.44874	-1.67905	RNA147772|p0876_imsncRNA687	AATACAGTTCTCACTGTGAAGAGCGAGGTGAGAAGGAAGCATTTTTGGTACATGTAGAAA	RNA147772|p0876_imsncRNA687													unpublished data					NA	NO	NO	NO	NO
p1799	0.00509649	1.58685	down	-1.06955	-1.20349	-0.638231	-0.532595	-1.15511	-0.258833	p1799	CCGGTCCAGGAACTCTGTAGTGTTCTAAAGTAAAATCAATAAAACATACATTTGTGTTTC	ENST00000441365.2	10	-	134596682	134598269	2	134596682,134598065,	134596953,134598269,	ENSG00000234531.2	gene_id "ENSG00000234531.2"; transcript_id "ENST00000441365.2"; gene_type "3prime_overlapping_ncrna"; gene_status "NOVEL"; gene_name "RP11-288G11.3"; transcript_type "3prime_overlapping_ncrna"; transcript_status "KNOWN"; transcript_name "RP11-288G11.3-001"; level 1; tag "basic"; tag "exp_conf"; havana_gene "OTTHUMG00000019295.2"; havana_transcript "OTTHUMT00000051094.2";	ENST00000441365.2		Antisense	ENSEMBL				ENST00000368593, ENST00000368592	475	YES	NO	NO	NO
p13112	0.00512042	1.33098	up	-0.860318	-1.02609	-1.31113	-1.33739	-1.00547	-1.48083	p13112	GGAATCTGTGTCAGGAAGAAGGTGGAAGAGATATGACATTGGTCAAACAGAGAATTGATA	ENST00000507600.1	5	-	25126413	25190765	5	25126413,25136450,25162338,25167270,25190555,	25126563,25136554,25162378,25167300,25190765,	ENSG00000251273.1	gene_id "ENSG00000251273.1"; transcript_id "ENST00000507600.1"; gene_type "lincRNA"; gene_status "NOVEL"; gene_name "RP11-549K20.1"; transcript_type "lincRNA"; transcript_status "KNOWN"; transcript_name "RP11-549K20.1-001"; level 2; tag "basic"; havana_gene "OTTHUMG00000161956.1"; havana_transcript "OTTHUMT00000366516.1";	ENST00000507600.1		Intergenic	ENSEMBL					534	NO	NO	NO	NO
p30111	0.00512793	1.36747	up	-0.0711137	0.159039	-0.376391	-0.4231	0.14986	-0.317264	p30111	GGGGTAAAATTCTACTGCCTTTCCACGGACAAGTTAAACTGGCTGTAATGTTTATGCACT	XR_108434.3	2	+	160465680	160473599	3	160465680,160471767,160472257,	160465731,160471964,160473599,	LOC643072	ID=rna6333;Name=XR_108434.3;Parent=gene5162;Dbxref=GeneID:643072,Genbank:XR_108434.3;gbkey=misc_RNA;product=uncharacterized LOC643072;transcript_id=XR_108434.3|ID=gene5162;Name=LOC643072;Dbxref=GeneID:643072;gbkey=Gene;gene=LOC643072	XR_108434.3		Antisense	RefSeq					1590	YES	NO	NO	NO
p1238	0.00520379	4.31718	up	-1.76035	-1.99476	-4.33766	-4.45273	-1.98445	-3.27943	p1238	GAGAGTAGGTGAAAAGATGAACAACATGACCGGGAAGATTTCCTAATCTCACCACAGCCT	ENST00000443364.1	1	+	159931007	159946902	3	159931007,159935288,159946433,	159931195,159935435,159946902,	ENSG00000224259.1	gene_id "ENSG00000224259.1"; transcript_id "ENST00000443364.1"; gene_type "lincRNA"; gene_status "NOVEL"; gene_name "RP11-48O20.4"; transcript_type "lincRNA"; transcript_status "KNOWN"; transcript_name "RP11-48O20.4-002"; level 2; havana_gene "OTTHUMG00000024077.1"; havana_transcript "OTTHUMT00000060639.1";	ENCODE_794_804		Intergenic	ENSEMBL				ENST00000368093	804	NO	NO	NO	YES
p40098_v4	0.00523581	1.30056	down	-1.20414	-1.30087	-0.907787	-0.761643	-1.27388	-0.972052	p40098_v4	GAAAAAACTGAAGATATACTAAGGATTAAGGCCCAGGTTCATCTAGTGTCCCCAGGTGCC	XR_245227.1	3	+	53304037	53327953	3	53304037,53326928,53327885,	53304196,53327036,53327953,	none					RefSeq					335	NO	NO	NO	NO
p16633	0.00529249	1.32642	up	0.303906	0.269383	-0.0949888	-0.244198	0.111206	-0.198925	p16633	GGCGGGCTTGGGAAGGTACAATCAACCATGAACATAAATATGAATAAAAAATGAACTTGA	ENST00000602939.1	9	-	130870859	130871604	1	130870859,	130871604,	ENSG00000269988.1	gene_id "ENSG00000269988.1"; transcript_id "ENST00000602939.1"; gene_type "antisense"; gene_status "NOVEL"; gene_name "RP11-395P17.11"; transcript_type "antisense"; transcript_status "KNOWN"; transcript_name "RP11-395P17.11-001"; level 2; tag "basic"; havana_gene "OTTHUMG00000183921.1"; havana_transcript "OTTHUMT00000467527.1";	ENST00000602939.1		Antisense	ENSEMBL					745	YES	NO	NO	NO
p11518	0.00530879	1.45944	up	-0.16438	-0.109297	-0.593363	-0.80845	-0.0070369	-0.515147	p11518	TCCCGAACCACTCAAAAGGACAAAACAAGGAAATAGCAATGAAATTGGATTCAGTGAATG	ENST00000474250.1	3	-	136561032	136580891	4	136561032,136565369,136577359,136580588,	136561411,136565428,136577445,136580891,	ENSG00000239213.1	gene_id "ENSG00000239213.1"; transcript_id "ENST00000474250.1"; gene_type "antisense"; gene_status "NOVEL"; gene_name "RP11-85F14.5"; transcript_type "antisense"; transcript_status "KNOWN"; transcript_name "RP11-85F14.5-002"; level 2; tag "basic"; havana_gene "OTTHUMG00000159786.2"; havana_transcript "OTTHUMT00000357333.1";	ENST00000474250.1		Antisense	ENSEMBL			ENST00000481752		827	YES	NO	NO	NO
p36774_v4	0.0053925	1.30411	down	-1.37495	-1.35499	-0.963463	-0.944424	-1.46421	-1.13706	p36774_v4	GAGAGAGAAGTGACTTTCAGCATGACAGAGCCTGGCCCAGTGCTTTGCACTGTAGCTGCT	ENST00000435491.1	17	+	47009152	47014462	3	47009152,47010377,47014340,	47009261,47010629,47014462,	ENSG00000230532.1	gene_id "ENSG00000230532.1"; transcript_id "ENST00000435491.1"; gene_type "antisense"; gene_status "NOVEL"; gene_name "AC091133.1"; transcript_type "antisense"; transcript_status "KNOWN"; transcript_name "AC091133.1-001"; level 2; tag "basic"; havana_gene "OTTHUMG00000132443.1"; havana_transcript "OTTHUMT00000255595.1";	ENST00000435491.1		Antisense	ENSEMBL				ENST00000513342	483	YES	NO	NO	NO
p25807	0.00542788	1.71628	down	-0.488349	-0.211512	0.688147	0.424363	-0.173889	0.351584	p25807	CAGGAGAAAAGACTTTCCGGGATTTTTAATTATTTGTTTCAGAATCATACAGCCCTTGAT	uc021qqx.1	11	+	117161614	117164192	3	117161614,117162418,117163664,	117161645,117162487,117164192,	AB488780	proteinID=;alignID=uc021qqx.1;kgID=uc021qqx.1;mRNA=AB488780;spID=;refseq=;protAcc=;description=Homo sapiens transcribed RNA, BACE1 natural antisense RNA 1.;rfamAcc=;tRnaName=;	uc021qqx.1		Antisense	UCSC				ENST00000300650	628	YES	NO	NO	NO
p25042	0.00547607	1.45321	up	1.36841	1.3717	0.814944	0.704467	1.4306	1.03359	p25042	GCTGGAGGAGTAAGAACTATAAGGCTAATTGAAATGAATCTACTTAAAATAGTGACCTGA	NR_046242.1	16	+	66442426	66444804	2	66442426,66444182,	66442717,66444804,	LOC100505865	ID=rna33122;Name=NR_046242.1;Parent=gene28086;Dbxref=GeneID:100505865,Genbank:NR_046242.1;gbkey=misc_RNA;product=uncharacterized LOC100505865;transcript_id=NR_046242.1|ID=gene28086;Name=LOC100505865;Dbxref=GeneID:100505865;description=uncharacterized LOC100505865;gbkey=Gene;gene=LOC100505865	NR_046242.1		Intergenic	RefSeq					913	NO	NO	NO	NO
p22866	0.00550399	1.27423	up	-1.00564	-0.931072	-1.29176	-1.2553	-1.00885	-1.44737	p22866	ACCTTGAGATTCTTATTTTCTTTGGTATGCGTGTGGAAGAAGTATGAAGGTGGGGGTTGG	TCONS_00011108	5	-	180256803	180258229	2	180256803,180257607,	180257403,180258229,	XLOC_005110	Gene_id=XLOC_005110;Gene_name=linc-MGAT1-2;Transcript_id=TCONS_00011108;Transcript_name=linc-MGAT1-2;	XLOC_005110		Intergenic	HumanLincRNACatalog					1222	NO	NO	NO	NO
p877	0.00558425	1.57681	up	-2.07633	-1.84674	-2.63803	-2.63113	-1.77218	-2.39711	p877	AATACACTACAGGACTCAAAATTGAGAACAGTGTGTCCGGTATGAGCCAGAAGGAAAAAA	ENST00000443076.1	1	+	31198566	31199211	2	31198566,31199089,	31198898,31199211,	ENSG00000186056.4	gene_id "ENSG00000186056.4"; transcript_id "ENST00000443076.1"; gene_type "antisense"; gene_status "NOVEL"; gene_name "MATN1-AS1"; transcript_type "antisense"; transcript_status "KNOWN"; transcript_name "MATN1-AS1-004"; level 2; tag "basic"; havana_gene "OTTHUMG00000003706.2"; havana_transcript "OTTHUMT00000091338.1";	ENST00000443076.1	MATN1-AS1	Antisense	ENSEMBL				ENST00000477320, ENST00000373765, ENST00000294507	454	NO	NO	NO	NO
RNA146979|p0083_imsncRNA148	0.00563799	1.657	down	-3.08638	-2.68607	-2.07028	-2.051	-2.74915	-2.2146	RNA146979|p0083_imsncRNA148	GTGTTGTTTTCTCTTTTCTGTTTTTACTTCTTAGATTTTTAACTAGGTTACTGTTGGTTC	RNA146979|p0083_imsncRNA148													unpublished data					NA	NO	NO	NO	NO
p8234	0.0056588	1.22904	down	-1.03682	-0.989865	-0.740249	-0.824592	-1.10146	-0.670707	p8234	TGTCTTCAGGCCCCTACACCATCCTTTGTGTAAGGGGAGGTGGCAGCATAGAGATGATGG	ENST00000597444.1	19	-	21631930	21646682	5	21631930,21636351,21637184,21639262,21646545,	21632179,21636579,21637274,21639390,21646682,	ENSG00000268119.1	gene_id "ENSG00000268119.1"; transcript_id "ENST00000597444.1"; gene_type "processed_transcript"; gene_status "NOVEL"; gene_name "CTD-2561J22.5"; transcript_type "lincRNA"; transcript_status "KNOWN"; transcript_name "CTD-2561J22.5-002"; level 2; havana_gene "OTTHUMG00000182846.1"; havana_transcript "OTTHUMT00000463971.1";	ENST00000597444.1	CTD-2561J22.5	Intergenic	ENSEMBL					832	NO	NO	NO	NO
p20630	0.00566004	1.74358	down	-2.49571	-2.27603	-1.39884	-1.42443	-2.00964	-1.55195	p20630	ATGCCCATCCTTTGCTGTTTTTCTCTTTCAGTCATGGCCTATTTGGAGACAAAATTTCTC	TCONS_00027758	19	-	44288540	44290302	2	44288540,44289293,	44288800,44290302,	XLOC_013347	Gene_id=XLOC_013347;Gene_name=linc-KCNN4-1;Transcript_id=TCONS_00027758;Transcript_name=linc-KCNN4-1;	XLOC_013347		Intergenic	HumanLincRNACatalog				ENST00000377950	1269	NO	NO	NO	NO
p6815	0.00570061	1.24345	down	-0.92139	-0.762565	-0.53776	-0.555601	-0.800804	-0.448337	p6815	AAGTGACTGTTATTAAGATTAAAAGAAGGCCTGTCTCAGGGGTCTCATCAGCAGGCACAG	ENST00000579499.1	17	-	36871580	36876525	5	36871580,36871830,36872759,36875367,36876492,	36871611,36871966,36872969,36875520,36876525,	ENSG00000263975.1	gene_id "ENSG00000263975.1"; transcript_id "ENST00000579499.1"; gene_type "antisense"; gene_status "NOVEL"; gene_name "CTB-58E17.9"; transcript_type "antisense"; transcript_status "KNOWN"; transcript_name "CTB-58E17.9-001"; level 2; tag "basic"; havana_gene "OTTHUMG00000178518.1"; havana_transcript "OTTHUMT00000442306.1";	ENST00000579499.1	CTB-58E17.9	Antisense	ENSEMBL				ENST00000378137, ENST00000439660	563	YES	NO	NO	NO
p3585	0.00580435	1.55971	up	-1.54299	-1.76813	-2.48466	-2.14044	-1.69173	-2.30158	p3585	GCTTTACCACGTTAAGTGTCGAAATCAAGCATGACTAGATTGACGTCGCCAAATCACCGT	ENST00000541892.1	12	+	16720344	16726874	2	16720344,16726444,	16720517,16726874,	ENSG00000256564.1	gene_id "ENSG00000256564.1"; transcript_id "ENST00000541892.1"; gene_type "antisense"; gene_status "NOVEL"; gene_name "RP11-424M22.3"; transcript_type "antisense"; transcript_status "KNOWN"; transcript_name "RP11-424M22.3-001"; level 2; tag "basic"; havana_gene "OTTHUMG00000168838.1"; havana_transcript "OTTHUMT00000401308.1";	ENST00000541892.1		Antisense	ENSEMBL		ENST00000261169			603	NO	NO	NO	NO
RNA147609|p0713_imsncRNA486	0.00595676	1.2143	down	-2.15579	-2.14144	-1.92678	-1.94854	-2.21494	-1.79648	RNA147609|p0713_imsncRNA486	GGGCAACCCGGCAGGGGCACATGCAGTGTACTGGAGCGCTCAGAGGGTGGATGCAAGGTC	RNA147609|p0713_imsncRNA486													unpublished data					NA	NO	NO	NO	NO
p13429	0.00601452	1.3098	up	1.03404	0.887272	0.519587	0.478024	0.792157	0.54782	p13429	CTGTTAATGACAACAACAACAGCAACACGCTTATTAATTCCTAGCTGGAGCATCAAGCTT	ENST00000518790.1	5	-	139485184	139488150	3	139485184,139485880,139488057,	139485347,139486075,139488150,	ENSG00000245146.2	gene_id "ENSG00000245146.2"; transcript_id "ENST00000518790.1"; gene_type "processed_transcript"; gene_status "NOVEL"; gene_name "CTB-131B5.4"; transcript_type "processed_transcript"; transcript_status "KNOWN"; transcript_name "CTB-131B5.4-003"; level 2; havana_gene "OTTHUMG00000163537.2"; havana_transcript "OTTHUMT00000374057.1";	ENST00000518790.1	CTB-131B5.4	Intergenic	ENSEMBL				ENST00000331327	451	NO	NO	NO	NO
p3518	0.00611079	1.56426	up	-2.58428	-2.60051	-3.48319	-3.1008	-2.60029	-3.13754	p3518	GTCCCCAAGAAGGGAACTAAATTGTTAGAGGACAGGAGAGAAAAGAGATACGTGTGTGTA	ENST00000501075.2	12	+	6687787	6693905	2	6687787,6691809,	6687887,6693905,	ENSG00000247853.2	gene_id "ENSG00000247853.2"; transcript_id "ENST00000501075.2"; gene_type "antisense"; gene_status "NOVEL"; gene_name "RP5-940J5.6"; transcript_type "antisense"; transcript_status "KNOWN"; transcript_name "RP5-940J5.6-001"; level 2; tag "basic"; havana_gene "OTTHUMG00000169165.1"; havana_transcript "OTTHUMT00000402645.1";	ENST00000501075		Antisense	ENSEMBL	ENST00000501075			ENST00000535717	2196	YES	NO	NO	NO
p20275	0.00627918	2.46706	up	-0.746439	-0.561388	-2.31488	-2.10458	-0.712221	-1.50896	p20275	CCCTCAAACCTCCACAATCAGTGTCTTCCAGCCCCCTCGTTTCTGATGAGAAGTTAGCAG	TCONS_00025864	17	+	20978880	20988112	2	20978880,20988073,	20979270,20988112,	XLOC_012142	Gene_id=XLOC_012142;Gene_name=linc-DHRS7B-1;Transcript_id=TCONS_00025864;Transcript_name=linc-DHRS7B-1;	XLOC_012142		Intergenic	HumanLincRNACatalog					429	NO	NO	NO	NO
p33692	0.00633882	1.28536	down	0.805718	0.891799	1.24438	1.12543	0.700705	1.11492	p33692	TCCATCTGCAATAAACGACAGCCTCGGCTGCCTCGTGCTGTGTCTGTCCTGTTGTCTGCA	NR_037675.1	19	+	47777658	47778980	2	47777658,47778303,	47777755,47778980,	PRR24	ID=rna38812;Name=NR_037675.1;Parent=gene32280;Dbxref=GeneID:255783,Genbank:NR_037675.1,HGNC:27406;gbkey=misc_RNA;product=proline rich 24%2C transcript variant 2;transcript_id=NR_037675.1|ID=gene32280;Name=PRR24;Dbxref=GeneID:255783,HGNC:27406;description=proline rich 24;gbkey=Gene;gene=PRR24	UCSC:uc021uwm.1		Antisense	RefSeq	ENST00000552360			ENST00000221922	774	YES	NO	NO	NO
p17322	0.00635229	2.70566	up	-1.97709	-1.30158	-3.1307	-2.86649	-1.16681	-2.75624	p17322	CCAGCAAGCAAACAAGAAGAAGAAAACAACAACAACACAAACCTTGAAATAGACTTGTCA	ENST00000515575.1	Y	+	2722770	2800041	3	2722770,2796904,2799751,	2722812,2797026,2800041,	ENSG00000251037.1	gene_id "ENSG00000251037.1"; transcript_id "ENST00000515575.1"; gene_type "processed_transcript"; gene_status "NOVEL"; gene_name "AC006157.2"; transcript_type "processed_transcript"; transcript_status "KNOWN"; transcript_name "AC006157.2-001"; level 2; tag "basic"; havana_gene "OTTHUMG00000036155.2"; havana_transcript "OTTHUMT00000088057.2";	ENST00000515575.1		Antisense	ENSEMBL				ENST00000155093	454	YES	NO	NO	NO
p2811	0.0064194	1.24061	down	0.926415	1.00631	1.38925	1.29664	1.09103	1.27102	p2811	TTAGCTGAGGACATTTCATATATATGGATTTCACAGCTACACTCGATCCACGCCCCACAC	ENST00000529934.1	11	+	67818206	67820852	3	67818206,67820446,67820825,	67818399,67820552,67820852,	ENSG00000255031.1	gene_id "ENSG00000255031.1"; transcript_id "ENST00000529934.1"; gene_type "processed_transcript"; gene_status "PUTATIVE"; gene_name "RP11-802E16.3"; transcript_type "processed_transcript"; transcript_status "PUTATIVE"; transcript_name "RP11-802E16.3-003"; level 1; tag "exp_conf"; havana_gene "OTTHUMG00000167383.2"; havana_transcript "OTTHUMT00000394452.1";	ENST00000529934.1		Antisense	ENSEMBL	ENST00000530802				326	YES	NO	NO	NO
p1912	0.00646593	1.42919	up	1.74532	1.48687	1.10719	0.973351	1.46235	1.0684	p1912	GATCTAAAGTGACCTTGATGGAGAATGAAAGAAATCACAAGATGGAATTCCTCGAATAAA	ENST00000426283.1	10	+	36727543	36728725	2	36727543,36728381,	36727597,36728725,	ENSG00000237002.1	gene_id "ENSG00000237002.1"; transcript_id "ENST00000426283.1"; gene_type "lincRNA"; gene_status "NOVEL"; gene_name "RP11-92J19.3"; transcript_type "lincRNA"; transcript_status "KNOWN"; transcript_name "RP11-92J19.3-002"; level 2; tag "basic"; havana_gene "OTTHUMG00000017963.1"; havana_transcript "OTTHUMT00000047583.1";	ENCODE_2413_398		Intergenic	ENSEMBL					398	NO	NO	NO	YES
p34483_v4	0.00647549	1.23961	up	3.66917	3.50015	3.24335	3.31663	3.6485	3.32817	p34483_v4	GATGCCACTGGAAATGTTGAAATGAAAAATATTCAGCCGTTGGTCTTTGAAATTTCCTGT	ENST00000560029.1	16	-	54952781	54954528	2	54952781,54954209,	54953121,54954528,	ENSG00000245694.4	gene_id "ENSG00000245694.4"; transcript_id "ENST00000560029.1"; gene_type "antisense"; gene_status "KNOWN"; gene_name "CRNDE"; transcript_type "antisense"; transcript_status "KNOWN"; transcript_name "CRNDE-010"; level 2; tag "basic"; havana_gene "OTTHUMG00000172236.2"; havana_transcript "OTTHUMT00000417432.1";	TCONS_00024270;XLOC_011950	CRNDE	Antisense	ENSEMBL					659	NO	NO	NO	NO
p17252	0.00655659	1.38697	up	-1.67052	-1.53806	-2.23596	-2.02104	-1.76723	-2.13462	p17252	GCCCTTGAATATCTGTATATCTATATGAACATCAATTGAGATATATATGTGTGTGCCCCT	ENST00000431464.1	X	+	135991633	136103777	3	135991633,136007405,136103570,	135991939,136007538,136103777,	ENSG00000234062.3	gene_id "ENSG00000234062.3"; transcript_id "ENST00000431464.1"; gene_type "processed_transcript"; gene_status "NOVEL"; gene_name "RP11-308D16.4"; transcript_type "processed_transcript"; transcript_status "KNOWN"; transcript_name "RP11-308D16.4-002"; level 2; havana_gene "OTTHUMG00000022519.3"; havana_transcript "OTTHUMT00000058515.2";	ENST00000431464.1		Intergenic	ENSEMBL	ENST00000440604, ENST00000424306			ENST00000298110	646	NO	NO	YES	NO
p37419_v4	0.00660962	1.22669	down	-2.87587	-2.96184	-2.68482	-2.61165	-3.04719	-2.70412	p37419_v4	ATTGCAGCACAAATAGAGCCTTATCCCCATAATACCATTTCCTTTTTTGTTTCCTGTTAA	ENST00000607214.1	3	+	58413981	58414542	1	58413981,	58414542,	ENSG00000272182.1	gene_id "ENSG00000272182.1"; transcript_id "ENST00000607214.1"; gene_type "antisense"; gene_status "NOVEL"; gene_name "RP11-802O23.3"; transcript_type "antisense"; transcript_status "KNOWN"; transcript_name "RP11-802O23.3-001"; level 2; tag "basic"; havana_gene "OTTHUMG00000185735.1"; havana_transcript "OTTHUMT00000471115.1";			Antisense	ENSEMBL					561	NO	NO	NO	NO
p8268	0.00661661	1.28784	up	-1.29922	-1.08953	-1.61354	-1.56251	-1.29254	-1.60011	p8268	TGTGAACGGTGGTGATGCAGAAAAGCAAAGCGTGTATATCTGTTTTAGTCCTCCCTCAGA	ENST00000593065.1	19	-	28927966	29026184	4	28927966,28928488,28957308,29026006,	28928041,28928625,28957687,29026184,	ENSG00000267243.1	gene_id "ENSG00000267243.1"; transcript_id "ENST00000593065.1"; gene_type "processed_transcript"; gene_status "NOVEL"; gene_name "AC005307.3"; transcript_type "processed_transcript"; transcript_status "KNOWN"; transcript_name "AC005307.3-004"; level 2; havana_gene "OTTHUMG00000180802.1"; havana_transcript "OTTHUMT00000453070.1";	TCONS_00026844;XLOC_013288		Intergenic	ENSEMBL					769	NO	NO	NO	NO
p17507	0.00670131	1.82196	up	-2.78763	-2.69258	-3.92341	-3.59567	-3.1432	-3.7008	p17507	ATATTTAAAATACTGTAACCGACGAATACGTATGCTTCTAGGACCACGTGGAATCTTTCC	TCONS_00000655	1	-	161732645	161736000	4	161732645,161733873,161735217,161735619,	161732903,161733941,161735291,161736000,	XLOC_001070	Gene_id=XLOC_001070;Gene_name=linc-FCGR3B-3;Transcript_id=TCONS_00000655;Transcript_name=linc-FCGR3B-3;	XLOC_001070		Divergent	HumanLincRNACatalog			ENST00000367942	ENST00000367943	781	NO	NO	NO	NO
p28848	0.00693357	1.22883	down	1.60673	1.58892	1.82873	1.83323	1.57811	2.00366	p28848	TTACAGCTGGGAAGGCCTCAATACCCTGTTCCCAGAGATGTGGGGGCAGGCTTGAGTCTT	LIT3533	None	None	None	None	None	None	None	LIT3533	Accession=AY927524;Description=Homo sapiens mRNA sequence	CombinedLit_421_317		Antisense	RNAdb					317	YES	NO	NO	NO
p39948_v4	0.00695889	1.36772	up	-2.17895	-2.28909	-2.62928	-2.73596	-2.06676	-2.52489	p39948_v4	TATCCGTCTCTCCCTGTGTGAATCCTGTTACTTGGACTTGTGTAGAGGTTGCAGTTTCAT	XR_241381.1	2	-	200528659	200532139	2	200528659,200532060,	200528760,200532139,	none					RefSeq					180	NO	NO	NO	NO
p7726	0.00700144	1.78597	up	-1.80249	-1.38656	-2.46221	-2.3614	-1.33786	-2.21341	p7726	AGCCTGATGGTTGAAAACAACAACAACATCAACAAGAAAGACCCAACTAAAATCTCATTC	ENST00000591487.1	18	-	41906410	42111620	4	41906410,41953249,42098189,42111420,	41906447,41953448,42098328,42111620,	ENSG00000267337.1	gene_id "ENSG00000267337.1"; transcript_id "ENST00000591487.1"; gene_type "lincRNA"; gene_status "NOVEL"; gene_name "CTC-782O7.1"; transcript_type "lincRNA"; transcript_status "KNOWN"; transcript_name "CTC-782O7.1-002"; level 2; havana_gene "OTTHUMG00000178347.2"; havana_transcript "OTTHUMT00000441749.1";	TCONS_00026205;XLOC_012831	CTC-782O7.1	Intergenic	ENSEMBL					575	NO	NO	NO	NO
p6102	0.00709964	1.26542	up	1.34272	1.53764	1.02436	1.10975	1.4151	1.14249	p6102	AGAAACAAGAAGAGCTTAAACTGTGAAGACTGAAGCCTTAGGCTATGGCAGAAGTTGGGC	ENST00000570035.1	16	-	72556036	72698908	5	72556036,72557230,72589163,72604333,72698790,	72556522,72557314,72589225,72604414,72698908,	ENSG00000261008.2	gene_id "ENSG00000261008.2"; transcript_id "ENST00000570035.1"; gene_type "processed_transcript"; gene_status "NOVEL"; gene_name "AC004158.2"; transcript_type "lincRNA"; transcript_status "KNOWN"; transcript_name "AC004158.2-001"; level 2; havana_gene "OTTHUMG00000173457.2"; havana_transcript "OTTHUMT00000423198.1";	ENST00000570035.1		Intergenic	ENSEMBL					831	NO	NO	NO	NO
p4527	0.00750969	1.34983	up	1.12359	0.903705	0.643833	0.608998	0.979462	0.455574	p4527	CAGTTTGAGAAACCTGGATCTGCGATCTGTTTGTGAGTGGTATTCAGTTAAGAGAACAAT	ENST00000551597.2	14	-	58752449	58764850	4	58752449,58758352,58760031,58764672,	58752474,58758425,58760262,58764850,	ENSG00000257621.2	gene_id "ENSG00000257621.2"; transcript_id "ENST00000551597.2"; gene_type "processed_transcript"; gene_status "NOVEL"; gene_name "RP11-349A22.5"; transcript_type "antisense"; transcript_status "KNOWN"; transcript_name "RP11-349A22.5-007"; level 2; tag "basic"; havana_gene "OTTHUMG00000171179.2"; havana_transcript "OTTHUMT00000412244.1";	ENST00000551597.2		Antisense	ENSEMBL			ENST00000395168		507	NO	NO	NO	NO
p38997_v4	0.00760469	1.20015	down	-0.0876204	-0.0652291	0.278858	0.197984	0.0637894	0.223752	p38997_v4	GACAGTACTGTTCATGACATTTCCTGTATTAGTTCCCCTTTGGCACTTGTATTAGTTCTA	ENST00000609934.1	21	-	33039040	33039560	1	33039040,	33039560,	ENSG00000273271.1	gene_id "ENSG00000273271.1"; transcript_id "ENST00000609934.1"; gene_type "antisense"; gene_status "NOVEL"; gene_name "AP000254.8"; transcript_type "antisense"; transcript_status "KNOWN"; transcript_name "AP000254.8-001"; level 2; tag "basic"; havana_gene "OTTHUMG00000186467.1"; havana_transcript "OTTHUMT00000473202.1";			Antisense	ENSEMBL					520	NO	NO	NO	NO
p16734	0.00768111	1.38204	up	-2.55356	-2.70542	-3.22355	-2.9964	-2.75663	-3.19605	p16734	CTTCCTCAGTAATATCAAGTTTGTTCCTTGGAGCCAGAGAATAAACTGAATCCTTTTCCA	ENST00000442432.1	9	+	33166972	33179981	4	33166972,33177417,33178893,33179322,	33167044,33177467,33178955,33179981,	ENSG00000233554.1	gene_id "ENSG00000233554.1"; transcript_id "ENST00000442432.1"; gene_type "antisense"; gene_status "NOVEL"; gene_name "RP11-326F20.5"; transcript_type "antisense"; transcript_status "KNOWN"; transcript_name "RP11-326F20.5-001"; level 2; tag "basic"; havana_gene "OTTHUMG00000019763.1"; havana_transcript "OTTHUMT00000052037.1";	ENST00000442432.1		Antisense	ENSEMBL					843	YES	NO	NO	NO
p25174	0.00774864	1.20395	up	6.43638	6.34359	6.18898	6.04464	6.33661	6.07964	p25174	GGGGATATATGTATGTGTGTGTGCGTGCATAAATTATTTAAAATAACTGCACTAAATCCC	XR_108432.1	2	+	222437225	222439175	1	222437225,	222439175,	LOC729770	ID=rna7083;Name=XR_108432.1;Parent=gene5749;Dbxref=GeneID:729770,Genbank:XR_108432.1;gbkey=misc_RNA;product=uncharacterized LOC729770;transcript_id=XR_108432.1|ID=gene5749;Name=LOC729770;Dbxref=GeneID:729770;gbkey=Gene;gene=LOC729770	XR_108432.1		Divergent	RefSeq			ENST00000392071		1950	NO	NO	NO	NO
p8495	0.0079164	1.47272	up	-2.45148	-2.27072	-3.13825	-2.84538	-2.42739	-2.84138	p8495	AAGCTCTAGGATACAGAAGCAAGAATTCAATCAGTGTGCAGATGGATGGCCTTAAAAAAG	ENST00000590252.1	19	+	1508380	1508962	2	1508380,1508892,	1508760,1508962,	ENSG00000267092.1	gene_id "ENSG00000267092.1"; transcript_id "ENST00000590252.1"; gene_type "antisense"; gene_status "NOVEL"; gene_name "CTB-25B13.9"; transcript_type "antisense"; transcript_status "KNOWN"; transcript_name "CTB-25B13.9-001"; level 2; tag "basic"; havana_gene "OTTHUMG00000180080.1"; havana_transcript "OTTHUMT00000449655.1";	ENST00000590252.1	CTB-25B13.9	Antisense	ENSEMBL					450	YES	NO	NO	NO
p12232	0.00792984	1.39401	up	1.08427	1.36404	0.669348	0.788342	1.11371	0.666608	p12232	CTCAAAAAGAATTGTCTCTTGGTATGAGTGGAATGGAATAAAATACATGGAAACCCACAA	ENST00000515205.1	4	-	6672451	6675557	2	6672451,6675410,	6672726,6675557,	ENSG00000251580.1	gene_id "ENSG00000251580.1"; transcript_id "ENST00000515205.1"; gene_type "antisense"; gene_status "NOVEL"; gene_name "RP11-539L10.3"; transcript_type "antisense"; transcript_status "KNOWN"; transcript_name "RP11-539L10.3-001"; level 2; tag "basic"; havana_gene "OTTHUMG00000162381.1"; havana_transcript "OTTHUMT00000368685.1";	TCONS_00007712;XLOC_003870		Antisense	ENSEMBL	ENST00000513179				422	NO	NO	YES	NO
p3773	0.0079769	1.26725	up	-2.05275	-2.03614	-2.42431	-2.50783	-2.09585	-2.27771	p3773	CTGGGAGGTCTGATGTTAGGGAAAAAGAAGGAGGAAAGCAAGATTAAAAATCATTCCTGG	ENST00000548705.1	12	+	81156932	81163670	5	81156932,81157368,81158000,81160528,81163382,	81156993,81157483,81158103,81160599,81163670,	ENSG00000257741.1	gene_id "ENSG00000257741.1"; transcript_id "ENST00000548705.1"; gene_type "lincRNA"; gene_status "NOVEL"; gene_name "RP11-540D4.3"; transcript_type "lincRNA"; transcript_status "KNOWN"; transcript_name "RP11-540D4.3-002"; level 2; havana_gene "OTTHUMG00000170167.1"; havana_transcript "OTTHUMT00000407758.1";	TCONS_00020191;XLOC_009818		Intergenic	ENSEMBL					638	NO	NO	NO	NO
p8824	0.0080676	1.3235	down	2.12358	2.23015	2.53451	2.4569	1.96071	2.53612	p8824	TTTATTGCCATCTCTGGGAGGGGCTCAAATCCGCCCAATCTCCTTCAGCTTGGCCACCAG	ENST00000600974.1	19	+	51848422	51856547	2	51848422,51856406,	51848500,51856547,	ENSG00000267984.1	gene_id "ENSG00000267984.1"; transcript_id "ENST00000600974.1"; gene_type "antisense"; gene_status "NOVEL"; gene_name "CTD-2616J11.9"; transcript_type "antisense"; transcript_status "KNOWN"; transcript_name "CTD-2616J11.9-001"; level 2; tag "basic"; havana_gene "OTTHUMG00000182902.1"; havana_transcript "OTTHUMT00000464271.1";	ENST00000600974.1	CTD-2616J11.9	Antisense	ENSEMBL				ENST00000335624, ENST00000335624	219	YES	NO	NO	NO
p11323	0.00806862	1.25695	up	2.05668	2.12442	1.61836	1.81018	2.01187	1.77465	p11323	ACGAGATTAAAAGAGAAAACCAAATAATGGAGAGAACCCAGCACAGAGCCAGATGTACGG	ENST00000437506.1	3	-	28039034	28070094	3	28039034,28051960,28069999,	28039359,28052055,28070094,	ENSG00000235493.1	gene_id "ENSG00000235493.1"; transcript_id "ENST00000437506.1"; gene_type "lincRNA"; gene_status "NOVEL"; gene_name "AC092415.1"; transcript_type "lincRNA"; transcript_status "KNOWN"; transcript_name "AC092415.1-001"; level 2; havana_gene "OTTHUMG00000155651.1"; havana_transcript "OTTHUMT00000340996.1";	ENST00000437506.1		Intergenic	ENSEMBL					515	NO	NO	NO	NO
p26220	0.00808006	1.69694	up	-1.72323	-1.61274	-2.13751	-2.55871	-1.39266	-2.32122	p26220	ATGCATGTTTGGTTTTGCCGATGCTTCACTATCTTTTTTAATTGGAGAGAGTGAAAATTG	uc003bpo.1	3	+	3171713	3172360	1	3171713,	3172360,	TRNT1	proteinID=;alignID=uc003bpo.1;kgID=uc003bpo.1;mRNA=AK124137;spID=;refseq=;protAcc=;description=Homo sapiens cDNA FLJ42143 fis, clone TESTI2046100.;rfamAcc=;tRnaName=;	UCSC_10538_647		Intronic	UCSC	ENST00000339437, ENST00000339437	ENST00000434583			647	NO	NO	NO	NO
p24764	0.00812704	1.44881	down	-3.16697	-3.01077	-2.62144	-2.39718	-2.87544	-2.42995	p24764	TCGTAAACGATTGGCCTCCGCCACTGTCGCTTAGAAAGAAGCCAGCCTGCTTCCCAGCTT	XR_108348.1	1	-	151252499	151254765	2	151252499,151254018,	151252734,151254765,	LOC100507670	ID=rna2628;Name=XR_108348.1;Parent=gene2029;Dbxref=GeneID:100507670,Genbank:XR_108348.1;gbkey=misc_RNA;product=uncharacterized LOC100507670;transcript_id=XR_108348.1|ID=gene2029;Name=LOC100507670;Dbxref=GeneID:100507670;gbkey=Gene;gene=LOC100507670	XR_108348.1		Divergent	RefSeq				ENST00000529142, ENST00000368874	982	NO	NO	NO	NO
p8136	0.00816511	1.23739	down	-0.820082	-0.709868	-0.426771	-0.488884	-0.87406	-0.566442	p8136	ATCACCCAGAAAGGTGAGATCTTGGACTCGGGGCCTGGGTTGCCAGAATAGTAAGGGGCT	ENST00000593524.1	19	-	4356633	4358445	1	4356633,	4358445,	ENSG00000269318.1	gene_id "ENSG00000269318.1"; transcript_id "ENST00000593524.1"; gene_type "antisense"; gene_status "NOVEL"; gene_name "AC007292.3"; transcript_type "antisense"; transcript_status "KNOWN"; transcript_name "AC007292.3-001"; level 2; tag "basic"; havana_gene "OTTHUMG00000181917.1"; havana_transcript "OTTHUMT00000458301.1";	ENST00000593524.1		Antisense	ENSEMBL				ENST00000269886	1812	YES	NO	NO	NO
RNA95803|RNS_885_111	0.00823092	1.28739	down	-0.506825	-0.328967	-0.0276144	-0.116326	-0.34752	0.0539741	RNA95803|RNS_885_111	TAACTGCTCGTCTGTGCTGCAACCCTGCAGTGCACCCTTCGCCTGCACAATAAAATCTAC	RNA95803|RNS_885_111													http://research.imb.uq.edu.au/rnadb/NoncodingRNASearchV2.zip					NA	NO	NO	NO	NO
p8586	0.00823449	1.39151	up	0.679809	0.43308	0.153919	-0.0609052	0.529393	0.119324	p8586	AAGGACAAGAAGATGAGAAGGAGTTGTGGTTGGTGGAAGATCTAGGCTGCTATTTCCATG	ENST00000590209.1	19	+	15726029	15729608	3	15726029,15726426,15728810,	15726091,15726625,15729608,	ENSG00000186526.7	gene_id "ENSG00000186526.7"; transcript_id "ENST00000590209.1"; gene_type "processed_transcript"; gene_status "KNOWN"; gene_name "CYP4F8"; transcript_type "retained_intron"; transcript_status "KNOWN"; transcript_name "CYP4F8-003"; level 2; havana_gene "OTTHUMG00000182386.1"; havana_transcript "OTTHUMT00000460900.1";	ENST00000590209.1	CYP4F8	Antisense	ENSEMBL	ENST00000443973				1059	YES	NO	NO	NO
p33824	0.00824293	1.3909	up	1.65976	1.62816	1.07137	0.99894	1.41242	1.20198	p33824	AAGAGTTTCAATCAGACATGACTGTGACGTGCATCCTCAATTAGAATTAAAGTGATGTAT	uc003mvl.1	6	+	3267098	3268284	1	3267098,	3268284,	AL389983	proteinID=;alignID=uc003mvl.1;kgID=uc003mvl.1;mRNA=AL389983;spID=;refseq=;protAcc=;description=Homo sapiens cDNA FLJ44661 fis, clone BRACE3002541.;rfamAcc=;tRnaName=;	UCSC_8384_1186		Antisense	UCSC	ENST00000473000, ENST00000419065	ENST00000454610		ENST00000406686, ENST00000406686	1186	YES	NO	NO	NO
p13248	0.00825832	1.31806	down	0.0878165	0.203452	0.58343	0.69176	0.252843	0.464177	p13248	AGACAGAGCCAAAAGCAATAATATCCTGTTTGTTCCTACACTGCCCTCCGCATTAAAAAA	ENST00000512287.1	5	-	80531577	80597342	2	80531577,80597105,	80531941,80597342,	ENSG00000247572.2	gene_id "ENSG00000247572.2"; transcript_id "ENST00000512287.1"; gene_type "processed_transcript"; gene_status "NOVEL"; gene_name "CTC-281B15.1"; transcript_type "processed_transcript"; transcript_status "KNOWN"; transcript_name "CTC-281B15.1-006"; level 2; havana_gene "OTTHUMG00000162566.1"; havana_transcript "OTTHUMT00000369615.1";	ENST00000512287.1	CTC-281B15.1	Antisense	ENSEMBL			ENST00000507402	ENST00000265080	601	YES	NO	NO	NO
p2336	0.00828986	1.49387	up	0.208351	-0.178492	-0.599888	-0.639585	-0.0523839	-0.520204	p2336	AAGTCTTTGATCTCCTGAACCACCAGTGATGAATTGCTGCTCACCAGTGATGAGTTGAAT	ENST00000535689.1	11	-	62620825	62622960	7	62620825,62621272,62621489,62621990,62622359,62622604,62622895,	62621062,62621305,62621536,62622023,62622410,62622688,62622960,	ENSG00000255717.1	gene_id "ENSG00000255717.1"; transcript_id "ENST00000535689.1"; gene_type "processed_transcript"; gene_status "KNOWN"; gene_name "SNHG1"; transcript_type "retained_intron"; transcript_status "KNOWN"; transcript_name "SNHG1-016"; level 2; havana_gene "OTTHUMG00000167743.1"; havana_transcript "OTTHUMT00000396032.1";	ENST00000535689.1	SNHG1	Divergent	ENSEMBL					550	NO	NO	NO	NO
p18093	0.00832001	1.41518	up	-1.98034	-1.86271	-2.61973	-2.36196	-2.10969	-2.47399	p18093	GAGGTTGTTGGTTGTCCTGTGAAAGCTGTGTCAGAATAAATATTCAACTGCTCTTTGGAG	TCONS_00018139	10	+	23868991	23875166	2	23868991,23874676,	23869012,23875166,	XLOC_008413	Gene_id=XLOC_008413;Gene_name=linc-KIAA1217-1;Transcript_id=TCONS_00018139;Transcript_name=linc-KIAA1217-1;	XLOC_008413		Intergenic	HumanLincRNACatalog					511	NO	NO	NO	NO
RNA147613|p0717_imsncRNA491	0.00839229	1.38243	up	-1.70354	-1.69739	-2.08165	-2.36927	-1.7292	-2.08082	RNA147613|p0717_imsncRNA491	GCCGGTCCCGAATGTGTTGCGGGGATTGGCCGGGATCCCAGTGCTGGAGACTGAAGCAAG	RNA147613|p0717_imsncRNA491													unpublished data					NA	NO	NO	NO	NO
p36709_v4	0.00842795	1.20728	up	2.96525	3.02439	2.66703	2.65376	2.83758	2.69115	p36709_v4	GGTGAAGACTGGGGGCTGCAGGCGCGCTAGGAGAACTATGCCATTTTTGGGTCAGGACTG	uc010zpe.1	2	+	243030843	243102469	8	243030843,243037037,243056789,243061115,243064437,243080914,243101494,243102106,	243030952,243037178,243056892,243061208,243064606,243081039,243101644,243102469,	LOC728323	proteinID=;alignID=uc010zpe.1;kgID=uc010zpe.1;mRNA=AK298283;spID=;refseq=;protAcc=;description=Homo sapiens uncharacterized LOC728323 (LOC728323), non-coding RNA.;rfamAcc=;tRnaName=;	UCSC_8107_1253		Intergenic	UCSC				ENST00000415434, ENST00000415434	1253	NO	NO	NO	NO
p6462	0.0084795	1.77771	up	-0.407266	0.0860054	-1.18785	-1.03623	-0.337059	-0.92429	p6462	CAGTAAGTGAAGACTCACTAGCAAATATATGAGTGATGGATCAAGAGAGACAAAGTGTTA	ENST00000499966.1	16	+	66442426	66446038	2	66442426,66444182,	66442717,66446038,	ENSG00000246898.1	gene_id "ENSG00000246898.1"; transcript_id "ENST00000499966.1"; gene_type "lincRNA"; gene_status "NOVEL"; gene_name "CTD-2258A20.4"; transcript_type "lincRNA"; transcript_status "KNOWN"; transcript_name "CTD-2258A20.4-001"; level 2; tag "basic"; havana_gene "OTTHUMG00000175510.1"; havana_transcript "OTTHUMT00000430314.1";	ENST00000499966;uc002eoo.1;UCSC_4341_2147;TCONS_00024251;XLOC_011755	CTD-2258A20.4	Intergenic	ENSEMBL					2147	NO	NO	NO	NO
p16483	0.00856211	1.23965	up	-2.05733	-2.05974	-2.28867	-2.36029	-1.88131	-2.27921	p16483	GTAGTTTGGTAGGACTGGGCAGTAGATAAGGTTGACTTATTTTTGTAGAACTTACAATTT	ENST00000453939.1	9	-	43140536	43142739	2	43140536,43142628,	43140807,43142739,	ENSG00000233074.1	gene_id "ENSG00000233074.1"; transcript_id "ENST00000453939.1"; gene_type "lincRNA"; gene_status "NOVEL"; gene_name "RP11-327I22.6"; transcript_type "lincRNA"; transcript_status "KNOWN"; transcript_name "RP11-327I22.6-001"; level 2; tag "basic"; havana_gene "OTTHUMG00000013274.1"; havana_transcript "OTTHUMT00000037045.1";	ENCODE_2486_382;TCONS_00015812;XLOC_007693		Intergenic	ENSEMBL				ENST00000485255	382	NO	NO	NO	YES
p39691_v4	0.00866891	1.351	up	-2.5461	-2.74686	-2.94343	-3.08052	-2.47955	-3.05066	p39691_v4	TATTAGAACTGTTCTGTAGCTCACCTTTCTCCGAAGTTGGAATTCACATGGCTGTGGAAT	NR_102712.1	2	-	38177476	38263484	4	38177476,38190234,38256997,38263292,	38177680,38190298,38257063,38263484,	none					RefSeq					526	NO	NO	NO	NO
p8218	0.00870185	1.4192	down	-2.89229	-2.94269	-2.62162	-2.36008	-3.1329	-2.47096	p8218	TGGAGTCGGCTGTATCTGACACCAGACCCTCCATTCAAGCTCCCTTGATGACAACGCCCA	ENST00000600364.1	19	-	18255331	18262498	2	18255331,18262124,	18255417,18262498,	ENSG00000269145.1	gene_id "ENSG00000269145.1"; transcript_id "ENST00000600364.1"; gene_type "antisense"; gene_status "NOVEL"; gene_name "AC007192.6"; transcript_type "antisense"; transcript_status "KNOWN"; transcript_name "AC007192.6-001"; level 2; tag "basic"; havana_gene "OTTHUMG00000183419.1"; havana_transcript "OTTHUMT00000466528.1";	ENST00000600364.1		Antisense	ENSEMBL				ENST00000222254	460	YES	NO	NO	NO
p36924_v4	0.0087141	1.5625	up	-1.51322	-1.48413	-2.03848	-2.31837	-1.77325	-2.34533	p36924_v4	CAAACCTAAAAATCAAACAAACACGTCTGGTAGAACCTACCATTAAAAAGCTTCTTTCCT	ENST00000609247.1	1	+	101360483	101360912	1	101360483,	101360912,	ENSG00000273204.1	gene_id "ENSG00000273204.1"; transcript_id "ENST00000609247.1"; gene_type "antisense"; gene_status "NOVEL"; gene_name "RP4-549L20.3"; transcript_type "antisense"; transcript_status "KNOWN"; transcript_name "RP4-549L20.3-001"; level 2; tag "basic"; havana_gene "OTTHUMG00000186355.1"; havana_transcript "OTTHUMT00000472995.1";			Antisense	ENSEMBL					429	NO	NO	NO	NO
p36317_v4	0.00879356	1.62596	up	-2.48952	-2.87478	-3.35024	-3.55397	-2.66208	-3.22605	p36317_v4	AGCACACAGGCAAAAAGTTTTCCCAGCAAGAATGCCAGGGTGAAAGGAAAGATCAATTGG	TCONS_00017656	Y	+	23310047	23332061	5	23310047,23310304,23313474,23314724,23331841,	23310112,23310399,23313528,23314859,23332061,	XLOC_008299	Gene_id=XLOC_008299;Gene_name=linc-RBMY1B-1;Transcript_id=TCONS_00017656;Transcript_name=linc-RBMY1B-1;	XLOC_008299		Intergenic	HumanLincRNACatalog					569	NO	NO	NO	NO
p34906_v4	0.00880467	1.209	up	0.303256	0.26868	0.0511514	0.0721373	0.267095	-0.105704	p34906_v4	CCGGGCTGCTCCGGGAAAGGCCTCGTACAGCACGCATTCACCAGAATCCTGTCAGCTTTC	ENST00000427491.1	21	-	37513693	37528604	3	37513693,37518553,37528514,	37514244,37518653,37528604,	ENSG00000236830.1	gene_id "ENSG00000236830.1"; transcript_id "ENST00000427491.1"; gene_type "processed_transcript"; gene_status "NOVEL"; gene_name "CBR3-AS1"; transcript_type "antisense"; transcript_status "KNOWN"; transcript_name "CBR3-AS1-003"; level 2; tag "basic"; havana_gene "OTTHUMG00000086607.2"; havana_transcript "OTTHUMT00000194621.1";	ASO3421;asoverlaps_860_735	CBR3-AS1	Antisense	ENSEMBL				ENST00000412073, ENST00000399151	741	YES	NO	NO	NO
p4670	0.00884823	1.42721	down	-0.0767947	-0.0392072	0.551785	0.641145	0.214638	0.445296	p4670	TAACTCTGCAGACTGAGAAGACGTGAACAGAGAGAGTCAAGGGGAGTGATGACTATTTCA	ENST00000553954.1	14	-	100746295	100757793	2	100746295,100757694,	100746402,100757793,	ENSG00000259052.1	gene_id "ENSG00000259052.1"; transcript_id "ENST00000553954.1"; gene_type "sense_overlapping"; gene_status "NOVEL"; gene_name "AL157871.2"; transcript_type "sense_overlapping"; transcript_status "KNOWN"; transcript_name "AL157871.2-001"; level 2; tag "basic"; havana_gene "OTTHUMG00000029016.3"; havana_transcript "OTTHUMT00000414052.1";	ENST00000553954.1	AL157871.2	Sense	ENSEMBL	ENST00000539621			ENST00000555735	206	YES	NO	NO	NO
p6666	0.00895043	1.52148	up	-1.14687	-1.20674	-2.04459	-1.77415	-1.45638	-1.80768	p6666	TTGTCGGAAAAACAATCTACCTGTTATCTAGCTTTGGGCTAGGCCATTCCAGTTCCAGAC	ENST00000571370.1	17	-	7588577	7589689	1	7588577,	7589689,	ENSG00000262251.1	gene_id "ENSG00000262251.1"; transcript_id "ENST00000571370.1"; gene_type "sense_intronic"; gene_status "NOVEL"; gene_name "RP11-199F11.2"; transcript_type "sense_intronic"; transcript_status "KNOWN"; transcript_name "RP11-199F11.2-001"; level 2; tag "basic"; havana_gene "OTTHUMG00000178019.1"; havana_transcript "OTTHUMT00000440240.1";	LIT1750;CombinedLit_153_1125		Sense	ENSEMBL				ENST00000498311, ENST00000359597	1112	NO	NO	NO	NO
p30142	0.00901427	1.26022	up	0.738838	0.84155	0.453295	0.339642	0.626955	0.413394	p30142	TGTATATAGTATGGTTCTGGATGCTCTTGTATACCTCACTCTTCATTTCTCACCTAACCC	NR_037177.1	6	+	32861952	32871535	2	32861952,32868696,	32862803,32871535,	LOC100294145	ID=rna14335;Name=NR_037177.1;Parent=gene11953;Dbxref=GeneID:100294145,Genbank:NR_037177.1;gbkey=misc_RNA;product=uncharacterized LOC100294145%2C transcript variant 1;transcript_id=NR_037177.1|ID=gene11953;Name=LOC100294145;Dbxref=GeneID:100294145;description=uncharacterized LOC100294145;gbkey=Gene;gene=LOC100294145	UCSC:uc003oci.2;uc011esc.2;uc011fon.2;uc011gkw.2;uc011hfg.2;uc011iap.2;uc011ixz.2;uc011jtj.2		Intergenic	RefSeq					3690	NO	NO	NO	NO
p2300	0.00913445	1.56053	up	-1.51634	-1.56951	-2.47484	-2.1699	-1.81729	-2.18451	p2300	TTGTAGTTGTGTTGTGAGGAAGATTCATGACTTATCTTGTGGGAGAATTCTGTATTTAGC	ENST00000525714.1	11	-	58725689	58746758	3	58725689,58736414,58746600,	58726293,58736546,58746758,	ENSG00000255240.1	gene_id "ENSG00000255240.1"; transcript_id "ENST00000525714.1"; gene_type "processed_transcript"; gene_status "NOVEL"; gene_name "RP11-142C4.6"; transcript_type "processed_transcript"; transcript_status "PUTATIVE"; transcript_name "RP11-142C4.6-002"; level 1; tag "exp_conf"; havana_gene "OTTHUMG00000167434.1"; havana_transcript "OTTHUMT00000394604.1";	ENST00000525714.1		Intergenic	ENSEMBL				ENST00000534119	894	NO	NO	NO	NO
RNA147489|p0593_imsncRNA300	0.00918895	1.36743	down	0.96765	0.894923	1.35512	1.50851	1.16297	1.5163	RNA147489|p0593_imsncRNA300	AGGTCAGGGGCTACCTGTGGTGCTGAGCGGGTGAATCATTGCACAGAGATGGCAAAGCCA	RNA147489|p0593_imsncRNA300													unpublished data					NA	NO	NO	NO	NO
p28977	0.00919292	1.5491	up	-0.295388	-0.738915	-1.1768	-1.22326	-0.583968	-1.1125	p28977	CATCTTCAGTCTTTATCAACTCTTTGGAGATTCAGCCATTCTTTTTTGTACTTTAGGGAA	ENST00000421013.1	1	+	101491408	101552819	9	101491408,101538215,101540831,101542918,101545944,101547096,101549016,101550607,101552407,	101491617,101538386,101541272,101543064,101546169,101547291,101549130,101550713,101552819,	ENSG00000233184.1	gene_id "ENSG00000233184.1"; transcript_id "ENST00000421013.1"; gene_type "processed_transcript"; gene_status "NOVEL"; gene_name "RP11-421L21.3"; transcript_type "processed_transcript"; transcript_status "KNOWN"; transcript_name "RP11-421L21.3-002"; level 2; tag "basic"; havana_gene "OTTHUMG00000010831.1"; havana_transcript "OTTHUMT00000029897.1";	ENST00000421013.1		Divergent	ENSEMBL			ENST00000342173		2019	NO	NO	NO	NO
p15038	0.00936662	1.27376	down	-2.50093	-2.42017	-2.04557	-2.01317	-2.42055	-2.23564	p15038	ATTTTCTACTGTCCCTGCGCGAGGCTGAGTTATGAACTTCGGTTTGGTTTCTTTCTGCAA	ENST00000445184.1	7	-	104622545	104653471	2	104622545,104653378,	104623138,104653471,	ENSG00000228393.3	gene_id "ENSG00000228393.3"; transcript_id "ENST00000445184.1"; gene_type "antisense"; gene_status "NOVEL"; gene_name "RP11-325F22.3"; transcript_type "antisense"; transcript_status "KNOWN"; transcript_name "RP11-325F22.3-002"; level 2; tag "basic"; havana_gene "OTTHUMG00000157278.1"; havana_transcript "OTTHUMT00000348303.1";	ENST00000445184.1		Antisense	ENSEMBL				ENST00000257745, ENST00000495267	686	NO	NO	NO	NO
p6921	0.00936939	1.29196	up	-1.46289	-1.71313	-1.90622	-2.01481	-1.59398	-1.95767	p6921	TGGAAGTGTGGTGAGTGATTGACTTACATCCTTCTAGATCTTATCTACATATTTGCAAAG	ENST00000508851.1	17	-	48358937	48365216	4	48358937,48359828,48361318,48365100,	48359237,48359912,48361568,48365216,	ENSG00000251179.1	gene_id "ENSG00000251179.1"; transcript_id "ENST00000508851.1"; gene_type "antisense"; gene_status "NOVEL"; gene_name "RP11-893F2.9"; transcript_type "antisense"; transcript_status "KNOWN"; transcript_name "RP11-893F2.9-001"; level 2; tag "basic"; havana_gene "OTTHUMG00000162058.1"; havana_transcript "OTTHUMT00000367051.1";	TCONS_00025237;XLOC_012515		Antisense	ENSEMBL				ENST00000300433	750	NO	NO	NO	NO
p4032	0.00938123	1.49071	up	3.53901	3.44754	2.75113	2.80002	3.14405	2.85145	p4032	ATGCAAAAGAAAGAAATCCCTGCGCTTTCTGTCTGTCTTTGTGGCGGCCCAGATTGAATT	ENST00000534033.1	13	-	45911614	45911744	1	45911614,	45911744,	ENSG00000255137.1	gene_id "ENSG00000255137.1"; transcript_id "ENST00000534033.1"; gene_type "processed_transcript"; gene_status "NOVEL"; gene_name "RP11-290D2.4"; transcript_type "processed_transcript"; transcript_status "KNOWN"; transcript_name "RP11-290D2.4-001"; level 2; tag "basic"; havana_gene "OTTHUMG00000166156.1"; havana_transcript "OTTHUMT00000388146.1";	ENST00000534033.1		Intronic	ENSEMBL		ENST00000530705, ENST00000530705			130	NO	NO	NO	NO
p34405_v4	0.00938498	1.28715	up	-1.28828	-1.18798	-1.72018	-1.47155	-1.2185	-1.59559	p34405_v4	TCGGAGGTACCTGAGTGGTTATTAAAAACGATTTGAAGAGATTTCCTGGGTGTGGAGTGT	ENST00000567948.1	15	-	55609519	55611359	2	55609519,55611104,	55610065,55611359,	ENSG00000225973.3	gene_id "ENSG00000225973.3"; transcript_id "ENST00000567948.1"; gene_type "antisense"; gene_status "NOVEL"; gene_name "RP11-139H15.1"; transcript_type "antisense"; transcript_status "KNOWN"; transcript_name "RP11-139H15.1-002"; level 2; tag "basic"; havana_gene "OTTHUMG00000172653.1"; havana_transcript "OTTHUMT00000419684.1";	ENST00000567948.1		Antisense	ENSEMBL					801	YES	NO	NO	NO
p15753	0.00941467	2.05732	up	0.0978184	-0.432427	-1.34008	-1.5096	-0.479374	-1.08661	p15753	TTACTTTTTGCCGTTTACCCAGCTGAGGTTGTCTTTGAAGAAATAATTTTAAGACTGAGA	ENST00000522478.1	8	-	67834708	67834786	1	67834708,	67834786,	ENSG00000254341.1	gene_id "ENSG00000254341.1"; transcript_id "ENST00000522478.1"; gene_type "sense_overlapping"; gene_status "KNOWN"; gene_name "SNORD87"; transcript_type "sense_overlapping"; transcript_status "KNOWN"; transcript_name "SNORD87-001"; level 2; tag "basic"; havana_gene "OTTHUMG00000164744.1"; havana_transcript "OTTHUMT00000380027.1";	ENST00000522478.1	SNORD87	Sense	ENSEMBL					78	NO	NO	NO	NO
p13351	0.0094717	1.25563	up	-1.18227	-1.1547	-1.45731	-1.58418	-1.08347	-1.36418	p13351	CTAGGAGCCATCATGAGGAAAGAGTTGGAGTGGATGGTTTTAATGCAGATGGTCTCAATA	ENST00000515704.1	5	-	117881552	117897751	4	117881552,117888047,117890741,117897615,	117881844,117888244,117890834,117897751,	ENSG00000250891.1	gene_id "ENSG00000250891.1"; transcript_id "ENST00000515704.1"; gene_type "lincRNA"; gene_status "NOVEL"; gene_name "CTD-2281M20.1"; transcript_type "lincRNA"; transcript_status "KNOWN"; transcript_name "CTD-2281M20.1-001"; level 2; tag "dotter_confirmed"; tag "not_organism_supported"; havana_gene "OTTHUMG00000162951.2"; havana_transcript "OTTHUMT00000371162.1";	TCONS_00009759;XLOC_004965;TCONS_00009760;XLOC_004965	CTD-2281M20.1	Intergenic	ENSEMBL					718	NO	NO	NO	NO
RNA95223|RNS_305_181	0.00952201	3.12174	up	-2.51122	-2.34975	-4.57447	-4.22734	-2.41314	-3.39934	RNA95223|RNS_305_181	AAATAGAGCTGGAAGACAGTCCACTGACTTTACAAAACCCCCAATCTGGTGAGTGGATAC	RNA95223|RNS_305_181													http://research.imb.uq.edu.au/rnadb/NoncodingRNASearchV2.zip					NA	NO	NO	NO	NO
RNA147638|p0742_imsncRNA520	0.00953729	1.36825	up	-1.35721	-1.47006	-1.8331	-1.84103	-1.18163	-1.69177	RNA147638|p0742_imsncRNA520	TGTGTGTAGGTGACAATTGAAGCTTGGGGCAAAGATGAGATGCTCTGATTCTTAGATTCT	RNA147638|p0742_imsncRNA520													unpublished data					NA	NO	NO	NO	NO
p41773_v4	0.00967701	1.52133	up	-0.264429	-0.186015	-0.837218	-0.878577	0.00153701	-0.549115	p41773_v4	ATTGACAGTTTAGAGTGGGCAGAAACAACCACGGTTACCCTAGAAGTAAATCCAGAGCTG	XR_242615.2	9	+	74920321	74956594	5	74920321,74929901,74943579,74950307,74956507,	74920541,74930006,74943637,74950413,74956594,	none					RefSeq					576	NO	NO	NO	NO
RNA95552|RNS_634_144	0.00971103	1.30045	down	-0.25686	-0.419505	0.145028	-0.067594	-0.397032	-0.013801	RNA95552|RNS_634_144	ACGGGCATCCTATCCTCCCGGGGCCGCGGGCTCGGGGCTTGGGCCGCCCTCTAGTGGCGG	RNA95552|RNS_634_144													http://research.imb.uq.edu.au/rnadb/NoncodingRNASearchV2.zip					NA	NO	NO	NO	NO
p2392	0.00991995	1.30304	down	0.27322	0.384614	0.543504	0.772532	0.234767	0.722193	p2392	AAGTTACCTGTGAAAACTGTCGACCATTTTCAGCTGCCCTCGAAGGTCTTTCTTGGTCAA	ENST00000530690.1	11	-	70218351	70244468	2	70218351,70244203,	70218640,70244468,	ENSG00000246889.2	gene_id "ENSG00000246889.2"; transcript_id "ENST00000530690.1"; gene_type "antisense"; gene_status "NOVEL"; gene_name "AP000487.5"; transcript_type "antisense"; transcript_status "KNOWN"; transcript_name "AP000487.5-002"; level 1; tag "basic"; tag "exp_conf"; havana_gene "OTTHUMG00000167270.2"; havana_transcript "OTTHUMT00000393964.1";	ENST00000530690	AP000487.5	Antisense	ENSEMBL			ENST00000301843		554	YES	NO	NO	NO
p9375	0.00995049	1.47951	up	-1.85473	-1.96917	-2.3456	-2.68102	-1.83386	-2.32648	p9375	TGGTTCACTTCTCATCTCTGCCTCTTTCTTCCCAAATGTCCTGCACTAGAATGGTATGCT	ENST00000413043.1	2	-	154028500	154058240	4	154028500,154029729,154043965,154058210,	154028620,154029844,154044083,154058240,	ENSG00000224612.1	gene_id "ENSG00000224612.1"; transcript_id "ENST00000413043.1"; gene_type "lincRNA"; gene_status "NOVEL"; gene_name "AC011901.2"; transcript_type "lincRNA"; transcript_status "KNOWN"; transcript_name "AC011901.2-001"; level 2; tag "basic"; havana_gene "OTTHUMG00000153822.1"; havana_transcript "OTTHUMT00000332582.1";	TCONS_00003422;XLOC_002358		Intergenic	ENSEMBL					383	NO	NO	NO	NO
p11284	0.0099745	1.20006	up	0.343289	0.464313	0.0719397	0.180532	0.316622	0.0824428	p11284	CCAGGTTGCTCCTTGAGGGCAGGACAGTTCTTATGGCTTTATCCGTTGCGTAAGCACAGA	ENST00000522221.1	3	-	9431598	9433506	2	9431598,9433110,	9432181,9433506,	ENSG00000206573.4	gene_id "ENSG00000206573.4"; transcript_id "ENST00000522221.1"; gene_type "processed_transcript"; gene_status "NOVEL"; gene_name "SETD5-AS1"; transcript_type "processed_transcript"; transcript_status "KNOWN"; transcript_name "SETD5-AS1-009"; level 2; havana_gene "OTTHUMG00000164357.4"; havana_transcript "OTTHUMT00000378539.1";	ENST00000522221.1	SETD5-AS1	Intergenic	ENSEMBL				ENST00000402466, ENST00000484006, ENST00000383834	979	NO	NO	NO	NO
p19429	0.0100101	1.98218	up	-2.75111	-2.13735	-3.6822	-3.44948	-2.57763	-3.29568	p19429	GTTTAAGGCAGTATAATAAAAGCCAGGTGGACGACAGTTCCTAAAGTTAGGCTGGTAGTG	TCONS_00022460	14	+	32543520	32545834	2	32543520,32545663,	32545423,32545834,	XLOC_010791	Gene_id=XLOC_010791;Gene_name=linc-ARHGAP5-1;Transcript_id=TCONS_00022460;Transcript_name=linc-ARHGAP5-1;	XLOC_010791		Divergent	HumanLincRNACatalog				ENST00000554090, ENST00000539826, ENST00000345122	2074	NO	NO	NO	NO
p37472_v4	0.0102555	1.20196	down	-1.35892	-1.23049	-0.933663	-1.04398	-1.26106	-1.07665	p37472_v4	GACATATATGTGAATGTTAGGCAAAAGTGCTGCCTGAAGCCAGAAAATACCTTTTTAATA	ENST00000609183.1	3	-	128882448	128882783	1	128882448,	128882783,	ENSG00000273437.1	gene_id "ENSG00000273437.1"; transcript_id "ENST00000609183.1"; gene_type "lincRNA"; gene_status "NOVEL"; gene_name "RP11-434H6.7"; transcript_type "lincRNA"; transcript_status "KNOWN"; transcript_name "RP11-434H6.7-001"; level 2; tag "basic"; havana_gene "OTTHUMG00000185974.1"; havana_transcript "OTTHUMT00000471887.1";			Intergenic	ENSEMBL					335	NO	NO	NO	NO
p15798	0.0103164	2.00816	up	-2.16906	-2.58811	-3.45037	-3.70838	-2.46506	-3.0811	p15798	TACAACAGCATTAACTAGTAAAGCTGAACACACCATTTATAACACATCATAGGCACAGAA	ENST00000566000.1	8	-	86088033	86089297	1	86088033,	86089297,	ENSG00000260493.1	gene_id "ENSG00000260493.1"; transcript_id "ENST00000566000.1"; gene_type "antisense"; gene_status "NOVEL"; gene_name "RP11-219B4.7"; transcript_type "antisense"; transcript_status "KNOWN"; transcript_name "RP11-219B4.7-002"; level 2; tag "basic"; havana_gene "OTTHUMG00000174465.1"; havana_transcript "OTTHUMT00000426664.1";	ENST00000566000.1		Antisense	ENSEMBL				ENST00000520129	1264	NO	NO	NO	NO
p26547	0.0103814	2.23035	up	-0.205324	-0.787082	-1.77605	-2.00442	-0.717462	-1.40121	p26547	ATAAGAGAGGGCTTTCTCAGGATCTGGTTGCTACTGGTTCAGCAACTCTGCAGAAAATGT	uc021zoa.1	HSCHR6_MHC_DBB_CTG1	-	3774822	3821792	3	3774822,3821182,3821681,	3775148,3821206,3821792,	HLA-DRB1	proteinID=;alignID=uc021zoa.1;kgID=uc021zoa.1;mRNA=M26038;spID=;refseq=;protAcc=;description=Synthetic construct DNA, clone: pF1KB6349, Homo sapiens HLA-DRB1 gene for major histocompatibility complex, class II, DR beta 1, without stop codon, in Flexi system.;rfamAcc=;tRnaName=;	uc021zoa.1		Intergenic	UCSC					461	NO	NO	NO	NO
p25755	0.0104207	1.34923	up	-1.23176	-1.34486	-1.64667	-1.8187	-1.15057	-1.55823	p25755	CCAAATATTATCTAAGATGTGTGTTCATGAAAGAGAGAAAGAGAGAGGATAAGTGCACAC	uc001jxp.3	10	+	78647801	78663848	2	78647801,78661561,	78648039,78663848,	BC030624	proteinID=;alignID=uc001jxp.3;kgID=uc001jxp.3;mRNA=BC030624;spID=;refseq=;protAcc=;description=Homo sapiens cDNA clone IMAGE:4823272.;rfamAcc=;tRnaName=;	uc001jxp.3		Antisense	UCSC					2525	YES	NO	NO	NO
p20852	0.0104212	1.29407	up	-1.3037	-1.13909	-1.63757	-1.57789	-1.10845	-1.45154	p20852	GATTTGTGTAAAGGGAGGTGGGAAGAAAACATCTTAGCTTAAAAGAGTGTCCTATAAAAT	TCONS_00004279	2	-	62838914	62889751	5	62838914,62839450,62858536,62889029,62889742,	62839358,62839526,62858700,62889068,62889751,	XLOC_002117	Gene_id=XLOC_002117;Gene_name=linc-TMEM17-1;Transcript_id=TCONS_00004279;Transcript_name=linc-TMEM17-1;	XLOC_002117		Intergenic	HumanLincRNACatalog					732	NO	NO	NO	NO
p43287_v4	0.0104493	1.22977	up	-0.699054	-0.832223	-1.1144	-1.15673	-0.896373	-1.05168	p43287_v4	AAGTCAGTCTAAGCAAAGAGCAGGGGCACGGATGAAAATAACAGAACAGTGACCCAGAAT	XR_429793.1	16	+	88120697	88123280	3	88120697,88121456,88123252,	88121123,88121633,88123280,	none					RefSeq					631	NO	NO	NO	NO
p9859	0.0105234	1.23794	down	0.811891	0.94549	1.27435	1.16295	1.01086	1.25478	p9859	GTTTTTTAGACTTCTCCCTCCTTTTTGTCCCCATCCCCCAAGTTATAAAACTATAATGCA	ENST00000548978.2	2	+	74729721	74731805	2	74729721,74730766,	74730534,74731805,	ENSG00000257702.2	gene_id "ENSG00000257702.2"; transcript_id "ENST00000548978.2"; gene_type "antisense"; gene_status "NOVEL"; gene_name "LBX2-AS1"; transcript_type "antisense"; transcript_status "KNOWN"; transcript_name "LBX2-AS1-001"; level 2; tag "basic"; havana_gene "OTTHUMG00000170509.2"; havana_transcript "OTTHUMT00000409432.2";	ENST00000548978.2	LBX2-AS1	Antisense	ENSEMBL				ENST00000233638, ENST00000489152, ENST00000377566	1852	YES	NO	NO	NO
p157	0.0105675	1.457	up	0.28565	0.418887	-0.0830986	-0.369026	0.142752	-0.329584	p157	CTTGAATTTCTCAACCCTGCCTAAATGCCTCTGAGAGTAATTAGTATAATTAAAAGTCAC	ENST00000567508.1	1	-	40722098	40723639	1	40722098,	40723639,	ENSG00000259943.1	gene_id "ENSG00000259943.1"; transcript_id "ENST00000567508.1"; gene_type "antisense"; gene_status "NOVEL"; gene_name "RP1-39G22.7"; transcript_type "antisense"; transcript_status "KNOWN"; transcript_name "RP1-39G22.7-001"; level 2; tag "basic"; havana_gene "OTTHUMG00000175805.2"; havana_transcript "OTTHUMT00000431110.2";	ENST00000567508.1		Antisense	ENSEMBL			ENST00000372759	ENST00000468258	1541	NO	NO	NO	NO
p10987	0.0106191	1.44231	up	-2.78238	-2.68101	-3.30769	-3.0586	-2.47163	-3.15389	p10987	AAGGAAGAAGAGAAGACAGACCAGCATGGATGCAAAATCAGGGACTTCAAGGGATTTCCA	ENST00000454387.1	22	-	27703443	27714499	3	27703443,27713479,27714113,	27703526,27713588,27714499,	ENSG00000223726.1	gene_id "ENSG00000223726.1"; transcript_id "ENST00000454387.1"; gene_type "lincRNA"; gene_status "NOVEL"; gene_name "CTA-929C8.7"; transcript_type "lincRNA"; transcript_status "KNOWN"; transcript_name "CTA-929C8.7-001"; level 2; tag "basic"; havana_gene "OTTHUMG00000150956.1"; havana_transcript "OTTHUMT00000320637.1";	ENCODE_1417_578;TCONS_00029461;XLOC_014329	CTA-929C8.7	Intergenic	ENSEMBL					578	NO	NO	NO	YES
p2915	0.0107109	1.24606	up	-1.59674	-1.6498	-1.93358	-1.92631	-1.4626	-1.80137	p2915	TATTGGTTTTCCTTAAATAGTCTAGTTTTGGTGTGTGAGAGGAAGAAAGTTGCAAGTGCT	ENST00000545216.1	11	+	94884502	94891221	2	94884502,94890791,	94884666,94891221,	ENSG00000245552.2	gene_id "ENSG00000245552.2"; transcript_id "ENST00000545216.1"; gene_type "antisense"; gene_status "NOVEL"; gene_name "RP11-712B9.2"; transcript_type "antisense"; transcript_status "KNOWN"; transcript_name "RP11-712B9.2-003"; level 2; tag "basic"; havana_gene "OTTHUMG00000167830.2"; havana_transcript "OTTHUMT00000396517.1";	TCONS_00019107;XLOC_009255		Antisense	ENSEMBL					594	NO	NO	NO	NO
p14111	0.0107263	1.76558	up	-1.31192	-1.35219	-2.07141	-2.41093	-1.17047	-1.81266	p14111	CAAATGTCTGTGTAGTTTCTGCACTTCATAACAGCTTATATGACAGTTGCTCCAGCCATT	ENST00000566170.1	6	-	13614342	13615387	1	13614342,	13615387,	ENSG00000261071.1	gene_id "ENSG00000261071.1"; transcript_id "ENST00000566170.1"; gene_type "antisense"; gene_status "NOVEL"; gene_name "RP1-223E5.4"; transcript_type "antisense"; transcript_status "KNOWN"; transcript_name "RP1-223E5.4-001"; level 2; tag "basic"; havana_gene "OTTHUMG00000175899.1"; havana_transcript "OTTHUMT00000431251.1";	ENST00000566170.1		Antisense	ENSEMBL			ENST00000474485	ENST00000379262, ENST00000359782, ENST00000011619, ENST00000379250	1045	YES	NO	NO	NO
p7111	0.0107398	1.27195	up	-1.75879	-1.76783	-2.03168	-2.1842	-1.62597	-1.97785	p7111	AAACCTGGAAATCTTCAGTGATGTTTTGGTGGAGTGAGAACCTCTACAAAGCCCTCCAGT	ENST00000571282.1	17	+	406410	414587	3	406410,411569,414366,	406536,411715,414587,	ENSG00000263015.1	gene_id "ENSG00000263015.1"; transcript_id "ENST00000571282.1"; gene_type "antisense"; gene_status "NOVEL"; gene_name "RP5-1029F21.3"; transcript_type "antisense"; transcript_status "KNOWN"; transcript_name "RP5-1029F21.3-001"; level 2; tag "basic"; havana_gene "OTTHUMG00000177479.1"; havana_transcript "OTTHUMT00000437132.1";	ENST00000571282.1		Antisense	ENSEMBL				ENST00000541903	493	YES	NO	NO	NO
p17060	0.0107448	1.35754	up	-1.22687	-1.04681	-1.7546	-1.5124	-1.26402	-1.59368	p17060	TCTCTCATGTGGCTTCTCAGATTGCTTGCTTTCTAGTGCTGCTAATAGAAGACACTATAG	ENST00000424887.1	X	-	102881003	102881420	2	102881003,102881137,	102881081,102881420,	ENSG00000224031.1	gene_id "ENSG00000224031.1"; transcript_id "ENST00000424887.1"; gene_type "antisense"; gene_status "NOVEL"; gene_name "TCEAL3-AS1"; transcript_type "antisense"; transcript_status "KNOWN"; transcript_name "TCEAL3-AS1-001"; level 2; tag "basic"; havana_gene "OTTHUMG00000022105.1"; havana_transcript "OTTHUMT00000057735.1";	ENCODE_2589_361	TCEAL3-AS1	Antisense	ENSEMBL					361	NO	NO	NO	YES
p2360	0.0109113	1.4285	down	-3.01282	-2.71993	-2.19024	-2.32676	-2.70827	-2.38054	p2360	AGACACCTTCATGCCTGTTTCCATGATTGAGAACATGGGAGTACGCTTCTTTCCACCTAC	ENST00000531086.1	11	-	66012310	66013710	2	66012310,66013586,	66012583,66013710,	ENSG00000255320.1	gene_id "ENSG00000255320.1"; transcript_id "ENST00000531086.1"; gene_type "antisense"; gene_status "NOVEL"; gene_name "RP11-755F10.1"; transcript_type "antisense"; transcript_status "KNOWN"; transcript_name "RP11-755F10.1-001"; level 2; tag "basic"; havana_gene "OTTHUMG00000166866.1"; havana_transcript "OTTHUMT00000391621.1";	ENST00000531086.1		Antisense	ENSEMBL				ENST00000320580	397	NO	NO	NO	NO
p6478	0.0109288	1.3783	down	2.07193	1.88709	2.43336	2.45971	1.79924	2.25385	p6478	GCTAACTACCAAACAAGTTAAGTCCCTTAGGGCAGGTAGATTCAGTCTTTTCCTTCTCTG	ENST00000562696.1	16	+	69743776	69744486	2	69743776,69744139,	69744004,69744486,	ENSG00000261602.1	gene_id "ENSG00000261602.1"; transcript_id "ENST00000562696.1"; gene_type "antisense"; gene_status "NOVEL"; gene_name "CTD-2033A16.1"; transcript_type "antisense"; transcript_status "KNOWN"; transcript_name "CTD-2033A16.1-001"; level 2; tag "basic"; havana_gene "OTTHUMG00000176835.1"; havana_transcript "OTTHUMT00000433985.1";	ENST00000562696.1	CTD-2033A16.1	Antisense	ENSEMBL				ENST00000349945	575	YES	NO	NO	NO
p5681	0.010948	1.28607	up	-2.61491	-2.64211	-3.12733	-3.0374	-2.6778	-2.85899	p5681	CAATGAGGAGACTGAGTCCCAAGATCACCCAGATACAATAATAATTGTAGTATTAACATA	ENST00000560265.1	15	+	77938699	77940543	3	77938699,77940180,77940485,	77938853,77940303,77940543,	ENSG00000259666.1	gene_id "ENSG00000259666.1"; transcript_id "ENST00000560265.1"; gene_type "antisense"; gene_status "NOVEL"; gene_name "RP11-307C19.3"; transcript_type "antisense"; transcript_status "KNOWN"; transcript_name "RP11-307C19.3-003"; level 2; tag "basic"; havana_gene "OTTHUMG00000172626.1"; havana_transcript "OTTHUMT00000419534.1";	ENST00000560265.1		Antisense	ENSEMBL					335	NO	NO	NO	NO
p9036	0.0110922	1.22596	down	-2.42191	-2.35647	-1.99012	-2.02841	-2.23423	-2.11233	p9036	TCAACAAAGGAAAGGAACCAAATTACCCGGGCGGCTTTGGCAGGCTGCACCACTGTCAGC	ENST00000439745.1	2	-	16408294	16409462	2	16408294,16409326,	16408573,16409462,	ENSG00000231266.1	gene_id "ENSG00000231266.1"; transcript_id "ENST00000439745.1"; gene_type "lincRNA"; gene_status "NOVEL"; gene_name "AC010745.3"; transcript_type "lincRNA"; transcript_status "KNOWN"; transcript_name "AC010745.3-001"; level 1; tag "basic"; tag "exp_conf"; havana_gene "OTTHUMG00000151749.1"; havana_transcript "OTTHUMT00000323747.1";	ENCODE_2327_415;TCONS_00003215;XLOC_002000		Intergenic	ENSEMBL					415	NO	NO	NO	YES
p41406_v4	0.0111169	1.2646	up	-0.910519	-0.734604	-1.06278	-1.25334	-0.792342	-1.1374	p41406_v4	AGGCACAGAAGAGGAGCTCAACAGCACATCAGGCAAAAAACAAAATTACTAATATATAGT	XR_242342.2	7	+	126173886	126181438	4	126173886,126174805,126178172,126181095,	126173902,126174897,126178283,126181438,	none					RefSeq					562	NO	NO	NO	NO
p22607	0.0111864	1.44493	down	-3.44358	-3.17538	-2.7302	-2.78004	-3.08806	-2.60376	p22607	GAAGAGAAAGGGAGTAGAATGCTCCATCATGATGCTAACCACAAGAATTGACTTGACGGG	TCONS_00008337	4	+	175444201	175451355	3	175444201,175447962,175451244,	175444572,175448059,175451355,	XLOC_003787	Gene_id=XLOC_003787;Gene_name=linc-ADAM29-3;Transcript_id=TCONS_00008337;Transcript_name=linc-ADAM29-3;	XLOC_003787		Divergent	HumanLincRNACatalog			ENST00000296522		579	NO	NO	NO	NO
p33513	0.0111901	1.27581	up	-0.20478	-0.388113	-0.692561	-0.744306	-0.458573	-0.668841	p33513	CATTATCGCTGTGCTCTGATCGCCCTTGAACATGGTGCAGATGTCAACAATTCTACCTAT	ENST00000437504.1	20	+	9966773	10023864	2	9966773,10023769,	9967167,10023864,	ENSG00000243961.1	gene_id "ENSG00000243961.1"; transcript_id "ENST00000437504.1"; gene_type "processed_transcript"; gene_status "PUTATIVE"; gene_name "RP5-839B4.8"; transcript_type "processed_transcript"; transcript_status "PUTATIVE"; transcript_name "RP5-839B4.8-002"; level 2; tag "dotter_confirmed"; tag "not_organism_supported"; havana_gene "OTTHUMG00000031858.1"; havana_transcript "OTTHUMT00000077966.1";	TCONS_00027899;XLOC_013457		Antisense	ENSEMBL	ENST00000378380, ENST00000378392				489	YES	NO	NO	NO
p2335	0.0112086	1.38872	up	2.28812	2.35197	1.77465	1.65521	2.05088	1.83983	p2335	CTTTCTTGATTTTGCAGGAAAACTAGGTGTCTGTGTTCACTCCAGGCTGAAGTTACAGGT	ENST00000540865.1	11	-	62620544	62622960	6	62620544,62621272,62621990,62622359,62622604,62622895,	62621062,62621305,62622023,62622410,62622688,62622960,	ENSG00000255717.1	gene_id "ENSG00000255717.1"; transcript_id "ENST00000540865.1"; gene_type "processed_transcript"; gene_status "KNOWN"; gene_name "SNHG1"; transcript_type "retained_intron"; transcript_status "KNOWN"; transcript_name "SNHG1-017"; level 2; havana_gene "OTTHUMG00000167743.1"; havana_transcript "OTTHUMT00000396031.1";	ENST00000540865.1	SNHG1	Divergent	ENSEMBL					784	NO	NO	NO	NO
p35473_v4	0.0112328	1.58303	down	-3.48891	-3.1899	-2.91728	-2.55233	-3.51959	-2.74074	p35473_v4	AGCTGTCGACCCGGCCTGGCGCCGGACTAGGACTATTTGCCACGACATTTCAAAGGATTC	ENST00000428597.1	9	+	21994789	22121094	19	21994789,22029431,22032672,22046315,22046749,22049104,22056250,22058357,22061951,22063942,22065660,22066233,22096370,22097256,22112318,22113664,22118642,22120198,22120502,	21995160,22029593,22032985,22046448,22046899,22049227,22056386,22059053,22062025,22064017,22065756,22066352,22096513,22097363,22112394,22113798,22118766,22120409,22121094,	ENSG00000240498.2	gene_id "ENSG00000240498.2"; transcript_id "ENST00000428597.1"; gene_type "antisense"; gene_status "KNOWN"; gene_name "CDKN2B-AS1"; transcript_type "antisense"; transcript_status "KNOWN"; transcript_name "CDKN2B-AS1-004"; level 2; tag "basic"; havana_gene "OTTHUMG00000019689.3"; havana_transcript "OTTHUMT00000334290.1";	ANRIL|RefSeq:CDKN2BAS;NR_003529.3;lncRNAdb_11_3857	CDKN2B-AS1	Antisense	ENSEMBL	ENST00000404796		ENST00000530628		3835	YES	NO	NO	YES
p11208	0.011321	1.37704	up	-1.77663	-1.67929	-2.19313	-2.3187	-1.6566	-1.98541	p11208	CTGGGCAGGTCTTAGAGTGATGGGACAATTTTGACTGAATTTTACTGATGTTATTAAAAA	ENST00000416406.1	22	+	39135007	39145046	2	39135007,39144711,	39135172,39145046,	ENSG00000225450.1	gene_id "ENSG00000225450.1"; transcript_id "ENST00000416406.1"; gene_type "antisense"; gene_status "NOVEL"; gene_name "RP3-508I15.14"; transcript_type "antisense"; transcript_status "KNOWN"; transcript_name "RP3-508I15.14-001"; level 1; tag "basic"; tag "exp_conf"; havana_gene "OTTHUMG00000151003.1"; havana_transcript "OTTHUMT00000320914.1";	ENST00000416406.1		Antisense	ENSEMBL				ENST00000216044	500	YES	NO	NO	NO
p34925_v4	0.0113722	1.77656	up	-2.27323	-2.08893	-3.40557	-2.90677	-2.34341	-2.88049	p34925_v4	GCAGCCCTAGGAATCTAATACACTGCCCATGGAACAAATCCTTTCTTGACCACCAATGGC	ENST00000596385.1	21	+	27306400	27313956	4	27306400,27307223,27310103,27313622,	27306680,27307362,27310226,27313956,	ENSG00000233783.2	gene_id "ENSG00000233783.2"; transcript_id "ENST00000596385.1"; gene_type "processed_transcript"; gene_status "NOVEL"; gene_name "AP001442.2"; transcript_type "antisense"; transcript_status "KNOWN"; transcript_name "AP001442.2-002"; level 2; tag "RNA_Seq_supported_only"; tag "basic"; havana_gene "OTTHUMG00000078483.2"; havana_transcript "OTTHUMT00000461156.1";	ENST00000596385.1	AP001442.2	Antisense	ENSEMBL		ENST00000358918			876	NO	NO	NO	NO
p14465	0.0114292	1.29629	up	-1.53107	-1.80924	-2.04951	-2.06767	-1.64057	-1.98685	p14465	CTTTTTGTGTGAAAATGTAGAGCATACCTAGTTCTCAGACCCAATTCCATAGATTAGAAA	ENST00000451355.2	6	+	7183315	7185520	2	7183315,7184740,	7184211,7185520,	ENSG00000225092.2	gene_id "ENSG00000225092.2"; transcript_id "ENST00000451355.2"; gene_type "sense_intronic"; gene_status "NOVEL"; gene_name "RP11-405O10.2"; transcript_type "sense_intronic"; transcript_status "KNOWN"; transcript_name "RP11-405O10.2-001"; level 2; tag "non_canonical_U12"; tag "basic"; havana_gene "OTTHUMG00000014197.2"; havana_transcript "OTTHUMT00000039769.2";	ENST00000451355.2		Sense	ENSEMBL		ENST00000349384, ENST00000334984, ENST00000379933			1676	NO	NO	NO	NO
p39151_v4	0.0114758	1.24076	up	-1.58851	-1.62207	-1.87243	-2.04639	-1.58987	-1.81531	p39151_v4	CATTATGTTGCCTAGTTTGGAATGCAGTGTCTATTTAGAGGCGTGATCATGGCATACTAT	ENST00000609887.1	X	+	46404945	46407316	3	46404945,46405900,46406859,	46405062,46405998,46407316,	ENSG00000230844.2	gene_id "ENSG00000230844.2"; transcript_id "ENST00000609887.1"; gene_type "lincRNA"; gene_status "NOVEL"; gene_name "ZNF674-AS1"; transcript_type "lincRNA"; transcript_status "KNOWN"; transcript_name "ZNF674-AS1-002"; level 2; havana_gene "OTTHUMG00000021424.2"; havana_transcript "OTTHUMT00000471642.1";			Intergenic	ENSEMBL					672	NO	NO	NO	NO
p30074	0.0114879	1.31132	up	0.787057	0.710796	0.326576	0.20653	0.518012	0.309703	p30074	GTTTCAGAAGTCCAGCATCTGGTGCACTTAACAATAGAGAATATATTAAACTCTTTCCAA	NR_001459.2	14	-	95999248	96001209	2	95999248,96000029,	95999398,96001209,	SNHG10	ID=rna30075;Name=NR_001459.2;Parent=gene25417;Dbxref=GeneID:283596,Genbank:NR_001459.2,HGNC:27510;gbkey=misc_RNA;product=small nucleolar RNA host gene 10 %28non-protein coding%29;transcript_id=NR_001459.2|ID=gene25417;Name=SNHG10;Dbxref=GeneID:283596,HGNC:27510;description=small nucleolar RNA host gene 10 %28non-protein coding%29;gbkey=Gene;gene=SNHG10;gene_synonym=C14orf62,LINC00063,NCRNA00063	UCSC:uc001yek.3		Divergent	RefSeq					1330	NO	NO	NO	NO
p25484	0.011517	1.29169	down	0.598396	0.726216	1.13469	1.12378	0.87031	1.04423	p25484	CCACAGGGCATTGTAAGATGGAGGGAAATATTAAGTTTTCTTCGTAAAGAGGTGAGGGGG	XR_158829.2	7	+	100736055	100739033	3	100736055,100736719,100737844,	100736065,100736723,100739033,	LOC100996615	ID=rna17164;Name=XR_158829.2;Parent=gene14418;Dbxref=GeneID:100996615,Genbank:XR_158829.2;gbkey=misc_RNA;product=uncharacterized LOC100996615;transcript_id=XR_158829.2|ID=gene14418;Name=LOC100996615;Dbxref=GeneID:100996615;gbkey=Gene;gene=LOC100996615	XR_158829.2		Intergenic	RefSeq				ENST00000306085	1203	NO	NO	NO	NO
p28878	0.0115544	1.26911	up	1.31724	1.21371	1.00895	0.779458	1.267	0.978096	p28878	TTGTCCTGCAGGCCTAGGGGAGAGAGGAGAGACGAGAAGCATCAATGCTCCTGGACCAAA	LIT3582	None	None	None	None	None	None	None	LIT3582	Accession=AY927584;Description=Homo sapiens mRNA sequence	CombinedLit_313_553		Antisense	RNAdb					553	YES	NO	NO	NO
p16758	0.0115626	1.49799	up	1.06966	0.821778	0.373993	0.199033	1.00731	0.576632	p16758	GGACACTTGAACATTAAACATCCTGAAGAATTTTGGAATGACAGGTTACAAGTGAACATA	ENST00000588314.1	9	+	37084986	37087821	1	37084986,	37087821,	ENSG00000233137.2	gene_id "ENSG00000233137.2"; transcript_id "ENST00000588314.1"; gene_type "lincRNA"; gene_status "NOVEL"; gene_name "RP11-220I1.1"; transcript_type "lincRNA"; transcript_status "KNOWN"; transcript_name "RP11-220I1.1-007"; level 2; havana_gene "OTTHUMG00000019910.2"; havana_transcript "OTTHUMT00000458675.1";	ENST00000588314.1		Intergenic	ENSEMBL					2835	NO	NO	NO	YES
p5306	0.0116492	1.20866	down	-1.33046	-1.41023	-1.03132	-1.06502	-1.393	-1.21711	p5306	GTCTGTATTCTCCTCCTCAACTATGCTTGACAAATCACAGGGACTTTCAGTCTGTGCAAC	ENST00000561409.1	15	-	86122276	86123409	2	86122276,86123250,	86123070,86123409,	ENSG00000259375.1	gene_id "ENSG00000259375.1"; transcript_id "ENST00000561409.1"; gene_type "antisense"; gene_status "NOVEL"; gene_name "RP11-815J21.2"; transcript_type "antisense"; transcript_status "KNOWN"; transcript_name "RP11-815J21.2-001"; level 2; tag "basic"; havana_gene "OTTHUMG00000172210.1"; havana_transcript "OTTHUMT00000417346.1";	ENST00000561409.1		Antisense	ENSEMBL					953	YES	NO	NO	NO
p29587	0.0116887	1.37046	up	-2.82089	-2.82241	-3.27386	-3.4553	-2.81927	-3.0974	p29587	AGGATGGAAATGTATTTCTTCATCCCCCTCTCTACTTCCCTGTGACCTCCTGCAAATAAG	TCONS_00017927	10	-	10826401	10836877	4	10826401,10828607,10834334,10836660,	10826812,10828698,10834488,10836877,	XLOC_008730	Gene_id=XLOC_008730;Gene_name=linc-KIN-6;Transcript_id=TCONS_00017927;Transcript_name=linc-KIN-6;	XLOC_008730		Intergenic	HumanLincRNACatalog					873	NO	NO	NO	NO
RNA147747|p0851_imsncRNA657	0.0117958	1.24119	up	-1.21298	-1.23145	-1.51638	-1.60508	-1.3966	-1.65477	RNA147747|p0851_imsncRNA657	TGGGAGCTGACTCCCCGTCTCTGTCCTTTCTGAGAGTCTCAGAGTGCTCTGGGTCACTCT	RNA147747|p0851_imsncRNA657													unpublished data					NA	NO	NO	NO	NO
p25756	0.0118013	1.20391	up	-1.54305	-1.63328	-1.85836	-1.91973	-1.53883	-1.74025	p25756	GGGCTTGACATAGGCTCTCTCATCTCCACACAGTTAATATGGTTTTACGATAAAACAAAG	uc001jzw.1	10	+	80027098	80159502	3	80027098,80140149,80156167,	80027243,80140511,80159502,	AK126491	proteinID=;alignID=uc001jzw.1;kgID=uc001jzw.1;mRNA=AK126491;spID=;refseq=;protAcc=;description=Homo sapiens cDNA FLJ44527 fis, clone UTERU3003495.;rfamAcc=;tRnaName=;	UCSC_1178_3842		Intergenic	UCSC					3842	NO	NO	YES	NO
p21043	0.0118502	1.27921	up	-0.244978	-0.399032	-0.700492	-0.775071	-0.311125	-0.545315	p21043	ACTTTGTGCCTCTCTGTGAGGAATCACTTTGTTCCAATGACGCAATTTTCCTCACACTCC	TCONS_00004694	2	+	10589125	10594185	5	10589125,10589869,10590178,10592406,10594138,	10589307,10589997,10590407,10592595,10594185,	XLOC_001342	Gene_id=XLOC_001342;Gene_name=linc-ATP6V1C2-4;Transcript_id=TCONS_00004694;Transcript_name=linc-ATP6V1C2-4;	XLOC_001342		Divergent	HumanLincRNACatalog	ENST00000404616			ENST00000405333	775	NO	NO	NO	NO
p28696	0.0118677	1.28168	down	-1.52825	-1.51295	-1.14752	-1.01875	-1.3037	-1.10453	p28696	CTGGGCAAATAGGGACACTTAAAAATAGCTTTTACAAACCATCTTCTGTTCTCATTGAAA	ASO3967	None	None	None	None	None	None	None	ASO3967	Accession=AK095613;Description=Homo sapiens cDNA FLJ38294 fis, clone FCBBF3010211.	asoverlaps_241_2332			RNAdb					2332	NO	NO	NO	NO
p25160	0.0118736	1.28019	up	0.0632051	0.222774	-0.202011	-0.084724	0.311658	-0.184698	p25160	TAGCTTCTGCTGTACAAACACAAACCATTCCCTGTCCAAGAAAATTAAACTATATCATCA	XR_132704.1	2	+	74099380	74100783	2	74099380,74100478,	74099544,74100783,	LOC100652991	ID=rna5454;Name=XR_132704.1;Parent=gene4247;Dbxref=GeneID:100652991,Genbank:XR_132704.1;gbkey=misc_RNA;product=uncharacterized LOC100652991;transcript_id=XR_132704.1|ID=gene4247;Name=LOC100652991;Dbxref=GeneID:100652991;gbkey=Gene;gene=LOC100652991	XR_132704.1		Intergenic	RefSeq	ENST00000409707, ENST00000487811				469	NO	NO	NO	NO
p14332	0.0119246	1.34989	down	-0.880048	-0.723545	-0.45302	-0.268321	-0.641311	-0.225037	p14332	ACAGACCTTCTGTACCGTGTCCATTTCCATATAATCTAATAAATCCTTCTTACAAAGGAA	ENST00000564248.1	6	-	136656851	136657225	1	136656851,	136657225,	ENSG00000260418.1	gene_id "ENSG00000260418.1"; transcript_id "ENST00000564248.1"; gene_type "lincRNA"; gene_status "NOVEL"; gene_name "RP3-406A7.7"; transcript_type "lincRNA"; transcript_status "KNOWN"; transcript_name "RP3-406A7.7-001"; level 2; tag "basic"; havana_gene "OTTHUMG00000175943.1"; havana_transcript "OTTHUMT00000431297.1";	ENST00000564248.1		Intergenic	ENSEMBL				ENST00000454590	374	NO	NO	NO	NO
p33397	0.0120584	1.41005	down	1.39585	1.25263	2.04804	1.71704	1.39386	1.76451	p33397	CCCCATGTTTCTCTCCCTCTGCGTCTTAGCACCTTTCTTCTGTTCAAAGTTTTCTGTAAA	ENST00000553176.1	12	-	56556142	56584068	2	56556142,56583856,	56556333,56584068,	ENSG00000258199.1	gene_id "ENSG00000258199.1"; transcript_id "ENST00000553176.1"; gene_type "sense_overlapping"; gene_status "NOVEL"; gene_name "RP11-977G19.5"; transcript_type "sense_overlapping"; transcript_status "KNOWN"; transcript_name "RP11-977G19.5-001"; level 2; tag "basic"; havana_gene "OTTHUMG00000170287.1"; havana_transcript "OTTHUMT00000408369.1";	ENST00000553176.1		Sense	ENSEMBL	ENST00000267064			ENST00000548571	403	YES	NO	NO	NO
p20056	0.0122131	1.31802	up	-1.88118	-1.91655	-2.36522	-2.09668	-1.7784	-2.30936	p20056	ATTCTGCTGCCTTCCTTTCTTCACTGGTGTTCTTTCCCAAACAACTCGGGAATAAATTCC	TCONS_00024430	16	+	62145897	62164547	2	62145897,62163544,	62146052,62164547,	XLOC_011747	Gene_id=XLOC_011747;Gene_name=linc-CDH5-8;Transcript_id=TCONS_00024430;Transcript_name=linc-CDH5-8;	XLOC_011747		Intergenic	HumanLincRNACatalog					1158	NO	NO	NO	NO
p7125	0.01222	1.33903	down	-0.0728341	-0.354249	0.138293	0.13248	-0.292684	0.27304	p7125	ATCATTTTAAGTAGTATCTACGGTAACGAATCACAGTGACTGCAACCGGGTCAGAGAGCC	ENST00000571775.1	17	+	2288140	2289958	2	2288140,2289393,	2288640,2289958,	ENSG00000262456.1	gene_id "ENSG00000262456.1"; transcript_id "ENST00000571775.1"; gene_type "antisense"; gene_status "NOVEL"; gene_name "RP1-59D14.1"; transcript_type "antisense"; transcript_status "KNOWN"; transcript_name "RP1-59D14.1-001"; level 2; tag "dotter_confirmed"; tag "basic"; havana_gene "OTTHUMG00000177562.1"; havana_transcript "OTTHUMT00000437647.1";	ENST00000571775.1		Antisense	ENSEMBL				ENST00000268989	1065	YES	NO	NO	NO
p7785	0.0123364	1.84196	up	-3.14228	-2.71019	-4.04663	-3.88235	-2.93668	-3.50388	p7785	TTTGGGGGGAAATCTGGACAGACGAATTTGACCAATCTATGAGGCTAATTATAGAAAAAA	ENST00000587475.1	18	-	60818346	60818553	1	60818346,	60818553,	ENSG00000267766.1	gene_id "ENSG00000267766.1"; transcript_id "ENST00000587475.1"; gene_type "sense_intronic"; gene_status "NOVEL"; gene_name "RP11-299P2.1"; transcript_type "sense_intronic"; transcript_status "KNOWN"; transcript_name "RP11-299P2.1-001"; level 2; tag "basic"; havana_gene "OTTHUMG00000180157.2"; havana_transcript "OTTHUMT00000450054.2";	HIT000264624;H-InvDB_2606_235		Sense	ENSEMBL		ENST00000398117			207	NO	NO	NO	NO
p2242	0.0124134	1.24296	up	-2.49478	-2.26317	-2.73912	-2.64506	-2.3943	-2.70939	p2242	TGAGGACAATGGAAGATGGGCTCAGAAGAAAATGGATACAGCTGAAGCTAGATGGGTCAT	ENST00000534431.1	11	-	33686765	33718247	4	33686765,33691069,33692460,33718131,	33687110,33691191,33692525,33718247,	ENSG00000255202.1	gene_id "ENSG00000255202.1"; transcript_id "ENST00000534431.1"; gene_type "antisense"; gene_status "NOVEL"; gene_name "RP4-541C22.5"; transcript_type "antisense"; transcript_status "KNOWN"; transcript_name "RP4-541C22.5-001"; level 2; tag "basic"; havana_gene "OTTHUMG00000166269.1"; havana_transcript "OTTHUMT00000388808.1";	ENST00000534431.1		Antisense	ENSEMBL				ENST00000451594	648	YES	NO	NO	NO
p21076	0.0124828	2.1142	up	-1.41163	-1.4785	-2.83839	-2.77125	-1.54444	-2.06526	p21076	CCATCTCCCAGGAATTTGGATGCCTAGAACACAACAATTCTTTTAATCTTCTAAGTTAAA	TCONS_00003617	2	+	27975724	27980489	2	27975724,27980248,	27975814,27980489,	XLOC_001406	Gene_id=XLOC_001406;Gene_name=linc-MRPL33-1;Transcript_id=TCONS_00003617;Transcript_name=linc-MRPL33-1;	XLOC_001406		Intergenic	HumanLincRNACatalog					331	NO	NO	NO	NO
p42100_v4	0.0125022	1.40032	down	0.0494009	0.18446	0.772558	0.684175	0.413774	0.648174	p42100_v4	CCATGAGCTTTTTCAAGGCGCTTATTTTATGGCAGCGTATTAAACTTCTTTGATATTCAA	XR_428787.1	10	+	98752334	98755713	2	98752334,98752435,	98752373,98755713,	none					RefSeq					3317	NO	NO	NO	NO
p34092_v4	0.0125103	1.3533	down	-0.745921	-0.783697	-0.474651	-0.203121	-0.913463	-0.455867	p34092_v4	CTAGGAGAGCCGTGGGGACGTGATTAACAGTTACAAGCTATTGAGGCACTCCAGAGTGAC	ENST00000437899.1	10	-	46937462	46951699	2	46937462,46951576,	46937708,46951699,	ENSG00000229227.3	gene_id "ENSG00000229227.3"; transcript_id "ENST00000437899.1"; gene_type "lincRNA"; gene_status "KNOWN"; gene_name "RP11-38L15.2"; transcript_type "lincRNA"; transcript_status "KNOWN"; transcript_name "RP11-38L15.2-002"; level 2; havana_gene "OTTHUMG00000018105.3"; havana_transcript "OTTHUMT00000047834.1";	ENST00000437899.1		Intergenic	ENSEMBL				ENST00000503753	369	NO	NO	NO	NO
p38346_v4	0.0126097	1.37072	up	1.27287	1.21326	0.664952	0.878961	1.39542	0.972819	p38346_v4	AACAAACCACCACTACAGCAACAACAACAAAAAACACTAATGAATGTGACTTTAGCTTTG	ENST00000482985.3	10	+	81420646	81437248	5	81420646,81426540,81429243,81430846,81436223,	81420750,81426614,81429330,81430889,81437248,	ENSG00000244733.4	gene_id "ENSG00000244733.4"; transcript_id "ENST00000482985.3"; gene_type "lincRNA"; gene_status "NOVEL"; gene_name "RP11-506M13.3"; transcript_type "lincRNA"; transcript_status "KNOWN"; transcript_name "RP11-506M13.3-002"; level 2; tag "non_canonical_TEC"; tag "basic"; havana_gene "OTTHUMG00000018574.3"; havana_transcript "OTTHUMT00000048978.3";			Intergenic	ENSEMBL					1333	NO	NO	NO	NO
p10144	0.0126593	1.37672	up	-1.41841	-1.40287	-1.83649	-2.04223	-1.35185	-1.67814	p10144	TTCTCCCACTGTAGAGTGACACTATCTTTGGATATTGAAAGAATCTCAAGTTCTCCTGGT	ENST00000588244.1	2	+	179393466	179403556	6	179393466,179396040,179400458,179402087,179402330,179403424,	179393540,179396305,179400555,179402174,179402418,179403556,	ENSG00000237298.2	gene_id "ENSG00000237298.2"; transcript_id "ENST00000588244.1"; gene_type "antisense"; gene_status "NOVEL"; gene_name "TTN-AS1"; transcript_type "antisense"; transcript_status "KNOWN"; transcript_name "TTN-AS1-020"; level 2; tag "non_canonical_TEC"; tag "RNA_Seq_supported_only"; tag "basic"; havana_gene "OTTHUMG00000133536.5"; havana_transcript "OTTHUMT00000458911.1";	ENST00000588244.1	TTN-AS1	Antisense	ENSEMBL					743	YES	NO	NO	NO
p16150	0.0127114	1.85637	up	-1.00874	-1.16417	-2.36973	-2.03687	-1.24811	-1.69188	p16150	CTGTTTCAACAACAGCAACAACATGATAATAACAAACCTCACATATGTTGTTCCACTGGA	ENST00000602578.1	8	+	48439958	48440710	1	48439958,	48440710,	ENSG00000269924.1	gene_id "ENSG00000269924.1"; transcript_id "ENST00000602578.1"; gene_type "sense_intronic"; gene_status "NOVEL"; gene_name "RP11-697N18.4"; transcript_type "sense_intronic"; transcript_status "KNOWN"; transcript_name "RP11-697N18.4-001"; level 2; tag "basic"; havana_gene "OTTHUMG00000183975.1"; havana_transcript "OTTHUMT00000467645.1";	ENST00000602578.1		Sense	ENSEMBL		ENST00000297423, ENST00000297423			752	NO	NO	NO	NO
p24291	0.0127292	1.34395	up	-0.247946	0.05096	-0.585354	-0.598726	-0.171792	-0.464134	p24291	ATAGGACACTGTGGGCCATAAATGTGTTCTTTGGCCTGAAGAAATAAAACTTGGTGGTCC	TCONS_00015598	9	-	41948515	41954688	2	41948515,41954503,	41948877,41954688,	XLOC_007690	Gene_id=XLOC_007690;Gene_name=linc-FAM75A7-3;Transcript_id=TCONS_00015598;Transcript_name=linc-FAM75A7-3;	XLOC_007690		Intergenic	HumanLincRNACatalog					547	NO	NO	NO	NO
p20621	0.0128878	1.26586	up	-2.27578	-2.26471	-2.63299	-2.48361	-2.07402	-2.51825	p20621	TATGATGTGACAAGTACATCTGCATCACTGATGGTGAGAGTGCAGTGTCTGTAATGCAGG	TCONS_00026845	19	-	32583595	32596822	3	32583595,32593982,32594410,	32583639,32594150,32596822,	XLOC_013299	Gene_id=XLOC_013299;Gene_name=linc-TSHZ3-1;Transcript_id=TCONS_00026845;Transcript_name=linc-TSHZ3-1;	XLOC_013299		Intergenic	HumanLincRNACatalog					2624	NO	NO	NO	NO
p33925	0.0129932	1.48958	down	-0.747716	-1.08039	-0.290044	-0.525394	-0.92267	-0.210624	p33925	GTGGGTCATTTGGGGACCTTGTTCTTTTCTATTTTGCTTTATTAATAAAGGAACTTGTAG	ASO3555	None	None	None	None	None	None	None	ASO3555	Accession=AK026647;Description=Homo sapiens cDNA: FLJ22994 fis, clone KAT11918.	asoverlaps_991_359			RNAdb					359	NO	NO	NO	NO
p3405	0.0130169	1.34808	up	-1.68845	-1.62142	-1.93012	-2.27147	-1.66834	-2.06934	p3405	ATCCAACTCAAGCTTCTTCCTCTTATTGGAAGGGATAAACCAGGTGGAAGGGCTCAAATG	ENST00000542620.1	12	-	121178272	121199395	3	121178272,121179014,121199193,	121178346,121179321,121199395,	ENSG00000255946.1	gene_id "ENSG00000255946.1"; transcript_id "ENST00000542620.1"; gene_type "antisense"; gene_status "NOVEL"; gene_name "RP11-173P15.7"; transcript_type "antisense"; transcript_status "KNOWN"; transcript_name "RP11-173P15.7-001"; level 2; tag "basic"; havana_gene "OTTHUMG00000169204.1"; havana_transcript "OTTHUMT00000402864.1";	ENST00000542620.1		Antisense	ENSEMBL				ENST00000353487, ENST00000242592, ENST00000353487, ENST00000545209	583	NO	NO	NO	NO
p19648	0.0130393	1.37772	up	-2.07904	-2.39981	-2.74016	-2.75704	-2.21322	-2.58173	p19648	ATAAAATGGTCCTTCTCCTGTCACTCAGCTGACTGTAAATTCATGCTGGCACATCCACAC	TCONS_00023793	15	-	93331205	93332339	2	93331205,93331425,	93331315,93332339,	XLOC_011586	Gene_id=XLOC_011586;Gene_name=linc-FAM174B-1;Transcript_id=TCONS_00023793;Transcript_name=linc-FAM174B-1;	XLOC_011586		Intergenic	HumanLincRNACatalog		ENST00000557398			1024	NO	NO	NO	NO
p139	0.0130897	1.30792	up	1.7925	1.65744	1.39761	1.21431	1.80204	1.47824	p139	TTGGGGAGAAGTGTGTGTGAATCAGTGACCTTCAAATAATTTTGTATTCTTGAGGCAATT	ENST00000602889.1	1	-	32317513	32387442	2	32317513,32386957,	32317615,32387442,	ENSG00000269967.1	gene_id "ENSG00000269967.1"; transcript_id "ENST00000602889.1"; gene_type "lincRNA"; gene_status "NOVEL"; gene_name "RP11-84A19.4"; transcript_type "lincRNA"; transcript_status "KNOWN"; transcript_name "RP11-84A19.4-001"; level 2; tag "basic"; tag "CCDS"; ccdsid "CCDS58816.1"; havana_gene "OTTHUMG00000184139.1"; havana_transcript "OTTHUMT00000468091.1";	TCONS_00000499;XLOC_000772		Intergenic	ENSEMBL	ENST00000356536				587	YES	NO	NO	NO
p14631	0.0131223	1.58383	up	-0.445399	-0.250254	-0.813789	-1.27494	-0.283615	-0.880774	p14631	CCCATCACAGTTCCAGAGGCTTAAGGGAGAAGAGAGGAACTGAAAATAGACTACCTAGAA	ENST00000565695.2	6	+	101329346	101330863	1	101329346,	101330863,	ENSG00000260000.2	gene_id "ENSG00000260000.2"; transcript_id "ENST00000565695.2"; gene_type "antisense"; gene_status "NOVEL"; gene_name "RP3-467N11.1"; transcript_type "antisense"; transcript_status "KNOWN"; transcript_name "RP3-467N11.1-001"; level 2; tag "basic"; havana_gene "OTTHUMG00000175935.2"; havana_transcript "OTTHUMT00000431289.2";	ENST00000565695.2		Antisense	ENSEMBL			ENST00000324723		1517	NO	NO	NO	NO
p14312	0.0131879	1.37692	up	-2.53045	-2.62455	-3.26344	-3.0559	-2.72937	-2.94937	p14312	CCGCTACTTTAAGCACTCATAATAGATTAAGCATGGGTCAGATCTCACCACTCATTAGCT	ENST00000450483.2	6	-	128768542	128770446	1	128768542,	128770446,	ENSG00000182404.6	gene_id "ENSG00000182404.6"; transcript_id "ENST00000450483.2"; gene_type "sense_intronic"; gene_status "NOVEL"; gene_name "RP1-86D1.3"; transcript_type "sense_intronic"; transcript_status "KNOWN"; transcript_name "RP1-86D1.3-001"; level 2; tag "basic"; havana_gene "OTTHUMG00000015538.2"; havana_transcript "OTTHUMT00000042173.2";	ENST00000450483.2		Sense	ENSEMBL		ENST00000495748, ENST00000495748, ENST00000368227			1904	NO	NO	NO	NO
p41219_v4	0.0132951	1.71167	up	-2.00582	-2.18528	-3.22425	-2.87868	-2.22299	-2.63739	p41219_v4	GCATTCACTTCCAAAGTATCCACCACTAAACTTCATAACATTTATTGTGTCTCTTCATCA	XR_428101.1	7	-	17325900	17338104	2	17325900,17337975,	17326140,17338104,	none					RefSeq					369	NO	NO	NO	NO
p38454_v4	0.0133123	1.36849	up	-1.29298	-1.06671	-1.4729	-1.68793	-1.19541	-1.75201	p38454_v4	CTGAATCTGTTTACAATTTGAGAATAGAGATTATTGCCTGCTCCTCCAAGCCCTTCACTG	ENST00000607353.1	12	+	46931284	47046333	3	46931284,46965038,47046172,	46931414,46965195,47046333,	ENSG00000272369.1	gene_id "ENSG00000272369.1"; transcript_id "ENST00000607353.1"; gene_type "lincRNA"; gene_status "NOVEL"; gene_name "RP11-446N19.1"; transcript_type "lincRNA"; transcript_status "KNOWN"; transcript_name "RP11-446N19.1-001"; level 2; tag "basic"; havana_gene "OTTHUMG00000185793.1"; havana_transcript "OTTHUMT00000471303.1";			Intergenic	ENSEMBL					448	NO	NO	NO	NO
RNA95378|RNS_460_164	0.0133457	1.227	up	1.62166	1.64615	1.43835	1.20536	1.58289	1.32156	RNA95378|RNS_460_164	TGCCGACCAGCACAGAAGGGAGTCTGCTCCTGGAGCCTTTGCCTCCGTTCTGCTCTCTCT	RNA95378|RNS_460_164													http://research.imb.uq.edu.au/rnadb/NoncodingRNASearchV2.zip					NA	NO	NO	NO	NO
p8545	0.0133854	1.22717	up	5.29501	5.28727	5.09053	5.08057	5.48715	5.0123	p8545	TATGTGTGTGTATGTGTGTATGCCGTAGTCATATTCATGGAATAAATGCTATTACCTCCC	ENST00000595277.1	19	+	8943740	8944217	1	8943740,	8944217,	ENSG00000269400.1	gene_id "ENSG00000269400.1"; transcript_id "ENST00000595277.1"; gene_type "sense_intronic"; gene_status "NOVEL"; gene_name "CTD-2529P6.4"; transcript_type "sense_intronic"; transcript_status "KNOWN"; transcript_name "CTD-2529P6.4-001"; level 2; tag "basic"; havana_gene "OTTHUMG00000182199.1"; havana_transcript "OTTHUMT00000459974.1";	ENST00000595277.1	CTD-2529P6.4	Sense	ENSEMBL				ENST00000305625	477	NO	NO	NO	NO
p6686	0.0133894	1.33	up	-1.89649	-2.09175	-2.39137	-2.55903	-2.01583	-2.28795	p6686	GCTGCCTGGAACTTAAAACAACGACAACAACAATGTCCAGATAAACCCAATAAAATAGGT	ENST00000423323.1	17	-	13679950	13695867	2	13679950,13693585,	13680666,13695867,	ENSG00000236088.3	gene_id "ENSG00000236088.3"; transcript_id "ENST00000423323.1"; gene_type "processed_transcript"; gene_status "KNOWN"; gene_name "COX10-AS1"; transcript_type "antisense"; transcript_status "KNOWN"; transcript_name "COX10-AS1-001"; level 2; tag "basic"; havana_gene "OTTHUMG00000058771.4"; havana_transcript "OTTHUMT00000129955.1";	ENCODE_87_2998	COX10-AS1	Antisense	ENSEMBL					2998	NO	NO	NO	YES
p15645	0.0134278	1.29725	up	-1.00419	-0.963866	-1.49597	-1.29565	-0.90845	-1.21125	p15645	CTGAAAAGTGAAGAAGTCATTGGTGTGTGGAAAAGAATAGCCTTCCTTAGTTTATTTGAT	ENST00000523733.1	8	-	30034069	30038404	2	30034069,30038156,	30034404,30038404,	ENSG00000253708.1	gene_id "ENSG00000253708.1"; transcript_id "ENST00000523733.1"; gene_type "antisense"; gene_status "NOVEL"; gene_name "RP11-51J9.4"; transcript_type "antisense"; transcript_status "KNOWN"; transcript_name "RP11-51J9.4-001"; level 2; tag "dotter_confirmed"; tag "basic"; havana_gene "OTTHUMG00000163830.1"; havana_transcript "OTTHUMT00000375847.1";	ENST00000523733.1		Antisense	ENSEMBL					583	YES	NO	NO	NO
p41403_v4	0.0134384	1.22652	up	-2.19121	-2.11221	-2.38959	-2.5666	-2.12514	-2.35607	p41403_v4	TTTGGAGTTTAGGACCTAAAGGTGAAATGGTAGGGGAAAATCTGGGTGCTCGGAAAGACA	XR_428244.1	7	+	124028502	124032591	3	124028502,124029525,124032562,	124028581,124029614,124032591,	none					RefSeq					197	NO	NO	NO	NO
p20300	0.0134713	1.21605	up	-1.02061	-1.21517	-1.47537	-1.40078	-1.19918	-1.40543	p20300	TTCATCCACTCACAGGTCACTCCCTTCTTAGCTGGAACCTGGACCCTGGCTCAACTTGAA	TCONS_00025369	17	+	35015950	35040059	2	35015950,35039932,	35016125,35040059,	XLOC_012183	Gene_id=XLOC_012183;Gene_name=linc-LHX1-2;Transcript_id=TCONS_00025369;Transcript_name=linc-LHX1-2;	XLOC_012183		Intergenic	HumanLincRNACatalog					302	NO	NO	NO	NO
p28890	0.0134819	1.30553	down	-1.80071	-1.67893	-1.31634	-1.50302	-1.93147	-1.43783	p28890	GTTAACTAAATCCATGCTGTTGTTGGAGGCAGTGCTACAGTTTGATGTGCTTGTTTGCCA	LIT3603	None	None	None	None	None	None	None	LIT3603	Accession=AY927615;Description=Homo sapiens mRNA sequence	CombinedLit_237_764			RNAdb					764	NO	NO	NO	NO
p33677	0.0134881	2.57696	down	-3.87183	-3.32083	-1.89786	-1.88992	-3.41121	-2.7191	p33677	GGCTCACCTGCTGTTGAGCCTTGTGCTGTCAATAAACGGTTTGAGGATTGCAGGATTGTC	NR_073085.1	14	+	105943582	105946507	8	105943582,105944602,105944786,105945067,105945315,105945461,105945772,105945922,	105943938,105944697,105944844,105945208,105945384,105945556,105945830,105946507,	CRIP2	ID=rna30464;Name=NR_073085.1;Parent=gene25654;Dbxref=GeneID:1397,Genbank:NR_073085.1,HGNC:2361,HPRD:03113,MIM:601183;gbkey=misc_RNA;product=cysteine-rich protein 2%2C transcript variant 8;transcript_id=NR_073085.1|ID=gene25654;Name=CRIP2;Dbxref=GeneID:1397,HGNC:2361,HPRD:03113,MIM:601183;description=cysteine-rich protein 2;gbkey=Gene;gene=CRIP2;gene_synonym=CRIP,CRP2,ESP1	NR_073085.1		Antisense	RefSeq				ENST00000330233, ENST00000392531, ENST00000496700, ENST00000552286	1457	YES	NO	NO	NO
p8130	0.0135471	1.70127	up	-1.24778	-1.49069	-2.02741	-2.50528	-1.61866	-2.12428	p8130	TGTAAACTCAAAGACAGATTCTGGAAGACCTCCTTCTTCTCTCCTGTTATGTGCGTGAGA	ENST00000589365.1	19	-	2847224	2858714	2	2847224,2858317,	2847382,2858714,	ENSG00000267063.1	gene_id "ENSG00000267063.1"; transcript_id "ENST00000589365.1"; gene_type "antisense"; gene_status "NOVEL"; gene_name "AC006130.3"; transcript_type "antisense"; transcript_status "KNOWN"; transcript_name "AC006130.3-001"; level 2; tag "basic"; havana_gene "OTTHUMG00000180564.1"; havana_transcript "OTTHUMT00000451921.1";	ENST00000589365.1		Antisense	ENSEMBL				ENST00000307635	555	YES	NO	NO	NO
p7362	0.0135581	1.59214	down	0.327887	0.457753	1.07801	1.34215	0.42918	0.807562	p7362	TTAAGGCCTACGGACATCAGAAGTGCGGCGACCAGAGGCATTAGAGGTGGTGGTAACAGA	ENST00000411759.1	17	+	39657234	39658661	2	39657234,39658519,	39657568,39658661,	ENSG00000229732.1	gene_id "ENSG00000229732.1"; transcript_id "ENST00000411759.1"; gene_type "antisense"; gene_status "NOVEL"; gene_name "AC019349.5"; transcript_type "antisense"; transcript_status "KNOWN"; transcript_name "AC019349.5-001"; level 2; tag "basic"; havana_gene "OTTHUMG00000133684.1"; havana_transcript "OTTHUMT00000257901.1";	ENST00000411759.1		Antisense	ENSEMBL					476	YES	NO	NO	NO
p13065	0.0136212	1.41294	up	0.776196	0.6974	0.156986	0.185317	0.861173	0.49635	p13065	GGCACGAAGCCCTGGCTTTTCTTCTTCTTTCTTCTGTGTCTATAATGTGTTTTATCTTAA	ENST00000514848.1	5	-	5142250	5176327	2	5142250,5176107,	5142484,5176327,	ENSG00000250866.1	gene_id "ENSG00000250866.1"; transcript_id "ENST00000514848.1"; gene_type "antisense"; gene_status "NOVEL"; gene_name "CTD-2297D10.1"; transcript_type "antisense"; transcript_status "KNOWN"; transcript_name "CTD-2297D10.1-001"; level 2; tag "basic"; havana_gene "OTTHUMG00000161665.1"; havana_transcript "OTTHUMT00000365663.1";	ENST00000514848.1	CTD-2297D10.1	Antisense	ENSEMBL					454	YES	NO	NO	NO
p25764	0.013648	1.27769	down	0.917311	0.788212	1.33765	1.28093	1.02948	1.17702	p25764	GGTGAGAATGTGTTTATACTGTATATGGAAACCTAATGCCTCTTTTCTAAAGCTTTGTAC	uc001laz.3	10	+	115671514	115676951	1	115671514,	115676951,	AK000154	proteinID=;alignID=uc001laz.3;kgID=uc001laz.3;mRNA=AK000154;spID=;refseq=;protAcc=;description=Homo sapiens cDNA FLJ20147 fis, clone COL07954.;rfamAcc=;tRnaName=;	uc001laz.3		Antisense	UCSC	ENST00000369301				5437	YES	NO	NO	NO
p29355	0.0136681	1.20468	up	0.496112	0.600259	0.201558	0.269475	0.572893	0.392278	p29355	AGAAATGGGGCAGGTGGAGTACTGGAAGCTACACCAAGCTTCAGAGTGGTCCTGTGGCCT	ENST00000439898.1	3	+	50297734	50300790	2	50297734,50300398,	50299967,50300790,	ENSG00000230454.1	gene_id "ENSG00000230454.1"; transcript_id "ENST00000439898.1"; gene_type "processed_transcript"; gene_status "NOVEL"; gene_name "U73166.2"; transcript_type "processed_transcript"; transcript_status "KNOWN"; transcript_name "U73166.2-001"; level 2; tag "basic"; havana_gene "OTTHUMG00000156937.1"; havana_transcript "OTTHUMT00000346668.1";	uc003cys.1;UCSC_2959_2624	U73166.2	Divergent	ENSEMBL				ENST00000490122, ENST00000454939	2625	NO	NO	NO	NO
p33859	0.0137706	1.63082	down	-1.80948	-2.09335	-1.2436	-0.937688	-1.80771	-1.41245	p33859	TGGAAATCCAGGGCCAGTACAGTGACATCAACAACCGCTGGGACCTTCCTGACTCGGACT	HIT000066429	11	-	66488609	66496318	2	66488609,66496211,	66488733,66496318,	HIX0021762	None	H-InvDB_2672_228		Antisense	H-InvDB	ENST00000529997				231	YES	NO	NO	NO
p39496_v4	0.0137978	1.26688	down	-2.2994	-2.24218	-1.78858	-1.94436	-2.27906	-2.06386	p39496_v4	AAACCAGACTTTTCCTGTTACAGCTCCCATTTCCACAGGGGCATCAACTTTGCTAAATGG	XR_426870.1	1	-	176490460	176517748	3	176490460,176492901,176517651,	176490493,176492945,176517748,	none					RefSeq					174	NO	NO	NO	NO
p5825	0.0138189	1.28523	down	-1.42333	-1.43182	-1.09185	-1.24511	-1.55135	-0.983457	p5825	GACCCTGAATTCCTTTGTGTTTGTTACTGGTTTTGTTCTTTGTGTGGTTGGGTGTTTTTT	ENST00000562166.1	16	-	2647881	2649719	1	2647881,	2649719,	ENSG00000261093.1	gene_id "ENSG00000261093.1"; transcript_id "ENST00000562166.1"; gene_type "antisense"; gene_status "NOVEL"; gene_name "CTD-3126B10.1"; transcript_type "antisense"; transcript_status "KNOWN"; transcript_name "CTD-3126B10.1-001"; level 2; tag "basic"; havana_gene "OTTHUMG00000177171.1"; havana_transcript "OTTHUMT00000435703.1";	ENST00000562166.1	CTD-3126B10.1	Antisense	ENSEMBL					1838	YES	NO	NO	NO
p24815	0.0139751	1.88236	down	0.449736	0.526814	1.82095	1.48806	0.70634	1.1115	p24815	AGATTAAGAAACATCCTATCCCCTTTACTCCCACCAAAATAAATACATTTGCCCTATTCT	NR_026900.1	1	+	180167143	180169860	1	180167143,	180169860,	FLJ23867	ID=rna3586;Name=NR_026900.1;Parent=gene2714;Dbxref=GeneID:200058,Genbank:NR_026900.1;gbkey=misc_RNA;product=uncharacterized protein FLJ23867;transcript_id=NR_026900.1|ID=gene2714;Name=FLJ23867;Dbxref=GeneID:200058;description=uncharacterized protein FLJ23867;gbkey=Gene;gene=FLJ23867	RefSeq_1043_2716		Antisense	RefSeq	ENST00000367602, ENST00000367602			ENST00000392029	2717	YES	NO	NO	NO
p19677	0.0140092	1.349	down	-0.566559	-0.483029	0.0628045	0.0151729	-0.251996	-0.0838905	p19677	TCACCCTAGCCTTACCTGGCCACTCTGTTGGACCTGGCCATAGCACAGACCTGGTTGTGG	TCONS_00023287	15	+	20505642	20509241	2	20505642,20506665,	20505803,20509241,	XLOC_011157	Gene_id=XLOC_011157;Gene_name=linc-OR4M2-5;Transcript_id=TCONS_00023287;Transcript_name=linc-OR4M2-5;	XLOC_011157		Intergenic	HumanLincRNACatalog				ENST00000555186	2737	NO	NO	NO	NO
p19	0.0140366	1.29329	up	1.4177	1.57757	1.25193	1.12805	1.69882	1.20096	p19	CTTCAAAAACCAAACCTGTTTGTGAGCTGTCCTTCAAATACTACTGTAGACCCCAGTGTT	ENST00000432963.1	1	-	803619	805581	4	803619,804006,804907,805465,	803910,804055,804955,805581,	ENSG00000230368.2	gene_id "ENSG00000230368.2"; transcript_id "ENST00000432963.1"; gene_type "lincRNA"; gene_status "KNOWN"; gene_name "FAM41C"; transcript_type "lincRNA"; transcript_status "KNOWN"; transcript_name "FAM41C-003"; level 2; havana_gene "OTTHUMG00000002469.1"; havana_transcript "OTTHUMT00000007023.1";	TCONS_00000444;XLOC_000668	FAM41C	Intergenic	ENSEMBL					504	NO	NO	NO	NO
p33427	0.0140511	1.3626	up	2.11554	2.00548	1.43474	1.51225	1.86678	1.70172	p33427	AGAGTAACCTCGGAGCCAAGGTGTTCTTCTTCAAAGCACTGCTATTAACTGGAGACTTTT	ENST00000561140.1	15	-	89002947	89054752	4	89002947,89007933,89008817,89054662,	89003094,89008107,89009004,89054752,	ENSG00000173867.7	gene_id "ENSG00000173867.7"; transcript_id "ENST00000561140.1"; gene_type "processed_transcript"; gene_status "NOVEL"; gene_name "AC142401.2"; transcript_type "processed_transcript"; transcript_status "KNOWN"; transcript_name "AC142401.2-002"; level 2; tag "basic"; havana_gene "OTTHUMG00000171850.2"; havana_transcript "OTTHUMT00000432798.1";	ENST00000561140.1		Antisense	ENSEMBL	ENST00000312475			ENST00000268148	598	YES	NO	NO	NO
p8565	0.0140835	1.22123	up	1.98108	1.75546	1.55252	1.56499	1.79899	1.55301	p8565	CCTTGGCAGAAAAAACTCTACAGAGATGTGATGCTGGAAACCTATAGGAACCTGGCTTCA	ENST00000451691.2	19	+	12305902	12318269	3	12305902,12313134,12318146,	12305958,12313366,12318269,	ENSG00000234773.2	gene_id "ENSG00000234773.2"; transcript_id "ENST00000451691.2"; gene_type "lincRNA"; gene_status "NOVEL"; gene_name "CTD-2666L21.1"; transcript_type "lincRNA"; transcript_status "KNOWN"; transcript_name "CTD-2666L21.1-004"; level 2; havana_gene "OTTHUMG00000156425.1"; havana_transcript "OTTHUMT00000344139.1";	ENST00000451691.2	CTD-2666L21.1	Intergenic	ENSEMBL					411	NO	NO	NO	NO
p17191	0.0140904	1.30241	up	-1.17823	-1.22674	-1.67625	-1.74113	-1.39807	-1.5292	p17191	AACCTGAGTATTTTACCCAATCCTCTGAAATTAGTCCCTAGCATCAGAATTAAAGAATCT	ENST00000374922.4	X	+	56755691	56844813	3	56755691,56758495,56843752,	56756022,56758632,56844813,	ENSG00000204272.6	gene_id "ENSG00000204272.6"; transcript_id "ENST00000374922.4"; gene_type "processed_transcript"; gene_status "NOVEL"; gene_name "RP11-622K12.1"; transcript_type "antisense"; transcript_status "KNOWN"; transcript_name "RP11-622K12.1-001"; level 2; tag "basic"; havana_gene "OTTHUMG00000021676.1"; havana_transcript "OTTHUMT00000056902.1";	ENST00000374922.4		Antisense	ENSEMBL					1529	NO	NO	YES	NO
p38882_v4	0.0141123	1.30928	up	-2.03196	-1.85058	-2.225	-2.35198	-1.74863	-2.22051	p38882_v4	AATACCCCAGTTTGAGAAAGTCCACTGTGGGGAGGAAAGAGAGACTTGTAAGTACCAACT	ENST00000604749.1	19	-	35341531	35351480	2	35341531,35351077,	35341698,35351480,	ENSG00000271109.1	gene_id "ENSG00000271109.1"; transcript_id "ENST00000604749.1"; gene_type "lincRNA"; gene_status "NOVEL"; gene_name "CTC-523E23.11"; transcript_type "lincRNA"; transcript_status "KNOWN"; transcript_name "CTC-523E23.11-002"; level 2; tag "basic"; havana_gene "OTTHUMG00000185144.1"; havana_transcript "OTTHUMT00000469662.1";			Intergenic	ENSEMBL					570	NO	NO	NO	NO
p36197_v4	0.0141428	2.885	up	-2.77456	-2.36473	-4.31966	-4.41473	-2.35801	-3.34863	p36197_v4	AGATTAAACTGTCATGCTTGGATCTGGAAGACACAGCATCATCTCTACCCATAAAAGATG	TCONS_00013896	7	-	96274949	96286050	2	96274949,96285768,	96275244,96286050,	XLOC_006529	Gene_id=XLOC_006529;Gene_name=linc-SLC25A13-1;Transcript_id=TCONS_00013896;Transcript_name=linc-SLC25A13-1;	XLOC_006529		Intergenic	HumanLincRNACatalog	ENST00000444799				577	NO	NO	NO	NO
p41377_v4	0.0141649	1.24853	up	-0.432977	-0.419379	-0.847134	-0.782561	-0.408362	-0.591708	p41377_v4	CCACTCCTTTCTCCAGCCTTTTACACTTGATGCTCTTGGATGAATAGAAAGGAGCACAAT	XR_242328.1	7	-	107383197	107384496	2	107383197,107383929,	107383848,107384496,	none					RefSeq					1218	NO	NO	NO	NO
p35605_v4	0.0142003	1.25765	down	-0.768004	-0.780733	-0.436623	-0.345768	-0.834135	-0.608295	p35605_v4	GGAAGGCGCTGGATCCTCCCAACTCCATGGCCTGTTCCAGCCACCGTGTCAACATGCCTT	TCONS_00018828	10	+	120001006	120005089	3	120001006,120004859,120005057,	120001257,120004946,120005089,	XLOC_008636	Gene_id=XLOC_008636;Gene_name=linc-NANOS1-3;Transcript_id=TCONS_00018828;Transcript_name=linc-NANOS1-3;	XLOC_008636		Intergenic	HumanLincRNACatalog					370	NO	NO	NO	NO
p15663	0.0142507	1.406	down	-3.12792	-3.25842	-2.57904	-2.94072	-3.28606	-2.67783	p15663	AAGAGCCTCTCTTTGGGAAATCTGAACCAGGGACCAGAAAGAAATTGTTGGCTGGTGTTA	ENST00000517714.1	8	-	37458054	37483391	5	37458054,37460311,37460497,37460859,37483256,	37458245,37460391,37460564,37460937,37483391,	ENSG00000254306.1	gene_id "ENSG00000254306.1"; transcript_id "ENST00000517714.1"; gene_type "lincRNA"; gene_status "NOVEL"; gene_name "RP11-150O12.4"; transcript_type "lincRNA"; transcript_status "KNOWN"; transcript_name "RP11-150O12.4-001"; level 2; tag "basic"; havana_gene "OTTHUMG00000163999.1"; havana_transcript "OTTHUMT00000376681.1";	ENST00000517714.1		Intergenic	ENSEMBL				ENST00000519691, ENST00000519691	551	NO	NO	NO	NO
p33693	0.0146395	1.23408	down	3.19144	3.24455	3.5817	3.45599	3.34617	3.65478	p33693	GGGATACTATATTGGTAATTATGTTTTCATATAGCAACCACCACAGTATATTCTTGGTGC	NR_038099.1	2	-	111203459	111230652	9	111203459,111207395,111208737,111209440,111212427,111213011,111214606,111225671,111230173,	111204737,111207444,111208830,111209595,111212577,111213132,111214673,111225831,111230652,	LIMS3L	ID=rna5902;Name=NR_038099.1;Parent=gene4761;Dbxref=GeneID:100288695,Genbank:NR_038099.1,HGNC:39941;gbkey=misc_RNA;product=LIM and senescent cell antigen-like domains 3-like%2C transcript variant 2;transcript_id=NR_038099.1|ID=gene4761;Name=LIMS3L;Dbxref=GeneID:100288695,HGNC:39941;description=LIM and senescent cell antigen-like domains 3-like;gbkey=Gene;gene=LIMS3L	NR_038099.1		Antisense	RefSeq					2552	YES	NO	NO	NO
p39657_v4	0.0146736	1.52807	up	-2.67978	-2.35871	-3.20725	-2.98074	-2.26765	-2.95328	p39657_v4	GCATTTCGTGTGTTTTCCTTTGAGGGCTCTTGGGACTTGTAAATTCAGTTCAATTCACCT	XR_427002.1	2	+	18741983	18745102	3	18741983,18742558,18745086,	18742323,18742685,18745102,	none					RefSeq					483	NO	NO	NO	NO
p21501	0.01468	2.0029	up	-1.983	-1.76941	-3.0786	-2.73313	-1.4666	-2.41354	p21501	ATTGGGAGAAAGATCAATTAAGGTGAAACCCCAGTAGAGAAAGCACTGGAGAACAACATT	TCONS_00028105	20	+	10836922	10847750	3	10836922,10846296,10847660,	10837062,10846428,10847750,	XLOC_013461	Gene_id=XLOC_013461;Gene_name=linc-BTBD3-3;Transcript_id=TCONS_00028105;Transcript_name=linc-BTBD3-3;	XLOC_013461		Intergenic	HumanLincRNACatalog					362	NO	NO	NO	NO
p6103	0.0148487	1.37853	up	2.20628	2.51328	1.74062	1.91663	2.25167	1.92458	p6103	AACAGAGAAGCTTTCTGCAACCAAAGTGAAGACTGAAGCCTTAGGCTATGGCAGAAGTTG	ENST00000563823.2	16	-	72557230	72661585	7	72557230,72574476,72589163,72595871,72604349,72651081,72661433,	72557314,72574510,72589225,72595985,72604414,72651133,72661585,	ENSG00000261008.2	gene_id "ENSG00000261008.2"; transcript_id "ENST00000563823.2"; gene_type "processed_transcript"; gene_status "NOVEL"; gene_name "AC004158.2"; transcript_type "processed_transcript"; transcript_status "KNOWN"; transcript_name "AC004158.2-006"; level 2; havana_gene "OTTHUMG00000173457.2"; havana_transcript "OTTHUMT00000423197.1";	ENST00000563823.2		Intergenic	ENSEMBL					563	NO	NO	NO	NO
RNA143268|tRNA_185_73	0.0148629	1.31244	up	-1.7067	-1.70165	-2.23009	-2.05548	-1.9316	-2.23112	RNA143268|tRNA_185_73	GTTGATTAGGGTGTTTAGCTGTTAATTAAATTTTCGTGGGTTTAAGTCCCGTCAATCTAG	RNA143268|tRNA_185_73													ftp://ftp.ensembl.org/pub/current/fasta/homo_sapiens/ncrna/Homo_sapiens.GRCh37.61.ncrna.fa.gz					NA	NO	NO	NO	NO
p25466	0.0148666	1.46397	up	-1.76609	-1.31311	-2.03619	-2.12672	-1.55626	-2.12221	p25466	CCAAGGCATAGTTTTGTCCCTAAGTCCCATGAATATGTAATATTTTGTGTCTCTCTATTA	XR_108746.2	7	+	20257215	20261323	5	20257215,20257410,20257878,20259114,20260965,	20257245,20257481,20257986,20259379,20261323,	LOC100506098	ID=rna16053;Name=XR_108746.2;Parent=gene13423;Dbxref=GeneID:100506098,Genbank:XR_108746.2;gbkey=misc_RNA;product=uncharacterized LOC100506098%2C transcript variant 3;transcript_id=XR_108746.2|ID=gene13423;Name=LOC100506098;Dbxref=GeneID:100506098;gbkey=Gene;gene=LOC100506098	XR_108746.2		Divergent	RefSeq					832	NO	NO	NO	NO
p16407	0.0148829	1.4313	down	-2.22753	-2.37418	-1.55416	-1.82568	-2.03276	-1.70266	p16407	GACAAAAACCACACCCTATCAACGCTGATGAAGGGCTGGCTCTAAGAAGTTCTCCATCAG	ENST00000520606.1	8	+	142288326	142302961	2	142288326,142302792,	142288451,142302961,	ENSG00000254197.1	gene_id "ENSG00000254197.1"; transcript_id "ENST00000520606.1"; gene_type "lincRNA"; gene_status "NOVEL"; gene_name "RP11-10J21.5"; transcript_type "lincRNA"; transcript_status "KNOWN"; transcript_name "RP11-10J21.5-001"; level 1; tag "dotter_confirmed"; tag "basic"; tag "exp_conf"; havana_gene "OTTHUMG00000164480.1"; havana_transcript "OTTHUMT00000378944.1";	ENST00000520606.1		Intergenic	ENSEMBL					294	NO	NO	NO	NO
p18022	0.0150175	1.65275	up	-3.107	-2.97487	-3.67349	-4.14821	-3.20196	-3.63675	p18022	GATGACATTGGGGAAAGAAAGTTTTCTGGAACAAGGTGACACTGTGGGCACAAAAACTAT	TCONS_00018636	10	-	127473651	127474348	2	127473651,127474217,	127473829,127474348,	XLOC_008984	Gene_id=XLOC_008984;Gene_name=linc-MMP21-1;Transcript_id=TCONS_00018636;Transcript_name=linc-MMP21-1;	XLOC_008984		Intergenic	HumanLincRNACatalog				ENST00000420761, ENST00000420761, ENST00000368808	309	NO	NO	NO	NO
p25609	0.015135	1.31116	up	-0.271997	-0.149874	-0.52822	-0.754876	-0.384337	-0.695644	p25609	ACAGCTATGCTTCCAGAGTGCTCTGTGCATTTTCACGATCAGCAAACAATGAATAAATCT	XR_110950.1	HSCHRUN_RANDOM_CTG16	+	102542	109743	3	102542,105978,108936,	102591,106136,109743,	LOC100505874	ID=rna44981;Name=XR_110950.1;Parent=gene37399;Dbxref=GeneID:100505874,Genbank:XR_110950.1;gbkey=misc_RNA;product=uncharacterized LOC100505874%2C transcript variant 3;transcript_id=XR_110950.1|ID=gene37399;Name=LOC100505874;Dbxref=GeneID:100505874;gbkey=Gene;gene=LOC100505874	XR_110950.1		Intergenic	RefSeq					1014	NO	NO	NO	NO
RNA33728|snoRNA_scaRNA_324_71	0.0151402	1.59679	up	-0.0154832	-0.499947	-1.11472	-0.952039	-0.355795	-0.829981	RNA33728|snoRNA_scaRNA_324_71	TGAGTTGAATACCGCCCCAGTCTGATCAATGTGTGACTGAAAGGTATTTTCTGAGCTGTG	RNA33728|snoRNA_scaRNA_324_71													ftp://ftp.ensembl.org/pub/current/fasta/homo_sapiens/ncrna/Homo_sapiens.GRCh37.61.ncrna.fa.gz					NA	NO	NO	NO	NO
p29372	0.0151462	1.35328	up	-1.69063	-1.45956	-1.94382	-1.96871	-1.64856	-2.19561	p29372	TGTTCAGACCTGGTCTAATTGGTTTGAATAAATAAAGAACCGGAATCTTTCTCATCCAAA	ENST00000467484.1	4	-	26861427	26862221	2	26861427,26861962,	26861650,26862221,	ENSG00000240005.1	gene_id "ENSG00000240005.1"; transcript_id "ENST00000467484.1"; gene_type "antisense"; gene_status "NOVEL"; gene_name "RP11-293A21.1"; transcript_type "antisense"; transcript_status "KNOWN"; transcript_name "RP11-293A21.1-001"; level 2; tag "basic"; havana_gene "OTTHUMG00000159680.2"; havana_transcript "OTTHUMT00000356859.1";	TCONS_00007731;XLOC_003912;TCONS_00007732;XLOC_003912;TCONS_00007733;XLOC_003912		Antisense	ENSEMBL			ENST00000382009, ENST00000412829		482	NO	NO	NO	NO
p6788	0.0153474	1.40431	up	-2.00345	-1.84125	-2.4712	-2.62619	-2.05831	-2.27523	p6788	GAAGGATGGGTTTCTGAGAACAAGGGTGAGATACGTATTTATAAATGAAATCTTTTCCAT	ENST00000578040.1	17	-	31379124	31379885	2	31379124,31379818,	31379484,31379885,	ENSG00000264598.1	gene_id "ENSG00000264598.1"; transcript_id "ENST00000578040.1"; gene_type "sense_intronic"; gene_status "NOVEL"; gene_name "RP1-29G21.1"; transcript_type "sense_intronic"; transcript_status "KNOWN"; transcript_name "RP1-29G21.1-001"; level 2; tag "basic"; havana_gene "OTTHUMG00000179660.1"; havana_transcript "OTTHUMT00000447554.1";	ENST00000578040.1		Sense	ENSEMBL		ENST00000359872			427	NO	NO	NO	NO
p28620	0.0154254	1.9604	down	-3.04957	-2.59882	-1.98621	-1.59997	-2.39072	-1.53947	p28620	GTGTTGCCAAGAGTTCTTAAGTGATAGAAATACCAAATTGTGTTATAAGTATGAACCTGC	ASO3884	None	None	None	None	None	None	None	ASO3884	Accession=AK092600;Description=Homo sapiens cDNA FLJ35281 fis, clone PROST2007248.	asoverlaps_62_3528		Antisense	RNAdb					3528	YES	NO	NO	NO
p17817	0.0155795	1.38165	up	1.7574	1.51505	1.31743	1.00113	1.60929	1.164	p17817	TTGTTATTTACACTAAAGGAAGGAGGAGAGAGAGAGATTTTATAAAAGGCATGATCCATG	TCONS_00002202	1	+	185532299	185590112	2	185532299,185590088,	185532492,185590112,	XLOC_000495	Gene_id=XLOC_000495;Gene_name=linc-HMCN1-1;Transcript_id=TCONS_00002202;Transcript_name=linc-HMCN1-1;	XLOC_000495		Intergenic	HumanLincRNACatalog					217	NO	NO	NO	NO
p43627_v4	0.0157996	1.45226	up	1.88279	2.03707	1.22579	1.27073	1.64352	1.45196	p43627_v4	CGAGGCACAGGGATGTGCGGGGAAGACACATTCATTCAGTAAACGTTTCATGAGCTCCTA	XR_430249.1	19	+	42904724	42912595	2	42904724,42912409,	42904865,42912595,	none					RefSeq					327	NO	NO	NO	NO
p3146	0.015836	1.68761	up	-2.13372	-2.48351	-3.34894	-3.18237	-2.50969	-2.86057	p3146	ATACTCTGGACCCAGCAAACAAGCAAGACCTATGTGTACGCTGTAAGAGTTGGGATAACA	ENST00000551279.1	12	-	43373056	43390289	3	43373056,43383549,43389985,	43373203,43383650,43390289,	ENSG00000257373.1	gene_id "ENSG00000257373.1"; transcript_id "ENST00000551279.1"; gene_type "lincRNA"; gene_status "NOVEL"; gene_name "RP11-547C5.2"; transcript_type "lincRNA"; transcript_status "KNOWN"; transcript_name "RP11-547C5.2-001"; level 2; tag "basic"; havana_gene "OTTHUMG00000169350.1"; havana_transcript "OTTHUMT00000403640.1";	ENST00000551279.1		Intergenic	ENSEMBL					552	NO	NO	NO	NO
p34085_v4	0.0159177	1.2347	down	-1.95729	-1.97582	-1.75329	-1.50747	-1.9453	-1.70518	p34085_v4	AAGGCCCAAACACATGCTGAAACATCGAAGGATAAGAAGCCAGCCCTCGGGAACCGGCAG	ENST00000458084.1	10	-	27220134	27226788	4	27220134,27223341,27224353,27225665,	27220491,27223445,27224556,27226788,	ENSG00000232224.1	gene_id "ENSG00000232224.1"; transcript_id "ENST00000458084.1"; gene_type "lincRNA"; gene_status "KNOWN"; gene_name "LINC00202-1"; transcript_type "lincRNA"; transcript_status "KNOWN"; transcript_name "LINC00202-1-001"; level 2; havana_gene "OTTHUMG00000017849.1"; havana_transcript "OTTHUMT00000047292.1";	ENCODE_331_1787	LINC00202-1	Intergenic	ENSEMBL				ENST00000433966	1787	NO	NO	NO	YES
p27197	0.0159868	1.24845	up	-0.601982	-0.825533	-1.13157	-1.0494	-0.784823	-0.99177	p27197	AATGACAGCGTCTGACCAAAAATGCAATAAGACGTAGCAAATGTGACTAGCAAACCAACT	uc.376-	14	-	45565749	45566039	1	45565749,	45566039,	uc.376-	uc.376-	uc.376-		Intronic	UCR					290	NO	NO	NO	NO
p14669	0.0161331	1.23273	up	-1.8287	-1.93584	-2.073	-2.1115	-1.70233	-2.18796	p14669	CCACTACAGCTGCTGCCTCTTGAAAAATGCAAACTGTGTTTTGAGCAAACATATCATCCA	ENST00000585504.1	6	+	112558006	112666523	3	112558006,112664599,112666240,	112558117,112664980,112666523,	ENSG00000226440.2	gene_id "ENSG00000226440.2"; transcript_id "ENST00000585504.1"; gene_type "antisense"; gene_status "KNOWN"; gene_name "RP11-506B6.6"; transcript_type "antisense"; transcript_status "KNOWN"; transcript_name "RP11-506B6.6-010"; level 2; tag "RNA_Seq_supported_only"; tag "basic"; havana_gene "OTTHUMG00000015392.3"; havana_transcript "OTTHUMT00000459263.1";	ENST00000585504.1		Antisense	ENSEMBL				ENST00000441065	775	YES	NO	NO	NO
p30205	0.0161486	1.2422	up	1.5441	1.43927	1.28011	1.1769	1.68406	1.27173	p30205	AAACCTGTTTGTGAGATCTCCTTCAAATACTACTGTAGACCCCAGTGTTTATTCATTAAA	uc002fqw.3	16	+	90244124	90289081	5	90244124,90260528,90281089,90281700,90288793,	90244293,90260633,90281239,90282606,90289081,	BC071667	proteinID=;alignID=uc002fqw.3;kgID=uc002fqw.3;mRNA=BC071667;spID=;refseq=;protAcc=;description=Homo sapiens cDNA FLJ43258 fis, clone HHDPC1000001.;rfamAcc=;tRnaName=;	uc002fqw.3		Intergenic	UCSC					1618	NO	NO	NO	NO
p3032	0.0161774	1.41914	up	-1.29863	-1.47967	-2.03989	-2.06621	-1.67758	-1.86485	p3032	AACGCCGGATGAAACAAAGTTAAAATAGGACCCAGCGGATGAAGTGGACTGAAACACTGA	ENST00000541881.1	12	-	783966	793293	3	783966,790917,793160,	784185,791061,793293,	ENSG00000256672.1	gene_id "ENSG00000256672.1"; transcript_id "ENST00000541881.1"; gene_type "lincRNA"; gene_status "NOVEL"; gene_name "RP11-218M22.2"; transcript_type "lincRNA"; transcript_status "KNOWN"; transcript_name "RP11-218M22.2-001"; level 2; tag "basic"; havana_gene "OTTHUMG00000168085.1"; havana_transcript "OTTHUMT00000398028.1";	ENST00000541881.1		Intergenic	ENSEMBL					496	NO	NO	NO	NO
p16495	0.0162594	1.30972	down	0.566417	0.265219	0.838573	0.8895	0.506484	0.777813	p16495	ACATGACTGTATGAAAGGCATTCATCTGGCGGATGATAGCTTCCAGGCGGTATGAGTTAT	ENST00000591993.1	9	-	66513656	66553531	6	66513656,66514895,66522790,66523520,66525013,66553352,	66514007,66515017,66522934,66523700,66525128,66553531,	ENSG00000234665.3	gene_id "ENSG00000234665.3"; transcript_id "ENST00000591993.1"; gene_type "processed_transcript"; gene_status "NOVEL"; gene_name "RP11-262H14.3"; transcript_type "lincRNA"; transcript_status "KNOWN"; transcript_name "RP11-262H14.3-005"; level 2; havana_gene "OTTHUMG00000013293.2"; havana_transcript "OTTHUMT00000459854.1";	uc010mnh.1;UCSC_8913_1068		Intergenic	ENSEMBL					1091	NO	NO	NO	NO
p11404	0.0163842	2.88955	up	-1.7477	-2.3186	-3.49657	-4.29452	-2.76923	-3.63697	p11404	TGCCTACAGAGGAGAAAAAAGTGATCAAGTGGTTGTGGATTTTATGTTTGCTTACCTGTT	ENST00000485805.1	3	-	64064036	64073039	4	64064036,64065510,64068766,64072552,	64064911,64065683,64069360,64073039,	ENSG00000189196.4	gene_id "ENSG00000189196.4"; transcript_id "ENST00000485805.1"; gene_type "lincRNA"; gene_status "NOVEL"; gene_name "RP11-129B22.2"; transcript_type "lincRNA"; transcript_status "KNOWN"; transcript_name "RP11-129B22.2-001"; level 2; tag "basic"; havana_gene "OTTHUMG00000158790.1"; havana_transcript "OTTHUMT00000352220.1";	NR_033978;RefSeq_1582_2129;TCONS_00005397;XLOC_003145		Intergenic	ENSEMBL				ENST00000295902	2129	NO	NO	NO	NO
p6104	0.0164234	1.86456	up	-0.449066	-0.466863	-1.8028	-1.37626	-0.608344	-1.04172	p6104	ATTTCTTCCTGCGTGAATCCAGTTGAGGGGAAGGTATAAAATTTTCAAATGGAGGAGTAT	ENST00000570152.1	16	-	72604379	72698848	4	72604379,72651081,72651237,72698790,	72604414,72651133,72651452,72698848,	ENSG00000261008.2	gene_id "ENSG00000261008.2"; transcript_id "ENST00000570152.1"; gene_type "processed_transcript"; gene_status "NOVEL"; gene_name "AC004158.2"; transcript_type "lincRNA"; transcript_status "KNOWN"; transcript_name "AC004158.2-004"; level 2; havana_gene "OTTHUMG00000173457.2"; havana_transcript "OTTHUMT00000423199.1";	ENST00000570152.1		Intergenic	ENSEMBL					360	NO	NO	NO	NO
p25305	0.0164422	1.33853	up	-2.617	-2.47637	-3.18238	-2.94103	-2.72058	-2.95249	p25305	ATCCAGGCTCAGCCAACACTTGCCTTTATTAATGCTCATAATCAAGAAATAAAATCTCAT	XR_158970.1	4	-	95664818	95676067	2	95664818,95676056,	95665245,95676067,	LOC100507012	ID=rna10793;Name=XR_158970.1;Parent=gene8828;Dbxref=GeneID:100507012,Genbank:XR_158970.1;gbkey=misc_RNA;product=uncharacterized LOC100507012%2C transcript variant 2;transcript_id=XR_158970.1|ID=gene8828;Name=LOC100507012;Dbxref=GeneID:100507012;gbkey=Gene;gene=LOC100507012	XR_158970.1		Intergenic	RefSeq					438	NO	NO	NO	NO
p17022	0.0165317	1.20206	up	-1.07571	-1.0224	-1.34304	-1.30237	-1.1965	-1.44571	p17022	AGTTCTAGTCTGGGCATAAAAAACCTTCTCTAAGCACCCTGCATAGAACCACATTTTAGA	ENST00000412242.1	X	-	53241589	53243861	2	53241589,53243438,	53241921,53243861,	ENSG00000235262.1	gene_id "ENSG00000235262.1"; transcript_id "ENST00000412242.1"; gene_type "sense_intronic"; gene_status "KNOWN"; gene_name "KDM5C-IT1"; transcript_type "sense_intronic"; transcript_status "KNOWN"; transcript_name "KDM5C-IT1-001"; level 2; tag "basic"; havana_gene "OTTHUMG00000021604.1"; havana_transcript "OTTHUMT00000056729.1";	ENST00000412242.1	KDM5C-IT1	Sense	ENSEMBL		ENST00000404049		ENST00000349663	755	NO	NO	NO	NO
p14876	0.0166426	1.25552	down	1.85847	1.95342	2.30121	2.11244	1.97644	2.35952	p14876	ATGTTTTAAAACAAGAACTAATGGGGCTTGGCGATTCTTGCCACGCTTTTCCAGAGCTCG	ENST00000426767.1	7	-	29690658	29724754	2	29690658,29724388,	29690955,29724754,	ENSG00000225264.2	gene_id "ENSG00000225264.2"; transcript_id "ENST00000426767.1"; gene_type "processed_transcript"; gene_status "PUTATIVE"; gene_name "AC007255.7"; transcript_type "processed_transcript"; transcript_status "PUTATIVE"; transcript_name "AC007255.7-002"; level 2; tag "basic"; havana_gene "OTTHUMG00000152751.2"; havana_transcript "OTTHUMT00000327679.1";	ENST00000426767.1		Intergenic	ENSEMBL					663	NO	NO	NO	NO
p956	0.016662	1.28078	down	-1.00602	-1.04946	-0.526924	-0.571171	-0.802767	-0.6891	p956	GTTACAGTTTTTGGGTTTATGGGCTACATGTCAGTATTATGGCTGCTGTATTGTTATAAT	ENST00000432653.1	1	+	53733606	53734273	2	53733606,53733883,	53733686,53734273,	ENSG00000234578.1	gene_id "ENSG00000234578.1"; transcript_id "ENST00000432653.1"; gene_type "antisense"; gene_status "NOVEL"; gene_name "RP4-784A16.1"; transcript_type "antisense"; transcript_status "KNOWN"; transcript_name "RP4-784A16.1-001"; level 2; tag "basic"; havana_gene "OTTHUMG00000008928.1"; havana_transcript "OTTHUMT00000024726.1";	ENST00000432653.1		Antisense	ENSEMBL		ENST00000306052			470	NO	NO	NO	NO
p9422	0.0166682	1.71208	up	-1.3227	-1.20459	-2.35903	-1.77433	-1.11087	-1.83204	p9422	AATCCTTCTCTGATGATGGCTTAGAAAGCTGGAAGACACTCAACATTGAATCCTGGGGCT	ENST00000416080.1	2	-	173373756	173377238	3	173373756,173374330,173377061,	173374022,173374541,173377238,	ENSG00000225205.1	gene_id "ENSG00000225205.1"; transcript_id "ENST00000416080.1"; gene_type "antisense"; gene_status "NOVEL"; gene_name "AC093818.1"; transcript_type "antisense"; transcript_status "KNOWN"; transcript_name "AC093818.1-003"; level 2; tag "basic"; havana_gene "OTTHUMG00000154088.3"; havana_transcript "OTTHUMT00000333835.1";	ENST00000416080.1		Antisense	ENSEMBL				ENST00000409532, ENST00000264107	654	NO	NO	NO	NO
p39523_v4	0.0167824	1.64463	up	-0.678547	-0.752485	-1.65947	-1.7146	-1.11408	-1.32432	p39523_v4	AACGATATGGACTTGTGCAAATGCAAAGCAATGGTGAAGTCATCACGAACCGCACAGACT	XR_426886.1	1	-	201969222	201979472	2	201969222,201978927,	201969455,201979472,	none					RefSeq					778	NO	NO	NO	NO
p36657_v4	0.0168114	1.2382	up	2.25467	2.32429	1.93765	2.05661	2.17295	1.83293	p36657_v4	GAATAACCATTGTAACATCAGTCACAGCATAGGCATGGCTATTGCACCTTGGGAGAAACC	uc010zpg.1	2	+	243030843	243102469	6	243030843,243037037,243061115,243064437,243101494,243102106,	243030952,243037178,243061208,243064606,243101644,243102469,	LOC728323	proteinID=;alignID=uc010zpg.1;kgID=uc010zpg.1;mRNA=AK309231;spID=;refseq=;protAcc=;description=Homo sapiens uncharacterized LOC728323 (LOC728323), non-coding RNA.;rfamAcc=;tRnaName=;	UCSC_9105_1025		Intergenic	UCSC				ENST00000415434, ENST00000415434	1025	NO	NO	NO	NO
p28445	0.0169033	1.31904	down	-0.00209607	-0.296553	0.333442	0.144889	-0.172906	0.248572	p28445	AATGTGAAGGAGGCAGGAAAAGGACCTATAGATCTCCAACAGAAAAACCAGAAGCAGACA	ASO3688	None	None	None	None	None	None	None	ASO3688	Accession=AY545553;Description=Homo sapiens RNF26-like mRNA, complete sequence.	ASO3688		Antisense	RNAdb					422	YES	NO	NO	NO
p10434	0.0169677	1.81774	down	-3.81111	-3.44742	-2.52468	-2.48811	-3.1265	-2.78581	p10434	TTCATGCTGCAACAACCCAAATCCTGCAAAGCTCTGACTGAATCAGGAAAAAGTGACCTT	ENST00000411780.1	20	-	36120873	36137633	3	36120873,36123986,36137505,	36121351,36124094,36137633,	ENSG00000235167.1	gene_id "ENSG00000235167.1"; transcript_id "ENST00000411780.1"; gene_type "processed_transcript"; gene_status "PUTATIVE"; gene_name "RP11-425M5.5"; transcript_type "processed_transcript"; transcript_status "PUTATIVE"; transcript_name "RP11-425M5.5-002"; level 1; tag "basic"; tag "exp_conf"; havana_gene "OTTHUMG00000032422.2"; havana_transcript "OTTHUMT00000276659.1";	ENCODE_1024_714;TCONS_00028042;XLOC_013732;TCONS_00028043;XLOC_013732		Intergenic	ENSEMBL	ENST00000447625			ENST00000414542, ENST00000397135	714	NO	NO	NO	YES
p18733	0.0169976	1.35489	up	-0.767983	-0.806737	-1.3996	-1.25271	-0.782436	-1.01936	p18733	ATAACACTGGAGAGAGAGACTGTGGAATGGAATGACTCTCCAGAGCTGCAGATTGAAGAT	TCONS_00020977	12	-	127214403	127230848	4	127214403,127215308,127216909,127230806,	127214512,127215349,127216953,127230848,	XLOC_010244	Gene_id=XLOC_010244;Gene_name=linc-DHX37-4;Transcript_id=TCONS_00020977;Transcript_name=linc-DHX37-4;	XLOC_010244		Intergenic	HumanLincRNACatalog					236	NO	NO	NO	NO
p10881	0.0172194	1.59788	up	-1.66625	-1.74303	-2.4735	-2.25304	-1.34274	-2.05396	p10881	TTCCCCCCTAAATTTCTGGAAGACTAGAGATATAAAGCACTGTATGTTTCTGTGAGAATT	ENST00000602568.1	21	+	38473113	38473643	1	38473113,	38473643,	ENSG00000270116.1	gene_id "ENSG00000270116.1"; transcript_id "ENST00000602568.1"; gene_type "sense_intronic"; gene_status "NOVEL"; gene_name "AP001429.1"; transcript_type "sense_intronic"; transcript_status "KNOWN"; transcript_name "AP001429.1-001"; level 2; tag "basic"; havana_gene "OTTHUMG00000183922.1"; havana_transcript "OTTHUMT00000467529.1";	ENST00000602568.1	AP001429.1	Sense	ENSEMBL		ENST00000355666		ENST00000399010	530	NO	NO	NO	NO
p22876	0.0172631	1.22461	up	-2.88387	-2.66705	-3.06448	-3.00832	-2.66506	-3.02016	p22876	GGAATTTGTTGAGGGAATTTGTATTTTCTGCTGCTTTCTCCTTGAACCTATTTGCATTTT	TCONS_00009837	5	+	2268284	2278578	2	2268284,2278346,	2268376,2278578,	XLOC_004253	Gene_id=XLOC_004253;Gene_name=linc-C5orf38-3;Transcript_id=TCONS_00009837;Transcript_name=linc-C5orf38-3;	XLOC_004253		Intergenic	HumanLincRNACatalog					324	NO	NO	NO	NO
p28302	0.0172927	1.30242	down	0.0861985	-0.174509	0.275854	0.440875	0.0646253	0.403169	p28302	AATTCTCAACAATGAAGGAAAAACAAAAACCCATTCCCCGGACCGCTTGAGCAGGACTAG	ASO1950	None	None	None	None	None	None	None	ASO1950	Accession=AL359056;Description=Homo sapiens mRNA full length insert cDNA clone EUROIMAGE 328974.	ASO1950			RNAdb					158	NO	NO	NO	NO
p25148	0.0173718	1.31061	up	-2.32596	-2.35591	-2.95082	-2.71845	-2.48525	-2.66856	p25148	GACACAAGAAGCTTGGATGTGAAATAGCACTTCCTTCTGTGTTACAGAATAAAACAATAT	NR_038435.1	2	-	176999568	177001826	3	176999568,177000046,177001348,	176999678,177000150,177001826,	HOXD-AS2	ID=rna6529;Name=NR_038435.1;Parent=gene5311;Dbxref=GeneID:100506783,Genbank:NR_038435.1,HGNC:43756;gbkey=misc_RNA;product=HOXD cluster antisense RNA 2;transcript_id=NR_038435.1|ID=gene5311;Name=HOXD-AS2;Dbxref=GeneID:100506783,HGNC:43756;description=HOXD cluster antisense RNA 2;gbkey=Gene;gene=HOXD-AS2	UCSC:uc002ukq.3		Intergenic	RefSeq				ENST00000544999, ENST00000249499, ENST00000249499	692	NO	NO	NO	NO
p6814	0.0175084	1.36822	up	-0.622536	-0.282036	-0.993632	-0.965276	-0.628357	-0.930928	p6814	GAAACTGCACTTAAGGGTTTCTAACGAATTACCTTTACTAGCAAGAATAAAACTGCAAGA	ENST00000583409.1	17	-	36859732	36862514	2	36859732,36862306,	36860010,36862514,	ENSG00000266040.1	gene_id "ENSG00000266040.1"; transcript_id "ENST00000583409.1"; gene_type "antisense"; gene_status "NOVEL"; gene_name "CTB-58E17.3"; transcript_type "antisense"; transcript_status "KNOWN"; transcript_name "CTB-58E17.3-001"; level 2; tag "basic"; havana_gene "OTTHUMG00000178425.1"; havana_transcript "OTTHUMT00000441920.1";	ENST00000583409.1	CTB-58E17.3	Antisense	ENSEMBL					486	YES	NO	NO	NO
p16731	0.017593	1.61331	down	-2.59141	-2.4718	-2.10689	-2.04644	-2.78404	-1.62384	p16731	TTCACAGCTGTATCTCAGATAGCCAGACTTATTCCAAAATCGGGACTCCAAGCCTTCAAA	ENST00000425533.1	9	+	32552345	32566927	3	32552345,32565394,32566388,	32552477,32565626,32566927,	ENSG00000235453.3	gene_id "ENSG00000235453.3"; transcript_id "ENST00000425533.1"; gene_type "processed_transcript"; gene_status "NOVEL"; gene_name "TOPORS-AS1"; transcript_type "processed_transcript"; transcript_status "KNOWN"; transcript_name "TOPORS-AS1-003"; level 2; havana_gene "OTTHUMG00000019742.2"; havana_transcript "OTTHUMT00000052005.1";	ENST00000425533.1	TOPORS-AS1	Antisense	ENSEMBL					903	YES	NO	NO	NO
p39181_v4	0.017631	1.22308	up	-2.42134	-2.41193	-2.56943	-2.70857	-2.22895	-2.65578	p39181_v4	GGGGACGGAAAGCAAGGCGGGATATAAGCTATATATAAAATGATAACTCTTCATATTAAA	ENST00000606397.1	X	-	114754817	114797034	4	114754817,114761963,114796730,114796952,	114754987,114762105,114796857,114797034,	ENSG00000271826.1	gene_id "ENSG00000271826.1"; transcript_id "ENST00000606397.1"; gene_type "antisense"; gene_status "KNOWN"; gene_name "RP1-93I3.1"; transcript_type "antisense"; transcript_status "KNOWN"; transcript_name "RP1-93I3.1-002"; level 2; tag "basic"; havana_gene "OTTHUMG00000185326.1"; havana_transcript "OTTHUMT00000470178.1";			Antisense	ENSEMBL					521	NO	NO	NO	NO
p35380_v4	0.0176882	1.3799	up	0.162177	0.484696	-0.103462	-0.291186	0.308749	-0.0434125	p35380_v4	GACAGCTTGAACTCTGCGGCTGATGGAATTGAGCAGATGGGAATGACCTGGAATCTAACA	ENST00000521989.2	8	-	37373927	37374539	2	37373927,37374320,	37374218,37374539,	ENSG00000253414.2	gene_id "ENSG00000253414.2"; transcript_id "ENST00000521989.2"; gene_type "sense_intronic"; gene_status "NOVEL"; gene_name "RP11-150O12.6"; transcript_type "sense_intronic"; transcript_status "KNOWN"; transcript_name "RP11-150O12.6-001"; level 2; tag "mRNA_end_NF"; tag "basic"; havana_gene "OTTHUMG00000164286.2"; havana_transcript "OTTHUMT00000378120.2";	ENST00000521989.2		Sense	ENSEMBL		ENST00000519738, ENST00000519738			510	NO	NO	NO	NO
p34903_v4	0.0177881	1.26274	up	-0.640625	-0.512996	-0.93116	-0.780613	-0.599016	-1.05053	p34903_v4	TCTGAGGAGCTCTGTGAGCAAGGACCCCCGGGAGAAAGCATTTATGGTGAGGAGAAAAGC	ENST00000414582.1	21	-	19984379	20125346	3	19984379,20110241,20125065,	19984611,20110343,20125346,	ENSG00000224141.1	gene_id "ENSG00000224141.1"; transcript_id "ENST00000414582.1"; gene_type "processed_transcript"; gene_status "NOVEL"; gene_name "AL109763.2"; transcript_type "processed_transcript"; transcript_status "KNOWN"; transcript_name "AL109763.2-003"; level 2; havana_gene "OTTHUMG00000074544.1"; havana_transcript "OTTHUMT00000158278.1";	ENCODE_1270_615	AL109763.2	Intergenic	ENSEMBL					615	NO	NO	NO	YES
p36435_v4	0.0178945	1.53092	up	-0.657149	-0.60302	-1.4307	-1.50053	-0.952415	-1.12455	p36435_v4	CGAGGGAACGGGTTCTCCGAGTCTGGCCGGCCACAACAACTGGATTCTCTTTTCTGATTT	uc010eif.1	19	+	42901325	43156171	3	42901325,42989247,43155238,	42901376,42989375,43156171,	AK311181	proteinID=;alignID=uc010eif.1;kgID=uc010eif.1;mRNA=AK311181;spID=;refseq=;protAcc=;description=Homo sapiens cDNA FLJ39530 fis, clone PUAEN2004400.;rfamAcc=;tRnaName=;	UCSC_8715_1112		Antisense	UCSC				ENST00000222032	1112	YES	NO	NO	NO
p34721_v4	0.0179442	1.33619	down	-0.993474	-1.05952	-0.650257	-0.396951	-0.796508	-0.547934	p34721_v4	CTCCCAGCTACTCAGTGAGGTGGTAGCTAGGTGAGACGTGGTCTTGTAACACAGTGGTTA	ENST00000595459.1	2	-	70278341	70313166	5	70278341,70304432,70310669,70312678,70312947,	70278437,70304513,70310819,70312756,70313166,	ENSG00000179818.7	gene_id "ENSG00000179818.7"; transcript_id "ENST00000595459.1"; gene_type "antisense"; gene_status "NOVEL"; gene_name "PCBP1-AS1"; transcript_type "antisense"; transcript_status "KNOWN"; transcript_name "PCBP1-AS1-051"; level 2; tag "RNA_Seq_supported_only"; tag "basic"; havana_gene "OTTHUMG00000153728.4"; havana_transcript "OTTHUMT00000462184.1";	ENST00000595459.1	PCBP1-AS1	Antisense	ENSEMBL				ENST00000303577	624	NO	NO	NO	NO
p38405_v4	0.0179491	1.46997	up	-0.181883	-0.57041	-1.03331	-1.07688	-0.595841	-0.905294	p38405_v4	TGAGTTGAATACCGCCCCAGTCTGATCAATGTGTGACTGAAAGGTATTTTCTGAGCTGTG	ENST00000364799.1	11	-	62620796	62620867	1	62620796,	62620867,	ENSG00000255717.2	gene_id "ENSG00000255717.2"; transcript_id "ENST00000364799.1"; gene_type "processed_transcript"; gene_status "KNOWN"; gene_name "SNHG1"; transcript_type "snoRNA"; transcript_status "KNOWN"; transcript_name "SNHG1-202"; level 3; tag "basic"; havana_gene "OTTHUMG00000167743.1";				ENSEMBL					71	NO	NO	NO	NO
p2520	0.0179563	1.75851	up	-2.71569	-2.03959	-3.12137	-3.35818	-2.41149	-3.13029	p2520	TGTCAATGACTTCCAGGCATCTGAAAGGAAATAAAGAAAACCCGTAAGCCAGAAAATATG	ENST00000532597.1	11	-	118382625	118401292	3	118382625,118391980,118401218,	118382815,118392029,118401292,	ENSG00000255435.2	gene_id "ENSG00000255435.2"; transcript_id "ENST00000532597.1"; gene_type "antisense"; gene_status "KNOWN"; gene_name "RP11-770J1.3"; transcript_type "antisense"; transcript_status "KNOWN"; transcript_name "RP11-770J1.3-001"; level 2; tag "basic"; havana_gene "OTTHUMG00000166407.2"; havana_transcript "OTTHUMT00000389623.1";	ENST00000532597.1		Antisense	ENSEMBL	ENST00000556583		ENST00000533627		313	YES	NO	NO	NO
p25593	0.0180137	1.34667	down	-0.522764	-0.41308	-0.22285	-0.0590834	-0.490221	0.14406	p25593	GACCTGTCAACTGTCGTGTGTGAATTCCTTAAATTCGGTTTAAATAGTCCATTAAAGATC	NR_015427.2	9	+	136890560	136896719	3	136890560,136890966,136891329,	136890658,136891212,136896719,	LINC00094	ID=rna21138;Name=NR_015427.2;Parent=gene17962;Dbxref=GeneID:266655,Genbank:NR_015427.2,HGNC:24742;gbkey=misc_RNA;product=long intergenic non-protein coding RNA 94;transcript_id=NR_015427.2|ID=gene17962;Name=LINC00094;Dbxref=GeneID:266655,HGNC:24742;description=long intergenic non-protein coding RNA 94;gbkey=Gene;gene=LINC00094;gene_synonym=bA374P20.3,LP2477,NCRNA00094	UCSC:uc004ceu.3		Antisense	RefSeq				ENST00000371834, ENST00000371834	5734	YES	NO	NO	NO
p22003	0.0180761	1.30676	down	1.38078	1.53464	1.79422	2.01732	1.45763	1.7195	p22003	TCTGTCCCTGCACACCAGAGATGATCAATGATCAGTTGCTGACATCAATGAAACAGGAAG	TCONS_00005948	3	+	12916996	12918609	2	12916996,12918589,	12917251,12918609,	XLOC_002578	Gene_id=XLOC_002578;Gene_name=linc-HDAC11-2;Transcript_id=TCONS_00005948;Transcript_name=linc-HDAC11-2;	XLOC_002578		Intergenic	HumanLincRNACatalog					275	NO	NO	NO	NO
p5111	0.0180769	1.28231	up	-0.591824	-0.419337	-0.956646	-0.743696	-0.383522	-0.770586	p5111	CTATTTTCTGAGTTTTAAAAATGTCTGAACCCCTGGAAGACCCAGCCAGACCAAATCTGC	ENST00000558245.1	15	-	39592618	39602983	2	39592618,39602817,	39592797,39602983,	ENSG00000259447.1	gene_id "ENSG00000259447.1"; transcript_id "ENST00000558245.1"; gene_type "processed_transcript"; gene_status "NOVEL"; gene_name "RP11-462P6.1"; transcript_type "lincRNA"; transcript_status "KNOWN"; transcript_name "RP11-462P6.1-001"; level 2; havana_gene "OTTHUMG00000172479.1"; havana_transcript "OTTHUMT00000418729.1";	ENST00000558245.1		Intergenic	ENSEMBL					345	NO	NO	NO	NO
RNA95965|RNS_1047_90	0.0182125	1.28902	down	-2.52257	-2.41571	-2.06237	-2.22081	-2.68065	-2.23692	RNA95965|RNS_1047_90	AGAGCGCTCAGGCTGCCCAGGCGGCCGTGCCTTCGCACTGAGGGGCCCTTCCCAGCCTCC	RNA95965|RNS_1047_90													http://research.imb.uq.edu.au/rnadb/NoncodingRNASearchV2.zip					NA	NO	NO	NO	NO
p28418	0.018363	1.36897	up	-0.818958	-0.57225	-1.2548	-1.26655	-0.756963	-0.98611	p28418	TGCCATGGAAAAGATCATTAACTGAAAAGAGCAAGTCACGAAATAGTATGTTACAGCATC	ASO3651	None	None	None	None	None	None	None	ASO3651	Accession=CR622191;Description=full-length cDNA clone CS0DI073YL19 of Placenta Cot 25-normalized of Homo sapiens (human).	asoverlaps_417_1876		Antisense	RNAdb					1876	YES	NO	NO	NO
RNA94992|RNS_74_197	0.0183725	1.28446	down	-2.52422	-2.41731	-1.97101	-2.01298	-2.35452	-2.22858	RNA94992|RNS_74_197	AAGTGCTTGCTCCTGTGAGATGGCATCGGGGAGCCCCTTCCCCAAGGTGCCACAGATCCA	RNA94992|RNS_74_197													http://research.imb.uq.edu.au/rnadb/NoncodingRNASearchV2.zip					NA	NO	NO	NO	NO
p36292_v4	0.0184431	1.27942	down	-2.88018	-2.62678	-2.47524	-2.29015	-2.76359	-2.43869	p36292_v4	CGTGAACAGCCCTCCTGCATTTTGCATCAGATCACAAGACCCTGGTTCCAGAGCGGTCCT	TCONS_00016580	9	+	38949736	38998412	4	38949736,38950325,38964936,38998269,	38949846,38950509,38965052,38998412,	XLOC_007354	Gene_id=XLOC_007354;Gene_name=linc-FAM75A1-2;Transcript_id=TCONS_00016580;Transcript_name=linc-FAM75A1-2;	XLOC_007354		Intergenic	HumanLincRNACatalog					553	NO	NO	NO	NO
p8707	0.0184944	1.30099	up	0.741347	0.58328	0.208171	0.259459	0.757185	0.475356	p8707	GCTGAGAGAGAGAGGCTGGGTTTCTTAGAAATGAAGACAAGGACTTCAATTCATTTATTT	ENST00000587412.1	19	+	36451413	36454965	2	36451413,36454448,	36451496,36454965,	ENSG00000267388.1	gene_id "ENSG00000267388.1"; transcript_id "ENST00000587412.1"; gene_type "lincRNA"; gene_status "NOVEL"; gene_name "AF038458.5"; transcript_type "lincRNA"; transcript_status "KNOWN"; transcript_name "AF038458.5-001"; level 2; tag "basic"; havana_gene "OTTHUMG00000181744.1"; havana_transcript "OTTHUMT00000457408.1";	ENST00000587412.1	AF038458.5	Intergenic	ENSEMBL					600	NO	NO	NO	NO
p14235	0.0185747	1.41853	up	-1.89126	-2.14762	-2.37284	-2.62171	-1.81085	-2.36836	p14235	CTCCTTGGCACAAATACAGAGCTGATTCTTAAAGCATGTCCCCACAATAAAGCTTTTCTT	ENST00000585945.1	6	-	72017647	72037761	5	72017647,72019998,72020252,72024409,72037680,	72017894,72020076,72020345,72024488,72037761,	ENSG00000232295.3	gene_id "ENSG00000232295.3"; transcript_id "ENST00000585945.1"; gene_type "antisense"; gene_status "NOVEL"; gene_name "RP11-154D6.1"; transcript_type "antisense"; transcript_status "KNOWN"; transcript_name "RP11-154D6.1-019"; level 2; tag "RNA_Seq_supported_only"; tag "basic"; havana_gene "OTTHUMG00000015003.4"; havana_transcript "OTTHUMT00000458955.1";	ENST00000585945.1		Antisense	ENSEMBL				ENST00000370435	578	NO	NO	NO	NO
RNA33555|snoRNA_scaRNA_151_101	0.0186063	1.7292	up	0.323115	-0.172583	-0.987984	-0.843887	-0.248991	-0.636899	RNA33555|snoRNA_scaRNA_151_101	GACAGTTGCCTGCTGTCAGTAAGCTGGTACAGAAGGTTGACGAAAATTCTTACTGAGCAA	RNA33555|snoRNA_scaRNA_151_101													ftp://ftp.ensembl.org/pub/current/fasta/homo_sapiens/ncrna/Homo_sapiens.GRCh37.61.ncrna.fa.gz					NA	NO	NO	NO	NO
p5981	0.0186817	1.22558	up	-1.24133	-1.47115	-1.63647	-1.59348	-1.36124	-1.72418	p5981	CTCGGACAGGGTTCTTTGGATTGTAGCTGAATTTTCAATGTTTAGTCAATATGGATCTGA	ENST00000567765.1	16	-	31560463	31564888	2	31560463,31564465,	31560608,31564888,	ENSG00000261475.2	gene_id "ENSG00000261475.2"; transcript_id "ENST00000567765.1"; gene_type "lincRNA"; gene_status "NOVEL"; gene_name "CTD-2014E2.6"; transcript_type "lincRNA"; transcript_status "KNOWN"; transcript_name "CTD-2014E2.6-001"; level 2; tag "basic"; havana_gene "OTTHUMG00000177758.1"; havana_transcript "OTTHUMT00000438859.1";	ENST00000567765.1	CTD-2014E2.6	Intergenic	ENSEMBL					568	NO	NO	NO	NO
p6597	0.0186962	1.27835	up	-0.263931	-0.362136	-0.670237	-0.857651	-0.429508	-0.590548	p6597	AGGAATTTGTTTTTCCAAGACTCCAGACTCCAGCCCATGACAAAAGCCAAACACACAGCT	ENST00000562040.1	16	+	89050439	89061777	3	89050439,89058438,89061593,	89050528,89058637,89061777,	ENSG00000259989.1	gene_id "ENSG00000259989.1"; transcript_id "ENST00000562040.1"; gene_type "lincRNA"; gene_status "NOVEL"; gene_name "CTD-2555A7.1"; transcript_type "lincRNA"; transcript_status "KNOWN"; transcript_name "CTD-2555A7.1-001"; level 2; tag "basic"; havana_gene "OTTHUMG00000175523.1"; havana_transcript "OTTHUMT00000430364.1";	ENST00000562040.1	CTD-2555A7.1	Intergenic	ENSEMBL				ENST00000360302	472	NO	NO	NO	NO
p16378	0.0187023	1.4461	up	0.0117859	-0.0722088	-0.619739	-0.296482	-0.0181199	-0.758819	p16378	TTTAACCTGTCATCAAGACCTGGGATTTTGGTGAAGGACAGAATAACGGGCTCCCAGATT	ENST00000523190.1	8	+	129021903	129113343	4	129021903,129022563,129108763,129113225,	129021964,129022690,129108900,129113343,	ENSG00000249859.2	gene_id "ENSG00000249859.2"; transcript_id "ENST00000523190.1"; gene_type "processed_transcript"; gene_status "KNOWN"; gene_name "PVT1"; transcript_type "processed_transcript"; transcript_status "KNOWN"; transcript_name "PVT1-017"; level 2; havana_gene "OTTHUMG00000164871.1"; havana_transcript "OTTHUMT00000380711.1";	ENST00000523190.1	PVT1	Intergenic	ENSEMBL					443	NO	NO	NO	NO
p34010_v4	0.0187035	2.65374	up	-0.983376	-1.27343	-3.05514	-3.00345	-1.69229	-2.11458	p34010_v4	TTCCTTAGTCCCAGGATACACTTTGTGTGGAATCCACAGATCTGCCCTGATGATCATGAA	ENST00000415582.1	1	-	201969228	201970411	2	201969228,201970138,	201969455,201970411,	ENSG00000234678.1	gene_id "ENSG00000234678.1"; transcript_id "ENST00000415582.1"; gene_type "antisense"; gene_status "NOVEL"; gene_name "RP11-465N4.4"; transcript_type "antisense"; transcript_status "KNOWN"; transcript_name "RP11-465N4.4-001"; level 2; tag "basic"; havana_gene "OTTHUMG00000035865.1"; havana_transcript "OTTHUMT00000087343.1";	ENST00000415582.1		Antisense	ENSEMBL		ENST00000367286			500	NO	NO	NO	NO
p33666	0.0187138	1.23293	up	-1.3452	-1.26464	-1.70766	-1.6106	-1.25658	-1.45444	p33666	TAAAAGTATGAGGTCAAAGGATCACGAAACCTAAGTTTAAAAACTGCTTAGAGACTGAAG	NR_024596.1	11	+	86014397	86056985	6	86014397,86017286,86048420,86055644,86056135,86056625,	86014502,86017524,86048572,86055763,86056240,86056985,	C11orf73	ID=rna25164;Name=NR_024596.1;Parent=gene21118;Dbxref=GeneID:51501,Genbank:NR_024596.1,HGNC:26938,HPRD:13701;gbkey=misc_RNA;product=chromosome 11 open reading frame 73%2C transcript variant 2;transcript_id=NR_024596.1|ID=gene21118;Name=C11orf73;Dbxref=GeneID:51501,HGNC:26938,HPRD:13701;description=chromosome 11 open reading frame 73;gbkey=Gene;gene=C11orf73;gene_synonym=Hikeshi,HSPC138,HSPC179,L7R…	UCSC:uc001pbv.3		Antisense	RefSeq	ENST00000532270				1079	YES	NO	NO	NO
p37235_v4	0.0187558	1.31134	up	-1.53276	-1.22838	-1.85584	-1.78244	-1.37919	-1.6752	p37235_v4	ATAGTTGACAAGAACAAAGCTGTGGGGAACCAACAAACACTGCAATGCCTGGCATTGTCA	ENST00000610036.1	2	-	105950483	105953932	1	105950483,	105953932,	ENSG00000272994.1	gene_id "ENSG00000272994.1"; transcript_id "ENST00000610036.1"; gene_type "lincRNA"; gene_status "NOVEL"; gene_name "RP11-332H14.2"; transcript_type "lincRNA"; transcript_status "KNOWN"; transcript_name "RP11-332H14.2-001"; level 2; tag "basic"; havana_gene "OTTHUMG00000186032.1"; havana_transcript "OTTHUMT00000472093.1";			Intergenic	ENSEMBL					3449	NO	NO	NO	NO
p14176	0.0189215	1.28388	up	0.321968	0.412426	-0.0955506	-0.120874	0.109689	-0.0210184	p14176	TTAGTTCTTACTGTCACCACAGCCCTACACATTAGCATAAATTAAAAGCAGAGTTTATTG	ENST00000432751.1	6	-	41491642	41515286	2	41491642,41515198,	41491963,41515286,	ENSG00000234753.1	gene_id "ENSG00000234753.1"; transcript_id "ENST00000432751.1"; gene_type "antisense"; gene_status "NOVEL"; gene_name "RP11-328M4.2"; transcript_type "antisense"; transcript_status "KNOWN"; transcript_name "RP11-328M4.2-002"; level 2; tag "basic"; havana_gene "OTTHUMG00000014680.3"; havana_transcript "OTTHUMT00000040515.2";	ENST00000432751.1		Antisense	ENSEMBL					409	YES	NO	NO	NO
p22824	0.0190178	1.4624	up	-1.92777	-2.14327	-2.75897	-2.71649	-2.11776	-2.35834	p22824	TGATTCATCTCAGTGTCAGTGTCTTGGGAGCTGGTAGAGGAAAGTAAGGGAAGAAAAAGG	TCONS_00010531	5	-	149719782	149720699	2	149719782,149720088,	149719971,149720699,	XLOC_005051	Gene_id=XLOC_005051;Gene_name=linc-ARSI-1;Transcript_id=TCONS_00010531;Transcript_name=linc-ARSI-1;	XLOC_005051		Intergenic	HumanLincRNACatalog					800	NO	NO	NO	NO
RNA33492|snoRNA_scaRNA_88_133	0.0190427	1.50532	up	-1.31657	-1.78033	-2.00813	-2.2791	-1.54902	-2.12892	RNA33492|snoRNA_scaRNA_88_133	CAGCCTTTTCCTGCCCTTAAATTTGATACCTTTGGTGTAGGAGCTGCATAAGTAACAGTT	RNA33492|snoRNA_scaRNA_88_133													ftp://ftp.ensembl.org/pub/current/fasta/homo_sapiens/ncrna/Homo_sapiens.GRCh37.61.ncrna.fa.gz					NA	NO	NO	NO	NO
p38458_v4	0.0191008	1.73849	up	-1.4172	-1.2788	-2.21262	-1.8272	-1.475	-2.52468	p38458_v4	CCCCTTATACAAAACTTGGAGCTCAGACCACAAACAACAACAACAATCCAAAAAATAAAA	ENST00000549830.2	12	+	52604713	52617588	5	52604713,52605827,52606382,52615760,52617229,	52604804,52605940,52606811,52615812,52617588,	ENSG00000258279.2	gene_id "ENSG00000258279.2"; transcript_id "ENST00000549830.2"; gene_type "lincRNA"; gene_status "KNOWN"; gene_name "LINC00592"; transcript_type "lincRNA"; transcript_status "KNOWN"; transcript_name "LINC00592-001"; level 2; tag "basic"; havana_gene "OTTHUMG00000169627.2"; havana_transcript "OTTHUMT00000405177.2";			Intergenic	ENSEMBL					1044	NO	NO	NO	NO
p34043_v4	0.0192411	2.00891	down	-4.3603	-3.92796	-3.0094	-2.71605	-3.52064	-3.06421	p34043_v4	CCCCGTAGCAATTAGGTTTCTTTGCAGGAGATGAAGCCAGACTGCTCATCATTCCAGACA	ENST00000443161.1	1	+	39339113	39341898	2	39339113,39341612,	39339251,39341898,	ENSG00000228436.2	gene_id "ENSG00000228436.2"; transcript_id "ENST00000443161.1"; gene_type "antisense"; gene_status "NOVEL"; gene_name "RP5-864K19.4"; transcript_type "antisense"; transcript_status "KNOWN"; transcript_name "RP5-864K19.4-002"; level 2; tag "basic"; havana_gene "OTTHUMG00000000491.2"; havana_transcript "OTTHUMT00000001224.1";	ENST00000443161.1		Antisense	ENSEMBL	ENST00000456813		ENST00000465771	ENST00000372990	424	YES	NO	NO	NO
p1563	0.0192437	1.563	up	-1.0651	-0.95263	-1.84502	-1.71136	-0.907665	-1.30197	p1563	CGAATTACTGGAAGACGGTGGTTCTGGCCAAAAGGGCCATAATAAACTTTTATTTTCTTG	ENST00000431956.1	10	-	44126329	44127012	2	44126329,44126765,	44126493,44127012,	ENSG00000237389.1	gene_id "ENSG00000237389.1"; transcript_id "ENST00000431956.1"; gene_type "lincRNA"; gene_status "NOVEL"; gene_name "RP11-402L1.4"; transcript_type "lincRNA"; transcript_status "KNOWN"; transcript_name "RP11-402L1.4-001"; level 1; tag "basic"; tag "exp_conf"; havana_gene "OTTHUMG00000018038.1"; havana_transcript "OTTHUMT00000047717.1";	ENST00000431956.1		Intergenic	ENSEMBL					411	NO	NO	NO	NO
p13838	0.0192637	1.63052	up	-1.66135	-1.51702	-2.67784	-2.18998	-1.92093	-2.34747	p13838	TTGGAACACTGCTCAGCCTTCCCAACCTTCTTTTACCACTGATGTTTCTACCTTAGTGAT	ENST00000508517.1	5	+	114937940	114955975	3	114937940,114938742,114955764,	114938157,114938853,114955975,	ENSG00000249249.1	gene_id "ENSG00000249249.1"; transcript_id "ENST00000508517.1"; gene_type "antisense"; gene_status "NOVEL"; gene_name "AC010226.4"; transcript_type "antisense"; transcript_status "KNOWN"; transcript_name "AC010226.4-002"; level 2; tag "basic"; havana_gene "OTTHUMG00000155201.2"; havana_transcript "OTTHUMT00000371006.1";	ENST00000508517.1		Antisense	ENSEMBL					539	YES	NO	NO	NO
RNA95262|RNS_344_177	0.0193136	1.2451	down	-1.56959	-1.56583	-1.34378	-1.07477	-1.48906	-1.25712	RNA95262|RNS_344_177	TGAAGTAGTTCTTCCAGATGGACGTGGCTCATGTCTCTTCTGGGTGTTCTCCAGGCCCGG	RNA95262|RNS_344_177													http://research.imb.uq.edu.au/rnadb/NoncodingRNASearchV2.zip					NA	NO	NO	NO	NO
p25895	0.0193384	1.24006	up	0.80879	0.642988	0.319436	0.323425	0.590545	0.468249	p25895	AATCTTACTTCAGAAGAGCTTCGGAAGAGACGAGAAGCCTACTTTGAAAAGTAAAGTAGT	uc021saq.1	14	-	92537278	92572965	7	92537278,92547296,92548643,92549469,92555073,92559595,92572872,	92537397,92547405,92548810,92549602,92555161,92559662,92572965,	ATXN3	proteinID=;alignID=uc021saq.1;kgID=uc021saq.1;mRNA=GQ176730;spID=;refseq=;protAcc=;description=Homo sapiens ataxin 3 (ATXN3), transcript variant af, non-coding RNA.;rfamAcc=;tRnaName=;	uc021saq.1		Antisense	UCSC				ENST00000553666	776	YES	NO	NO	NO
p28769	0.019397	1.23533	up	-0.776482	-0.962926	-1.09826	-1.25853	-0.794518	-1.09182	p28769	CTTGCCTCCCTGCTGAACTCTCTGCTGCTTTGGAAGAGAATTCAATGTTGGTTTTCTTCT	LIT2047	None	None	None	None	None	None	None	LIT2047	Accession=MBL1P1;Description=Homo sapiens mannose-binding lectin (protein A) 1, pseudogene 1 (MBL1P1), misc RNA	LIT2047		Intergenic	RNAdb					1423	NO	NO	NO	NO
p15419	0.0193998	1.63586	down	-1.55875	-1.15855	-0.474125	-0.409067	-1.02477	-0.728726	p15419	GTTCTTTTGAAAAATGGGAACCTTTCTCAGATGGGAATTTTGTATCTTTCCTCTGTTTCT	ENST00000564977.1	7	+	100737327	100741248	1	100737327,	100741248,	ENSG00000260336.1	gene_id "ENSG00000260336.1"; transcript_id "ENST00000564977.1"; gene_type "sense_overlapping"; gene_status "NOVEL"; gene_name "RP11-395B7.7"; transcript_type "sense_overlapping"; transcript_status "KNOWN"; transcript_name "RP11-395B7.7-001"; level 2; tag "basic"; havana_gene "OTTHUMG00000157039.2"; havana_transcript "OTTHUMT00000347221.2";	ENST00000564977.1		Sense	ENSEMBL				ENST00000306085	3921	NO	NO	NO	NO
p33423	0.0194837	1.42215	up	-0.567899	-0.653099	-1.18617	-1.28988	-0.583383	-0.852544	p33423	GTGTGGAAGAAAACAGCAGTTCTTTTATAATTGCTTGAAATTAGGAAAGCGCTTATTTCC	ENST00000565113.1	15	-	55647445	55790558	16	55647445,55651736,55657385,55663990,55669146,55670497,55677797,55681562,55724694,55727102,55731669,55742419,55759127,55783320,55789909,55790404,	55648607,55653142,55657507,55664242,55669348,55670574,55677912,55681631,55724800,55727256,55731779,55742565,55759359,55783454,55790057,55790558,	ENSG00000261771.1	gene_id "ENSG00000261771.1"; transcript_id "ENST00000565113.1"; gene_type "processed_transcript"; gene_status "KNOWN"; gene_name "DYX1C1-CCPG1"; transcript_type "processed_transcript"; transcript_status "KNOWN"; transcript_name "DYX1C1-CCPG1-001"; level 2; tag "basic"; tag "readthrough_transcript"; havana_gene "OTTHUMG00000172694.1"; havana_transcript "OTTHUMT00000419949.1";	ENST00000565113.1	DYX1C1-CCPG1	Antisense	ENSEMBL	ENST00000380679, ENST00000425574				4589	YES	NO	NO	NO
p14530	0.0196404	1.43736	up	-1.52377	-1.49102	-1.87966	-2.28191	-1.44043	-1.86391	p14530	ACGTGACAGAAGAATAAAGACTATTGAATAGTCCTCTTCTCTACCCATGGACTTGGCATT	ENST00000415067.1	6	+	32811914	32813855	2	32811914,32813106,	32812051,32813855,	ENSG00000204261.4	gene_id "ENSG00000204261.4"; transcript_id "ENST00000415067.1"; gene_type "processed_transcript"; gene_status "NOVEL"; gene_name "XXbac-BPG246D15.8"; transcript_type "processed_transcript"; transcript_status "KNOWN"; transcript_name "XXbac-BPG246D15.8-006"; level 2; havana_gene "OTTHUMG00000140123.1"; havana_transcript "OTTHUMT00000276217.1";	ENST00000415067.1	XXbac-BPG246D15.8	Antisense	ENSEMBL				ENST00000374899	886	YES	NO	NO	NO
p5448	0.0196729	1.29915	up	-2.07961	-1.79495	-2.22134	-2.40721	-1.97988	-2.3586	p5448	ATTGACGAGCATAGATGGTGACTGTGGAAGAAGACTTGCTTTGGGACCGCTGGCCCCAGG	ENST00000441592.2	15	+	25418125	25427198	8	25418125,25419959,25420385,25422303,25423696,25424210,25425455,25427165,	25418246,25420017,25420430,25422346,25423828,25424254,25425587,25427198,	ENSG00000224078.5	gene_id "ENSG00000224078.5"; transcript_id "ENST00000441592.2"; gene_type "processed_transcript"; gene_status "NOVEL"; gene_name "SNHG14"; transcript_type "antisense"; transcript_status "KNOWN"; transcript_name "SNHG14-009"; level 2; tag "basic"; havana_gene "OTTHUMG00000056661.5"; havana_transcript "OTTHUMT00000126736.3";	ENST00000441592.2	SNHG14	Antisense	ENSEMBL					608	NO	NO	NO	NO
p38283_v4	0.0197399	1.37184	up	-0.412169	-0.487057	-0.714568	-0.872015	-0.443155	-1.12413	p38283_v4	TTCAATGAGATTGAACTTCAGCTGGATTGAAAGAGAGGCTAGAAGTTCCGCTTGCCAGCA	ENST00000606286.1	10	-	31607158	31609376	2	31607158,31609211,	31607469,31609376,	ENSG00000237036.4	gene_id "ENSG00000237036.4"; transcript_id "ENST00000606286.1"; gene_type "processed_transcript"; gene_status "KNOWN"; gene_name "ZEB1-AS1"; transcript_type "antisense"; transcript_status "KNOWN"; transcript_name "ZEB1-AS1-004"; level 2; tag "basic"; havana_gene "OTTHUMG00000017905.3"; havana_transcript "OTTHUMT00000047446.2";			Antisense	ENSEMBL					476	NO	NO	NO	NO
p33815	0.0197483	1.28887	down	1.35988	1.2903	1.79468	1.72548	1.26005	1.48841	p33815	TCCTTCTTAATGTTCTCAGTCAAATAAATGAGTGAGCTGGTTTCGGCTGCTCTTGGAATG	uc003est.1	3	-	138372859	138374624	1	138372859,	138374624,	BC045790	proteinID=;alignID=uc003est.1;kgID=uc003est.1;mRNA=BC045790;spID=;refseq=;protAcc=;description=Homo sapiens cDNA clone IMAGE:5285846.;rfamAcc=;tRnaName=;	UCSC_5990_1765		Antisense	UCSC	ENST00000289153				1765	YES	NO	NO	NO
p22048	0.0197643	1.36428	up	-0.408071	-0.286622	-0.978555	-0.742905	-0.612454	-0.930107	p22048	GACTGACTAAAAAGAACCATGCACTGTAACTCTCAAGTATACAGGAATATTGTTATTAGG	TCONS_00006010	3	+	47205720	47211101	2	47205720,47210658,	47206087,47211101,	XLOC_002636	Gene_id=XLOC_002636;Gene_name=linc-KLHL18-3;Transcript_id=TCONS_00006010;Transcript_name=linc-KLHL18-3;	XLOC_002636		Divergent	HumanLincRNACatalog			ENST00000409792		810	NO	NO	NO	NO
p34559_v4	0.0197861	1.36399	up	-2.62145	-2.43684	-3.16127	-2.97814	-2.52984	-2.79221	p34559_v4	TTCTACTTCCCCATCCCAGGAATGGAGGGGGACTCCAGCGAAATTACAGGGAATTCGTGG	ENST00000435312.1	17	+	46621712	46628610	7	46621712,46622482,46622856,46625736,46627250,46627701,46628385,	46621774,46622719,46622926,46625825,46627308,46627764,46628610,	ENSG00000230148.4	gene_id "ENSG00000230148.4"; transcript_id "ENST00000435312.1"; gene_type "processed_transcript"; gene_status "NOVEL"; gene_name "HOXB-AS1"; transcript_type "antisense"; transcript_status "KNOWN"; transcript_name "HOXB-AS1-001"; level 2; tag "basic"; havana_gene "OTTHUMG00000132491.4"; havana_transcript "OTTHUMT00000255667.1";	ENST00000435312.1	HOXB-AS1	Antisense	ENSEMBL				ENST00000464382	804	YES	NO	NO	NO
p7244	0.0198419	1.40298	down	0.963568	1.03129	1.56149	1.39502	0.733212	1.23703	p7244	TCCTGAACCCAACGCGTAAATATTTTGTTCTGACAAAGTAAATTCACAAGAACACATCAA	ENST00000580962.1	17	+	20903059	20903636	2	20903059,20903423,	20903350,20903636,	ENSG00000263986.1	gene_id "ENSG00000263986.1"; transcript_id "ENST00000580962.1"; gene_type "antisense"; gene_status "NOVEL"; gene_name "RP11-746M1.1"; transcript_type "antisense"; transcript_status "KNOWN"; transcript_name "RP11-746M1.1-001"; level 2; tag "basic"; havana_gene "OTTHUMG00000178940.1"; havana_transcript "OTTHUMT00000444063.1";	ENST00000580962.1		Antisense	ENSEMBL					504	YES	NO	NO	NO
RNA144483|snRNA_436_127	0.0199097	1.24628	down	0.535416	0.470765	0.659696	0.924535	0.409831	0.784655	RNA144483|snRNA_436_127	CTACACAACACACCCACCTCAACTAGAGCTTTGCTTTAGCTTGGTGTAATTTTTGGAAAA	RNA144483|snRNA_436_127													ftp://ftp.ensembl.org/pub/current/fasta/homo_sapiens/ncrna/Homo_sapiens.GRCh37.61.ncrna.fa.gz					NA	NO	NO	NO	NO
p6353	0.0199763	1.23545	down	-1.34106	-1.12378	-0.903717	-1.02677	-1.23268	-0.85193	p6353	ATGTTTCATTCAAGAGTTTTCTGTCTTCCACCATCTCATAGGGCAACAGTCTCTCCCCAG	ENST00000575562.1	16	+	30789769	30791473	1	30789769,	30791473,	ENSG00000262026.1	gene_id "ENSG00000262026.1"; transcript_id "ENST00000575562.1"; gene_type "antisense"; gene_status "NOVEL"; gene_name "RP11-2C24.6"; transcript_type "antisense"; transcript_status "KNOWN"; transcript_name "RP11-2C24.6-001"; level 2; tag "basic"; havana_gene "OTTHUMG00000177700.1"; havana_transcript "OTTHUMT00000438599.1";	ENST00000575562.1		Antisense	ENSEMBL				ENST00000402121	1704	YES	NO	NO	NO
p36768_v4	0.0200073	1.62476	up	-1.35968	-1.30034	-2.23776	-2.32616	-1.60569	-1.80249	p36768_v4	GGTTAACACGCACGTGGAGGTTGGTTAAAGGGAAGACCTGGGTTTTAGTCCTGTCTCCAT	ENST00000411573.2	17	-	45976150	46018725	3	45976150,45995817,46018701,	45977744,45995937,46018725,	ENSG00000234494.2	gene_id "ENSG00000234494.2"; transcript_id "ENST00000411573.2"; gene_type "antisense"; gene_status "NOVEL"; gene_name "AC003665.1"; transcript_type "antisense"; transcript_status "KNOWN"; transcript_name "AC003665.1-003"; level 2; tag "basic"; havana_gene "OTTHUMG00000132519.2"; havana_transcript "OTTHUMT00000255705.2";	ENST00000411573.2		Antisense	ENSEMBL			ENST00000225573		1738	YES	NO	NO	NO
p16935	0.0200331	1.26092	up	-0.825965	-0.665508	-1.06024	-1.09089	-0.578006	-0.921798	p16935	TGTGATGAGAGAGGGATGCTGTGGTATAGAATAAACATGGAAATGGGTCTTGGGAAATTC	ENST00000599815.1	9	+	132090539	132090680	1	132090539,	132090680,	ENSG00000268615.1	gene_id "ENSG00000268615.1"; transcript_id "ENST00000599815.1"; gene_type "lincRNA"; gene_status "NOVEL"; gene_name "RP11-65J3.15"; transcript_type "lincRNA"; transcript_status "KNOWN"; transcript_name "RP11-65J3.15-001"; level 2; tag "basic"; havana_gene "OTTHUMG00000183021.1"; havana_transcript "OTTHUMT00000464677.1";	ENST00000599815.1		Intergenic	ENSEMBL				ENST00000436710, ENST00000436710, ENST00000436710, ENST00000436710, ENST00000436710, ENST00000436710, ENST00000436710	141	NO	NO	NO	NO
p21239	0.020155	1.27676	up	1.42646	1.23996	1.03938	0.809612	1.25649	1.01646	p21239	CAGCCTGCCTGAGCCTCCTACCTTTTGTATTCTTCATGTATCATAATATTTAATAAAAGG	TCONS_00004912	2	+	150143481	150146685	3	150143481,150144052,150146540,	150143582,150144675,150146685,	XLOC_001701	Gene_id=XLOC_001701;Gene_name=linc-LYPD6-1;Transcript_id=TCONS_00004912;Transcript_name=linc-LYPD6-1;	XLOC_001701		Intergenic	HumanLincRNACatalog					869	NO	NO	NO	NO
p25691	0.0203055	1.42984	down	-2.19027	-2.01433	-1.4203	-1.46894	-2.0579	-1.8257	p25691	CAAGAAGCAAGAGATTGGCTGTTCCTCTTGAGGAAAAACCTTAATAAACCTTCCCATTTT	uc001ebn.1	1	+	112256829	112259310	1	112256829,	112259310,	AK023457	proteinID=;alignID=uc001ebn.1;kgID=uc001ebn.1;mRNA=AK023457;spID=;refseq=;protAcc=;description=Homo sapiens cDNA FLJ13395 fis, clone PLACE1001311.;rfamAcc=;tRnaName=;	UCSC_3314_2481		Divergent	UCSC				ENST00000356415, ENST00000444059	2481	NO	NO	NO	NO
p43887_v4	0.0203096	1.29154	up	0.0847519	0.100449	-0.175447	-0.326554	0.315119	-0.104946	p43887_v4	AAATCCTCCTCCACGTCAAGTGTCAAAACAGCCCAGTTTAAGTGCTTTCAGGATTTCCAC	XR_430443.1	22	+	38477653	38484494	4	38477653,38479072,38483471,38484189,	38477917,38479195,38483622,38484494,	none					RefSeq					843	NO	NO	NO	NO
p38282_v4	0.0203568	1.87529	up	-1.40095	-1.59688	-2.73539	-2.74341	-1.95261	-2.19298	p38282_v4	GTCCTTAGGAACAGATAAAGTCATGGATATGAAAGTGATCACTGTCATTAATATCCACAT	ENST00000607166.1	10	-	31605456	31607959	1	31605456,	31607959,	ENSG00000237036.4	gene_id "ENSG00000237036.4"; transcript_id "ENST00000607166.1"; gene_type "processed_transcript"; gene_status "KNOWN"; gene_name "ZEB1-AS1"; transcript_type "antisense"; transcript_status "KNOWN"; transcript_name "ZEB1-AS1-009"; level 2; tag "basic"; havana_gene "OTTHUMG00000017905.3"; havana_transcript "OTTHUMT00000470837.1";			Antisense	ENSEMBL					2503	NO	NO	NO	NO
RNA33695|snoRNA_scaRNA_291_75	0.0204238	1.37895	up	-1.06086	-0.977065	-1.51611	-1.69362	-1.34961	-1.56852	RNA33695|snoRNA_scaRNA_291_75	ACTTGCGAATCAAATCTGTCAATCCCCTGAGTGCAATCACTGATGTCTCCATGTCTCTGA	RNA33695|snoRNA_scaRNA_291_75													ftp://ftp.ensembl.org/pub/current/fasta/homo_sapiens/ncrna/Homo_sapiens.GRCh37.61.ncrna.fa.gz					NA	NO	NO	NO	NO
p13356	0.0204848	1.26508	up	0.891932	0.966831	0.57001	0.516869	1.03065	0.784857	p13356	TTACAAATGCCAACAATAAAAAGGAGGAAGAAGGAGCCAGGAAGATTGGATGCAGTAGCC	ENST00000514240.1	5	-	119581142	119669197	2	119581142,119668950,	119581328,119669197,	ENSG00000251293.1	gene_id "ENSG00000251293.1"; transcript_id "ENST00000514240.1"; gene_type "lincRNA"; gene_status "NOVEL"; gene_name "CTC-552D5.1"; transcript_type "lincRNA"; transcript_status "KNOWN"; transcript_name "CTC-552D5.1-001"; level 2; tag "basic"; havana_gene "OTTHUMG00000162926.1"; havana_transcript "OTTHUMT00000371062.1";	TCONS_00009764;XLOC_004969	CTC-552D5.1	Intergenic	ENSEMBL					433	NO	NO	NO	NO
p40588_v4	0.0206147	1.28867	up	-2.78584	-2.79624	-3.24294	-3.09354	-2.6209	-2.96413	p40588_v4	ATCAATTTGACATGGGGCATGAGTTGAAAGAATGGGGCAGAAATCTCTTTGAAGGGCCTC	XR_241730.1	5	-	5932290	5932967	3	5932290,5932570,5932955,	5932377,5932610,5932967,	none					RefSeq					139	NO	NO	NO	NO
p14390	0.0206237	1.33567	up	-0.411029	-0.248685	-0.590968	-0.699871	-0.0382433	-0.659816	p14390	TACTGCTGGGCACAGTGAACCAACCCACTTTATGAAGGCACTTTAACATTAAAATAGCTT	ENST00000442936.1	6	-	157428860	157440840	2	157428860,157440707,	157429150,157440840,	ENSG00000233044.1	gene_id "ENSG00000233044.1"; transcript_id "ENST00000442936.1"; gene_type "antisense"; gene_status "NOVEL"; gene_name "RP1-137K2.2"; transcript_type "antisense"; transcript_status "KNOWN"; transcript_name "RP1-137K2.2-001"; level 2; tag "basic"; havana_gene "OTTHUMG00000015889.1"; havana_transcript "OTTHUMT00000042826.1";	ENST00000442936.1		Antisense	ENSEMBL					423	YES	NO	NO	NO
p10459	0.0206413	4.88465	up	1.15759	-0.155145	-2.57484	-2.35603	-0.408966	-1.34042	p10459	CTTCGCTGGGAGGCCCTGGGCTCCCCAGTGCCACCCGAAGGGCCTGAGGAGGCCATCTGC	ENST00000419897.1	20	-	44649257	44650366	2	44649257,44650162,	44649544,44650366,	ENSG00000204044.5	gene_id "ENSG00000204044.5"; transcript_id "ENST00000419897.1"; gene_type "antisense"; gene_status "NOVEL"; gene_name "RP11-465L10.10"; transcript_type "antisense"; transcript_status "KNOWN"; transcript_name "RP11-465L10.10-001"; level 2; tag "basic"; havana_gene "OTTHUMG00000032629.1"; havana_transcript "OTTHUMT00000079542.1";	ENCODE_1858_491		Antisense	ENSEMBL	ENST00000535913			ENST00000243964, ENST00000372315	491	YES	NO	NO	YES
p27144	0.0209093	1.9568	down	-1.40024	-0.840456	0.173108	0.100276	-0.640997	-0.249597	p27144	AGTTTGAGAGCATGTCTTTCTCCTGGTAAAAGGAATTAGATCCATAGTCATACGGCCCCC	uc.343-	12	-	54422440	54422828	1	54422440,	54422828,	uc.343-	uc.343-	uc.343-		Intronic	UCR				ENST00000312492	388	NO	NO	NO	NO
p36947_v4	0.0209098	1.42041	up	-1.44403	-1.82049	-2.18222	-2.26927	-1.86962	-2.20156	p36947_v4	CTAGACTTACTTAACTCTTTCCTCCAGCCTACGTTCATCGAAACTATCACTTATTGTCAT	ENST00000609118.1	1	+	111505923	111507271	1	111505923,	111507271,	ENSG00000273010.1	gene_id "ENSG00000273010.1"; transcript_id "ENST00000609118.1"; gene_type "antisense"; gene_status "NOVEL"; gene_name "RP11-96K19.5"; transcript_type "antisense"; transcript_status "KNOWN"; transcript_name "RP11-96K19.5-001"; level 2; tag "basic"; havana_gene "OTTHUMG00000186361.1"; havana_transcript "OTTHUMT00000473002.1";			Antisense	ENSEMBL					1348	NO	NO	NO	NO
p3703	0.020937	1.27692	up	1.28321	1.04243	0.664723	0.838772	1.06002	0.824167	p3703	GACAGAGCCAAATCTTTTTTCTGAGTCTGTTTTCTTCATTTCTATTAAACCAAGGTCCTT	ENST00000549565.1	12	+	56693925	56708572	3	56693925,56706190,56708312,	56693971,56706283,56708572,	ENSG00000257303.1	gene_id "ENSG00000257303.1"; transcript_id "ENST00000549565.1"; gene_type "antisense"; gene_status "NOVEL"; gene_name "RP11-977G19.11"; transcript_type "antisense"; transcript_status "KNOWN"; transcript_name "RP11-977G19.11-002"; level 2; tag "basic"; havana_gene "OTTHUMG00000170366.1"; havana_transcript "OTTHUMT00000408701.1";	ENST00000549565.1		Antisense	ENSEMBL				ENST00000548043	399	YES	NO	NO	NO
p39900_v4	0.0209402	1.3359	down	-0.943375	-0.81489	-0.403011	-0.429238	-1.02701	-0.699592	p39900_v4	AATGCTGAGTCATCAATCAGCATCACTGGGAAGAAAAAGCCTCTCAGTTTCTTCTGCTGG	XR_427188.1	2	-	169283989	169285614	3	169283989,169284922,169285453,	169284165,169285054,169285614,	none					RefSeq					469	NO	NO	NO	NO
RNA147774|p0878_imsncRNA690	0.0209425	1.30172	up	-2.26808	-2.46261	-2.55405	-2.80213	-2.25178	-2.76755	RNA147774|p0878_imsncRNA690	ACCCTGAACTGAGCTCTGATCTCACACTCAACCCCAGCCCTGGGCTGAGCCCTAGCACTG	RNA147774|p0878_imsncRNA690													unpublished data					NA	NO	NO	NO	NO
p7643	0.0209721	1.23712	up	-2.61853	-2.46976	-2.84324	-2.72843	-2.35527	-2.79284	p7643	AGACAATCCATCCAGACATATTTGTGTGTGGTATCTACACATTACATCGCTGAAAAATGA	ENST00000589601.1	18	-	13214081	13216324	2	13214081,13216110,	13214315,13216324,	ENSG00000267239.1	gene_id "ENSG00000267239.1"; transcript_id "ENST00000589601.1"; gene_type "antisense"; gene_status "NOVEL"; gene_name "RP11-794M8.1"; transcript_type "antisense"; transcript_status "KNOWN"; transcript_name "RP11-794M8.1-002"; level 2; tag "basic"; havana_gene "OTTHUMG00000181950.1"; havana_transcript "OTTHUMT00000458423.1";	TCONS_00026201;XLOC_012779		Antisense	ENSEMBL					448	NO	NO	NO	NO
p18986	0.0210175	1.38403	up	-0.173846	-0.259492	-0.956473	-0.571912	-0.311594	-0.623186	p18986	ATTTCACCCGAAGTTCTCCCTGTAGCCAAAGAAGCAAGTTCAGGTAAAAGAAGAAAGCTG	TCONS_00020666	12	+	133692098	133698651	2	133692098,133696875,	133695189,133698651,	XLOC_009969	Gene_id=XLOC_009969;Gene_name=linc-ZNF10-1;Transcript_id=TCONS_00020666;Transcript_name=linc-ZNF10-1;	XLOC_009969		Antisense	HumanLincRNACatalog				ENST00000426665, ENST00000248211	4867	YES	NO	NO	NO
p34155_v4	0.0210236	1.29229	down	3.30147	3.26189	3.48585	3.53917	3.06634	3.71447	p34155_v4	GTCCGACATCACCATCAGCTCCACCCAGAGGATCTCACAGTAAAACCACAGGAACCAGAG	ENST00000543925.1	11	-	47292207	47293661	3	47292207,47292629,47293626,	47292531,47292692,47293661,	ENSG00000256746.1	gene_id "ENSG00000256746.1"; transcript_id "ENST00000543925.1"; gene_type "antisense"; gene_status "NOVEL"; gene_name "RP11-17G12.3"; transcript_type "antisense"; transcript_status "KNOWN"; transcript_name "RP11-17G12.3-001"; level 2; tag "basic"; havana_gene "OTTHUMG00000167884.1"; havana_transcript "OTTHUMT00000396810.1";	ENST00000543925.1		Antisense	ENSEMBL		ENST00000395344, ENST00000402192		ENST00000407404	422	NO	NO	NO	NO
p39155_v4	0.0211243	1.21474	down	-1.59945	-1.45293	-1.28177	-1.10913	-1.48622	-1.30576	p39155_v4	CCGTGGAAGGGTTCCGTCCAGCGTATCCTTCAGATCTTGCTGTAGGCCTCTGGTGTCTGT	ENST00000604369.1	X	+	53123329	53196196	4	53123329,53123581,53128653,53196102,	53123466,53123656,53128790,53196196,	ENSG00000232593.2	gene_id "ENSG00000232593.2"; transcript_id "ENST00000604369.1"; gene_type "lincRNA"; gene_status "KNOWN"; gene_name "RP11-258C19.5"; transcript_type "lincRNA"; transcript_status "KNOWN"; transcript_name "RP11-258C19.5-005"; level 2; havana_gene "OTTHUMG00000021603.2"; havana_transcript "OTTHUMT00000468381.1";			Intergenic	ENSEMBL					443	NO	NO	NO	NO
p20935	0.0211388	1.20323	down	-1.98269	-1.94326	-1.55331	-1.66514	-1.79544	-1.70219	p20935	GGTATTGACTGGACTTTTGTATGACCTTAATAAAACATCTTTGAAAACTTGGGCTGCATT	TCONS_00004445	2	-	132227280	132229929	2	132227280,132229640,	132227916,132229929,	XLOC_002323	Gene_id=XLOC_002323;Gene_name=linc-LOC150786-1;Transcript_id=TCONS_00004445;Transcript_name=linc-LOC150786-1;	XLOC_002323		Intergenic	HumanLincRNACatalog	ENST00000445782			ENST00000415552, ENST00000321253	925	NO	NO	NO	NO
p5691	0.0212343	1.26493	down	-1.35326	-1.27265	-0.85681	-1.10609	-1.21309	-0.858914	p5691	TGGGCCACCATCCAGTTCCCTTCTCCAGAGACAAAACTGTTAATCGGTGTCATACATATA	ENST00000568836.1	15	+	80458264	80459322	2	80458264,80459240,	80458738,80459322,	ENSG00000259967.1	gene_id "ENSG00000259967.1"; transcript_id "ENST00000568836.1"; gene_type "lincRNA"; gene_status "NOVEL"; gene_name "RP11-2E17.2"; transcript_type "lincRNA"; transcript_status "KNOWN"; transcript_name "RP11-2E17.2-001"; level 2; tag "basic"; havana_gene "OTTHUMG00000176729.1"; havana_transcript "OTTHUMT00000433316.1";	ENST00000568836.1		Intergenic	ENSEMBL					556	NO	NO	NO	NO
p9759	0.0212546	1.3791	up	-2.96769	-2.63464	-3.18164	-3.30392	-2.61548	-3.12345	p9759	AGACGCTCAGAATGAATCAGAATGCTTGAGGTGACAGAAACACAGAGCATTCCAAAGTGG	ENST00000438649.1	2	+	39741286	39826679	6	39741286,39743554,39745723,39785122,39811744,39826505,	39742486,39743682,39745851,39785187,39811950,39826679,	ENSG00000231312.2	gene_id "ENSG00000231312.2"; transcript_id "ENST00000438649.1"; gene_type "processed_transcript"; gene_status "NOVEL"; gene_name "AC007246.3"; transcript_type "processed_transcript"; transcript_status "KNOWN"; transcript_name "AC007246.3-004"; level 2; havana_gene "OTTHUMG00000152299.2"; havana_transcript "OTTHUMT00000325725.1";	ENST00000438649.1		Intergenic	ENSEMBL	ENST00000415640				1901	NO	NO	NO	NO
p17973	0.0212998	1.24622	up	0.506661	0.587099	0.339335	0.144785	0.437077	0.094045	p17973	GAGGGACAGAGACTTTATGGCTTTCTGAGACAGCTGGATCAAGAAAGGGTCCATATGCAG	TCONS_00018533	10	-	73155809	73156474	2	73155809,73156222,	73155866,73156474,	XLOC_008848	Gene_id=XLOC_008848;Gene_name=linc-PCBD1-2;Transcript_id=TCONS_00018533;Transcript_name=linc-PCBD1-2;	XLOC_008848		Divergent	HumanLincRNACatalog			ENST00000299366, ENST00000398842		309	NO	NO	NO	NO
p33907	0.0213192	1.28252	up	5.29772	5.14436	4.79173	4.71962	4.97941	4.8332	p33907	TCATCGAATTGGAAGAACTGCTCGCAGTACCAAAACAGGCACAGCATACACTTTCTTTAC	uc.420-	17	-	62496770	62497003	1	62496770,	62497003,	uc.420-	uc.420-	uc.420-		Antisense	UCR	ENST00000225792			ENST00000556440, ENST00000539111, ENST00000556440	233	YES	NO	NO	NO
p28279	0.0214657	1.2533	down	5.60513	5.68936	6.00185	5.9604	5.48038	5.78982	p28279	GGGGCAAACTATTGCTCTTCGTGTGTGTGTTTTATATATTCAGGGGTCGTTCCAATTAAG	ASO3494	None	None	None	None	None	None	None	ASO3494	Accession=BC019618;Description=Homo sapiens tubby like protein 3, mRNA (cDNA clone IMAGE:4539156).	asoverlaps_643_1362			RNAdb					1362	NO	NO	NO	NO
p28210	0.0214663	1.53931	down	-2.0593	-1.96073	-1.26365	-1.18936	-1.51233	-1.2125	p28210	ACTTTCAAAGCACACACTTAGTCTCAACTAGGGAATCAACAGAAGCAGAAGCGATTTTTT	nc-HOXC6-252	12	+	52708017	52708460	1	52708017,	52708460,	nc-HOXC6-252	transcript_type=TAR Transcripts	nc-HOXC6-252		Antisense	HOX Loci					444	YES	YES	NO	NO
p17358	0.021634	1.26648	up	-1.01245	-1.24893	-1.54162	-1.57649	-1.28229	-1.44802	p17358	ATGTTTGCAGGTGCCTGCCTGTGTTTACAAAATCCATCCCAGGAAACCACATGACATTTG	TCONS_00001406	1	-	16123396	16126839	2	16123396,16126599,	16123438,16126839,	XLOC_000721	Gene_id=XLOC_000721;Gene_name=linc-AGMAT-3;Transcript_id=TCONS_00001406;Transcript_name=linc-AGMAT-3;	XLOC_000721		Intergenic	HumanLincRNACatalog					282	NO	NO	NO	NO
p13810	0.0216727	1.72095	up	-0.588209	-0.26188	-1.25828	-0.847808	0.0297858	-1.06383	p13810	GCAAATTATATTACACATTGGACACATCCTAAATGATGCAAGGTTGCTAATTCTCTCTGT	ENST00000514769.1	5	+	103415611	103441104	5	103415611,103416608,103417580,103439874,103441060,	103415825,103416742,103417648,103439988,103441104,	ENSG00000251026.1	gene_id "ENSG00000251026.1"; transcript_id "ENST00000514769.1"; gene_type "lincRNA"; gene_status "NOVEL"; gene_name "RP11-138J23.1"; transcript_type "lincRNA"; transcript_status "KNOWN"; transcript_name "RP11-138J23.1-001"; level 2; tag "basic"; havana_gene "OTTHUMG00000162778.1"; havana_transcript "OTTHUMT00000370380.1";	ENST00000514769.1		Intergenic	ENSEMBL					574	NO	NO	NO	NO
p8884	0.0217116	1.26244	up	1.91876	1.86211	1.44551	1.41828	1.65244	1.56086	p8884	GCTAGGCTCTCTGAGGAGGCTGCCACAGTGAAGCAACCGTGACAAGTGGTGCCCGACCAG	ENST00000427361.1	19	+	58816739	58826568	4	58816739,58817453,58823562,58826113,	58816811,58817582,58823828,58826568,	ENSG00000142396.5	gene_id "ENSG00000142396.5"; transcript_id "ENST00000427361.1"; gene_type "processed_transcript"; gene_status "KNOWN"; gene_name "ERVK3-1"; transcript_type "lincRNA"; transcript_status "KNOWN"; transcript_name "ERVK3-1-002"; level 2; havana_gene "OTTHUMG00000150367.3"; havana_transcript "OTTHUMT00000317863.1";	ENST00000427361.1	ERVK3-1	Intergenic	ENSEMBL				ENST00000196548	922	NO	NO	NO	NO
RNA95637|RNS_719_133	0.0217982	1.20907	down	1.05959	1.23898	1.49982	1.3642	1.24139	1.49762	RNA95637|RNS_719_133	CAGGGGGGCTGGGGATCTCGGGGGGGCCGGGCCGGGGGTCCCGGGATCGCAGTTGCCGGG	RNA95637|RNS_719_133													http://research.imb.uq.edu.au/rnadb/NoncodingRNASearchV2.zip					NA	NO	NO	NO	NO
p25478	0.0218557	1.3138	down	-0.803859	-0.491387	-0.379207	-0.271808	-0.752183	-0.21517	p25478	TGGGCTTGGGTAGGAGATCAGGCAATACTAAATAATAATAAAAACAAATTTCACACTTGC	XR_158826.1	7	+	66119537	66134589	4	66119537,66132384,66133750,66134216,	66119613,66132597,66133900,66134589,	LOC100996437	ID=rna16624;Name=XR_158826.1;Parent=gene14025;Dbxref=GeneID:100996437,Genbank:XR_158826.1;gbkey=misc_RNA;product=uncharacterized LOC100996437;transcript_id=XR_158826.1|ID=gene14025;Name=LOC100996437;Dbxref=GeneID:100996437;gbkey=Gene;gene=LOC100996437	XR_158826.1		Intergenic	RefSeq					812	NO	NO	NO	NO
p2114	0.0218595	1.73465	up	-0.891031	-0.79755	-1.63368	-1.90284	-0.656498	-1.1925	p2114	TCAAGGTATAGACTCCCATCAAGGCACACTGACCCTGAAAAATGGCTGAGCTAAAATAAA	ENST00000417968.2	10	+	119799241	119804844	4	119799241,119799656,119802951,119804786,	119799484,119799853,119803076,119804844,	ENSG00000231104.2	gene_id "ENSG00000231104.2"; transcript_id "ENST00000417968.2"; gene_type "antisense"; gene_status "NOVEL"; gene_name "RP11-354M20.3"; transcript_type "antisense"; transcript_status "KNOWN"; transcript_name "RP11-354M20.3-001"; level 2; tag "basic"; havana_gene "OTTHUMG00000019129.2"; havana_transcript "OTTHUMT00000050586.2";	ENST00000417968.2		Antisense	ENSEMBL					623	YES	NO	NO	NO
p42435_v4	0.0219285	1.36639	up	-2.37391	-2.47278	-2.91752	-2.9841	-2.31513	-2.6113	p42435_v4	CAAAATCAGTATTAAACCTGCTTTTTAAAAATGCACCCTTGCAGGGTAACAGTTAACACT	XR_242927.2	12	+	27214467	27219801	4	27214467,27217208,27219067,27219773,	27214500,27217429,27219159,27219801,	none					RefSeq					374	NO	NO	NO	NO
p28252	0.02193	1.49399	up	-1.71953	-1.55067	-2.40178	-1.9839	-1.79427	-2.41631	p28252	ATTTGTCAAACCACCTGCAGGAAGAGTAGACACATGAAGAACCAAAGCTGGGAATGTCCA	ASO2018	None	None	None	None	None	None	None	ASO2018	Accession=BC021130;Description=Homo sapiens carnitine palmitoyltransferase 1B (muscle), mRNA (cDNA clone IMAGE:4634352), with apparent retained intron.	asoverlaps_592_1486		Antisense	RNAdb					1486	YES	NO	NO	NO
p18277	0.0219326	1.23886	down	2.92839	2.89039	3.30199	3.25038	2.84326	3.03671	p18277	TTAGGACTTCAATAGCAGCCACTTTTTTATCATTTGCCTGATCCATCATCTCCTCCGTTA	TCONS_00020046	11	-	18283799	18284297	2	18283799,18284204,	18284110,18284297,	XLOC_009387	Gene_id=XLOC_009387;Gene_name=linc-SAA2-1;Transcript_id=TCONS_00020046;Transcript_name=linc-SAA2-1;	XLOC_009387		Intergenic	HumanLincRNACatalog					404	NO	NO	NO	NO
RNA33702|snoRNA_scaRNA_298_74	0.0220976	1.29321	up	-2.56423	-2.52883	-2.92965	-3.02204	-2.44547	-2.69968	RNA33702|snoRNA_scaRNA_298_74	TGATGACAACTGCCGGCGTATGAGTGTTGGGTGATGAATAATACGTGTCTAGAACTCTGA	RNA33702|snoRNA_scaRNA_298_74													ftp://ftp.ensembl.org/pub/current/fasta/homo_sapiens/ncrna/Homo_sapiens.GRCh37.61.ncrna.fa.gz					NA	NO	NO	NO	NO
p14820	0.022189	1.44752	up	-2.56886	-2.66377	-3.32482	-3.22284	-2.56667	-2.8524	p14820	ACAGCACCCACTTAAATGGTACCTAGCCCATTATAAATGCAAACCTTTTTATTTCCTTGT	ENST00000437145.1	7	-	3122885	3126055	2	3122885,3125985,	3123252,3126055,	ENSG00000228334.1	gene_id "ENSG00000228334.1"; transcript_id "ENST00000437145.1"; gene_type "lincRNA"; gene_status "NOVEL"; gene_name "AC024028.1"; transcript_type "lincRNA"; transcript_status "KNOWN"; transcript_name "AC024028.1-001"; level 1; tag "basic"; tag "exp_conf"; havana_gene "OTTHUMG00000152116.1"; havana_transcript "OTTHUMT00000325282.1";	ENCODE_2193_437;TCONS_00013118;XLOC_006337		Intergenic	ENSEMBL					437	NO	NO	NO	YES
p20972	0.0222368	1.24693	up	-2.49769	-2.47036	-2.65274	-2.7878	-2.2495	-2.73215	p20972	TGCTTCAGGGCGTTGTGACAGTTGTGTTGGAAGAAAATTGGAATTTCAGCCTTGCAGTGA	TCONS_00004545	2	-	200677313	200684474	2	200677313,200684294,	200677447,200684474,	XLOC_002452	Gene_id=XLOC_002452;Gene_name=linc-SATB2-2;Transcript_id=TCONS_00004545;Transcript_name=linc-SATB2-2;	XLOC_002452		Intergenic	HumanLincRNACatalog					314	NO	NO	NO	NO
p33792	0.022304	1.29908	down	-0.854755	-0.780501	-0.274199	-0.614252	-0.881998	-0.496335	p33792	CACCTGCGGCCAGATAGCCAGTTACCCGCTGGCCCTGGTCCGGACCCGCATGCAGGCACA	uc010duu.2	19	-	6436431	6444312	3	6436431,6438734,6444161,	6436475,6438832,6444312,	SLC25A23	proteinID=;alignID=uc010duu.2;kgID=uc010duu.2;mRNA=AJ879082;spID=;refseq=;protAcc=;description=Homo sapiens solute carrier family 25 (mitochondrial carrier; phosphate carrier), member 23 (SLC25A23), nuclear gene encoding mitochondrial protein, mRNA.;rfamAcc=;tRnaName=;	uc010duu.2		Antisense	UCSC	ENST00000264088, ENST00000301454			ENST00000458275	293	YES	NO	NO	NO
p41005_v4	0.0225375	1.23639	up	0.140156	0.0350325	-0.352033	-0.232072	-0.125845	-0.284954	p41005_v4	CTGTCACCACAGCCCTACACATTAGCATAAATTAAAAGCAGAGTTTATTGTTATCAAAGT	XR_242020.1	6	-	41491632	41513993	2	41491632,41513826,	41491963,41513993,	none					RefSeq					498	NO	NO	NO	NO
p12584	0.0227451	1.2144	down	1.43543	1.43084	1.74463	1.59089	1.24764	1.61911	p12584	ATCATGACTTCTATTTGGCACCGGCCCGTCTGTCCACTGTCCTGGCTTGTTCCAAGCGCT	ENST00000514984.1	4	+	1243897	1244975	2	1243897,1244683,	1244138,1244975,	ENSG00000196810.4	gene_id "ENSG00000196810.4"; transcript_id "ENST00000514984.1"; gene_type "antisense"; gene_status "KNOWN"; gene_name "CTBP1-AS1"; transcript_type "antisense"; transcript_status "KNOWN"; transcript_name "CTBP1-AS1-003"; level 1; tag "basic"; tag "exp_conf"; havana_gene "OTTHUMG00000160166.2"; havana_transcript "OTTHUMT00000359478.1";	ENST00000514984.1	CTBP1-AS1	Antisense	ENSEMBL					533	NO	NO	NO	NO
p5500	0.0227744	1.2424	up	-2.079	-2.14959	-2.42742	-2.40108	-1.91692	-2.25642	p5500	TGTCACAGAATAAGGTTGGTTTAAAAAATTGTAAAGGGGAGGAGAGTGGAGATTCAAGCC	ENST00000560709.1	15	+	39311433	39317119	3	39311433,39316354,39316843,	39311525,39316560,39317119,	ENSG00000259278.1	gene_id "ENSG00000259278.1"; transcript_id "ENST00000560709.1"; gene_type "processed_transcript"; gene_status "NOVEL"; gene_name "RP11-62C7.2"; transcript_type "processed_transcript"; transcript_status "KNOWN"; transcript_name "RP11-62C7.2-001"; level 2; tag "basic"; havana_gene "OTTHUMG00000172390.1"; havana_transcript "OTTHUMT00000418261.1";	ENST00000560709.1		Intergenic	ENSEMBL					574	NO	NO	NO	NO
RNA147235|p0339_imsncRNA761	0.0228248	1.53483	up	0.43275	0.698265	-0.306144	-0.0350937	0.606488	0.224505	RNA147235|p0339_imsncRNA761	TGACAGACCTGGAGCAGTTGCTATCTGCTGCTATGGTTTCCACCACAGATGCAAGAAGAA	RNA147235|p0339_imsncRNA761								nc002					PubMed ID:21789175					NA	NO	NO	NO	NO
p21354	0.0230041	1.27617	down	-2.61694	-2.80942	-2.52546	-2.40165	-2.85514	-2.29894	p21354	TTGGATGAAGCTCCCTTGCATCTGGGGGAATGAAACAGGAACAAAACAAAACTTTCCCTG	TCONS_00028276	20	-	453140	459285	2	453140,459245,	454594,459285,	XLOC_013621	Gene_id=XLOC_013621;Gene_name=linc-TBC1D20-1;Transcript_id=TCONS_00028276;Transcript_name=linc-TBC1D20-1;	XLOC_013621		Intergenic	HumanLincRNACatalog	ENST00000400227				1494	NO	NO	NO	NO
RNA147319|p0423_imsncRNA835	0.0230461	1.2216	down	0.163534	0.294952	0.630659	0.407974	0.167111	0.453281	RNA147319|p0423_imsncRNA835	GAGCCAGGCAGTCCGGGGCATCCAGACTGCAGGCCGCGCCCAGGCCGCGCCCAGGCTGCG	RNA147319|p0423_imsncRNA835								nc076					PubMed ID:21789175					NA	NO	NO	NO	NO
p14453	0.0230577	1.24351	up	-2.1236	-2.09769	-2.48054	-2.4575	-2.00391	-2.23043	p14453	TTCTCTTTTCTCTCTTTCCAAAATCTGGACACACCATGGCCCAGTGATGGAGAAGAAGTC	ENST00000440848.1	6	+	2637169	2640235	2	2637169,2639921,	2637689,2640235,	ENSG00000228718.1	gene_id "ENSG00000228718.1"; transcript_id "ENST00000440848.1"; gene_type "lincRNA"; gene_status "NOVEL"; gene_name "RP11-145H9.3"; transcript_type "lincRNA"; transcript_status "KNOWN"; transcript_name "RP11-145H9.3-001"; level 2; tag "basic"; havana_gene "OTTHUMG00000014123.1"; havana_transcript "OTTHUMT00000039634.1";	ENCODE_734_834;TCONS_00011252;XLOC_005128		Intergenic	ENSEMBL				ENST00000296847	834	NO	NO	NO	YES
p9224	0.0230632	2.26326	down	-3.93516	-3.85079	-2.35866	-2.43117	-3.91513	-3.37604	p9224	CTTCCCTAGAGTAGGTTCAGGGGAATACTCAGCCTGATTATCTTAAAATTGAAGAAGTGC	ENST00000452230.1	2	-	89109983	89161075	3	89109983,89117787,89161036,	89111209,89117943,89161075,	ENSG00000240040.1	gene_id "ENSG00000240040.1"; transcript_id "ENST00000452230.1"; gene_type "processed_transcript"; gene_status "NOVEL"; gene_name "AC096579.13"; transcript_type "processed_transcript"; transcript_status "KNOWN"; transcript_name "AC096579.13-001"; level 2; tag "basic"; havana_gene "OTTHUMG00000151694.1"; havana_transcript "OTTHUMT00000323493.1";	ENST00000452230.1		Intergenic	ENSEMBL	ENST00000390237				1421	NO	NO	NO	NO
p27774	0.0231468	1.22754	up	-1.54208	-1.73258	-2.05394	-1.92368	-1.65974	-1.84408	p27774	GCTGTAAAAAATGGCAGAGGAGAGCAATTGAATGGAGCAATGAAAATCTGATTCTCATAA	uc.271-	9	-	128304351	128304562	1	128304351,	128304562,	uc.271-	uc.271-	uc.271-		Intronic	UCR		ENST00000473837			211	NO	NO	NO	NO
p35324_v4	0.0232491	1.31196	down	-1.28283	-1.17151	-0.698527	-0.840352	-1.30704	-1.04734	p35324_v4	GGTGGAGTAGCAGCTGCGGGAGATCGCAGGAACGCACTGGCCCTGGTGACAGTCGATGGC	ENST00000420080.1	7	-	100606877	100611410	6	100606877,100607384,100607770,100609521,100610493,100611325,	100607265,100607506,100608865,100609837,100610570,100611410,	ENSG00000225946.1	gene_id "ENSG00000225946.1"; transcript_id "ENST00000420080.1"; gene_type "processed_transcript"; gene_status "NOVEL"; gene_name "RP11-395B7.2"; transcript_type "antisense"; transcript_status "KNOWN"; transcript_name "RP11-395B7.2-001"; level 2; tag "basic"; havana_gene "OTTHUMG00000157043.1"; havana_transcript "OTTHUMT00000347239.1";	ENST00000420080.1		Antisense	ENSEMBL				ENST00000379442, ENST00000379442	2083	NO	NO	NO	NO
p34557_v4	0.0232622	1.27652	up	-0.439988	-0.301004	-0.522826	-0.784703	-0.270488	-0.760607	p34557_v4	GAAGGGGCTGGAAGAAAGCCCACACCGCAGGTATCAGTAGCAAATTCAAAAACTACAGAA	ENST00000590100.1	17	+	43325302	43345997	3	43325302,43344479,43345375,	43325370,43344695,43345997,	ENSG00000267278.1	gene_id "ENSG00000267278.1"; transcript_id "ENST00000590100.1"; gene_type "antisense"; gene_status "NOVEL"; gene_name "MAP3K14-AS1"; transcript_type "antisense"; transcript_status "KNOWN"; transcript_name "MAP3K14-AS1-001"; level 2; tag "basic"; havana_gene "OTTHUMG00000180362.1"; havana_transcript "OTTHUMT00000450936.1";	NR_024434;RefSeq_2903_906	MAP3K14-AS1	Antisense	ENSEMBL				ENST00000328118	906	YES	NO	NO	NO
p23854	0.0232846	1.37344	up	-0.224597	-0.0823987	-0.637979	-0.391391	0.141185	-0.509812	p23854	GGCAGCCTTTGCAAGAGACCTGACTTATTTTCTAGGAGAAAAACATCCTTTTAGGGATTT	TCONS_00013598	7	+	130600708	130606911	2	130600708,130606294,	130600891,130606911,	XLOC_006252	Gene_id=XLOC_006252;Gene_name=linc-MKLN1-2;Transcript_id=TCONS_00013598;Transcript_name=linc-MKLN1-2;	XLOC_006252		Intergenic	HumanLincRNACatalog					800	NO	NO	NO	NO
p22197	0.0233025	1.50501	up	0.948832	0.78483	0.0810278	0.535286	0.732017	0.0800467	p22197	AAGGAAATGAGCATTGACTATTAGGCACCTGGATGAAGACTGGGTCCAGATTGTCAGTCT	TCONS_00005440	3	+	174158776	174455534	3	174158776,174268358,174455430,	174158822,174268427,174455534,	XLOC_002925	Gene_id=XLOC_002925;Gene_name=linc-NAALADL2-1;Transcript_id=TCONS_00005440;Transcript_name=linc-NAALADL2-1;	XLOC_002925		Intergenic	HumanLincRNACatalog	ENST00000495900				219	NO	NO	NO	NO
p16896	0.0234252	1.36577	down	-2.0275	-1.8184	-1.62429	-1.2829	-1.99612	-1.58569	p16896	GCTATTGAAGTACTGGCATATGCAAGAGGGAGAACAAAGAAAAAGGACCAGTGGATACAA	ENST00000589026.1	9	+	123587105	123613633	4	123587105,123607270,123609571,123613515,	123587248,123607474,123609631,123613633,	ENSG00000226752.2	gene_id "ENSG00000226752.2"; transcript_id "ENST00000589026.1"; gene_type "processed_transcript"; gene_status "NOVEL"; gene_name "RP11-27I1.2"; transcript_type "processed_transcript"; transcript_status "KNOWN"; transcript_name "RP11-27I1.2-006"; level 2; tag "RNA_Seq_supported_only"; havana_gene "OTTHUMG00000020572.2"; havana_transcript "OTTHUMT00000460643.1";	ENST00000589026.1		Antisense	ENSEMBL			ENST00000373920	ENST00000373896	525	YES	NO	NO	NO
p25918	0.0235235	1.48796	down	3.03134	3.11934	3.96637	3.65037	3.17777	3.43174	p25918	ATCCAGAAAAACATTGATAACTCAGTTTGAAGCACCAAGCATGTGTAATATGGCTCTATA	uc001ygz.2	14	+	100746748	100749124	1	100746748,	100749124,	BC014138	proteinID=;alignID=uc001ygz.2;kgID=uc001ygz.2;mRNA=BC014138;spID=;refseq=;protAcc=;description=Homo sapiens cDNA: FLJ22078 fis, clone HEP13057.;rfamAcc=;tRnaName=;	uc001ygz.2		Intergenic	UCSC				ENST00000539621, ENST00000555735	2376	NO	NO	NO	NO
p39435_v4	0.0235307	2.60864	up	-1.85327	-2.65118	-4.3222	-3.37051	-2.5732	-3.53482	p39435_v4	CTGAACGGCTTCCAATTTCAAGTAGAATGCTACATCAGAAGAATAACGATGGGAAGAGAA	XR_426832.1	1	-	147807642	147816830	3	147807642,147816340,147816771,	147808043,147816509,147816830,	none					RefSeq					629	NO	NO	NO	NO
p43003_v4	0.0236844	1.33659	up	0.215847	0.229289	-0.153135	-0.226287	0.477349	0.0462368	p43003_v4	CTGGAGGAGTATATATTTTTCAACCAGTATTTGAACAGTATGCCAAAGATCAGAAGGAAT	XR_243151.1	15	-	55609381	55611387	2	55609381,55611128,	55610065,55611387,	none					RefSeq					943	NO	NO	NO	NO
p3892	0.0237841	1.58186	down	-1.09254	-0.605237	-0.0719729	-0.111324	-0.92003	-0.449655	p3892	GGACCTGTTTTGGACCAATGAGGCATCCTCTTCTGTAGTCCTCAACACGCGGAGCTCCAC	ENST00000540968.1	12	+	122501254	122502564	3	122501254,122502044,122502455,	122501437,122502339,122502564,	ENSG00000256546.1	gene_id "ENSG00000256546.1"; transcript_id "ENST00000540968.1"; gene_type "processed_transcript"; gene_status "NOVEL"; gene_name "AC156455.1"; transcript_type "lincRNA"; transcript_status "KNOWN"; transcript_name "AC156455.1-002"; level 2; havana_gene "OTTHUMG00000168952.1"; havana_transcript "OTTHUMT00000401715.1";	ENST00000540968.1		Intergenic	ENSEMBL				ENST00000538010	587	NO	NO	NO	NO
p16648	0.0237922	1.28801	down	-1.32485	-1.42414	-0.892052	-0.912178	-1.34732	-1.19667	p16648	AGAAAAAGCCGCCTACACATCAGGCATACTCCAGTTGGAGGTTAACTGCATGGTATGTTT	ENST00000415391.2	9	-	134011855	134042892	3	134011855,134034748,134042464,	134012209,134034850,134042892,	ENSG00000236986.2	gene_id "ENSG00000236986.2"; transcript_id "ENST00000415391.2"; gene_type "antisense"; gene_status "NOVEL"; gene_name "RP11-544A12.4"; transcript_type "antisense"; transcript_status "KNOWN"; transcript_name "RP11-544A12.4-002"; level 2; tag "basic"; havana_gene "OTTHUMG00000020818.2"; havana_transcript "OTTHUMT00000054713.2";	ENST00000415391.2		Antisense	ENSEMBL					884	YES	NO	NO	NO
p24927	0.0238079	1.31494	up	-2.24592	-2.38175	-2.91456	-2.59535	-2.3068	-2.60956	p24927	TTCTGCTCACCCTCCAATGGCAGTCGTCTTCAAAAACAATAAAGATATCTGTGCTTGGTC	XR_110327.1	12	+	90501515	90506066	2	90501515,90505713,	90501598,90506066,	LOC100507594	ID=rna27391;Name=XR_110327.1;Parent=gene22916;Dbxref=GeneID:100507594,Genbank:XR_110327.1;gbkey=misc_RNA;product=uncharacterized LOC100507594;transcript_id=XR_110327.1|ID=gene22916;Name=LOC100507594;Dbxref=GeneID:100507594;gbkey=Gene;gene=LOC100507594	XR_110327.1		Intergenic	RefSeq					436	NO	NO	NO	NO
p37697_v4	0.0238194	1.64509	up	-2.9154	-2.9373	-4.01605	-3.80233	-3.42002	-3.60885	p37697_v4	CACGACCTAATGGAAAAACTAAATCCCCTTCCTACACCTTGCTTTCCAAAAGTTAAAAAA	ENST00000606587.1	5	-	72251032	72251526	1	72251032,	72251526,	ENSG00000272081.1	gene_id "ENSG00000272081.1"; transcript_id "ENST00000606587.1"; gene_type "lincRNA"; gene_status "NOVEL"; gene_name "CTD-2376I4.2"; transcript_type "lincRNA"; transcript_status "KNOWN"; transcript_name "CTD-2376I4.2-001"; level 2; tag "basic"; havana_gene "OTTHUMG00000185523.1"; havana_transcript "OTTHUMT00000470644.1";			Intergenic	ENSEMBL					494	NO	NO	NO	NO
p14280	0.0238353	1.30852	up	1.55148	1.25062	1.10986	1.02772	1.38289	0.883585	p14280	TGACTCCCGGCTCTCCGCGCGCAGCATGCCCTGGACATCATTCCGAACAGCACAATTCAA	ENST00000369123.3	6	-	105384168	105388402	3	105384168,105388052,105388252,	105384557,105388088,105388402,	ENSG00000203809.5	gene_id "ENSG00000203809.5"; transcript_id "ENST00000369123.3"; gene_type "lincRNA"; gene_status "NOVEL"; gene_name "LINC00577"; transcript_type "lincRNA"; transcript_status "KNOWN"; transcript_name "LINC00577-001"; level 2; tag "basic"; havana_gene "OTTHUMG00000015289.2"; havana_transcript "OTTHUMT00000041645.2";	ENST00000369123.3	LINC00577	Intergenic	ENSEMBL	ENST00000369123				575	NO	NO	NO	NO
RNA147381|p0485_imsncRNA33	0.0238774	1.20881	down	-3.01979	-2.99379	-2.66959	-2.70636	-2.79259	-2.60945	RNA147381|p0485_imsncRNA33	TCCCAAGTCAGTGCTTAAAACTTAGAAAAATGTTGTTGGTCCATATTTGGTTGAGTTGTT	RNA147381|p0485_imsncRNA33													unpublished data					NA	NO	NO	NO	NO
p24845	0.0238931	1.34239	up	-2.49233	-2.37519	-2.76676	-2.98419	-2.25645	-2.64743	p24845	TTCGTTGTTTTGTGGATGTACCCAGGGCTATTTACACACTCTTTCATTAAAAGGCTTATT	NR_034125.1	10	-	131862159	131909081	8	131862159,131863125,131866539,131877829,131878000,131899357,131902346,131908967,	131862647,131864369,131866872,131877892,131878165,131899475,131902494,131909081,	LOC387723	ID=rna23140;Name=NR_034125.1;Parent=gene19469;Dbxref=GeneID:387723,Genbank:NR_034125.1;gbkey=misc_RNA;product=uncharacterized LOC387723;transcript_id=NR_034125.1|ID=gene19469;Name=LOC387723;Dbxref=GeneID:387723;description=uncharacterized LOC387723;gbkey=Gene;gene=LOC387723	UCSC:uc010qus.2		Intergenic	RefSeq					2673	NO	NO	NO	NO
p39721_v4	0.0239503	1.20956	up	4.38703	4.38019	3.97558	4.23263	4.32962	4.06519	p39721_v4	TGGCAACACCATTGTTTCTTCTTTTCTTTGTCATCTTGGAAGCAAGGACCCTAAAAACAA	XR_245004.2	2	+	54278154	54307484	3	54278154,54284375,54307068,	54278187,54284497,54307484,	none					RefSeq					571	NO	NO	NO	NO
p40947_v4	0.0239957	1.58353	up	-1.08729	-1.20451	-2.12302	-1.93153	-1.29498	-1.52166	p40947_v4	CACAGATAGGCTTACCAGGTCATAACAACTATGTAACTGAACAGATTGAAAGTTGAATAA	XR_241982.1	6	+	16762101	16765225	2	16762101,16762582,	16762510,16765225,	none					RefSeq					3052	NO	NO	NO	NO
p29618	0.0240592	1.20489	down	-0.564029	-0.396609	-0.263623	-0.0931796	-0.477043	-0.274172	p29618	GTGATGAAATCTGTTGAGGATTCGAAGCTGGCGTGTGGTGCACGCAAATTCCTTTTTTCT	TCONS_00019370	11	+	69300568	69308547	4	69300568,69300807,69305262,69306868,	69300706,69300911,69306209,69308547,	XLOC_009194	Gene_id=XLOC_009194;Gene_name=linc-CCND1-1;Transcript_id=TCONS_00019370;Transcript_name=linc-CCND1-1;	XLOC_009194		Intergenic	HumanLincRNACatalog					2868	NO	NO	NO	NO
RNA95137|RNS_219_188	0.0240675	1.2511	down	2.33916	2.3459	2.75547	2.58553	2.1864	2.50005	RNA95137|RNS_219_188	GCTGTCGGGAGTGGTGCTTGCATTGTGTTCAGCTGGCTGACCTCCTCTGTGTGTGTTTCT	RNA95137|RNS_219_188													http://research.imb.uq.edu.au/rnadb/NoncodingRNASearchV2.zip					NA	NO	NO	NO	NO
p29787	0.0243928	1.51752	up	-2.52016	-2.47442	-3.22087	-3.18797	-2.3312	-2.7221	p29787	GGGAGGTGGGAAGAAAACATCTTAGCTTAAAAGAGTGTCCTATAAAATAAAAGGTTTCAT	TCONS_00004278	2	-	62838523	62889929	5	62838523,62839450,62852087,62858536,62889742,	62839358,62839526,62852146,62858700,62889929,	XLOC_002117	Gene_id=XLOC_002117;Gene_name=linc-TMEM17-1;Transcript_id=TCONS_00004278;Transcript_name=linc-TMEM17-1;	XLOC_002117		Intergenic	HumanLincRNACatalog					1321	NO	NO	NO	NO
RNA95151|RNS_233_187	0.0244576	1.20177	down	-0.988159	-0.817314	-0.638481	-0.514955	-0.834663	-0.691222	RNA95151|RNS_233_187	TAGCTGCAGTGTGGGGGATGCCCCACAGCACCTGGCCTTCTCCCTACCCTTGTAAGCAGA	RNA95151|RNS_233_187													http://research.imb.uq.edu.au/rnadb/NoncodingRNASearchV2.zip					NA	NO	NO	NO	NO
p24392	0.0244779	1.28399	down	-1.42283	-1.26077	-0.886088	-0.863368	-1.29045	-1.14271	p24392	AATGTGGTGGCCAAGCCAGCCTCTGCAGGTGACGGTGTCTTCAAAACCCCACCCAGGCCT	TCONS_00016512	9	-	139166405	139166839	2	139166405,139166728,	139166595,139166839,	XLOC_007895	Gene_id=XLOC_007895;Gene_name=linc-QSOX2-1;Transcript_id=TCONS_00016512;Transcript_name=linc-QSOX2-1;	XLOC_007895		Intergenic	HumanLincRNACatalog					301	NO	NO	NO	NO
p19965	0.0245022	1.29295	up	-1.83285	-2.10277	-2.33144	-2.21199	-1.78243	-2.28662	p19965	AGAGCTGGGATTTGTATATCATCTCTGTACCTGAGCCCCTAACCTGCAAGTCATAATAGG	TCONS_00025086	16	-	86302609	86338058	4	86302609,86309308,86337048,86337708,	86302689,86309428,86337110,86338058,	XLOC_012044	Gene_id=XLOC_012044;Gene_name=linc-COX4NB-7;Transcript_id=TCONS_00025086;Transcript_name=linc-COX4NB-7;	XLOC_012044		Intergenic	HumanLincRNACatalog					612	NO	NO	NO	NO
p6214	0.0245187	2.28273	up	-3.00512	-2.30887	-4.38119	-4.02917	-3.20649	-3.68241	p6214	ATACTTCGTCCAGTGAGGCAAATATGGAAACACTTGGATCACCTCTTCGTGAACGCACAT	ENST00000565623.1	16	-	89558424	89570868	2	89558424,89570614,	89559041,89570868,	ENSG00000261118.1	gene_id "ENSG00000261118.1"; transcript_id "ENST00000565623.1"; gene_type "processed_transcript"; gene_status "NOVEL"; gene_name "RP11-104N10.1"; transcript_type "processed_transcript"; transcript_status "KNOWN"; transcript_name "RP11-104N10.1-001"; level 2; tag "basic"; havana_gene "OTTHUMG00000175513.2"; havana_transcript "OTTHUMT00000430334.1";	ENST00000565623.1		Intergenic	ENSEMBL				ENST00000378332, ENST00000378330	871	NO	NO	NO	NO
p18274	0.0245882	1.28778	up	2.48935	2.31226	2.09918	1.84125	2.25637	2.02288	p18274	TGTTGAATTCCTTAAGGTGTCTGGAAAAAGAGAGAGAGAGAGCCAAAGAGGAAGAGGGGA	TCONS_00019584	11	-	15932519	15933620	2	15932519,15933333,	15932618,15933620,	XLOC_009382	Gene_id=XLOC_009382;Gene_name=linc-CALCA-1;Transcript_id=TCONS_00019584;Transcript_name=linc-CALCA-1;	XLOC_009382		Intergenic	HumanLincRNACatalog					386	NO	NO	NO	NO
p35063_v4	0.0246999	1.20692	down	2.34314	2.45667	2.54104	2.7588	2.42514	2.7391	p35063_v4	CTGTCCTATGTGGACGTCGGCACTGGGAAGCAGATGGTTTGCTAGGTGAGTGTGTCCTCG	ENST00000597034.1	3	+	195410620	195435139	5	195410620,195413474,195415403,195416209,195435004,	195410736,195413589,195415668,195416309,195435139,	ENSG00000242086.3	gene_id "ENSG00000242086.3"; transcript_id "ENST00000597034.1"; gene_type "lincRNA"; gene_status "NOVEL"; gene_name "AC069513.3"; transcript_type "lincRNA"; transcript_status "KNOWN"; transcript_name "AC069513.3-035"; level 2; tag "RNA_Seq_supported_only"; havana_gene "OTTHUMG00000155834.5"; havana_transcript "OTTHUMT00000462365.1";	TCONS_00005713;XLOC_002997;TCONS_00005714;XLOC_002997;TCONS_00005715;XLOC_002997		Intergenic	ENSEMBL	ENST00000432194, ENST00000451228, ENST00000432194, ENST00000431767				731	NO	NO	NO	NO
p22470	0.0247258	1.24044	up	1.00311	0.788083	0.581436	0.554846	0.739851	0.462206	p22470	AACTCCAGTCCAATACACTCTCAATGTCAATACCCTCCCTATCTTTAAAAGAAGAAAAAA	TCONS_00008020	4	+	26859410	26860539	2	26859410,26860234,	26859969,26860539,	XLOC_003483	Gene_id=XLOC_003483;Gene_name=linc-STIM2-1;Transcript_id=TCONS_00008020;Transcript_name=linc-STIM2-1;	XLOC_003483		Intergenic	HumanLincRNACatalog				ENST00000382009, ENST00000412829	864	NO	NO	NO	NO
p122	0.0248289	1.26625	up	-1.75938	-1.60525	-1.90359	-2.01939	-1.73208	-2.1954	p122	TTTTTCGCCGTCGAGGAGTTCCTGCAGAGCGGGCTCACCCCGCCCGGTTGCCATTAGTTA	ENST00000425205.1	1	-	27555596	27560843	3	27555596,27559935,27560752,	27555726,27560093,27560843,	ENSG00000224311.1	gene_id "ENSG00000224311.1"; transcript_id "ENST00000425205.1"; gene_type "antisense"; gene_status "NOVEL"; gene_name "RP11-40H20.4"; transcript_type "antisense"; transcript_status "KNOWN"; transcript_name "RP11-40H20.4-001"; level 2; tag "basic"; havana_gene "OTTHUMG00000004413.2"; havana_transcript "OTTHUMT00000012820.2";	TCONS_00000491;XLOC_000754		Antisense	ENSEMBL			ENST00000361771		379	NO	NO	YES	NO
p4647	0.0248486	2.13683	down	-2.52339	-1.8356	-0.648154	-0.894873	-1.5681	-1.09765	p4647	CAAGTTGGAAGTAGCAGTGTTCTAAAAGATGGTTTGACGTTTTTGCTGTTGTTTTATGTT	ENST00000464767.1	14	-	95873605	95876427	1	95873605,	95876427,	ENSG00000229645.4	gene_id "ENSG00000229645.4"; transcript_id "ENST00000464767.1"; gene_type "lincRNA"; gene_status "KNOWN"; gene_name "LINC00341"; transcript_type "lincRNA"; transcript_status "KNOWN"; transcript_name "LINC00341-001"; level 2; tag "basic"; havana_gene "OTTHUMG00000028884.2"; havana_transcript "OTTHUMT00000072103.2";	NR_026779;RefSeq_984_2824	LINC00341	Intergenic	ENSEMBL				ENST00000557275	2822	NO	NO	NO	NO
p9353	0.0249027	1.22047	up	-2.77704	-2.65126	-3.05314	-3.07419	-2.93211	-3.09538	p9353	TGTACATCAGAGACTCCTCAAAGCCTGCCTGGCAATCTGTTTTTTATGGTCTCTTCTCCT	ENST00000549032.1	2	-	144052989	144238358	4	144052989,144101612,144108792,144238298,	144053008,144101787,144108965,144238358,	ENSG00000228655.2	gene_id "ENSG00000228655.2"; transcript_id "ENST00000549032.1"; gene_type "antisense"; gene_status "NOVEL"; gene_name "AC096558.1"; transcript_type "antisense"; transcript_status "KNOWN"; transcript_name "AC096558.1-003"; level 2; tag "dotter_confirmed"; tag "basic"; havana_gene "OTTHUMG00000153939.2"; havana_transcript "OTTHUMT00000406130.1";	ENST00000549032.1		Antisense	ENSEMBL					427	YES	NO	NO	NO
p12256	0.0249958	1.55936	up	-2.57698	-2.44674	-3.20487	-3.52397	-2.75181	-2.96955	p12256	TTGTTACATCTTAACTGCCGTCTTCTGTCTCCCTACAAAATCGTAGTCATCTCCTACTTA	ENST00000505347.1	4	-	19173957	19458617	3	19173957,19335286,19458268,	19174149,19335386,19458617,	ENSG00000248238.1	gene_id "ENSG00000248238.1"; transcript_id "ENST00000505347.1"; gene_type "lincRNA"; gene_status "NOVEL"; gene_name "RP11-3J1.1"; transcript_type "lincRNA"; transcript_status "KNOWN"; transcript_name "RP11-3J1.1-001"; level 2; tag "basic"; havana_gene "OTTHUMG00000160243.1"; havana_transcript "OTTHUMT00000359858.1";	ENST00000505347.1		Intergenic	ENSEMBL					641	NO	NO	NO	NO
p8526	0.0250187	1.43245	up	-2.36493	-2.37123	-3.10999	-2.77646	-2.22923	-2.63439	p8526	TAACCCACGCAGGGACTCTCAGCCCACAAGTGAAGCTGAGAACCGGGAATGGAAAACAGG	ENST00000589368.1	19	+	4770384	4772526	3	4770384,4770557,4772143,	4770461,4770626,4772526,	ENSG00000176840.7	gene_id "ENSG00000176840.7"; transcript_id "ENST00000589368.1"; gene_type "lincRNA"; gene_status "KNOWN"; gene_name "MIR7-3HG"; transcript_type "lincRNA"; transcript_status "KNOWN"; transcript_name "MIR7-3HG-006"; level 2; havana_gene "OTTHUMG00000150589.2"; havana_transcript "OTTHUMT00000459353.1";	ENST00000589368.1	MIR7-3HG	Intergenic	ENSEMBL					529	NO	NO	NO	NO
p12583	0.0251151	1.28673	down	0.702556	0.696298	1.10113	0.852208	0.663477	1.20013	p12583	AAGCATCGGCGTTTTGGATGGACGAATGCTGCTTCATGCGACTCCATGTCAATGGACTAT	ENST00000578730.1	4	+	1243238	1282079	3	1243238,1281392,1281813,	1245610,1281511,1282079,	ENSG00000196810.4	gene_id "ENSG00000196810.4"; transcript_id "ENST00000578730.1"; gene_type "antisense"; gene_status "KNOWN"; gene_name "CTBP1-AS1"; transcript_type "antisense"; transcript_status "KNOWN"; transcript_name "CTBP1-AS1-005"; level 2; tag "basic"; havana_gene "OTTHUMG00000160166.2"; havana_transcript "OTTHUMT00000447762.1";	uc003gcy.1;UCSC_2785_2716	CTBP1-AS1	Antisense	ENSEMBL					2757	NO	NO	NO	NO
p28182	0.0251739	1.32368	up	-0.0162226	-0.196153	-0.582533	-0.666332	-0.147529	-0.324711	p28182	TGTCGTGGCTTCTTCCTTCTCCCAATTATACAGACTCTTGCTTTATTGCTCTGGTTTTTT	int-HOXC13-30	12	+	52622118	52622287	1	52622118,	52622287,	int-HOXC13-30	transcript_type=Intronic Transcripts	int-HOXC13-30		Intergenic	HOX Loci					170	NO	YES	NO	NO
p8411	0.0252446	1.35031	up	-0.743052	-0.8542	-1.37271	-1.37163	-0.865209	-1.01799	p8411	TGAGCCTCCCCCAGATAAGACAATCGCCAAATATTCTGGGACCTTGCTGGGGGCAGACAG	ENST00000593654.1	19	-	50360226	50362546	5	50360226,50361603,50361810,50362099,50362462,	50360329,50361684,50361883,50362354,50362546,	ENSG00000269352.1	gene_id "ENSG00000269352.1"; transcript_id "ENST00000593654.1"; gene_type "antisense"; gene_status "NOVEL"; gene_name "AC018766.5"; transcript_type "antisense"; transcript_status "KNOWN"; transcript_name "AC018766.5-001"; level 2; tag "basic"; havana_gene "OTTHUMG00000183259.1"; havana_transcript "OTTHUMT00000465824.1";	ENST00000593654.1		Antisense	ENSEMBL				ENST00000322344, ENST00000391831	596	YES	NO	NO	NO
p39383_v4	0.0253182	1.22189	up	-2.74487	-2.86644	-2.98527	-3.05901	-2.58909	-3.02348	p39383_v4	AGCTCAGTAATTGTAACAAAGGGAGTGTAGTAGGCAAGGGGACAAAACCCATAGTATCCC	NR_046546.1	1	-	110751071	110752609	2	110751071,110752232,	110751826,110752609,	none					RefSeq					1132	NO	NO	NO	NO
p17081	0.0254294	1.31035	up	-1.75384	-1.92448	-2.24032	-2.37947	-1.80621	-2.03461	p17081	AAGCCCTCTCTCTCTAAAGACTTGAATGCCTACTCCCTTCACTGAGTGGTTTCTTCTGTT	ENST00000412420.1	X	-	130150442	130192120	3	130150442,130173686,130192020,	130150495,130173827,130192120,	ENSG00000228659.1	gene_id "ENSG00000228659.1"; transcript_id "ENST00000412420.1"; gene_type "antisense"; gene_status "NOVEL"; gene_name "RP1-23K20.2"; transcript_type "antisense"; transcript_status "KNOWN"; transcript_name "RP1-23K20.2-001"; level 2; tag "basic"; havana_gene "OTTHUMG00000022403.1"; havana_transcript "OTTHUMT00000058282.1";	TCONS_00017090;XLOC_008236;TCONS_00017091;XLOC_008236		Antisense	ENSEMBL			ENST00000276211		294	NO	NO	NO	NO
p34284_v4	0.0254763	1.26463	up	-1.04336	-1.30342	-1.48354	-1.62217	-1.31488	-1.57211	p34284_v4	TCAGCATCCAGCTGTCAAATCAACACCAAGCGTTTCACTCGTCGCCCAGCCTAGAGTGCA	ENST00000452659.1	13	-	30937312	30947169	4	30937312,30941737,30946421,30946958,	30937363,30941854,30946511,30947169,	ENSG00000238121.1	gene_id "ENSG00000238121.1"; transcript_id "ENST00000452659.1"; gene_type "lincRNA"; gene_status "NOVEL"; gene_name "LINC00426"; transcript_type "lincRNA"; transcript_status "KNOWN"; transcript_name "LINC00426-005"; level 2; havana_gene "OTTHUMG00000016668.4"; havana_transcript "OTTHUMT00000044353.2";	ENCODE_1994_469;TCONS_00021474;XLOC_010556;TCONS_00021620;XLOC_010556;TCONS_00021621;XLOC_010556;TCONS_00021622;XLOC_010556;TCONS_00021623;XLOC_010556;TCONS_00021624;XLOC_010556;TCONS_00021625;XLOC_010556	LINC00426	Intergenic	ENSEMBL					469	NO	NO	NO	YES
p26141	0.0255041	1.3157	up	0.315624	0.315021	-0.127559	0.0545415	0.585403	0.101576	p26141	GGCAATTCAGACAGGTACAGATCTTTTCTTGCGCCTACTTTTGATGTAATATTCATTTTT	uc002xti.1	20	-	45979227	45982111	1	45979227,	45982111,	AK098067	proteinID=;alignID=uc002xti.1;kgID=uc002xti.1;mRNA=AK098067;spID=;refseq=;protAcc=;description=Homo sapiens cDNA FLJ40748 fis, clone TRACH2000522.;rfamAcc=;tRnaName=;	UCSC_2449_2884		Intronic	UCSC		ENST00000461685			2884	NO	NO	NO	NO
p11828	0.0256108	1.53081	up	-0.0558631	-0.244613	-0.993701	-0.750608	-0.0296327	-0.428688	p11828	AATGGAACAAAACCTTGGGATACCAGCCTTCCATTTTGTGCATATAATAAACGAGTAAAA	ENST00000462717.1	3	+	63997639	64001922	2	63997639,64001560,	63997718,64001922,	ENSG00000243410.1	gene_id "ENSG00000243410.1"; transcript_id "ENST00000462717.1"; gene_type "antisense"; gene_status "NOVEL"; gene_name "RP11-245J9.4"; transcript_type "antisense"; transcript_status "KNOWN"; transcript_name "RP11-245J9.4-001"; level 1; tag "basic"; tag "exp_conf"; havana_gene "OTTHUMG00000158762.1"; havana_transcript "OTTHUMT00000352069.1";	ENST00000462717.1		Antisense	ENSEMBL				ENST00000398590, ENST00000497315	441	YES	NO	NO	NO
p27437	0.0256372	1.24618	up	-1.68204	-1.57082	-2.04982	-1.82266	-1.49823	-1.83116	p27437	AATTCTTTATCAAATGCATTGATCGTGGCATGTGTGCATTGATCCAGGTCCGCCATCTGG	uc.64+	2	+	63194090	63194335	1	63194090,	63194335,	uc.64+	uc.64+	UCRs_233_245		Intronic	UCR		ENST00000405015			245	NO	NO	NO	NO
RNA95618|RNS_700_136	0.0256732	1.47124	up	-0.86965	-0.713597	-1.55852	-1.57367	-1.09302	-1.21516	RNA95618|RNS_700_136	GTCCAGTGTGCTGCAGGAGCAATGGATGATTCTCCCTTAAGCATGCTAGGGAATCTTTAC	RNA95618|RNS_700_136													http://research.imb.uq.edu.au/rnadb/NoncodingRNASearchV2.zip					NA	NO	NO	NO	NO
p10561	0.0257195	1.35937	up	-2.5707	-2.19977	-2.93169	-2.86399	-2.39312	-2.69672	p10561	TGCTGGAGGATTTAAACAATGTTCTTCAAATGAGGTACTAGTGCTCAAGGACAGGGGCTG	ENST00000442179.1	20	+	31037557	31041410	4	31037557,31037985,31039370,31041140,	31037892,31038220,31039516,31041410,	ENSG00000236772.1	gene_id "ENSG00000236772.1"; transcript_id "ENST00000442179.1"; gene_type "antisense"; gene_status "NOVEL"; gene_name "RP5-1184F4.5"; transcript_type "antisense"; transcript_status "KNOWN"; transcript_name "RP5-1184F4.5-001"; level 1; tag "basic"; tag "exp_conf"; havana_gene "OTTHUMG00000032217.1"; havana_transcript "OTTHUMT00000078623.1";	ENST00000442179.1		Antisense	ENSEMBL					986	YES	NO	NO	NO
p16634	0.0257666	1.30586	up	0.298907	-0.0204502	-0.282638	-0.368528	0.0369126	-0.188469	p16634	TTAGGTTCATGTTGATGCCTGGAGTTTCAGTAATTCCCTCCCATTCGTTGCTGAGTAGCA	ENST00000418747.1	9	-	130873449	130880972	5	130873449,130875756,130877352,130879988,130880201,	130874928,130876965,130877568,130880114,130880972,	ENSG00000234771.2	gene_id "ENSG00000234771.2"; transcript_id "ENST00000418747.1"; gene_type "antisense"; gene_status "NOVEL"; gene_name "RP11-395P17.3"; transcript_type "antisense"; transcript_status "KNOWN"; transcript_name "RP11-395P17.3-001"; level 2; tag "basic"; havana_gene "OTTHUMG00000020737.1"; havana_transcript "OTTHUMT00000054410.1";	ENCODE_37_3801;TCONS_00015886;XLOC_007858		Antisense	ENSEMBL				ENST00000497109, ENST00000373068	3801	NO	NO	NO	YES
p8769	0.0257926	1.4553	up	2.01358	2.23611	1.40766	1.36281	1.77971	1.635	p8769	GCGAGGCACAGGGATGTGCGGGGAAGACACATTCATTCAGTAAACGTTTCATGAGCTCCT	ENST00000599276.1	19	+	42905733	42912594	2	42905733,42912409,	42905799,42912594,	ENSG00000213904.4	gene_id "ENSG00000213904.4"; transcript_id "ENST00000599276.1"; gene_type "antisense"; gene_status "NOVEL"; gene_name "CTB-50E14.6"; transcript_type "antisense"; transcript_status "KNOWN"; transcript_name "CTB-50E14.6-007"; level 2; tag "basic"; havana_gene "OTTHUMG00000182815.3"; havana_transcript "OTTHUMT00000464098.1";	ENST00000599276.1	CTB-50E14.6	Antisense	ENSEMBL					251	YES	NO	NO	NO
p21029	0.0258151	1.28397	up	-0.0802945	0.0531083	-0.496193	-0.523152	-0.191527	-0.281196	p21029	CCAGGGATGCGGATCTACAGGTCCATTCAAGAATTGTGCCCACAATATACCAGGCACTTG	TCONS_00003550	2	+	3606077	3609391	2	3606077,3608906,	3606340,3609391,	XLOC_001323	Gene_id=XLOC_001323;Gene_name=linc-RPS7-1;Transcript_id=TCONS_00003550;Transcript_name=linc-RPS7-1;	XLOC_001323		Divergent	HumanLincRNACatalog					748	NO	NO	NO	NO
p22655	0.0260121	1.25965	up	-1.72045	-1.97866	-2.19823	-2.19644	-1.99972	-2.30324	p22655	GCAGTTACAAACAAACAAACTCACTCACCAAAGAAAACACCAAACAAACATACATCCAAT	TCONS_00008392	4	+	190598740	190600367	2	190598740,190599830,	190599169,190600367,	XLOC_003842	Gene_id=XLOC_003842;Gene_name=linc-FRG1-2;Transcript_id=TCONS_00008392;Transcript_name=linc-FRG1-2;	XLOC_003842		Intergenic	HumanLincRNACatalog					966	NO	NO	NO	NO
p10763	0.0261572	1.21432	down	-1.09755	-0.871665	-0.642861	-0.784125	-0.943888	-0.64566	p10763	AGAAGAAAAATATTTTCCAAGGACCAAGTACCCACCGGCCACCGTGGGAAATGTTTTCAC	ENST00000431150.1	21	-	44251149	44256587	3	44251149,44255054,44256557,	44251315,44255143,44256587,	ENSG00000225218.1	gene_id "ENSG00000225218.1"; transcript_id "ENST00000431150.1"; gene_type "lincRNA"; gene_status "NOVEL"; gene_name "AP001628.6"; transcript_type "lincRNA"; transcript_status "KNOWN"; transcript_name "AP001628.6-001"; level 1; tag "basic"; tag "exp_conf"; havana_gene "OTTHUMG00000086824.1"; havana_transcript "OTTHUMT00000195450.1";	TCONS_00028942;XLOC_014097	AP001628.6	Intergenic	ENSEMBL				ENST00000330317	285	NO	NO	NO	NO
RNA146914|p0018_imsncRNA51	0.0263151	1.27466	down	-2.34188	-2.18166	-1.91739	-1.71357	-2.14243	-1.98467	RNA146914|p0018_imsncRNA51	AGCAGAGCATTGCACATAAGAATAACAATAATAGATTGAGCTCTGTGTCCAGTACTATTC	RNA146914|p0018_imsncRNA51													unpublished data					NA	NO	NO	NO	NO
p1142	0.0263609	1.6513	down	-1.47072	-1.0907	-0.269007	-0.340596	-0.891204	-0.67222	p1142	GTCACAAACAGGCTTTCATACCATTCTTAATTTGGTCCTGTAATTCTTCATTGCTGTATT	ENST00000602412.1	1	+	121133255	121134581	1	121133255,	121134581,	ENSG00000269996.1	gene_id "ENSG00000269996.1"; transcript_id "ENST00000602412.1"; gene_type "lincRNA"; gene_status "KNOWN"; gene_name "RP11-343N15.5"; transcript_type "lincRNA"; transcript_status "KNOWN"; transcript_name "RP11-343N15.5-001"; level 2; tag "basic"; havana_gene "OTTHUMG00000184096.1"; havana_transcript "OTTHUMT00000468021.1";	ENST00000602412.1		Intergenic	ENSEMBL					1326	NO	NO	NO	NO
p42627_v4	0.0263749	1.22848	down	-1.76402	-1.63112	-1.52214	-1.41901	-1.69293	-1.25629	p42627_v4	ATGTACTCTCATTATAGGACAGCATAGTGGAGAGCAGTGTTGCTGTAGACATCCACGTTC	XR_245409.1	13	+	25323158	25326540	3	25323158,25325309,25325700,	25323171,25325352,25326540,	none					RefSeq					896	NO	NO	NO	NO
p25916	0.0264684	1.24362	up	2.46202	2.30565	1.95361	1.99156	2.32261	2.20149	p25916	CTAGGTCAGTGATATGAGAGCGAGAGAGAGAGATTTGAATTGTCAAATGTATTGTCAGAT	uc001xsm.3	14	+	76662780	76665886	1	76662780,	76665886,	AK025117	proteinID=;alignID=uc001xsm.3;kgID=uc001xsm.3;mRNA=AK025117;spID=;refseq=;protAcc=;description=Homo sapiens cDNA: FLJ21464 fis, clone COL04768.;rfamAcc=;tRnaName=;	uc001xsm.3		Intronic	UCSC		ENST00000261530			3106	NO	NO	NO	NO
p14097	0.0265844	1.55103	up	-1.52389	-1.71783	-1.92133	-2.5149	-1.50049	-2.20567	p14097	GGCATGAAGAGGAAAACACTGCAGCTAATTTTTCATGGGATAACAAAAATATAAACTGCA	ENST00000561592.1	6	-	7540683	7541571	1	7540683,	7541571,	ENSG00000261189.1	gene_id "ENSG00000261189.1"; transcript_id "ENST00000561592.1"; gene_type "antisense"; gene_status "NOVEL"; gene_name "RP3-512B11.3"; transcript_type "antisense"; transcript_status "KNOWN"; transcript_name "RP3-512B11.3-001"; level 2; tag "basic"; havana_gene "OTTHUMG00000175897.1"; havana_transcript "OTTHUMT00000431249.1";	ASO1665;asoverlaps_815_885		Antisense	ENSEMBL			ENST00000418664		888	NO	NO	NO	NO
p24804	0.0266124	1.35497	up	-2.14141	-1.73184	-2.45846	-2.29781	-1.91001	-2.34176	p24804	GTCCGTTTTCCTTGAAGGATGAGCGTTTAGAAACCTCTGACAATAAAGTTTATTTTACAC	XR_159113.1	1	+	147900094	147904683	3	147900094,147900875,147904231,	147900105,147900994,147904683,	LOC100996555	ID=rna2479;Name=XR_159113.1;Parent=gene1897;Dbxref=GeneID:100996555,Genbank:XR_159113.1;gbkey=misc_RNA;product=uncharacterized LOC100996555;transcript_id=XR_159113.1|ID=gene1897;Name=LOC100996555;Dbxref=GeneID:100996555;gbkey=Gene;gene=LOC100996555	XR_159113.1		Intronic	RefSeq					582	NO	NO	NO	NO
p25888	0.0266796	1.46209	up	0.331425	0.306976	-0.42175	-0.436166	0.176701	0.0289082	p25888	GATTTGGCAAGTCAAGAAAAGCCACTGAGTGGTATTCAGTTAAGAGAACAATTATTTCGT	uc010apd.2	14	-	58752308	58764855	5	58752308,58755435,58758352,58759783,58764672,	58752474,58755531,58758425,58759856,58764855,	FLJ31306	proteinID=;alignID=uc010apd.2;kgID=uc010apd.2;mRNA=BC112974;spID=;refseq=;protAcc=;description=Homo sapiens uncharacterized LOC379025 (FLJ31306), transcript variant 1, non-coding RNA.;rfamAcc=;tRnaName=;	uc010apd.2		Divergent	UCSC			ENST00000395168		591	NO	NO	NO	NO
p7443	0.0267557	1.2412	up	0.836785	0.648217	0.503997	0.347402	0.856484	0.554863	p7443	GGCTCTGTGACAGGTTTGGATGTTTTCTATCACTGAATAAAACTTTCCACTTTGGAACAT	ENST00000579527.1	17	+	56402810	56430647	5	56402810,56405410,56414808,56429104,56429359,	56403089,56405482,56415040,56429275,56430647,	ENSG00000265148.1	gene_id "ENSG00000265148.1"; transcript_id "ENST00000579527.1"; gene_type "antisense"; gene_status "NOVEL"; gene_name "BZRAP1-AS1"; transcript_type "antisense"; transcript_status "KNOWN"; transcript_name "BZRAP1-AS1-001"; level 2; tag "basic"; havana_gene "OTTHUMG00000178924.1"; havana_transcript "OTTHUMT00000443987.1";	ENST00000579527.1	BZRAP1-AS1	Antisense	ENSEMBL					2042	YES	NO	NO	NO
p26407	0.0270577	1.46007	up	2.42432	2.19016	1.51219	1.61879	1.9469	1.7923	p26407	AAGTCCTGCGCTTGGGGATCCTCTGTACGCCCGTTCACTGGCTTGCACCCTCACGACATG	uc022als.1	7	-	130557250	130596911	2	130557250,130596868,	130557517,130596911,	LOC646329	proteinID=;alignID=uc022als.1;kgID=uc022als.1;mRNA=GU321467;spID=;refseq=;protAcc=;description=Homo sapiens uncharacterized LOC646329 (LOC646329), non-coding RNA.;rfamAcc=;tRnaName=;	uc022als.1		Intergenic	UCSC					310	NO	NO	NO	NO
p8446	0.0270758	1.46304	down	1.61743	1.55285	2.31842	2.06671	1.38343	1.81549	p8446	CACAAATACTTCAGACAGTTGTCTTCAACATCCTGTGGTTCTTCGTCCGATTCCTTTTTT	ENST00000413496.2	19	-	54377879	54379303	2	54377879,54379076,	54378075,54379303,	ENSG00000232220.2	gene_id "ENSG00000232220.2"; transcript_id "ENST00000413496.2"; gene_type "antisense"; gene_status "NOVEL"; gene_name "AC008440.5"; transcript_type "antisense"; transcript_status "KNOWN"; transcript_name "AC008440.5-001"; level 2; tag "dotter_confirmed"; tag "basic"; havana_gene "OTTHUMG00000060830.2"; havana_transcript "OTTHUMT00000134433.2";	ENST00000413496.2		Antisense	ENSEMBL				ENST00000540413	423	YES	NO	NO	NO
p25675	0.0271101	1.28055	up	-1.32541	-1.20781	-1.69733	-1.69963	-1.55668	-1.76324	p25675	AGGGTTTTTTCCACGATTCCGTTCCCAGTTTGGCTTTTGTTGTTGTTGTGGCTGTTCTTG	uc001aiu.1	1	+	2112574	2114663	1	2112574,	2114663,	AX747530	proteinID=;alignID=uc001aiu.1;kgID=uc001aiu.1;mRNA=AX747530;spID=;refseq=;protAcc=;description=Homo sapiens cDNA FLJ35090 fis, clone PLACE6005691.;rfamAcc=;tRnaName=;	uc001aiu.1		Intronic	UCSC		ENST00000400921		ENST00000400919, ENST00000400919	2089	NO	NO	NO	NO
RNA95703|RNS_785_124	0.0272158	1.25401	up	0.114167	-0.172212	-0.453639	-0.354927	-0.143357	-0.372488	RNA95703|RNS_785_124	ACAGGCGGGGGTAGGACCCAGCTGACGGCACCTTTTGCTCTGAGCAAAGTAAGTGGCAGG	RNA95703|RNS_785_124													http://research.imb.uq.edu.au/rnadb/NoncodingRNASearchV2.zip					NA	NO	NO	NO	NO
p37375_v4	0.0272295	1.65317	down	-2.83663	-2.74874	-1.99774	-1.73175	-2.20116	-1.88134	p37375_v4	AAATGGTCTCAGAGAGACTGGCCAATCCTATTTGGGGTCCTCTAGAAAATTCTCCCATCA	ENST00000607363.1	3	+	16380814	16381378	1	16380814,	16381378,	ENSG00000272498.1	gene_id "ENSG00000272498.1"; transcript_id "ENST00000607363.1"; gene_type "antisense"; gene_status "NOVEL"; gene_name "RP11-415F23.3"; transcript_type "antisense"; transcript_status "KNOWN"; transcript_name "RP11-415F23.3-001"; level 2; tag "basic"; havana_gene "OTTHUMG00000185427.1"; havana_transcript "OTTHUMT00000470503.1";			Antisense	ENSEMBL					564	NO	NO	NO	NO
p39646_v4	0.0272567	1.40629	up	-1.61042	-1.92845	-2.24307	-2.46478	-2.0443	-2.35099	p39646_v4	AAGCATCTCTTCCTCTATGTCTCTTTTTATCTAAGAAACCAGTTTGACCAGCATCCTTCC	XR_426971.1	2	+	10592569	10595874	3	10592569,10593994,10595548,	10592595,10594184,10595874,	none					RefSeq					542	NO	NO	NO	NO
p33678	0.027301	1.26344	up	0.953833	1.04032	0.507103	0.543314	0.777337	0.708994	p33678	CGGCCTAATTTTTCTGACTCTTACGAAAACGATTGCCAACACATACTTCTACTTTTAAAT	NR_037652.1	15	-	80191181	80216096	3	80191181,80199970,80215793,	80191467,80200026,80216096,	ST20	ID=rna31614;Name=NR_037652.1;Parent=gene26825;Dbxref=GeneID:400410,Genbank:NR_037652.1,HGNC:33520;gbkey=misc_RNA;product=suppressor of tumorigenicity 20%2C transcript variant 4;transcript_id=NR_037652.1|ID=gene26825;Name=ST20;Dbxref=GeneID:400410,HGNC:33520;description=suppressor of tumorigenicity 20;gbkey=Gene;gene=ST20;gene_synonym=HCCS-1	UCSC:uc002bfa.4		Antisense	RefSeq	ENST00000479961, ENST00000485386				645	YES	NO	NO	NO
p2779	0.0273831	1.22942	up	-0.613984	-0.689957	-1.11831	-0.985036	-0.854989	-0.949526	p2779	ATAAACCTGCAAAAGATGAGGGACCTTAAGGAGCCAGGCATGCTGAGACAGAAACATGAA	ENST00000535867.1	11	+	62600406	62601391	2	62600406,62601034,	62600606,62601391,	ENSG00000256690.1	gene_id "ENSG00000256690.1"; transcript_id "ENST00000535867.1"; gene_type "antisense"; gene_status "NOVEL"; gene_name "RP11-727F15.9"; transcript_type "antisense"; transcript_status "KNOWN"; transcript_name "RP11-727F15.9-001"; level 2; tag "basic"; havana_gene "OTTHUMG00000167742.1"; havana_transcript "OTTHUMT00000396001.1";	ENST00000535867.1		Antisense	ENSEMBL			ENST00000491231	ENST00000538098	557	YES	NO	NO	NO
p22498	0.0273941	1.24132	up	-2.81287	-2.55575	-2.92977	-3.0778	-2.7652	-3.06188	p22498	GAAAAGAAAAGGCCATAGCCTCCCATGGGTGACTGGGATGAGAAATAAAATATGAAAGTG	TCONS_00007535	4	+	57488954	57492377	2	57488954,57491995,	57491895,57492377,	XLOC_003546	Gene_id=XLOC_003546;Gene_name=linc-REST-1;Transcript_id=TCONS_00007535;Transcript_name=linc-REST-1;	XLOC_003546		Intergenic	HumanLincRNACatalog					3323	NO	NO	NO	NO
p11403	0.0274092	1.66094	up	-1.47583	-1.21954	-2.53	-1.98962	-1.57214	-1.94389	p11403	CTGAGCTATCCTGAGCTCATCAAAGGACAGAAATCTGCTGAGACCCTTGTTCTAAGTATG	ENST00000488201.1	3	-	63409271	63535727	5	63409271,63412388,63413108,63429946,63535653,	63409441,63412482,63413259,63430015,63535727,	ENSG00000241359.1	gene_id "ENSG00000241359.1"; transcript_id "ENST00000488201.1"; gene_type "antisense"; gene_status "NOVEL"; gene_name "SYNPR-AS1"; transcript_type "antisense"; transcript_status "KNOWN"; transcript_name "SYNPR-AS1-001"; level 2; tag "basic"; havana_gene "OTTHUMG00000158700.1"; havana_transcript "OTTHUMT00000351799.1";	ENST00000488201.1	SYNPR-AS1	Antisense	ENSEMBL					558	YES	NO	NO	NO
p687	0.0274186	1.26489	up	2.10875	2.09279	1.70335	1.60065	1.81897	1.69948	p687	AATGGAGTAACTTGGCTAGAATATGGCAGTAACTACAAGGCATGTTCTGCTCTGGCACGA	ENST00000454631.1	1	-	231658262	231664302	4	231658262,231660171,231663083,231664165,	231658383,231660293,231663161,231664302,	ENSG00000233461.1	gene_id "ENSG00000233461.1"; transcript_id "ENST00000454631.1"; gene_type "antisense"; gene_status "NOVEL"; gene_name "RP11-295G20.2"; transcript_type "antisense"; transcript_status "KNOWN"; transcript_name "RP11-295G20.2-005"; level 2; tag "basic"; havana_gene "OTTHUMG00000039487.1"; havana_transcript "OTTHUMT00000095275.1";	TCONS_00000756;XLOC_001257;TCONS_00000757;XLOC_001257;TCONS_00000758;XLOC_001257;TCONS_00000759;XLOC_001257;TCONS_00000760;XLOC_001257		Antisense	ENSEMBL			ENST00000413309	ENST00000475168	458	NO	NO	NO	NO
p15986	0.0274388	1.25262	up	-1.81264	-1.67724	-2.02905	-1.9414	-1.49395	-1.98822	p15986	CACCCATAAACTCAAACACCAGGTAAATGTCCCTGTCGTTCTCTGCCCGGATCACGTCAA	ENST00000527908.1	8	-	144800415	144801061	2	144800415,144800952,	144800605,144801061,	ENSG00000254548.1	gene_id "ENSG00000254548.1"; transcript_id "ENST00000527908.1"; gene_type "antisense"; gene_status "NOVEL"; gene_name "RP11-429J17.5"; transcript_type "antisense"; transcript_status "KNOWN"; transcript_name "RP11-429J17.5-001"; level 2; tag "basic"; havana_gene "OTTHUMG00000165150.1"; havana_transcript "OTTHUMT00000382206.1";	ENST00000527908.1		Antisense	ENSEMBL				ENST00000388913, ENST00000533830	299	YES	NO	NO	NO
p41482_v4	0.0274532	2.21402	up	-2.21112	-2.52311	-4.00069	-3.72824	-2.47733	-2.92263	p41482_v4	TATATCCATTTCTGTATTCGTACCAGCACCTCGCAAAATAATTGTCTCAGCAGACTCCCT	XR_428298.1	8	+	10697450	10704010	4	10697450,10698070,10699142,10703727,	10697586,10698138,10699244,10704010,	none					RefSeq					589	NO	NO	NO	NO
p23700	0.0274774	1.27686	up	1.70719	2.0597	1.49955	1.50687	1.82507	1.52774	p23700	TTCCTTTATATGGCGGTGATTAAACGAGGGAGGGACAGACAGTGATCTCGAAGAAAAAAG	TCONS_00013917	7	-	104653772	104654516	2	104653772,104654327,	104654209,104654516,	XLOC_006554	Gene_id=XLOC_006554;Gene_name=linc-ORC5-2;Transcript_id=TCONS_00013917;Transcript_name=linc-ORC5-2;	XLOC_006554		Divergent	HumanLincRNACatalog			ENST00000257745, ENST00000495267		626	NO	NO	NO	NO
p12233	0.0274865	1.22721	down	-1.3704	-1.2354	-0.922035	-1.01673	-1.10195	-0.882851	p12233	AATTTAATTAGCTTTTGCTGAAATAAAGGAGTGGGGGTGAGCCACTGCCCATCGTTCAAC	ENST00000500031.1	4	-	7032280	7047958	4	7032280,7036897,7046706,7047385,	7035780,7037001,7046829,7047958,	ENSG00000245748.1	gene_id "ENSG00000245748.1"; transcript_id "ENST00000500031.1"; gene_type "antisense"; gene_status "NOVEL"; gene_name "RP11-367J11.2"; transcript_type "antisense"; transcript_status "KNOWN"; transcript_name "RP11-367J11.2-001"; level 2; tag "basic"; havana_gene "OTTHUMG00000159982.1"; havana_transcript "OTTHUMT00000358686.1";	NR_033828.1;RefSeq_372_4300		Antisense	ENSEMBL	ENST00000310085				4300	YES	NO	NO	NO
p37026_v4	0.0275869	1.27368	down	1.26863	1.50911	1.85286	1.73649	1.3569	1.59228	p37026_v4	AATTTACCTCTTGAGGTCCCACCAGAAGGCTGCCTGTAGTGCCTCTCCCAGCCTCCTATG	ENST00000606343.1	1	-	156607574	156610796	1	156607574,	156610796,	ENSG00000272068.1	gene_id "ENSG00000272068.1"; transcript_id "ENST00000606343.1"; gene_type "lincRNA"; gene_status "NOVEL"; gene_name "RP11-284F21.9"; transcript_type "lincRNA"; transcript_status "KNOWN"; transcript_name "RP11-284F21.9-001"; level 2; tag "basic"; havana_gene "OTTHUMG00000185553.1"; havana_transcript "OTTHUMT00000470701.1";			Intergenic	ENSEMBL					3222	NO	NO	NO	NO
p36483_v4	0.0276137	1.21005	up	-1.05397	-1.03374	-1.25441	-1.40663	-0.917921	-1.16981	p36483_v4	ACGGAGAAAGAAGGTGGCAAGACAGAGCAGACTGTGGGTTCTCTCAACAGGGTGAACATG	uc004azm.1	9	-	102117621	102137510	10	102117621,102121666,102121981,102122669,102128680,102129942,102132013,102133135,102136287,102137419,	102117884,102121791,102122159,102122781,102128825,102130090,102132150,102133738,102136689,102137510,	DQ673922	proteinID=;alignID=uc004azm.1;kgID=uc004azm.1;mRNA=DQ673922;spID=;refseq=;protAcc=;description=Homo sapiens isolate HJA-001 NAMA RNA, partial sequence.;rfamAcc=;tRnaName=;	UCSC_4169_2204		Intergenic	UCSC					2204	NO	NO	NO	NO
p20253	0.0276779	1.42242	down	0.852689	0.776406	1.59049	1.09989	0.758668	1.22242	p20253	ATCCTCAATCTAGTCCTGTCCCGTTGCCCCCTCCTTTCTCTATCGTCCCTACTGCGGGGT	TCONS_00025825	17	+	7308232	7311462	2	7308232,7311330,	7308929,7311462,	XLOC_012097	Gene_id=XLOC_012097;Gene_name=linc-NLGN2-1;Transcript_id=TCONS_00025825;Transcript_name=linc-NLGN2-1;	XLOC_012097		Divergent	HumanLincRNACatalog			ENST00000302422	ENST00000302926	829	NO	NO	NO	NO
p11898	0.0277319	1.37335	down	-1.48293	-1.76648	-0.974369	-1.3142	-1.67891	-1.26665	p11898	AATACTCTGAAAATACCGTGCTGGTCATTCCTGAGTCCCTGTTCTATGCCCTACAACATA	ENST00000490441.1	3	+	106959538	107045811	4	106959538,107010608,107044453,107045312,	106959934,107010777,107044538,107045811,	ENSG00000243701.1	gene_id "ENSG00000243701.1"; transcript_id "ENST00000490441.1"; gene_type "processed_transcript"; gene_status "NOVEL"; gene_name "RP11-446H18.3"; transcript_type "processed_transcript"; transcript_status "KNOWN"; transcript_name "RP11-446H18.3-001"; level 2; havana_gene "OTTHUMG00000159173.1"; havana_transcript "OTTHUMT00000353691.1";	TCONS_00005564;XLOC_002746;TCONS_00005384;XLOC_002746;TCONS_00005565;XLOC_002746;TCONS_00005566;XLOC_002746		Intergenic	ENSEMBL					1149	NO	NO	NO	NO
p13247	0.0277901	1.22244	up	-1.41651	-1.19191	-1.47877	-1.65033	-1.22582	-1.57443	p13247	GGAAGTCTGCTGGAACTGGCGTATCTCTCTGATGATGTGTGATATCTAACAGAGAAAAAA	ENST00000511495.1	5	-	80505919	80597316	4	80505919,80515478,80519133,80597105,	80505999,80515611,80519294,80597316,	ENSG00000247572.2	gene_id "ENSG00000247572.2"; transcript_id "ENST00000511495.1"; gene_type "processed_transcript"; gene_status "NOVEL"; gene_name "CTC-281B15.1"; transcript_type "processed_transcript"; transcript_status "KNOWN"; transcript_name "CTC-281B15.1-007"; level 2; havana_gene "OTTHUMG00000162566.1"; havana_transcript "OTTHUMT00000369616.1";	ENST00000511495.1	CTC-281B15.1	Antisense	ENSEMBL			ENST00000507402		585	YES	NO	NO	NO
p24996	0.0278253	1.34297	up	-1.05805	-1.11846	-1.58045	-1.32164	-1.18414	-1.73484	p24996	AAATGAGTCATTCTGTTATTTTGGAAACTTATGTCTCATGCCAGGATCTGCAGATAGTTC	XR_132753.1	14	+	102290492	102302914	2	102290492,102302505,	102290506,102302914,	LOC100653021	ID=rna30341;Name=XR_132753.1;Parent=gene25576;Dbxref=GeneID:100653021,Genbank:XR_132753.1;gbkey=misc_RNA;product=uncharacterized LOC100653021;transcript_id=XR_132753.1|ID=gene25576;Name=LOC100653021;Dbxref=GeneID:100653021;gbkey=Gene;gene=LOC100653021	XR_132753.1		Intronic	RefSeq					423	NO	NO	NO	NO
p43242_v4	0.0279255	1.32927	up	0.706954	0.535788	0.192862	0.392231	0.583828	0.00957939	p43242_v4	TTGCATCAACCAAAGGAAAAGCACCAGTGAGAGTCAAGATACAGTTCCAGACAGGTGCTA	XR_429765.1	16	-	72382957	72403512	3	72382957,72402551,72403448,	72383105,72402621,72403512,	none					RefSeq					282	NO	NO	NO	NO
p33380	0.0280531	1.324	down	-1.87037	-1.99911	-1.7358	-1.63543	-2.18796	-1.4715	p33380	TTTCAAATTCCCTTACCTGAGGAAGGAGCCCGATTACAAGGATATTTACCTGCTCCTACC	ENST00000421225.1	10	+	104221151	104228843	3	104221151,104225738,104228711,	104221207,104225844,104228843,	ENSG00000243628.1	gene_id "ENSG00000243628.1"; transcript_id "ENST00000421225.1"; gene_type "processed_transcript"; gene_status "NOVEL"; gene_name "RP11-18I14.7"; transcript_type "processed_transcript"; transcript_status "KNOWN"; transcript_name "RP11-18I14.7-007"; level 2; havana_gene "OTTHUMG00000018960.1"; havana_transcript "OTTHUMT00000050074.1";	ENST00000421225.1		Antisense	ENSEMBL	ENST00000369931, ENST00000238936				294	YES	NO	NO	NO
p25052	0.0281566	1.33852	down	-1.96336	-1.73876	-1.40225	-1.23092	-1.78615	-1.59319	p25052	AACGTATATGTTATCCAAAGCCCAGTCCTGGTGAAAAATCTTGTCTTGGGTTTTGGCTAA	XR_171072.1	17	-	30730038	30734401	2	30730038,30733738,	30730048,30734401,	LOC101060080	ID=rna34646;Name=XR_171072.1;Parent=gene29170;Dbxref=GeneID:101060080,Genbank:XR_171072.1;gbkey=misc_RNA;product=uncharacterized LOC101060080;transcript_id=XR_171072.1|ID=gene29170;Name=LOC101060080;Dbxref=GeneID:101060080;gbkey=Gene;gene=LOC101060080	XR_171072.1		Intergenic	RefSeq					673	NO	NO	NO	NO
p15	0.0281583	1.20368	up	2.22745	2.29726	2.03803	2.07111	2.21705	1.83028	p15	CAAGATATCCGAAGGTTCAATTATGTGGTCAAACTGCAGGACAAGTTCGAGCATCTTAAA	ENST00000448605.2	1	-	639064	741274	3	639064,655411,741178,	639169,655580,741274,	ENSG00000230021.2	gene_id "ENSG00000230021.2"; transcript_id "ENST00000448605.2"; gene_type "processed_transcript"; gene_status "NOVEL"; gene_name "RP5-857K21.4"; transcript_type "processed_transcript"; transcript_status "KNOWN"; transcript_name "RP5-857K21.4-003"; level 2; tag "not_best_in_genome_evidence"; havana_gene "OTTHUMG00000002331.4"; havana_transcript "OTTHUMT00000006712.2";	ENST00000448605.2		Intergenic	ENSEMBL				ENST00000435300	370	NO	NO	NO	NO
p27890	0.0282492	1.33477	down	-2.74856	-2.58066	-2.15139	-2.33871	-2.44723	-2.03657	p27890	ATCGTGATTATTGCCACTGTCAGGATGAATGATTATGACTGGGCCAGGTTCTTTGGGAAC	hox-HOXB13-94	17	+	44158866	44159422	1	44158866,	44159422,	hox-HOXB13-94	transcript_type=Hox Transcripts	hox-HOXB13-94		Intronic	HOX Loci		ENST00000262419			557	NO	YES	NO	NO
p22106	0.0282675	1.21794	up	7.42509	7.23866	7.08168	6.96394	7.18258	6.94738	p22106	TTAACAGTGAGGGTAATAATGGCTTGTTGGTTGATTGTAGATATTGGGCTGTTAATTTGT	TCONS_00006915	3	+	96336028	96336495	2	96336028,96336489,	96336381,96336495,	XLOC_002730	Gene_id=XLOC_002730;Gene_name=linc-EPHA6-1;Transcript_id=TCONS_00006915;Transcript_name=linc-EPHA6-1;	XLOC_002730		Intergenic	HumanLincRNACatalog					359	NO	NO	NO	NO
RNA33712|snoRNA_scaRNA_308_73	0.0282698	1.80159	up	-2.43622	-3.03643	-3.90213	-3.71493	-2.90579	-3.3092	RNA33712|snoRNA_scaRNA_308_73	CTTTAATTGTCGGATACCCCTTCACTCCTTTTATGAGTGAAACATAAGAGTCTGACAAAC	RNA33712|snoRNA_scaRNA_308_73													ftp://ftp.ensembl.org/pub/current/fasta/homo_sapiens/ncrna/Homo_sapiens.GRCh37.61.ncrna.fa.gz					NA	NO	NO	NO	NO
p5968	0.0284068	1.43528	up	-0.754574	-0.446721	-1.27777	-0.869618	-0.455234	-1.07313	p5968	TCTACGCCTTCTGGAAATCACTCTGCTAATGACTTCCTGAATGATCGACTGAGACCAACA	ENST00000564980.1	16	-	29830737	29832573	2	29830737,29832198,	29830922,29832573,	ENSG00000261690.1	gene_id "ENSG00000261690.1"; transcript_id "ENST00000564980.1"; gene_type "antisense"; gene_status "NOVEL"; gene_name "AC009133.12"; transcript_type "antisense"; transcript_status "KNOWN"; transcript_name "AC009133.12-002"; level 2; tag "basic"; havana_gene "OTTHUMG00000132117.2"; havana_transcript "OTTHUMT00000435586.1";	ENST00000564980.1		Antisense	ENSEMBL				ENST00000300797, ENST00000545521	560	YES	NO	NO	NO
p14681	0.0284673	1.39633	down	-1.37212	-1.60632	-0.960199	-0.808074	-1.47516	-1.2404	p14681	GAAAGTTGCTAGGTTGCCTCATTTGAGACAGCCTGGAATTTTTGAAAAGCGGAAATTAAA	ENST00000421891.2	6	+	114316307	114320962	3	114316307,114316763,114320700,	114316415,114317224,114320962,	ENSG00000228624.2	gene_id "ENSG00000228624.2"; transcript_id "ENST00000421891.2"; gene_type "processed_transcript"; gene_status "NOVEL"; gene_name "RP3-399L15.3"; transcript_type "processed_transcript"; transcript_status "KNOWN"; transcript_name "RP3-399L15.3-010"; level 2; havana_gene "OTTHUMG00000164691.2"; havana_transcript "OTTHUMT00000379763.1";	ENCODE_2614_354		Intergenic	ENSEMBL					831	NO	NO	NO	NO
p28908	0.0284742	1.51611	down	-0.187629	0.123576	0.861293	0.669199	0.346021	0.552598	p28908	AGAGGGAAAAGAGAGAGTTAAAAGAGTCAAAAGGTTTTTGATGCTGGGCTCTGGGCAGTA	BACE1AS	None	None	None	None	None	None	None	BACE1AS	Characteristics "~2 kb; two splice variants were identified for human and mouse BACE1-AS. Transcribed from an intron of the beta-secretase-1 (BACE1) gene in antisense direction it also completely overlapps exon 6 of BACE-1 (Faghihi (2008) - http://www.ncbi.nlm.nih.gov/pubmed/18587408).";Expression "BACE1 and BACE1AS are co-expressed in a wide range of tissues and cell lines in mice and humans. BA…	lncRNAdb_52_807		Antisense	RNAdb					807	YES	NO	NO	NO
p34800_v4	0.0285546	1.65037	down	-2.97476	-3.16396	-2.35856	-1.90989	-2.61282	-2.31471	p34800_v4	AGGAGAACAATGCTAGGCTGAAGAGCTGAGTCCAGCCCTGACTGAAAACTGCGCACCGAC	ENST00000412957.1	2	+	74612650	74620023	3	74612650,74618604,74619115,	74612877,74618742,74620023,	ENSG00000237737.1	gene_id "ENSG00000237737.1"; transcript_id "ENST00000412957.1"; gene_type "processed_transcript"; gene_status "NOVEL"; gene_name "DCTN1-AS1"; transcript_type "processed_transcript"; transcript_status "KNOWN"; transcript_name "DCTN1-AS1-006"; level 2; tag "not_organism_supported"; havana_gene "OTTHUMG00000152826.1"; havana_transcript "OTTHUMT00000328162.1";	ENST00000412957.1	DCTN1-AS1	Antisense	ENSEMBL					1273	YES	NO	NO	NO
p22870	0.0286092	1.28736	up	2.53235	2.37342	1.98728	1.91741	2.26609	2.17393	p22870	AGTTAGTGTGTGAACGAGTGGGCGAGTTAGTGTGAATGAGTGGGCGAGTTACTGTATGAA	TCONS_00010594	5	+	1043538	1045593	2	1043538,1045305,	1044431,1045593,	XLOC_004244	Gene_id=XLOC_004244;Gene_name=linc-SLC6A19-1;Transcript_id=TCONS_00010594;Transcript_name=linc-SLC6A19-1;	XLOC_004244		Intergenic	HumanLincRNACatalog				ENST00000382730, ENST00000296849	1181	NO	NO	NO	NO
p43176_v4	0.0286671	1.36073	down	-0.3805	-0.106819	0.281512	0.403602	-0.0511823	0.109512	p43176_v4	TAAAATAGCCTTCTCATTGGCTGCGGCTTTGGAGGTGGCAGAAATCATACGTTTAATCAC	XR_243371.1	16	-	29228490	29231533	2	29228490,29229748,	29228985,29231533,	none					RefSeq					2280	NO	NO	NO	NO
p4017	0.0286746	1.36955	up	-2.28982	-2.4758	-2.68851	-2.89998	-2.54073	-3.07894	p4017	TGTATCATCTCCTTTTCCTTGCTCCATCCTGCTACCTGAAAAATGGATGTGGTGACAAGC	ENST00000414480.1	13	-	38055603	38058906	4	38055603,38058421,38058606,38058841,	38055864,38058530,38058682,38058906,	ENSG00000230390.1	gene_id "ENSG00000230390.1"; transcript_id "ENST00000414480.1"; gene_type "lincRNA"; gene_status "NOVEL"; gene_name "RP11-14O22.1"; transcript_type "lincRNA"; transcript_status "KNOWN"; transcript_name "RP11-14O22.1-001"; level 2; tag "basic"; havana_gene "OTTHUMG00000016750.1"; havana_transcript "OTTHUMT00000044565.1";	ENCODE_1756_511;TCONS_00021635;XLOC_010570		Intergenic	ENSEMBL					511	NO	NO	NO	YES
p6537	0.0286857	1.58263	down	-1.1982	-1.45964	-0.626273	-0.302916	-1.16633	-0.908002	p6537	GGGAAGGCATTCTAATTGTTTCTGATTTTTAGAGTGGTTCCTGCTAAATCATCATTATCA	ENST00000568107.1	16	+	81416873	81424489	1	81416873,	81424489,	ENSG00000261609.1	gene_id "ENSG00000261609.1"; transcript_id "ENST00000568107.1"; gene_type "lincRNA"; gene_status "NOVEL"; gene_name "MIR4720"; transcript_type "lincRNA"; transcript_status "KNOWN"; transcript_name "MIR4720-001"; level 2; tag "basic"; havana_gene "OTTHUMG00000176271.2"; havana_transcript "OTTHUMT00000431707.2";	ENST00000568107.1	MIR4720	Intergenic	ENSEMBL				ENST00000248272	7616	NO	NO	NO	NO
p18674	0.0287476	1.49521	up	-2.5693	-2.22334	-3.23715	-3.06537	-2.76336	-2.99452	p18674	AACCATTCTGAACCTATCATTCCTGTCTTTCAAATCCTTCCAAGGCATCTTATTATTGAT	TCONS_00020891	12	-	98880771	98885068	2	98880771,98884771,	98880966,98885068,	XLOC_010167	Gene_id=XLOC_010167;Gene_name=linc-CDK17-4;Transcript_id=TCONS_00020891;Transcript_name=linc-CDK17-4;	XLOC_010167		Intergenic	HumanLincRNACatalog					492	NO	NO	NO	NO
p22239	0.0287567	1.40519	up	-2.88102	-2.7629	-3.21493	-3.58107	-2.79137	-3.1116	p22239	AAGTTCTTTGCTTTGTTTCACTCTCTTGCTCTGACACCCTCTCCTAAGTTTCAAGGCTTT	TCONS_00006356	3	+	193796216	193809948	2	193796216,193809295,	193796257,193809948,	XLOC_002975	Gene_id=XLOC_002975;Gene_name=linc-HES1-1;Transcript_id=TCONS_00006356;Transcript_name=linc-HES1-1;	XLOC_002975		Intergenic	HumanLincRNACatalog					694	NO	NO	NO	NO
p19775	0.0288426	1.50295	up	-1.34239	-1.81231	-2.40014	-2.17219	-1.82328	-2.16904	p19775	TCTTGTCTTACACACGGACAGTTGTTTTAAGGAAAAGCCCCTGGTTGGACTTGCAGATTG	TCONS_00023233	15	+	69755445	69857866	6	69755445,69757171,69759768,69760511,69840692,69857532,	69755464,69757230,69759959,69760732,69840966,69857866,	XLOC_011294	Gene_id=XLOC_011294;Gene_name=linc-LRRC49-4;Transcript_id=TCONS_00023233;Transcript_name=linc-LRRC49-4;	XLOC_011294		Intergenic	HumanLincRNACatalog					1098	NO	NO	NO	NO
p34077_v4	0.0288631	1.41108	up	-0.423328	-0.509958	-1.08326	-1.12062	-0.443925	-0.663712	p34077_v4	AGACAGGACCTTTTTCAACTTGACAAATAGATTTCTGAGAGAGCAGACACCATCTTATTT	ENST00000442171.1	1	+	222997225	223010726	3	222997225,223008460,223010337,	222997287,223008557,223010726,	ENSG00000228106.1	gene_id "ENSG00000228106.1"; transcript_id "ENST00000442171.1"; gene_type "processed_transcript"; gene_status "PUTATIVE"; gene_name "RP11-452F19.3"; transcript_type "processed_transcript"; transcript_status "PUTATIVE"; transcript_name "RP11-452F19.3-007"; level 2; havana_gene "OTTHUMG00000037767.3"; havana_transcript "OTTHUMT00000092502.1";	ENCODE_1583_548		Intronic	ENSEMBL					548	NO	NO	NO	YES
p26694	0.0289176	1.65049	down	-1.35946	-1.90262	-1.10255	-0.945511	-2.05202	-1.09736	p26694	GGAAGGCAAATGTGGTAATTTATATCTCTGACAAGGGTGATAGGCCCATTTTATACATGG	HIT000327149	15	-	101456346	101456828	1	101456346,	101456828,	HIX0026794	None	H-InvDB_905_465		Antisense	H-InvDB					482	YES	NO	NO	NO
p9818	0.0289352	1.64247	up	-1.85573	-1.18959	-2.22182	-2.40484	-1.50987	-2.07612	p9818	GGACACTGCTAAGCAAGCTGGGAGCTTTGCCAAGGCCAAAATAAATTAAATTATGGTACG	ENST00000439964.1	2	+	64871745	64873832	2	64871745,64873558,	64872098,64873832,	ENSG00000226756.1	gene_id "ENSG00000226756.1"; transcript_id "ENST00000439964.1"; gene_type "lincRNA"; gene_status "NOVEL"; gene_name "AC007365.3"; transcript_type "lincRNA"; transcript_status "KNOWN"; transcript_name "AC007365.3-001"; level 1; tag "basic"; tag "exp_conf"; havana_gene "OTTHUMG00000152702.1"; havana_transcript "OTTHUMT00000327468.1";	ENST00000439964.1		Intergenic	ENSEMBL	ENST00000439964	ENST00000313349			627	NO	NO	NO	NO
p37499_v4	0.0290596	1.45018	down	-3.18858	-3.08314	-2.25874	-2.70578	-2.87942	-2.57794	p37499_v4	CCTGTATTCCAGAAATTGAAAATGGTTGTTCACTAAAAAGCCTCTTCTTTTCCTGCTTAT	ENST00000610130.1	3	+	179055909	179056371	1	179055909,	179056371,	ENSG00000273190.1	gene_id "ENSG00000273190.1"; transcript_id "ENST00000610130.1"; gene_type "lincRNA"; gene_status "NOVEL"; gene_name "RP11-255C15.4"; transcript_type "lincRNA"; transcript_status "KNOWN"; transcript_name "RP11-255C15.4-001"; level 2; tag "basic"; havana_gene "OTTHUMG00000186058.1"; havana_transcript "OTTHUMT00000472143.1";			Intergenic	ENSEMBL					462	NO	NO	NO	NO
p36930_v4	0.0291914	1.37641	up	-0.914565	-0.600476	-1.2802	-1.33167	-0.712256	-0.998163	p36930_v4	TCTTACCTCAGAGAAGAGAATGTCATGGAGACAAAATGACCTGCTTAGAGTTCTGCACCC	ENST00000608067.1	1	+	110950405	110960935	5	110950405,110954794,110955942,110958630,110960868,	110950576,110954915,110956032,110958810,110960935,	ENSG00000224699.4	gene_id "ENSG00000224699.4"; transcript_id "ENST00000608067.1"; gene_type "antisense"; gene_status "NOVEL"; gene_name "LAMTOR5-AS1"; transcript_type "antisense"; transcript_status "KNOWN"; transcript_name "LAMTOR5-AS1-020"; level 2; tag "basic"; havana_gene "OTTHUMG00000019824.4"; havana_transcript "OTTHUMT00000472662.1";			Antisense	ENSEMBL					629	NO	NO	NO	NO
p6083	0.0291919	1.20602	down	2.624	2.52009	3.00601	2.77357	2.62561	2.80088	p6083	GAGGCTGTGGAGTACCTGGAGAAGGAGGAGAGACGCGAGAGGTCCACGAGGGAGCCCCAT	ENST00000562172.1	16	-	68679282	68680071	2	68679282,68679882,	68679643,68680071,	ENSG00000260577.1	gene_id "ENSG00000260577.1"; transcript_id "ENST00000562172.1"; gene_type "antisense"; gene_status "NOVEL"; gene_name "RP11-615I2.2"; transcript_type "antisense"; transcript_status "KNOWN"; transcript_name "RP11-615I2.2-001"; level 2; tag "basic"; havana_gene "OTTHUMG00000176785.1"; havana_transcript "OTTHUMT00000433757.1";	ENST00000562172.1		Antisense	ENSEMBL					550	YES	NO	NO	NO
p37845_v4	0.0292081	1.30357	up	0.692671	1.08016	0.445414	0.520276	0.863997	0.523751	p37845_v4	AAGAACTCTGAAGCACCTCGACTTTCCACCTGTGAAGATGTGTTCAAATTTGCAACGTGC	ENST00000606558.1	6	+	52442943	52447730	3	52442943,52444172,52447660,	52443191,52444407,52447730,	ENSG00000225791.2	gene_id "ENSG00000225791.2"; transcript_id "ENST00000606558.1"; gene_type "lincRNA"; gene_status "NOVEL"; gene_name "TRAM2-AS1"; transcript_type "lincRNA"; transcript_status "KNOWN"; transcript_name "TRAM2-AS1-002"; level 2; havana_gene "OTTHUMG00000014849.2"; havana_transcript "OTTHUMT00000470518.1";			Intergenic	ENSEMBL					553	NO	NO	NO	NO
p5802	0.0292773	1.45466	down	-1.91614	-1.45455	-1.06548	-0.985176	-1.57503	-1.27304	p5802	GGGCACGTGTGTACCTCGTATATTGTTTTTGTATTTTTCTGCATGTTTGAAATCATTCAT	ENST00000570091.1	16	-	1127721	1128731	1	1127721,	1128731,	ENSG00000261713.1	gene_id "ENSG00000261713.1"; transcript_id "ENST00000570091.1"; gene_type "processed_transcript"; gene_status "NOVEL"; gene_name "SSTR5-AS1"; transcript_type "TEC"; transcript_status "KNOWN"; transcript_name "SSTR5-AS1-002"; level 2; havana_gene "OTTHUMG00000172831.1"; havana_transcript "OTTHUMT00000420787.1";	uc002ckp.1;UCSC_9174_1010	SSTR5-AS1	Intronic	ENSEMBL					1010	NO	NO	NO	NO
p3704	0.0292908	1.33142	up	1.23049	1.18153	0.572399	0.682243	1.00509	0.92357	p3704	GAGTCTGTTTTCTTCATTTCTATTAAACCAAGGTCCTTTTTAAGCAGTCGAATTTCATCC	ENST00000549860.1	12	+	56694495	56708592	2	56694495,56708312,	56694652,56708592,	ENSG00000257303.1	gene_id "ENSG00000257303.1"; transcript_id "ENST00000549860.1"; gene_type "antisense"; gene_status "NOVEL"; gene_name "RP11-977G19.11"; transcript_type "antisense"; transcript_status "KNOWN"; transcript_name "RP11-977G19.11-001"; level 2; tag "basic"; havana_gene "OTTHUMG00000170366.1"; havana_transcript "OTTHUMT00000408702.1";	ENST00000549860.1		Antisense	ENSEMBL			ENST00000351328, ENST00000351328	ENST00000548043	437	YES	NO	NO	NO
p33750	0.0293277	1.31393	up	-0.035017	0.306245	-0.374965	-0.183073	0.173921	-0.178472	p33750	TAGAACTTAAGAATCTGCCTGGTGAGTTCAACTCTGGGAATCAACCAAGCAACAGAGAAA	uc009xny.1	10	-	49278238	49338996	7	49278238,49291846,49294756,49311902,49313199,49315859,49338691,	49278577,49291937,49294908,49312017,49313312,49315957,49338996,	AK309922	proteinID=;alignID=uc009xny.1;kgID=uc009xny.1;mRNA=AK309922;spID=;refseq=;protAcc=;description=Homo sapiens cDNA, FLJ99963.;rfamAcc=;tRnaName=;	UCSC_8267_1213		Intergenic	UCSC					1213	NO	NO	NO	NO
RNA95497|RNS_579_152	0.0293774	1.81149	down	-3.54927	-2.87779	-2.01798	-2.31335	-3.0554	-2.57958	RNA95497|RNS_579_152	GGCAGATGGGCAAAGTCAAGGGCAATGACTGCAATCCCGTTGGGCATCTTCAATGGCACA	RNA95497|RNS_579_152													http://research.imb.uq.edu.au/rnadb/NoncodingRNASearchV2.zip					NA	NO	NO	NO	NO
p28137	0.0294216	1.24454	down	-1.50675	-1.56089	-1.12541	-1.06162	-1.29116	-1.22494	p28137	CCCACCATCACATACGTCCAGTCTTCATGCATTTCCAGACTCTTGGCCACTCTTTTAGAT	int-HOXB13-102	17	+	44159583	44159752	1	44159583,	44159752,	int-HOXB13-102	transcript_type=Intronic Transcripts	int-HOXB13-102		Intronic	HOX Loci		ENST00000262419			170	NO	YES	NO	NO
p37216_v4	0.0295193	1.27808	up	2.06687	1.83797	1.45023	1.68989	1.81866	1.52145	p37216_v4	AGACAATAAGAAGCCCACAGAAGACAGAGAAGGAACAACTAGAGGGAGAAGCCAAGGCAG	ENST00000609751.1	2	-	98089390	98098961	2	98089390,98098879,	98089511,98098961,	ENSG00000230606.6	gene_id "ENSG00000230606.6"; transcript_id "ENST00000609751.1"; gene_type "lincRNA"; gene_status "NOVEL"; gene_name "AC159540.1"; transcript_type "lincRNA"; transcript_status "KNOWN"; transcript_name "AC159540.1-018"; level 2; havana_gene "OTTHUMG00000152989.4"; havana_transcript "OTTHUMT00000472723.1";			Intergenic	ENSEMBL					203	NO	NO	NO	NO
p2301	0.0295195	1.51277	up	-1.21494	-0.843586	-1.7672	-1.43871	-0.764604	-1.40878	p2301	TTGTCCCCAATGATTCCCTTTAAAAATAGGAGCTCCTTCAAGCTCCTGTATCAGCAGTGC	ENST00000532098.1	11	-	58736425	58825923	5	58736425,58818732,58820929,58822767,58825844,	58736546,58818781,58821099,58822919,58825923,	ENSG00000255240.1	gene_id "ENSG00000255240.1"; transcript_id "ENST00000532098.1"; gene_type "processed_transcript"; gene_status "NOVEL"; gene_name "RP11-142C4.6"; transcript_type "processed_transcript"; transcript_status "KNOWN"; transcript_name "RP11-142C4.6-003"; level 2; havana_gene "OTTHUMG00000167434.1"; havana_transcript "OTTHUMT00000394605.1";	ENST00000532098.1		Intergenic	ENSEMBL					571	NO	NO	NO	NO
RNA96135|RNS_1217_68	0.0295518	1.21015	down	-0.029539	-0.0517866	0.347109	0.266984	-0.0607519	0.0693935	RNA96135|RNS_1217_68	TGGCCGCAGGCTGCTCTGTGGCTCACTCGGGGCTGGCCTGACCCACGGCACAAGCGGGGA	RNA96135|RNS_1217_68													http://research.imb.uq.edu.au/rnadb/NoncodingRNASearchV2.zip					NA	NO	NO	NO	NO
p22066	0.0295997	1.35724	up	-1.37522	-1.20186	-1.91022	-1.80399	-1.6458	-1.83069	p22066	TTTCAAACAGGAGAGATTCCAAGAAATGAGGGGGGTACGTTGAAACGATGAAGAAAGGAT	TCONS_00006076	3	+	66024756	66026048	2	66024756,66025726,	66024873,66026048,	XLOC_002690	Gene_id=XLOC_002690;Gene_name=linc-SLC25A26-1;Transcript_id=TCONS_00006076;Transcript_name=linc-SLC25A26-1;	XLOC_002690		Divergent	HumanLincRNACatalog			ENST00000402939		439	NO	NO	NO	NO
p7602	0.0296048	1.37395	up	-1.7176	-1.42062	-1.92339	-2.08807	-1.33189	-1.83364	p7602	CTCCACATTCAGCTTCTGATCTCTTGATAAGAGAGACTAAACCTATGCCTAAACAAAGTA	ENST00000581905.1	18	-	3255435	3261848	3	3255435,3256239,3261607,	3255836,3256320,3261848,	ENSG00000264235.1	gene_id "ENSG00000264235.1"; transcript_id "ENST00000581905.1"; gene_type "antisense"; gene_status "NOVEL"; gene_name "RP13-270P17.1"; transcript_type "antisense"; transcript_status "KNOWN"; transcript_name "RP13-270P17.1-002"; level 2; tag "basic"; havana_gene "OTTHUMG00000178273.2"; havana_transcript "OTTHUMT00000441723.1";	ENST00000581905.1		Antisense	ENSEMBL					723	YES	NO	NO	NO
p33491	0.0296386	1.21981	up	3.64723	3.49556	3.40881	3.29131	3.56772	3.15041	p33491	GAAGAGTAAAGACAAGAGTGTTGGACCAGTATTGCAGTTCTGTAGTATCATTTCTTATAA	ENST00000489336.1	19	+	12098485	12114626	3	12098485,12112588,12114206,	12098638,12112637,12114626,	ENSG00000219665.4	gene_id "ENSG00000219665.4"; transcript_id "ENST00000489336.1"; gene_type "processed_transcript"; gene_status "NOVEL"; gene_name "CTD-2006C1.2"; transcript_type "antisense"; transcript_status "KNOWN"; transcript_name "CTD-2006C1.2-001"; level 2; tag "basic"; havana_gene "OTTHUMG00000156428.2"; havana_transcript "OTTHUMT00000344147.1";	ENST00000489336.1	CTD-2006C1.2	Antisense	ENSEMBL					622	NO	NO	NO	NO
p33346	0.0297398	1.26375	up	0.650435	0.610121	0.18105	0.135862	0.357794	0.28831	p33346	GGATACTAGGAATAAAGAAAGTGATCATTGTCTACGTTGAAAGCATCTGCCGTGTAGAAA	ENST00000507727.1	1	-	95448744	95492759	3	95448744,95449105,95492684,	95448862,95449189,95492759,	ENSG00000250094.1	gene_id "ENSG00000250094.1"; transcript_id "ENST00000507727.1"; gene_type "processed_transcript"; gene_status "NOVEL"; gene_name "RP4-639F20.3"; transcript_type "processed_transcript"; transcript_status "KNOWN"; transcript_name "RP4-639F20.3-001"; level 2; tag "basic"; havana_gene "OTTHUMG00000010782.1"; havana_transcript "OTTHUMT00000029701.1";	ENST00000507727.1		Antisense	ENSEMBL	ENST00000370205				277	YES	NO	NO	NO
p24353	0.0297644	1.26552	up	-2.17052	-2.14637	-2.63601	-2.31428	-2.20929	-2.59507	p24353	AAGGACTCCTTTTGTTGTATTCAACATAAAGCCCCTTTCCCCAAACTCTTACTCTGGTTT	TCONS_00016461	9	-	112937185	112938141	2	112937185,112937945,	112937491,112938141,	XLOC_007827	Gene_id=XLOC_007827;Gene_name=linc-PTPN3-1;Transcript_id=TCONS_00016461;Transcript_name=linc-PTPN3-1;	XLOC_007827		Intergenic	HumanLincRNACatalog				ENST00000374530	502	NO	NO	NO	NO
p6841	0.0299333	1.40838	up	-2.43704	-2.49891	-3.10746	-2.78009	-2.19878	-2.7293	p6841	TCCACTCCAAAAGCCACCCACTCTAGAAGAGGAGGCTGCCAGGAATAAAATGTAATTTTT	ENST00000598934.1	17	-	41373449	41376487	3	41373449,41375578,41376377,	41373617,41375637,41376487,	ENSG00000236383.2	gene_id "ENSG00000236383.2"; transcript_id "ENST00000598934.1"; gene_type "processed_transcript"; gene_status "NOVEL"; gene_name "LINC00854"; transcript_type "antisense"; transcript_status "KNOWN"; transcript_name "LINC00854-009"; level 2; tag "RNA_Seq_supported_only"; tag "basic"; havana_gene "OTTHUMG00000132641.2"; havana_transcript "OTTHUMT00000462194.1";	ENST00000598934.1	LINC00854	Antisense	ENSEMBL				ENST00000331615, ENST00000422280, ENST00000541594	337	NO	NO	NO	NO
p30148	0.0301472	1.24868	up	0.14304	0.111241	-0.265738	0.0202947	0.251943	-0.209557	p30148	TGTGCTCCAGGAACCTACGCACTATATATATAAATAAAGCTTAAGTAAACATCACTGCAA	NR_024153.1	7	-	130628918	130791789	3	130628918,130668811,130791501,	130630594,130668868,130791789,	FLJ43663	ID=rna17565;Name=NR_024153.1;Parent=gene14710;Dbxref=GeneID:378805,Genbank:NR_024153.1;gbkey=misc_RNA;product=uncharacterized LOC378805%2C transcript variant 2;transcript_id=NR_024153.1|ID=gene14710;Name=FLJ43663;Dbxref=GeneID:378805;description=uncharacterized LOC378805;gbkey=Gene;gene=FLJ43663	UCSC:uc011kpk.2		Intergenic	RefSeq					2021	NO	NO	NO	NO
p36092_v4	0.0301995	1.42547	down	0.259235	0.231981	0.939738	0.874064	0.233155	0.444878	p36092_v4	ACGACTTTTTTTAAAAAGCCACCTCCTCATGGGTGTCCACTTTTTTCTAGTTCCTCAGCT	TCONS_00008904	4	+	152588606	152591639	2	152588606,152591102,	152590955,152591639,	XLOC_003734	Gene_id=XLOC_003734;Gene_name=linc-ARFIP1-8;Transcript_id=TCONS_00008904;Transcript_name=linc-ARFIP1-8;	XLOC_003734		Divergent	HumanLincRNACatalog				ENST00000505231, ENST00000505231, ENST00000505231	2886	NO	NO	NO	NO
p20388	0.0302025	1.27618	up	-1.7881	-1.78236	-1.89962	-2.21161	-1.66017	-2.17491	p20388	TTCCTCCACGGAAGACAGGAGCATAAATGACTGGAAGAGCGGAGAGCTGGATGGAGTATG	TCONS_00026675	18	-	11447747	11490670	2	11447747,11490465,	11447989,11490670,	XLOC_012769	Gene_id=XLOC_012769;Gene_name=linc-FAM38B-2;Transcript_id=TCONS_00026675;Transcript_name=linc-FAM38B-2;	XLOC_012769		Intergenic	HumanLincRNACatalog					447	NO	NO	NO	NO
p14495	0.030304	1.21689	down	3.06083	3.1269	3.44143	3.40449	2.99986	3.19128	p14495	GCTTGTGATTGTGAATGACTTTGTTGTTTGCTTCTTGTGATTTTCAGTTTCCTATAATGC	ENST00000567732.1	6	+	26527290	26527632	1	26527290,	26527632,	ENSG00000261353.1	gene_id "ENSG00000261353.1"; transcript_id "ENST00000567732.1"; gene_type "lincRNA"; gene_status "NOVEL"; gene_name "CTA-14H9.5"; transcript_type "lincRNA"; transcript_status "KNOWN"; transcript_name "CTA-14H9.5-001"; level 2; tag "basic"; havana_gene "OTTHUMG00000175905.1"; havana_transcript "OTTHUMT00000431258.1";	ENST00000567732.1	CTA-14H9.5	Intergenic	ENSEMBL					342	NO	NO	NO	NO
p3200	0.0303052	1.59157	down	-2.80337	-2.79276	-2.42119	-1.82947	-2.55825	-1.89235	p3200	CTCCAAAGCGAGATGTGCCTGAGACAGGTTTGACCAGGCAACTGAAAAGACATCCCTAAG	ENST00000504278.1	12	-	54515059	54519678	2	54515059,54519543,	54515231,54519678,	ENSG00000250432.1	gene_id "ENSG00000250432.1"; transcript_id "ENST00000504278.1"; gene_type "processed_transcript"; gene_status "NOVEL"; gene_name "RP11-834C11.5"; transcript_type "lincRNA"; transcript_status "KNOWN"; transcript_name "RP11-834C11.5-004"; level 1; tag "exp_conf"; havana_gene "OTTHUMG00000160026.1"; havana_transcript "OTTHUMT00000358942.1";	ENST00000504278.1		Intergenic	ENSEMBL					307	NO	NO	NO	NO
p37417_v4	0.0303089	1.35535	up	-2.03018	-2.14236	-2.54424	-2.71279	-2.44325	-2.67475	p37417_v4	CTGAAGATCTCTAATTCTGTCAAGGCGAGAGCGCTCCAACACGTGTTCATCGGCTGTTGC	ENST00000607782.1	3	+	57583522	57586654	3	57583522,57585785,57586469,	57583778,57585896,57586654,	ENSG00000272146.1	gene_id "ENSG00000272146.1"; transcript_id "ENST00000607782.1"; gene_type "antisense"; gene_status "NOVEL"; gene_name "RP11-755B10.4"; transcript_type "antisense"; transcript_status "KNOWN"; transcript_name "RP11-755B10.4-002"; level 2; tag "basic"; havana_gene "OTTHUMG00000185640.1"; havana_transcript "OTTHUMT00000470905.1";			Antisense	ENSEMBL					552	NO	NO	NO	NO
p3075	0.0303916	1.20975	up	-2.07535	-2.11512	-2.52825	-2.40382	-2.30507	-2.38758	p3075	CCACGAACGTTAGGTAAGGATTAGAGAAGAAACCCAGAGTGGCTGTGAGTCAAGAAAAGA	ENST00000538416.1	12	-	10366759	10367360	2	10366759,10367240,	10366968,10367360,	ENSG00000255958.1	gene_id "ENSG00000255958.1"; transcript_id "ENST00000538416.1"; gene_type "antisense"; gene_status "NOVEL"; gene_name "RP11-656E20.5"; transcript_type "antisense"; transcript_status "KNOWN"; transcript_name "RP11-656E20.5-001"; level 2; tag "basic"; havana_gene "OTTHUMG00000168529.1"; havana_transcript "OTTHUMT00000400106.1";	ENST00000538416.1		Antisense	ENSEMBL					329	NO	NO	NO	NO
p4672	0.0304851	1.23816	up	-2.68729	-2.95474	-3.14382	-3.18854	-2.78123	-3.01549	p4672	CAAAATATTCTCCTTTCTCTCCCTGTAAGGGGAATTTGAAAATCGGATTTACTGGTTAAA	ENST00000557546.1	14	-	101142266	101146221	2	101142266,101146118,	101142885,101146221,	ENSG00000258717.1	gene_id "ENSG00000258717.1"; transcript_id "ENST00000557546.1"; gene_type "lincRNA"; gene_status "NOVEL"; gene_name "RP11-566J3.2"; transcript_type "lincRNA"; transcript_status "KNOWN"; transcript_name "RP11-566J3.2-001"; level 2; tag "basic"; havana_gene "OTTHUMG00000171593.1"; havana_transcript "OTTHUMT00000414346.1";	ENST00000557546.1		Intergenic	ENSEMBL					722	NO	NO	NO	NO
p34923_v4	0.0305274	1.6129	up	-0.9323	-1.11963	-2.065	-1.91521	-1.34836	-1.48907	p34923_v4	TGAGGCCAAAGAATCTTTTTCTTGCACTTGGTTGTCCCAGCATCAGCTATTGAGGCTGAT	ENST00000428689.1	21	+	19165804	19183162	2	19165804,19182811,	19165875,19183162,	ENSG00000244676.1	gene_id "ENSG00000244676.1"; transcript_id "ENST00000428689.1"; gene_type "processed_transcript"; gene_status "PUTATIVE"; gene_name "AL109761.5"; transcript_type "processed_transcript"; transcript_status "PUTATIVE"; transcript_name "AL109761.5-001"; level 1; tag "basic"; tag "exp_conf"; havana_gene "OTTHUMG00000074504.1"; havana_transcript "OTTHUMT00000158202.1";	ENST00000428689.1	AL109761.5	Antisense	ENSEMBL					422	YES	NO	NO	NO
p8583	0.0305386	1.24238	down	3.29429	3.17922	3.64647	3.65751	3.27785	3.38672	p8583	TCTTCTTGCCTGCCTGCAACTTGCGCTTGGTCTGGCCATTTTCATCCTGGGTGGTTAGGG	ENST00000601084.1	19	+	15509378	15511152	2	15509378,15511105,	15510221,15511152,	ENSG00000269589.1	gene_id "ENSG00000269589.1"; transcript_id "ENST00000601084.1"; gene_type "antisense"; gene_status "NOVEL"; gene_name "AC006128.2"; transcript_type "antisense"; transcript_status "KNOWN"; transcript_name "AC006128.2-002"; level 2; tag "non_canonical_U12"; tag "basic"; havana_gene "OTTHUMG00000182477.1"; havana_transcript "OTTHUMT00000461588.1";	ENST00000601084.1		Antisense	ENSEMBL					890	YES	NO	NO	NO
p7346	0.0305691	1.23984	up	-2.80207	-2.86562	-3.18904	-2.98492	-2.62246	-3.04663	p7346	TTGTTTAACTTTTCGTGTTAGCGAAATTCACAAATTTGACCAAGGAACCGGAGCGCGGCC	ENST00000563897.1	17	+	36858704	36861000	1	36858704,	36861000,	ENSG00000261005.1	gene_id "ENSG00000261005.1"; transcript_id "ENST00000563897.1"; gene_type "lincRNA"; gene_status "NOVEL"; gene_name "CTB-58E17.1"; transcript_type "lincRNA"; transcript_status "KNOWN"; transcript_name "CTB-58E17.1-001"; level 2; tag "basic"; havana_gene "OTTHUMG00000176036.1"; havana_transcript "OTTHUMT00000431409.1";	ENST00000563897.1	CTB-58E17.1	Intergenic	ENSEMBL				ENST00000378137, ENST00000325718	2296	NO	NO	NO	NO
p33939	0.030609	1.24968	down	5.02776	4.80545	5.198	5.09287	4.74111	5.24811	p33939	GGCCCGAAGAAAAAGAACCTGAAAAAGTAAATCCACAGATTTCTGATGAAAAAGACGAGG	LIT3528	None	None	None	None	None	None	None	LIT3528	Accession=AY927518;Description=Homo sapiens mRNA sequence	LIT3528		Antisense	RNAdb					342	YES	NO	NO	NO
p10483	0.0306531	1.31249	down	-1.32387	-1.26039	-0.826216	-1.16079	-1.46939	-0.889714	p10483	ACTGGGGAGAAATCGGCGTCATTCACTGTAGCATTGCTTTGCGTTAAAGAGAATTCTAAG	ENST00000601795.1	20	-	57408863	57411584	2	57408863,57411291,	57409723,57411584,	ENSG00000268333.1	gene_id "ENSG00000268333.1"; transcript_id "ENST00000601795.1"; gene_type "processed_transcript"; gene_status "PUTATIVE"; gene_name "RP4-806M20.3"; transcript_type "processed_transcript"; transcript_status "PUTATIVE"; transcript_name "RP4-806M20.3-001"; level 2; tag "basic"; havana_gene "OTTHUMG00000183176.1"; havana_transcript "OTTHUMT00000465470.1";	ENST00000601795.1		Intergenic	ENSEMBL				ENST00000453292	1153	NO	NO	NO	NO
p44250_v4	0.0306678	1.32212	up	2.53832	2.39576	1.89041	2.02375	2.4738	2.28514	p44250_v4	AGAAGACAATGTCCCTATTCACACACTCTTTCTGCTTTTCTGTGGGCAGGAACATGGAAG	uc031sxy.1	7	-	74299872	74306731	6	74299872,74300539,74301136,74303803,74304432,74306508,	74300329,74300638,74301260,74303920,74304518,74306731,	STAG3L2	AK309007	Homo sapiens stromal antigen 3-like 2 (STAG3L2), non-coding RNA.			UCSC					1106	NO	NO	NO	NO
p41439_v4	0.0306686	1.28393	up	-2.26557	-2.37368	-2.72929	-2.89269	-2.47476	-2.57374	p41439_v4	GTCTGTTATCACAGTCTCGCTCTCTGTAATAAGCAGGTTAATAAGGTAATAAGGAGGTTA	XR_428268.1	7	-	149584266	149585916	2	149584266,149585878,	149584699,149585916,	none					RefSeq					471	NO	NO	NO	NO
RNA33495|snoRNA_scaRNA_91_133	0.0306956	1.29893	up	-1.21419	-1.18165	-1.59405	-1.39805	-0.903385	-1.4391	RNA33495|snoRNA_scaRNA_91_133	GCAGTCTTCCCTTTAGAATGACTGATGGTATGCTAAGGTTTTTCATAGCATATCATTATT	RNA33495|snoRNA_scaRNA_91_133													ftp://ftp.ensembl.org/pub/current/fasta/homo_sapiens/ncrna/Homo_sapiens.GRCh37.61.ncrna.fa.gz					NA	NO	NO	NO	NO
p38575_v4	0.0309385	1.3038	up	-2.33516	-2.30223	-2.58966	-2.74779	-2.04683	-2.49494	p38575_v4	TGTTTTTCCAGGCAGAAGAAGCAGAGTGAAGAGAGGACATTCCAAATAAAATGAATGCTG	ENST00000438327.2	13	+	78605070	78627730	4	78605070,78605997,78611330,78627612,	78605132,78606119,78611385,78627730,	ENSG00000229249.2	gene_id "ENSG00000229249.2"; transcript_id "ENST00000438327.2"; gene_type "lincRNA"; gene_status "NOVEL"; gene_name "LINC00446"; transcript_type "lincRNA"; transcript_status "KNOWN"; transcript_name "LINC00446-001"; level 2; havana_gene "OTTHUMG00000017115.2"; havana_transcript "OTTHUMT00000045355.2";			Intergenic	ENSEMBL					357	NO	NO	NO	YES
p24509	0.031031	1.22806	up	-1.6964	-1.79391	-1.9632	-1.94497	-1.48646	-1.95775	p24509	TCAGTTAAAAGGATTGTGTGGAAGGAAGGATAAAAGGCTCTTGCACGCAGACCAGCTATT	TCONS_00016111	9	+	107854175	107881755	2	107854175,107881011,	107854269,107881755,	XLOC_007499	Gene_id=XLOC_007499;Gene_name=linc-SLC44A1-1;Transcript_id=TCONS_00016111;Transcript_name=linc-SLC44A1-1;	XLOC_007499		Intergenic	HumanLincRNACatalog					838	NO	NO	NO	NO
p19130	0.0310696	1.35465	up	-0.309911	-0.0178223	-0.813617	-0.577375	-0.212207	-0.462716	p19130	TGAGCTGGATTTTCTGTTTCTAACACATGTCAGCATCTTCACGGTAAATCTAAGAAAAAA	TCONS_00022125	13	-	113341523	113343757	2	113341523,113343093,	113342969,113343757,	XLOC_010734	Gene_id=XLOC_010734;Gene_name=linc-TUBGCP3-2;Transcript_id=TCONS_00022125;Transcript_name=linc-TUBGCP3-2;	XLOC_010734		Divergent	HumanLincRNACatalog			ENST00000487903	ENST00000356049	2110	NO	NO	NO	NO
p33371	0.0311502	1.34695	down	1.88361	1.74838	2.01178	2.40402	1.6567	2.16198	p33371	AGCTTTTAAAAAGGAGCATCTCAGAATAAGATGGTGGTACAATTTGCTTATTGAGAAAGG	ENST00000435317.2	10	-	75432879	75435692	2	75432879,75435600,	75433295,75435692,	ENSG00000251582.1	gene_id "ENSG00000251582.1"; transcript_id "ENST00000435317.2"; gene_type "processed_transcript"; gene_status "PUTATIVE"; gene_name "RP11-464F9.9"; transcript_type "processed_transcript"; transcript_status "PUTATIVE"; transcript_name "RP11-464F9.9-001"; level 2; tag "basic"; havana_gene "OTTHUMG00000018482.1"; havana_transcript "OTTHUMT00000048688.1";	ENST00000435317.2		Antisense	ENSEMBL	ENST00000399449				508	YES	NO	NO	NO
p18799	0.031156	1.39614	up	-1.69338	-2.00621	-2.48033	-2.39052	-1.82125	-2.09433	p18799	AATGCTCTCTTCTGCTGAGAACAACTGCCAGAGGACTCAACTGAGCACCTTTAACCATTA	TCONS_00020346	12	+	16573560	16600358	2	16573560,16599970,	16573748,16600358,	XLOC_009677	Gene_id=XLOC_009677;Gene_name=linc-PIK3C2G-2;Transcript_id=TCONS_00020346;Transcript_name=linc-PIK3C2G-2;	XLOC_009677		Intergenic	HumanLincRNACatalog					576	NO	NO	NO	NO
p5115	0.0311844	1.2595	up	-0.75744	-0.794097	-0.999038	-1.03885	-0.474461	-0.986658	p5115	AAGGAAAAGGAAAAGGAAAGGTTGAAACACAGCTCCTTCAGGGCTTTGCTTCTTACCTGG	ENST00000560769.1	15	-	39885780	39886432	2	39885780,39886255,	39885884,39886432,	ENSG00000259279.1	gene_id "ENSG00000259279.1"; transcript_id "ENST00000560769.1"; gene_type "antisense"; gene_status "NOVEL"; gene_name "CTD-2033D15.1"; transcript_type "antisense"; transcript_status "KNOWN"; transcript_name "CTD-2033D15.1-001"; level 2; tag "basic"; havana_gene "OTTHUMG00000172463.1"; havana_transcript "OTTHUMT00000418667.1";	ENST00000560769.1	CTD-2033D15.1	Antisense	ENSEMBL				ENST00000350221	281	YES	NO	NO	NO
p10399	0.0312238	1.32141	up	-2.91385	-2.74877	-3.31949	-3.00397	-2.62609	-3.17149	p10399	GAGGAAAAAGAATGGGAGGGAATCATGTGTATAATGTTGTTAAGGCAAAGATTCACAACC	ENST00000416563.1	20	-	26113522	26114834	2	26113522,26114674,	26113633,26114834,	ENSG00000230440.1	gene_id "ENSG00000230440.1"; transcript_id "ENST00000416563.1"; gene_type "lincRNA"; gene_status "NOVEL"; gene_name "RP13-329D4.3"; transcript_type "lincRNA"; transcript_status "KNOWN"; transcript_name "RP13-329D4.3-001"; level 2; tag "dotter_confirmed"; tag "low_sequence_quality"; tag "basic"; havana_gene "OTTHUMG00000032148.1"; havana_transcript "OTTHUMT00000078482.1";	ENCODE_2846_271;TCONS_00028034;XLOC_013713		Intergenic	ENSEMBL					271	NO	NO	NO	YES
p35722_v4	0.0312825	1.60911	down	2.91889	2.87632	3.83122	3.65523	2.77493	3.14249	p35722_v4	CCAAGGAACATCTCATGAATTTCAAATCGGGACCCCACTGGAAATCGGACTGTCCAACCC	TCONS_00022381	14	-	92511119	92516880	4	92511119,92514239,92515946,92516684,	92511302,92514433,92516158,92516880,	XLOC_011104	Gene_id=XLOC_011104;Gene_name=linc-TRIP11-1;Transcript_id=TCONS_00022381;Transcript_name=linc-TRIP11-1;	XLOC_011104		Intergenic	HumanLincRNACatalog					785	NO	NO	NO	NO
p18211	0.0312953	1.52114	down	-1.20033	-1.14588	-0.239247	-0.387524	-0.767013	-0.671002	p18211	TGTTTCCTACATCTCATTCAGGCATTAGTTTCAAGTTCCATTTTCCCCCAGCACCGTGTG	TCONS_00018337	10	+	114578563	114590547	2	114578563,114590540,	114587349,114590547,	XLOC_008617	Gene_id=XLOC_008617;Gene_name=linc-TCF7L2-3;Transcript_id=TCONS_00018337;Transcript_name=linc-TCF7L2-3;	XLOC_008617		Divergent	HumanLincRNACatalog				ENST00000393077, ENST00000393077	8793	NO	NO	NO	NO
RNA95629|RNS_711_134	0.0313783	1.36559	up	-1.84138	-1.82292	-2.23799	-2.17503	-1.4515	-2.05137	RNA95629|RNS_711_134	TTGCCTTCTTGCTTCAGACTGGCTGGCACCGGAAGACCCTTTCCTGACAGGCAGTTGGAA	RNA95629|RNS_711_134													http://research.imb.uq.edu.au/rnadb/NoncodingRNASearchV2.zip					NA	NO	NO	NO	NO
p26499	0.031553	1.2498	up	1.68245	1.46967	1.13519	1.2594	1.37146	1.16387	p26499	GAAAATTGAGAGAACTTGCGATCCATGGTCTTGGTCTTCCATAAAGGGGAACTGGGACAT	uc022bjy.1	9	-	95080899	95087876	8	95080899,95081502,95082224,95083949,95085517,95085722,95086304,95087587,	95080968,95081638,95082661,95084028,95085633,95085785,95086491,95087876,	NOL8	proteinID=;alignID=uc022bjy.1;kgID=uc022bjy.1;mRNA=BC008491;spID=;refseq=;protAcc=;description=Homo sapiens nucleolar protein 8 (NOL8), transcript variant 2, non-coding RNA.;rfamAcc=;tRnaName=;	uc022bjy.1		Antisense	UCSC					1376	YES	NO	NO	NO
p27293	0.031649	1.36414	up	3.12867	3.24865	2.47955	2.74759	2.86648	2.67269	p27293	ACAACAGCCAGACCAAAAATAAAAAGTTAGACAATTGTATTCCCAAGAAGGTACGGGCTG	uc.420+	17	+	62496770	62497003	1	62496770,	62497003,	uc.420+	uc.420+	UCRs_279_233		Antisense	UCR				ENST00000556440, ENST00000539111, ENST00000556440	233	YES	NO	NO	NO
p12886	0.031659	1.2559	up	1.06247	0.911962	0.721671	0.47785	0.987199	0.775939	p12886	ATCCCTGTCCTCTGTCTCTGGAACTCCAGTTGCTAATTAAAACTTCTGCATAGGTCGCTT	ENST00000504882.1	4	+	135680553	135738444	5	135680553,135701410,135710385,135737111,135738366,	135680662,135701532,135710498,135737178,135738444,	ENSG00000249000.1	gene_id "ENSG00000249000.1"; transcript_id "ENST00000504882.1"; gene_type "lincRNA"; gene_status "NOVEL"; gene_name "CTD-2012I17.1"; transcript_type "lincRNA"; transcript_status "KNOWN"; transcript_name "CTD-2012I17.1-001"; level 2; tag "basic"; havana_gene "OTTHUMG00000161215.1"; havana_transcript "OTTHUMT00000364193.1";	TCONS_00007628;XLOC_003695	CTD-2012I17.1	Intergenic	ENSEMBL					489	NO	NO	NO	NO
p3197	0.0316702	1.22899	up	-2.14951	-2.37177	-2.47038	-2.46858	-2.0861	-2.56085	p3197	GGGACGCCTTAACCAGCCCCTCTCAGTTGCAGATAACCCAATGAATGAAAGTGCAAATTC	ENST00000513533.1	12	-	54388991	54390569	3	54388991,54389616,54390453,	54389302,54389693,54390569,	ENSG00000250133.1	gene_id "ENSG00000250133.1"; transcript_id "ENST00000513533.1"; gene_type "antisense"; gene_status "NOVEL"; gene_name "HOXC-AS2"; transcript_type "antisense"; transcript_status "KNOWN"; transcript_name "HOXC-AS2-001"; level 1; tag "basic"; tag "exp_conf"; havana_gene "OTTHUMG00000160030.1"; havana_transcript "OTTHUMT00000358951.1";	ENST00000513533.1	HOXC-AS2	Antisense	ENSEMBL				ENST00000511575	504	NO	NO	NO	NO
p36339_v4	0.0316876	1.28253	up	-1.86482	-2.00873	-2.4948	-2.34184	-2.05036	-2.16426	p36339_v4	TAGGACCAGAGAAGTAGTGTTGGAAGTGAGCATTTCTAGGTGCAGACGAGGCATTTGGGG	NR_047004.1	13	-	91779866	91863952	4	91779866,91783476,91846267,91863883,	91780112,91783661,91846334,91863952,	LINC00379	ID=rna28715;Name=NR_047004.1;Parent=gene24128;Dbxref=GeneID:100874150,Genbank:NR_047004.1,HGNC:42705;gbkey=misc_RNA;product=long intergenic non-protein coding RNA 379;transcript_id=NR_047004.1|ID=gene24128;Name=LINC00379;Dbxref=GeneID:100874150,HGNC:42705;description=long intergenic non-protein coding RNA 379;gbkey=Gene;gene=LINC00379	NR_047004.1		Intergenic	RefSeq					567	NO	NO	NO	NO
p11534	0.0318118	1.3889	up	1.053	1.50516	0.662757	0.793574	1.15146	0.831455	p11534	GGAGACAGTCAATAAGAGAAAATCGTAAATACAGATGGTATTCTAAATCTAGCATGCATG	ENST00000597953.1	3	-	142719748	142720309	1	142719748,	142720309,	ENSG00000268129.1	gene_id "ENSG00000268129.1"; transcript_id "ENST00000597953.1"; gene_type "lincRNA"; gene_status "NOVEL"; gene_name "RP11-91G21.1"; transcript_type "lincRNA"; transcript_status "KNOWN"; transcript_name "RP11-91G21.1-001"; level 2; tag "basic"; havana_gene "OTTHUMG00000182515.1"; havana_transcript "OTTHUMT00000461809.1";	NR_034032;RefSeq_3189_623;ASO3744;asoverlaps_919_584		Intergenic	ENSEMBL			ENST00000473835		561	NO	NO	NO	NO
p15824	0.0318779	1.50866	up	0.591798	0.188151	-0.214197	-0.504554	0.218978	-0.0621308	p15824	GACAGTACAGATGACCTATAAACTGGTTAAATAGCCCTATTACAATTGAAATTGGGTCAA	ENST00000524003.1	8	-	92080138	92082417	2	92080138,92082158,	92082050,92082417,	ENSG00000253738.1	gene_id "ENSG00000253738.1"; transcript_id "ENST00000524003.1"; gene_type "antisense"; gene_status "NOVEL"; gene_name "GS1-251I9.4"; transcript_type "antisense"; transcript_status "KNOWN"; transcript_name "GS1-251I9.4-001"; level 1; tag "basic"; tag "exp_conf"; havana_gene "OTTHUMG00000164022.1"; havana_transcript "OTTHUMT00000376787.1";	ENST00000524003.1	GS1-251I9.4	Antisense	ENSEMBL	ENST00000522817		ENST00000524027, ENST00000285420		2171	NO	NO	NO	NO
p22664	0.0319495	1.55695	up	2.09732	1.45666	1.06805	1.06447	1.56756	1.07284	p22664	TTCACACACTAACTTGCCCACTCGTTCACACACTAACTTGCCCACTCGTTCACAAACTCA	TCONS_00010875	5	-	1043538	1044648	2	1043538,1044567,	1044355,1044648,	XLOC_004700	Gene_id=XLOC_004700;Gene_name=linc-BRD9-1;Transcript_id=TCONS_00010875;Transcript_name=linc-BRD9-1;	XLOC_004700		Intergenic	HumanLincRNACatalog				ENST00000382730, ENST00000296849	898	NO	NO	NO	NO
p35188_v4	0.0319832	1.22115	up	6.08812	5.87468	5.77545	5.77727	6.1626	5.70797	p35188_v4	GAGAGCGGAGGAGGCGCAGGCGCAGCACAGTTTAAACTTGATTTTGTGAGGGGACGAACA	ENST00000501869.2	5	+	87564754	87732501	4	87564754,87566342,87705889,87732089,	87564844,87566402,87706011,87732501,	ENSG00000247828.2	gene_id "ENSG00000247828.2"; transcript_id "ENST00000501869.2"; gene_type "processed_transcript"; gene_status "NOVEL"; gene_name "TMEM161B-AS1"; transcript_type "processed_transcript"; transcript_status "KNOWN"; transcript_name "TMEM161B-AS1-003"; level 2; havana_gene "OTTHUMG00000162704.3"; havana_transcript "OTTHUMT00000370018.1";	TCONS_00009444;XLOC_004456;TCONS_00009445;XLOC_004456;TCONS_00009446;XLOC_004459	TMEM161B-AS1	Divergent	ENSEMBL			ENST00000296595		684	NO	NO	NO	NO
p33480	0.0319859	1.29224	up	-1.32063	-0.937134	-1.55447	-1.48581	-1.1282	-1.45531	p33480	GGAGCAAGGAAGAAAACCTTTGACCATGAAGAGAAATGAGATGATAGCCAAACCCTCAGG	ENST00000595094.1	19	-	20736597	20844389	5	20736597,20763012,20828489,20829084,20844249,	20736641,20763127,20828585,20829211,20844389,	ENSG00000269110.1	gene_id "ENSG00000269110.1"; transcript_id "ENST00000595094.1"; gene_type "lincRNA"; gene_status "NOVEL"; gene_name "CTC-513N18.7"; transcript_type "lincRNA"; transcript_status "KNOWN"; transcript_name "CTC-513N18.7-001"; level 2; tag "NMD_likely_if_extended"; tag "basic"; tag "readthrough_transcript"; havana_gene "OTTHUMG00000182684.1"; havana_transcript "OTTHUMT00000463078.1";	ENST00000595094.1	CTC-513N18.7	Intergenic	ENSEMBL					522	YES	NO	NO	NO
p27066	0.0321485	1.32051	up	0.0490081	-0.0709919	-0.186797	-0.319385	0.255142	-0.463946	p27066	AGGATCTTGAAGGCTAACTGCAAGGAACTGTGCACACTGGAACTCAGTTGTAGATTTTTT	uc.313-	10	-	121340173	121340404	1	121340173,	121340404,	uc.313-	uc.313-	uc.313-		Intronic	UCR				ENST00000369086	231	NO	NO	NO	NO
p15259	0.0321918	2.46372	up	-2.41257	-3.37511	-4.69408	-4.32417	-3.70001	-4.37195	p15259	AAATAGTTCTTAACCACTGATCTCCTCCCTCAGGGAAGGGAATTCTTTCCACAGTTGCTA	ENST00000439446.1	7	+	20259061	20261323	2	20259061,20260965,	20259379,20261323,	ENSG00000233834.2	gene_id "ENSG00000233834.2"; transcript_id "ENST00000439446.1"; gene_type "processed_transcript"; gene_status "NOVEL"; gene_name "AC005083.1"; transcript_type "retained_intron"; transcript_status "KNOWN"; transcript_name "AC005083.1-005"; level 2; havana_gene "OTTHUMG00000152503.1"; havana_transcript "OTTHUMT00000326482.1";	ENST00000439446.1		Intergenic	ENSEMBL					676	NO	NO	NO	NO
p27929	0.0322048	1.30755	up	-1.77988	-1.90627	-2.20511	-2.32115	-1.66628	-1.98677	p27929	GTGTGTGTTAGGTACATGAGTGAGTCTTGGAAAAAATTAAGATATGTGAGTCAGAACAAT	nc-7-52	7	+	26902176	26902325	1	26902176,	26902325,	nc-7-52	transcript_type=TAR Transcripts	nc-7-52		Intronic	HOX Loci		ENST00000345317			150	NO	YES	NO	NO
p8114	0.0322228	1.29152	down	3.54414	3.24953	3.8402	3.59957	3.33226	3.79338	p8114	ACAGAGGTTTTATTGCGTTTGGTCCACAGTCGTATTTCACATTATCTCACGGAGCAGGTC	ENST00000585757.1	19	-	1038725	1039063	1	1038725,	1039063,	ENSG00000267020.1	gene_id "ENSG00000267020.1"; transcript_id "ENST00000585757.1"; gene_type "antisense"; gene_status "NOVEL"; gene_name "AC011558.5"; transcript_type "antisense"; transcript_status "KNOWN"; transcript_name "AC011558.5-001"; level 2; tag "basic"; havana_gene "OTTHUMG00000181870.1"; havana_transcript "OTTHUMT00000458023.1";	ENST00000585757.1		Antisense	ENSEMBL				ENST00000435683	338	YES	NO	NO	NO
p1739	0.0322566	1.47385	down	-2.14858	-2.13453	-1.30105	-1.82672	-1.93721	-1.41376	p1739	CTTCTGCCCATTAGACTGTAACCTTGTTTAGGGAAAGACCTGTGTCTTACTCATCTGTGA	ENST00000420367.1	10	-	112629625	112631991	2	112629625,112631784,	112630196,112631991,	ENSG00000203497.2	gene_id "ENSG00000203497.2"; transcript_id "ENST00000420367.1"; gene_type "antisense"; gene_status "NOVEL"; gene_name "RP11-313D6.4"; transcript_type "antisense"; transcript_status "KNOWN"; transcript_name "RP11-313D6.4-001"; level 1; tag "basic"; tag "exp_conf"; havana_gene "OTTHUMG00000019045.1"; havana_transcript "OTTHUMT00000050346.1";	ENST00000420367.1		Antisense	ENSEMBL					778	YES	NO	NO	NO
p21479	0.0324773	1.50279	up	-0.184529	-0.113344	-0.694049	-1.13666	-0.473667	-0.703769	p21479	GTGTGAGTTTCTACAGAGCAGAAGCCAAAAATATATGTTATCTAACTAGGTCCTATTTAC	TCONS_00027855	20	-	61726844	61733671	2	61726844,61733466,	61727535,61733671,	XLOC_013841	Gene_id=XLOC_013841;Gene_name=linc-BHLHE23-3;Transcript_id=TCONS_00027855;Transcript_name=linc-BHLHE23-3;	LIT3339;CombinedLit_236_773;HAR1B|NR_003245.1;lncRNAdb_50_896;XLOC_013841		Intergenic	HumanLincRNACatalog					896	NO	NO	NO	NO
p29154	0.0326075	1.33517	down	-0.50157	-0.191471	0.0150084	0.278704	-0.205049	0.059275	p29154	GGCAGTGTATTTGTAATGGTACATAAAATGACGTCTGCTTTATAAGCATTCTCATTCCTA	ENST00000329244.5	16	+	72909	75123	3	72909,73221,74245,	73085,73247,75123,	ENSG00000231439.3	gene_id "ENSG00000231439.3"; transcript_id "ENST00000329244.5"; gene_type "antisense"; gene_status "NOVEL"; gene_name "WASIR2"; transcript_type "antisense"; transcript_status "KNOWN"; transcript_name "WASIR2-201"; level 3; tag "basic"; havana_gene "OTTHUMG00000060721.1";	TCONS_00024242;XLOC_011617	WASIR2	Antisense	ENSEMBL					1080	NO	NO	NO	NO
p8577	0.0326671	1.33055	down	1.52323	1.54237	2.13529	1.70202	1.54026	2.00462	p8577	GGTGAAGAGATAGGCCATGACCACCGACTCCTTGTTGATGAAGAGGAGGCCGAAAGCCCA	ENST00000592086.1	19	+	14265984	14282079	2	14265984,14281937,	14266291,14282079,	ENSG00000267169.1	gene_id "ENSG00000267169.1"; transcript_id "ENST00000592086.1"; gene_type "antisense"; gene_status "NOVEL"; gene_name "CTB-55O6.12"; transcript_type "antisense"; transcript_status "KNOWN"; transcript_name "CTB-55O6.12-003"; level 2; tag "basic"; havana_gene "OTTHUMG00000182142.1"; havana_transcript "OTTHUMT00000459720.1";	ENST00000592086.1	CTB-55O6.12	Antisense	ENSEMBL					449	YES	NO	NO	NO
p30057	0.0326801	1.29863	up	-1.53589	-1.22614	-1.82558	-1.72817	-1.26154	-1.60077	p30057	AGTCGTACCCTCTTGTTTTTCTCTGAGTCAGTCTTAAGGTGAAATGAAGTGTGGCCCAGT	NR_038269.1	12	-	58325231	58329947	3	58325231,58329252,58329621,	58325520,58329336,58329947,	LOC100506844	ID=rna27155;Name=NR_038269.1;Parent=gene22681;Dbxref=GeneID:100506844,Genbank:NR_038269.1;gbkey=misc_RNA;product=uncharacterized LOC100506844;transcript_id=NR_038269.1|ID=gene22681;Name=LOC100506844;Dbxref=GeneID:100506844;description=uncharacterized LOC100506844;gbkey=Gene;gene=LOC100506844	UCSC:uc001sqo.3		Intergenic	RefSeq					699	NO	NO	NO	NO
p10901	0.0328049	1.4483	up	-2.5645	-3.04315	-3.2774	-3.42442	-2.99858	-3.50749	p10901	GATTCTTCCCAATGCTAATATGAAAGGTTACAACCATAACCCATCATCAGGCCCAAATAT	ENST00000416179.1	21	+	43916648	43917553	3	43916648,43916932,43917342,	43916775,43917043,43917553,	ENSG00000239930.1	gene_id "ENSG00000239930.1"; transcript_id "ENST00000416179.1"; gene_type "processed_transcript"; gene_status "NOVEL"; gene_name "AP001625.4"; transcript_type "processed_transcript"; transcript_status "KNOWN"; transcript_name "AP001625.4-002"; level 2; havana_gene "OTTHUMG00000086811.1"; havana_transcript "OTTHUMT00000195397.1";	ENST00000416179.1	AP001625.4	Divergent	ENSEMBL	ENST00000416179		ENST00000493019, ENST00000493019		449	NO	NO	NO	NO
p41691_v4	0.032928	1.70403	up	-2.0918	-2.30753	-3.05773	-3.41758	-2.42684	-2.65771	p41691_v4	ACACTCAGTGAGGGAGGAATTTTACTGACCCAGCATCCAGATGAACTTTGGTGAGGAGAG	XR_428439.1	9	-	2494272	2521943	3	2494272,2506418,2521902,	2494302,2506540,2521943,	none					RefSeq					193	NO	NO	NO	NO
p196	0.0330088	1.2743	down	-1.47359	-1.83178	-1.36957	-1.264	-1.70712	-1.32979	p196	ATGTTTTGTGTTTGAGGCGTCTGCCTTCTTTTCCTGGGCCTGCAAATTCTGTGTTCTTGT	ENST00000422758.1	1	-	54690180	54691156	2	54690180,54690897,	54690311,54691156,	ENSG00000231581.1	gene_id "ENSG00000231581.1"; transcript_id "ENST00000422758.1"; gene_type "antisense"; gene_status "NOVEL"; gene_name "RP5-997D24.5"; transcript_type "antisense"; transcript_status "KNOWN"; transcript_name "RP5-997D24.5-001"; level 2; tag "basic"; havana_gene "OTTHUMG00000008366.1"; havana_transcript "OTTHUMT00000023028.1";	ENST00000422758.1		Antisense	ENSEMBL				ENST00000336230	390	YES	NO	NO	NO
p25985	0.0330734	1.35751	up	2.00491	2.00038	1.40019	1.37298	1.86838	1.7776	p25985	CCATCCTCCCTACTCATGACTTTGATGAGTTATTGCTGTAACATCACTTCTTGATTTAAT	uc002efy.3	16	+	50139751	50140297	1	50139751,	50140297,	AF086132	proteinID=;alignID=uc002efy.3;kgID=uc002efy.3;mRNA=AF086132;spID=;refseq=;protAcc=;description=Homo sapiens full length insert cDNA clone ZA87H01.;rfamAcc=;tRnaName=;	uc002efy.3		Divergent	UCSC					546	NO	NO	NO	NO
p13450	0.0332816	1.36381	down	0.260681	0.522144	0.952127	1.04425	0.575993	0.705364	p13450	CCACACCAGAAGCCATCAGCAGCAAGATAAGAGCCTGGTATTGGAACTGTCACCCGGAGG	ENST00000517660.1	5	-	149516866	149535423	2	149516866,149534959,	149517013,149535423,	ENSG00000253830.1	gene_id "ENSG00000253830.1"; transcript_id "ENST00000517660.1"; gene_type "processed_transcript"; gene_status "PUTATIVE"; gene_name "AC005895.3"; transcript_type "processed_transcript"; transcript_status "PUTATIVE"; transcript_name "AC005895.3-002"; level 1; tag "exp_conf"; havana_gene "OTTHUMG00000169771.1"; havana_transcript "OTTHUMT00000381789.1";	ENST00000517660.1		Antisense	ENSEMBL					611	YES	NO	NO	NO
p44143_v4	0.0332848	1.6095	up	-0.752395	-0.872151	-1.87753	-1.68294	-1.33955	-1.46348	p44143_v4	GCTCAACAAACACTTTCGGTCCCATACAGTTGTTTGGAGTATGAATTAAATTTGTTAAAG	uc003ffw.1	3	+	169496671	169502496	6	169496671,169498377,169500252,169501264,169501517,169502409,	169497349,169498537,169500431,169501348,169501646,169502496,	MYNN	AY514901	Homo sapiens myoneurin (MYNN), transcript variant 4, non-coding RNA.			UCSC					1317	NO	NO	NO	NO
p28892	0.0333227	1.22269	up	-2.36869	-2.2344	-2.45637	-2.59936	-2.32304	-2.74057	p28892	ATGGCTCTTATCCAAGGACACATCCCAAGGAACAGCCAGGACTTCCTGGCCTCGCCTGTT	LIT3605	None	None	None	None	None	None	None	LIT3605	Accession=AY927617;Description=Homo sapiens mRNA sequence	CombinedLit_296_590		Intronic	RNAdb					590	NO	NO	NO	NO
p24564	0.0333472	1.23462	up	-1.53089	-1.4	-1.78768	-1.90219	-1.70839	-1.86162	p24564	TCTTCTCCTGGGTGTCTGTCACCTGCATGCAAACTTTGTGATCATTCACTGAGTCACGTT	TCONS_00016209	9	+	137378127	137437051	3	137378127,137397316,137436765,	137378220,137397392,137437051,	XLOC_007599	Gene_id=XLOC_007599;Gene_name=linc-COL5A1-4;Transcript_id=TCONS_00016209;Transcript_name=linc-COL5A1-4;	XLOC_007599		Intergenic	HumanLincRNACatalog					455	NO	NO	NO	NO
p8216	0.0333578	1.21764	down	2.26468	2.41477	2.74037	2.47448	2.3001	2.61696	p8216	AGTCACAGTTTATTTCTGATGTGGCTGAATCTAGGGACAGGCGGGCTGGGCTGAGTGGGG	ENST00000595363.1	19	-	17838648	17845322	3	17838648,17844063,17845250,	17838788,17844068,17845322,	ENSG00000268112.1	gene_id "ENSG00000268112.1"; transcript_id "ENST00000595363.1"; gene_type "antisense"; gene_status "NOVEL"; gene_name "CTD-3149D2.4"; transcript_type "antisense"; transcript_status "KNOWN"; transcript_name "CTD-3149D2.4-001"; level 2; tag "basic"; havana_gene "OTTHUMG00000183201.1"; havana_transcript "OTTHUMT00000465646.1";	ENST00000595363.1	CTD-3149D2.4	Antisense	ENSEMBL					217	YES	NO	NO	NO
p3568	0.0334898	1.28876	up	-0.37034	-0.128731	-0.739689	-0.450727	-0.292697	-0.699317	p3568	GACTCTGAGCTTGACCATTCAACTTCGAAACTTTAACATCAATGGATCAGCACACACTGG	ENST00000536029.1	12	+	13080697	13133028	4	13080697,13119692,13132364,13132933,	13080737,13119831,13132556,13133028,	ENSG00000247498.3	gene_id "ENSG00000247498.3"; transcript_id "ENST00000536029.1"; gene_type "antisense"; gene_status "NOVEL"; gene_name "RP11-392P7.6"; transcript_type "antisense"; transcript_status "KNOWN"; transcript_name "RP11-392P7.6-008"; level 2; tag "basic"; havana_gene "OTTHUMG00000168719.2"; havana_transcript "OTTHUMT00000401000.1";	ENST00000536029.1		Antisense	ENSEMBL					466	YES	NO	NO	NO
p42837_v4	0.0336115	1.81603	up	-2.5999	-2.82953	-3.97226	-3.80912	-2.9101	-3.14052	p42837_v4	AATAAAACACAGAAACCTGGATGATAGAGGACCCGTTTTTATAAAACAAAGAGAACCGTT	XR_245773.2	14	-	65170472	65170968	2	65170472,65170748,	65170621,65170968,	none					RefSeq					369	NO	NO	NO	NO
p28594	0.0336911	1.3402	up	-2.32613	-2.46764	-2.74604	-3.08301	-2.4439	-2.67594	p28594	AAGTACAAGGAATCCTAGATTCAACTTCTCATCCTCTCTCCCTGGTATGGTGGGTAGGAT	ASO3855	None	None	None	None	None	None	None	ASO3855	Accession=AY927503;Description=Homo sapiens mRNA sequence.	ASO3855		Antisense	RNAdb					906	YES	NO	NO	NO
p20653	0.033706	1.22327	up	-1.78351	-1.73453	-2.1988	-2.14609	-1.89909	-1.94445	p20653	TGAAGACGCTCAGGCCTTTGTCATTTCAGCACCCCAGATGCTATTTTCCATTCGAAGAAT	TCONS_00026882	19	+	8008905	8014249	2	8008905,8014226,	8009296,8014249,	XLOC_012945	Gene_id=XLOC_012945;Gene_name=linc-CCL25-2;Transcript_id=TCONS_00026882;Transcript_name=linc-CCL25-2;	XLOC_012945		Divergent	HumanLincRNACatalog					414	NO	NO	NO	NO
p23891	0.0337241	1.23821	up	-0.814881	-0.67443	-0.969152	-1.1961	-0.671995	-0.920826	p23891	TCTGAAAAACTCCTCTGCTGCTTCTTCCTCTGATTTCACATTCGGTAAACCTGCAAGTGC	TCONS_00013653	7	+	156696054	156714884	2	156696054,156713984,	156696198,156714884,	XLOC_006309	Gene_id=XLOC_006309;Gene_name=linc-NOM1-2;Transcript_id=TCONS_00013653;Transcript_name=linc-NOM1-2;	XLOC_006309		Intergenic	HumanLincRNACatalog					1044	NO	NO	NO	NO
p8766	0.0337658	1.37865	up	1.56326	1.8801	1.13395	1.06982	1.4468	1.29663	p8766	AATGGAGATGGTCTGCAGGAATGGCCGGATGGCAGGCGTGAACTGTGGAGAGACGCGGCT	ENST00000593491.2	19	+	42901279	42912604	2	42901279,42912409,	42901376,42912604,	ENSG00000213904.4	gene_id "ENSG00000213904.4"; transcript_id "ENST00000593491.2"; gene_type "antisense"; gene_status "NOVEL"; gene_name "CTB-50E14.6"; transcript_type "antisense"; transcript_status "KNOWN"; transcript_name "CTB-50E14.6-005"; level 2; tag "basic"; havana_gene "OTTHUMG00000182815.3"; havana_transcript "OTTHUMT00000464095.2";	ENST00000593491.2	CTB-50E14.6	Antisense	ENSEMBL				ENST00000222032	292	YES	NO	NO	NO
p3719	0.0339362	1.22362	down	-1.08526	-0.963004	-0.69526	-0.567146	-0.925856	-0.838237	p3719	AGGCAAGATATGTCTCTTTTAAACAGCACATACAGACACACTCCAAAATGACAATTTCCA	ENST00000535058.1	12	+	65277173	65371302	3	65277173,65294356,65368350,	65277645,65294478,65371302,	ENSG00000255693.1	gene_id "ENSG00000255693.1"; transcript_id "ENST00000535058.1"; gene_type "lincRNA"; gene_status "NOVEL"; gene_name "RP11-766N7.3"; transcript_type "lincRNA"; transcript_status "KNOWN"; transcript_name "RP11-766N7.3-001"; level 2; tag "basic"; havana_gene "OTTHUMG00000168829.1"; havana_transcript "OTTHUMT00000401253.1";	NR_033988;RefSeq_778_3166		Intergenic	ENSEMBL				ENST00000229088	3546	NO	NO	NO	NO
p37102_v4	0.0339753	2.26926	up	-2.06273	-2.3946	-4.1196	-3.33066	-2.3389	-2.89264	p37102_v4	GACAGCACTTCCTCATTAAATGCAGAGATCTGCAAAAAGGGAAAATAAAAACACAAGAAG	ENST00000451766.2	1	-	235095412	235105809	3	235095412,235104134,235105736,	235095663,235104237,235105809,	ENSG00000238005.2	gene_id "ENSG00000238005.2"; transcript_id "ENST00000451766.2"; gene_type "lincRNA"; gene_status "NOVEL"; gene_name "RP11-443B7.1"; transcript_type "lincRNA"; transcript_status "KNOWN"; transcript_name "RP11-443B7.1-005"; level 2; havana_gene "OTTHUMG00000038014.2"; havana_transcript "OTTHUMT00000092802.2";			Intergenic	ENSEMBL					427	NO	NO	NO	YES
p30212	0.0342266	2.09705	down	0.761735	0.602073	2.18337	1.93447	0.627537	1.07859	p30212	AAATTTATTACTCAGATTCTACCCTGTCAACCCAGGACGTGTTACTTACACATTTCCCAG	uc002pec.3	19	-	46692285	46706319	3	46692285,46701664,46706096,	46693671,46701699,46706319,	BC062328	proteinID=;alignID=uc002pec.3;kgID=uc002pec.3;mRNA=BC062328;spID=;refseq=;protAcc=;description=Homo sapiens cDNA clone IMAGE:5478640, partial cds.;rfamAcc=;tRnaName=;	uc002pec.3		Intergenic	UCSC					1644	NO	NO	NO	NO
p7135	0.0342731	1.37269	down	-1.16434	-1.10069	-0.512288	-0.969519	-1.29948	-0.711674	p7135	ATAGATTCTTCACTATACTCTGTATGTTACAGTATGTGGGGCGCGGGTTTTCTGGAGCCA	ENST00000576752.1	17	+	4871289	4872117	2	4871289,4871815,	4871461,4872117,	ENSG00000262429.1	gene_id "ENSG00000262429.1"; transcript_id "ENST00000576752.1"; gene_type "antisense"; gene_status "NOVEL"; gene_name "RP5-1050D4.3"; transcript_type "antisense"; transcript_status "KNOWN"; transcript_name "RP5-1050D4.3-001"; level 2; tag "basic"; havana_gene "OTTHUMG00000177764.1"; havana_transcript "OTTHUMT00000438879.1";	ENST00000576752.1		Antisense	ENSEMBL					474	YES	NO	NO	NO
p39252_v4	0.0342763	1.29374	up	-0.223842	0.0098761	-0.659431	-0.508932	-0.174722	-0.33498	p39252_v4	GGATCTCTCTTTGGCTGAGGCAGCTTTATTTCCTACAGAAAGAGTTTCTCTGTCCTCTTG	NR_109762.1	1	+	22351996	22357717	3	22351996,22353906,22356772,	22352136,22354027,22357717,	none					RefSeq					1206	NO	NO	NO	NO
p29254	0.0344247	1.43853	down	-0.55058	-0.327826	0.392142	0.0200257	-0.404072	-0.120854	p29254	CACTGTACCCTGGCTCTGCAGCGCTGCTTCTTCATGATGTGTGTCTTCCAACAGCAGACG	ENST00000375987.3	2	-	129999745	130031421	5	129999745,130001715,130002725,130007438,130031179,	130001223,130001922,130002802,130007647,130031421,	ENSG00000204460.3	gene_id "ENSG00000204460.3"; transcript_id "ENST00000375987.3"; gene_type "lincRNA"; gene_status "NOVEL"; gene_name "AC079586.1"; transcript_type "lincRNA"; transcript_status "KNOWN"; transcript_name "AC079586.1-001"; level 1; tag "basic"; tag "exp_conf"; havana_gene "OTTHUMG00000153413.1"; havana_transcript "OTTHUMT00000331081.1";	ENCODE_213_2213		Intergenic	ENSEMBL	ENST00000375987, ENST00000375987				2213	NO	NO	NO	YES
p23930	0.0344529	1.20742	up	0.181849	-0.0171844	-0.192559	-0.235491	0.174549	-0.0485145	p23930	AGGATTCGAAATGGTAGAGGAGAGAGAGTGAAGTGGAAGAGATCTTGCAACATTTCCTGC	TCONS_00014948	8	-	21222915	21267010	2	21222915,21266929,	21223207,21267010,	XLOC_007020	Gene_id=XLOC_007020;Gene_name=linc-LZTS1-1;Transcript_id=TCONS_00014948;Transcript_name=linc-LZTS1-1;	XLOC_007020		Intergenic	HumanLincRNACatalog					373	NO	NO	NO	NO
p8692	0.0344964	1.25927	up	-1.23395	-1.53484	-1.78216	-1.81692	-1.48806	-1.65552	p8692	TCTGTTATCTTCCTGTCTCTCCCTGCAATGTTAACAGCTGTTTCCCTTTGAAGAACCTGG	ENST00000595783.1	19	+	35396218	35399092	2	35396218,35398345,	35397128,35399092,	ENSG00000269037.1	gene_id "ENSG00000269037.1"; transcript_id "ENST00000595783.1"; gene_type "lincRNA"; gene_status "NOVEL"; gene_name "CTC-523E23.6"; transcript_type "lincRNA"; transcript_status "KNOWN"; transcript_name "CTC-523E23.6-001"; level 2; tag "basic"; havana_gene "OTTHUMG00000182959.1"; havana_transcript "OTTHUMT00000464428.1";	TCONS_00026787;XLOC_013046	CTC-523E23.6	Intergenic	ENSEMBL					1657	NO	NO	NO	NO
RNA33514|snoRNA_scaRNA_110_131	0.0345152	1.34302	up	-0.108127	-0.371992	-0.838485	-0.664825	-0.536559	-0.789801	RNA33514|snoRNA_scaRNA_110_131	AACTCTTGTCCTGGTGTGCTAGAGTACTCGAAGAGAATCTACTGGTCTTGATTCACTGGT	RNA33514|snoRNA_scaRNA_110_131													ftp://ftp.ensembl.org/pub/current/fasta/homo_sapiens/ncrna/Homo_sapiens.GRCh37.61.ncrna.fa.gz					NA	NO	NO	NO	NO
p4058	0.0345565	1.27665	down	-1.36654	-1.26934	-0.77273	-1.01314	-1.34775	-1.14069	p4058	TCAGAATATTACCCTTTCCCCTCTTTGTGTGATGGATTGCTTGGTTTTAGTTACTGATTA	ENST00000416599.1	13	-	52741843	52768600	9	52741843,52744121,52745292,52749773,52754716,52758110,52760817,52763773,52767986,	52743439,52744234,52745383,52749911,52754789,52758249,52760958,52764362,52768600,	ENSG00000217576.5	gene_id "ENSG00000217576.5"; transcript_id "ENST00000416599.1"; gene_type "processed_transcript"; gene_status "NOVEL"; gene_name "RP11-64P12.8"; transcript_type "processed_transcript"; transcript_status "KNOWN"; transcript_name "RP11-64P12.8-003"; level 2; havana_gene "OTTHUMG00000016962.2"; havana_transcript "OTTHUMT00000045056.1";	ENST00000416599.1		Intergenic	ENSEMBL					3494	NO	NO	NO	NO
RNA33545|snoRNA_scaRNA_141_121	0.0345883	1.55934	up	0.238874	-0.338341	-0.872141	-0.836687	-0.266612	-0.580056	RNA33545|snoRNA_scaRNA_141_121	AATTTCCCAGTAGGTTTTCTATCTGCTACTTTGCTAGCAATCAGCTTATTGGGAACAGTT	RNA33545|snoRNA_scaRNA_141_121													ftp://ftp.ensembl.org/pub/current/fasta/homo_sapiens/ncrna/Homo_sapiens.GRCh37.61.ncrna.fa.gz					NA	NO	NO	NO	NO
p4317	0.034601	1.23168	up	-0.311263	-0.321317	-0.480784	-0.721124	-0.155306	-0.487845	p4317	AATTTCCCTGACCTCTCCAACACGCAGTCTATTCTCACTCTGGAGGATGAAATGCAAAGA	ENST00000596398.1	13	+	106357847	106359968	2	106357847,106359448,	106358136,106359968,	ENSG00000226620.2	gene_id "ENSG00000226620.2"; transcript_id "ENST00000596398.1"; gene_type "lincRNA"; gene_status "NOVEL"; gene_name "LINC00343"; transcript_type "lincRNA"; transcript_status "KNOWN"; transcript_name "LINC00343-004"; level 2; tag "RNA_Seq_supported_only"; havana_gene "OTTHUMG00000017317.2"; havana_transcript "OTTHUMT00000462201.1";	ENST00000596398.1	LINC00343	Intergenic	ENSEMBL					809	NO	NO	NO	YES
p43700_v4	0.034699	3.59	down	-4.13338	-3.65147	-1.89506	-0.943018	-3.42709	-2.84191	p43700_v4	CTTAGGAAGGGAACACATATGACATCTGAAACCAAAGGAAAACAATAAATGTCATTTCTG	XR_430317.1	20	-	36050681	36054813	2	36050681,36054708,	36050743,36054813,	none					RefSeq					167	NO	NO	NO	NO
p17586	0.0347407	2.38243	up	-2.52316	-3.0766	-4.48029	-4.64754	-3.5524	-3.78164	p17586	TTTCTGCTGACAGCACTTCCTCATTAAATGCAGAGATCTGCAAAAAGGGAAAATAAAAAC	TCONS_00001884	1	-	235095420	235096128	2	235095420,235096028,	235095663,235096128,	XLOC_001265	Gene_id=XLOC_001265;Gene_name=linc-IRF2BP2-1;Transcript_id=TCONS_00001884;Transcript_name=linc-IRF2BP2-1;	XLOC_001265		Intergenic	HumanLincRNACatalog					343	NO	NO	NO	NO
p30313	0.0349092	1.37881	up	0.680888	0.858566	0.117296	0.366266	0.904646	0.57026	p30313	CCTTCATATGTGCAGTATTTATATTGGATCATACTGGGGATTATAAAAGTTCCTAGGAGG	LIT1928	None	None	None	None	None	None	None	LIT1928	Accession=BCMS;Description=Homo sapiens mRNA for B-cell neoplasia associated transcript, (BCMS gene), splice variant B, non coding transcript	LIT1928		Intergenic	RNAdb					1032	NO	NO	NO	NO
p22965	0.0349401	1.43447	up	-1.75296	-1.67601	-2.49847	-2.41318	-2.14169	-2.22056	p22965	TCTAATGTGCCTAGAGCTTCTTTTCTAATGAGCCCAGGGAGGGCTAGAATCTCTATCAGA	TCONS_00009941	5	+	43065089	43076732	3	43065089,43068071,43071268,	43065335,43068319,43076732,	XLOC_004366	Gene_id=XLOC_004366;Gene_name=linc-ZNF131-1;Transcript_id=TCONS_00009941;Transcript_name=linc-ZNF131-1;	XLOC_004366		Intergenic	HumanLincRNACatalog	ENST00000499046				5958	NO	NO	NO	NO
p19602	0.0349439	1.51434	up	-2.34849	-2.51058	-2.7296	-3.2713	-2.18231	-2.83653	p19602	TTGATTTCGTGGCTTTCTTTCTCCTCTTCTGGGATTTTGTGCCCTATTGCCACAGAAACC	TCONS_00023714	15	-	68775552	68778965	3	68775552,68777165,68778960,	68775972,68777439,68778965,	XLOC_011515	Gene_id=XLOC_011515;Gene_name=linc-ITGA11-1;Transcript_id=TCONS_00023714;Transcript_name=linc-ITGA11-1;	XLOC_011515		Intergenic	HumanLincRNACatalog					699	NO	NO	NO	NO
p1419	0.0349974	1.3481	up	-2.1432	-2.49396	-2.73499	-2.95396	-2.43674	-2.67775	p1419	GAAAATACCCACACAACTGATGTCAGAAGTATGAGCAGAGGACGTTTTCCCAACAACCCA	ENST00000602963.1	1	+	228581990	228584668	3	228581990,228583411,228584443,	228582149,228583507,228584668,	ENSG00000270094.1	gene_id "ENSG00000270094.1"; transcript_id "ENST00000602963.1"; gene_type "antisense"; gene_status "NOVEL"; gene_name "RP11-245P10.8"; transcript_type "antisense"; transcript_status "KNOWN"; transcript_name "RP11-245P10.8-001"; level 2; tag "basic"; havana_gene "OTTHUMG00000183904.1"; havana_transcript "OTTHUMT00000467432.1";	ENST00000602963.1		Antisense	ENSEMBL					480	YES	NO	NO	NO
p24235	0.0350025	1.2866	up	-1.30358	-1.5764	-1.9467	-1.67385	-1.5177	-1.86782	p24235	AGAAAGAGAAACCAATCTAAGTGCCATCCTCCCTGAGTTGCATCTTACCTGAGTCTTCAG	TCONS_00015357	8	+	128996265	129009287	3	128996265,129001407,129008806,	128996450,129001537,129009287,	XLOC_006924	Gene_id=XLOC_006924;Gene_name=linc-EFR3A-5;Transcript_id=TCONS_00015357;Transcript_name=linc-EFR3A-5;	XLOC_006924		Intergenic	HumanLincRNACatalog					796	NO	NO	NO	NO
p26476	0.0350071	1.25334	down	-1.62526	-1.37789	-1.1524	-1.02499	-1.42072	-1.26915	p26476	AACAATAAATATCCTGTCCGTAGGTCTGTGAGCTCTGGGTGTTCCATCCTGACTTGATAC	uc003xdg.1	8	+	23152462	23153681	1	23152462,	23153681,	BC128546	proteinID=;alignID=uc003xdg.1;kgID=uc003xdg.1;mRNA=BC128546;spID=;refseq=;protAcc=;description=Homo sapiens cDNA clone IMAGE:40121203, with apparent retained intron.;rfamAcc=;tRnaName=;	UCSC_8247_1219		Antisense	UCSC				ENST00000389131	1219	YES	NO	NO	NO
p1227	0.0351192	1.27654	up	-1.58374	-1.47592	-1.87966	-1.70876	-1.55374	-2.08169	p1227	AGTGCTGGAAGGCCTGCATGTTGGTCACCCAGTTTGCAGTCCACGTAGAGATGTAGGGCA	ENST00000430312.1	1	+	155170592	155175158	6	155170592,155171509,155171823,155172116,155172913,155174825,	155170617,155171676,155171893,155172217,155173062,155175158,	ENSG00000231064.1	gene_id "ENSG00000231064.1"; transcript_id "ENST00000430312.1"; gene_type "antisense"; gene_status "NOVEL"; gene_name "RP11-263K19.4"; transcript_type "antisense"; transcript_status "KNOWN"; transcript_name "RP11-263K19.4-006"; level 2; tag "basic"; havana_gene "OTTHUMG00000035709.1"; havana_transcript "OTTHUMT00000086855.1";	ENST00000430312.1		Antisense	ENSEMBL	ENST00000453136			ENST00000337604, ENST00000342482, ENST00000313929, ENST00000469769, ENST00000424959, ENST00000447623	845	YES	NO	NO	NO
p25944	0.035128	1.5961	down	-0.793574	-0.218535	0.351132	0.000398878	-0.298864	0.361161	p25944	ATAGTCTCTGGCAGGCACTTGTGAAGAGTGTGACTGATTGACACTTTTTTGCCTTGGTTG	uc002bow.3	15	-	90617746	90619769	1	90617746,	90619769,	AK055981	proteinID=;alignID=uc002bow.3;kgID=uc002bow.3;mRNA=AK055981;spID=;refseq=;protAcc=;description=Homo sapiens cDNA FLJ31419 fis, clone NT2NE2000356.;rfamAcc=;tRnaName=;	uc002bow.3		Intronic	UCSC		ENST00000268154			2023	NO	NO	NO	NO
p22596	0.0351978	1.3506	up	-1.88738	-2.1683	-2.21911	-2.56792	-1.95388	-2.52332	p22596	AGGAAGGAAGTGGTGGTACATTTGCAGAAGGCACTAAATTAAGCGACTCTAATGAACCAG	TCONS_00008931	4	+	171147755	171194975	2	171147755,171194809,	171147934,171194975,	XLOC_003775	Gene_id=XLOC_003775;Gene_name=linc-GALNTL6-4;Transcript_id=TCONS_00008931;Transcript_name=linc-GALNTL6-4;	XLOC_003775		Intergenic	HumanLincRNACatalog					345	NO	NO	NO	NO
RNA33462|snoRNA_scaRNA_58_137	0.0352422	1.77488	down	-1.5296	-0.869327	-0.247595	-0.210561	-1.30987	-0.76748	RNA33462|snoRNA_scaRNA_58_137	TCAGTTTAGGAGGGCCGTCCTAAGAATAGGGCTGGCTCTTAAAGGCACGAGAGGACAATT	RNA33462|snoRNA_scaRNA_58_137													ftp://ftp.ensembl.org/pub/current/fasta/homo_sapiens/ncrna/Homo_sapiens.GRCh37.61.ncrna.fa.gz					NA	NO	NO	NO	NO
p6377	0.0353062	1.20414	down	-3.06758	-2.92044	-2.79444	-2.74712	-2.92119	-2.56362	p6377	CAAACAGTATGCTCCAAATCATTTTCTCAGGTGATAGACAGACAGACACTGAATTGTTGA	ENST00000569242.1	16	+	34597901	34624955	9	34597901,34610876,34612942,34614339,34615964,34616839,34617081,34620249,34624073,	34598201,34611020,34613184,34614458,34616632,34616969,34617226,34620420,34624955,	ENSG00000259841.2	gene_id "ENSG00000259841.2"; transcript_id "ENST00000569242.1"; gene_type "lincRNA"; gene_status "NOVEL"; gene_name "RP11-488I20.3"; transcript_type "lincRNA"; transcript_status "KNOWN"; transcript_name "RP11-488I20.3-002"; level 2; tag "basic"; havana_gene "OTTHUMG00000176250.1"; havana_transcript "OTTHUMT00000431678.1";	NR_027079;RefSeq_997_2801		Intergenic	ENSEMBL					2801	NO	NO	NO	NO
p24852	0.0353151	1.27107	down	-2.00711	-2.08649	-1.80984	-1.86778	-2.16097	-1.53882	p24852	GTAATAAACTCTGCAAGAAGTTTAACCCACATAGGTTTGCGGCACTGCAAAATTGTTCAT	NR_027322.1	10	+	12875132	12877545	1	12875132,	12877545,	LOC283070	ID=rna21515;Name=NR_027322.1;Parent=gene18220;Dbxref=GeneID:283070,Genbank:NR_027322.1;gbkey=misc_RNA;product=uncharacterized LOC283070;transcript_id=NR_027322.1|ID=gene18220;Name=LOC283070;Dbxref=GeneID:283070;description=uncharacterized LOC283070;gbkey=Gene;gene=LOC283070	UCSC:uc001ilp.4		Intergenic	RefSeq	ENST00000378847			ENST00000378845	2413	NO	NO	NO	NO
p8756	0.0354267	1.24053	down	-0.436725	-0.188736	0.0476321	0.122232	-0.132148	0.0053999	p8756	TTTTAAAAACATCACCTATTGATACAGAAGAGAAGTGCTGGGAAGGGAAGGGCATGGTCC	ENST00000597199.1	19	+	42041544	42043262	1	42041544,	42043262,	ENSG00000270164.1	gene_id "ENSG00000270164.1"; transcript_id "ENST00000597199.1"; gene_type "lincRNA"; gene_status "NOVEL"; gene_name "AC006129.4"; transcript_type "lincRNA"; transcript_status "KNOWN"; transcript_name "AC006129.4-004"; level 2; tag "basic"; havana_gene "OTTHUMG00000184156.1"; havana_transcript "OTTHUMT00000468138.1";	ENST00000597199.1		Intergenic	ENSEMBL					1718	NO	NO	NO	NO
p38751_v4	0.0354699	1.55016	up	-1.68686	-1.73703	-2.46282	-2.71258	-1.91224	-2.05798	p38751_v4	CATGAGATGTTATGCTCTCTCCTGAAAAAGTATTTTTCTCCTGGCAAGAATAAAAGTCAA	ENST00000607496.1	17	-	9456639	9459013	1	9456639,	9459013,	ENSG00000271851.1	gene_id "ENSG00000271851.1"; transcript_id "ENST00000607496.1"; gene_type "sense_intronic"; gene_status "NOVEL"; gene_name "RP11-565F19.2"; transcript_type "sense_intronic"; transcript_status "KNOWN"; transcript_name "RP11-565F19.2-001"; level 2; tag "basic"; havana_gene "OTTHUMG00000177967.2"; havana_transcript "OTTHUMT00000440020.2";			Sense	ENSEMBL					2374	NO	NO	NO	NO
p13064	0.0354983	1.75706	up	-1.57347	-1.79303	-2.92825	-2.66856	-2.37488	-2.58406	p13064	AAGGCTTAGTCCTGCCTGGTAAACCTGGAGGCCTGTGAACACTGGGGTTAGCCCCAACAA	ENST00000512155.1	5	-	5132892	5140167	4	5132892,5133749,5133980,5140068,	5133345,5133883,5134183,5140167,	ENSG00000250579.1	gene_id "ENSG00000250579.1"; transcript_id "ENST00000512155.1"; gene_type "antisense"; gene_status "NOVEL"; gene_name "CTD-2297D10.2"; transcript_type "antisense"; transcript_status "KNOWN"; transcript_name "CTD-2297D10.2-001"; level 2; tag "basic"; havana_gene "OTTHUMG00000161668.1"; havana_transcript "OTTHUMT00000365666.1";	ENST00000512155.1	CTD-2297D10.2	Antisense	ENSEMBL			ENST00000274181		889	NO	NO	NO	NO
p6349	0.0355416	1.49024	up	-1.19117	-0.966059	-1.3829	-1.46337	-0.84002	-1.87763	p6349	TCTGGACCTTTTTATAATCGGACTTCAGCCCATCACTGTCTCGTTTTGTCCTCAGAAACG	ENST00000569752.1	16	+	30546431	30547520	2	30546431,30547138,	30546801,30547520,	ENSG00000235560.3	gene_id "ENSG00000235560.3"; transcript_id "ENST00000569752.1"; gene_type "processed_transcript"; gene_status "NOVEL"; gene_name "AC002310.12"; transcript_type "ambiguous_orf"; transcript_status "KNOWN"; transcript_name "AC002310.12-002"; level 2; havana_gene "OTTHUMG00000176947.1"; havana_transcript "OTTHUMT00000434398.1";	ENST00000569752.1		Divergent	ENSEMBL			ENST00000395094		752	NO	NO	NO	NO
p14211	0.0356397	1.51157	up	-0.879498	-1.26687	-1.76333	-1.63976	-0.805062	-1.33647	p14211	CCTCGGAGAACTATTTGCCGGGGAATGATCAATAACAGTAATAGCTGATGAAGGCTTGTT	ENST00000589549.1	6	-	57012629	57035847	4	57012629,57015825,57016620,57035802,	57013069,57015993,57016704,57035847,	ENSG00000226803.2	gene_id "ENSG00000226803.2"; transcript_id "ENST00000589549.1"; gene_type "antisense"; gene_status "NOVEL"; gene_name "RP11-203B9.4"; transcript_type "antisense"; transcript_status "KNOWN"; transcript_name "RP11-203B9.4-010"; level 2; tag "RNA_Seq_supported_only"; tag "basic"; havana_gene "OTTHUMG00000014917.3"; havana_transcript "OTTHUMT00000458731.1";	ENST00000589549.1		Antisense	ENSEMBL				ENST00000545080	737	YES	NO	NO	NO
p39568_v4	0.0357283	1.66355	up	-1.44884	-2.05989	-2.59486	-2.74377	-2.19385	-2.56673	p39568_v4	CAGAAGCAGCTTCATTTAAAAGAAATAAAATTTCTAGTCCTGCCTGAAGTTTAAGCTAGC	XR_426908.1	1	+	222988341	223010375	4	222988341,222997225,223008460,223010337,	222988420,222997287,223008557,223010375,	none					RefSeq					276	NO	NO	NO	NO
RNA33617|snoRNA_scaRNA_213_83	0.0357293	1.38475	up	2.38212	2.5527	1.79024	1.81924	2.09262	2.00909	RNA33617|snoRNA_scaRNA_213_83	GATGTGTTGGCATGTATTATCTGAATCTATTGCTGATGTGTAATAACACTTTAGCTCTAG	RNA33617|snoRNA_scaRNA_213_83													ftp://ftp.ensembl.org/pub/current/fasta/homo_sapiens/ncrna/Homo_sapiens.GRCh37.61.ncrna.fa.gz					NA	NO	NO	NO	NO
p11523	0.0357552	1.25116	down	-0.708636	-0.854942	-0.636099	-0.339318	-0.751127	-0.369489	p11523	AAGCATGTTCTGGGATCTTGTCACTTCGCGGAGGTGGCCTGTGCAGCATGAGGCAAAGAC	ENST00000477059.1	3	-	138659269	138661420	2	138659269,138661225,	138659557,138661420,	ENSG00000244578.1	gene_id "ENSG00000244578.1"; transcript_id "ENST00000477059.1"; gene_type "processed_transcript"; gene_status "NOVEL"; gene_name "RP11-548O1.3"; transcript_type "processed_transcript"; transcript_status "PUTATIVE"; transcript_name "RP11-548O1.3-003"; level 1; tag "exp_conf"; havana_gene "OTTHUMG00000159892.1"; havana_transcript "OTTHUMT00000358018.1";	ENST00000477059.1		Intergenic	ENSEMBL				ENST00000330315	483	NO	NO	NO	NO
p2039	0.0357827	1.20136	down	-1.40359	-1.22164	-1.04452	-1.14791	-1.28076	-0.919538	p2039	CAGGCTATGTGCTGTGAACAACAGGCATCCTGGGTTATTTTACAAACTCATGGATAGTCA	ENST00000422847.1	10	+	81967465	81979413	2	81967465,81977774,	81967987,81979413,	ENSG00000237523.1	gene_id "ENSG00000237523.1"; transcript_id "ENST00000422847.1"; gene_type "processed_transcript"; gene_status "PUTATIVE"; gene_name "RP11-40F6.2"; transcript_type "processed_transcript"; transcript_status "PUTATIVE"; transcript_name "RP11-40F6.2-001"; level 1; tag "basic"; tag "exp_conf"; havana_gene "OTTHUMG00000018605.1"; havana_transcript "OTTHUMT00000049054.1";	ENST00000422847.1		Intergenic	ENSEMBL					2161	NO	NO	NO	NO
p4480	0.0359165	1.23699	down	-0.898569	-0.744253	-0.370509	-0.507374	-0.830479	-0.674919	p4480	ATGAAGAGCCAAGAAAGATGACATGATGAAGCCATCAGGGGAAGCACCAAACATCCTCAA	ENST00000553914.1	14	-	50474053	50506602	5	50474053,50477651,50505728,50506109,50506398,	50474137,50477744,50505975,50506187,50506602,	ENSG00000258929.1	gene_id "ENSG00000258929.1"; transcript_id "ENST00000553914.1"; gene_type "lincRNA"; gene_status "NOVEL"; gene_name "RP11-58E21.3"; transcript_type "lincRNA"; transcript_status "KNOWN"; transcript_name "RP11-58E21.3-002"; level 2; havana_gene "OTTHUMG00000171567.1"; havana_transcript "OTTHUMT00000410874.1";	ENST00000553914.1		Intergenic	ENSEMBL	ENST00000399206, ENST00000554129			ENST00000529902	706	YES	NO	NO	NO
p1673	0.0359869	1.24985	up	-1.64607	-1.83594	-2.03417	-2.15401	-1.95279	-2.21187	p1673	TCAGAAAGACAGAAACTACTCTGAAAAACTCTCTTAATGCTTTTTACGGCCGGGTGCGGT	ENST00000458739.1	10	-	89084800	89102242	6	89084800,89086386,89089528,89090648,89096542,89101998,	89084865,89086429,89089600,89090853,89096646,89102242,	ENSG00000223482.2	gene_id "ENSG00000223482.2"; transcript_id "ENST00000458739.1"; gene_type "antisense"; gene_status "NOVEL"; gene_name "RP11-322M19.1"; transcript_type "antisense"; transcript_status "KNOWN"; transcript_name "RP11-322M19.1-013"; level 2; tag "basic"; havana_gene "OTTHUMG00000018671.1"; havana_transcript "OTTHUMT00000049211.1";	ENST00000458739.1		Antisense	ENSEMBL					733	NO	NO	NO	NO
p26009	0.0360817	1.77565	down	-2.3685	-2.57286	-1.65552	-1.09657	-2.23894	-1.94316	p26009	TTTCATATTTGTGTAACAAACGTCGAGTGAACGAACCTCCACCTCTTCCAAGAACCCACG	uc002ilo.1	17	-	45401615	45402367	1	45401615,	45402367,	AX748120	proteinID=;alignID=uc002ilo.1;kgID=uc002ilo.1;mRNA=AX748120;spID=;refseq=;protAcc=;description=Homo sapiens cDNA FLJ36110 fis, clone TESTI2021939.;rfamAcc=;tRnaName=;	uc002ilo.1		Antisense	UCSC					752	YES	NO	NO	NO
p7047	0.0362693	1.29967	down	-0.0859868	0.232949	0.460225	0.32585	0.105503	0.600837	p7047	GCTTGTTGATTGTTTTTGTCCATACTGATTGTCAACCTACCAATATAATCTACCATCAAG	ENST00000580169.1	17	-	73161680	73163344	1	73161680,	73163344,	ENSG00000265242.1	gene_id "ENSG00000265242.1"; transcript_id "ENST00000580169.1"; gene_type "lincRNA"; gene_status "NOVEL"; gene_name "RP11-649A18.7"; transcript_type "lincRNA"; transcript_status "KNOWN"; transcript_name "RP11-649A18.7-001"; level 2; tag "basic"; havana_gene "OTTHUMG00000179480.1"; havana_transcript "OTTHUMT00000446613.1";	ENST00000580169.1		Intergenic	ENSEMBL				ENST00000420826	1664	NO	NO	NO	NO
p21624	0.0363021	1.58184	up	-1.83628	-1.72442	-2.85972	-2.18668	-2.02815	-2.52727	p21624	AGGAACCCTTTCCTCTCCCAGATCCCCATGGAGCAGTGCGGTCTTCCATTCGTCAACAAT	TCONS_00029153	21	-	44071700	44072723	2	44071700,44072620,	44071934,44072723,	XLOC_014094	Gene_id=XLOC_014094;Gene_name=linc-RSPH1-2;Transcript_id=TCONS_00029153;Transcript_name=linc-RSPH1-2;	XLOC_014094		Intergenic	HumanLincRNACatalog				ENST00000539837	337	NO	NO	NO	NO
p33417	0.0363061	1.4989	up	0.039631	0.344729	-0.189758	-0.730311	0.159853	-0.287428	p33417	TCCCCAGGTGTTTCATTTGGTTTATCAGTGTTTAATTTGATGAATGCCATCATGGGAAGT	ENST00000553946.1	14	+	61346431	61449303	2	61346431,61449225,	61346553,61449303,	ENSG00000258892.1	gene_id "ENSG00000258892.1"; transcript_id "ENST00000553946.1"; gene_type "processed_transcript"; gene_status "NOVEL"; gene_name "RP11-193F5.1"; transcript_type "processed_transcript"; transcript_status "KNOWN"; transcript_name "RP11-193F5.1-001"; level 2; tag "basic"; tag "readthrough_transcript"; havana_gene "OTTHUMG00000171292.1"; havana_transcript "OTTHUMT00000412829.1";	ENST00000553946.1		Antisense	ENSEMBL	ENST00000354886, ENST00000539616				200	YES	NO	NO	NO
p38633_v4	0.0363068	1.24633	up	-2.5188	-2.21558	-2.66385	-2.58767	-2.22545	-2.66135	p38633_v4	GTTCCAGAGGGAGGGAAATGGTATGTCTGTACTAACTGAAGGATCAGAAGGATCAAACCT	ENST00000609885.1	14	+	23388829	23392460	2	23388829,23392180,	23389407,23392460,	ENSG00000237054.5	gene_id "ENSG00000237054.5"; transcript_id "ENST00000609885.1"; gene_type "antisense"; gene_status "NOVEL"; gene_name "PRMT5-AS1"; transcript_type "antisense"; transcript_status "KNOWN"; transcript_name "PRMT5-AS1-007"; level 2; tag "basic"; havana_gene "OTTHUMG00000149898.6"; havana_transcript "OTTHUMT00000472708.1";			Antisense	ENSEMBL					858	NO	NO	NO	NO
p18795	0.0363419	1.52456	up	-2.75304	-2.0969	-3.09025	-3.09888	-2.57846	-3.06443	p18795	TTTGTACCAAAATGAGAAGTAACTTTAAAATTCCGCTCCATTATCTAGAGGTACTCTGAC	TCONS_00021074	12	+	12849322	12853012	2	12849322,12852933,	12850831,12853012,	XLOC_009668	Gene_id=XLOC_009668;Gene_name=linc-CDKN1B-1;Transcript_id=TCONS_00021074;Transcript_name=linc-CDKN1B-1;	XLOC_009668		Divergent	HumanLincRNACatalog			ENST00000332427		1588	NO	NO	NO	NO
p30230	0.0364767	1.34478	up	0.0682797	0.10779	-0.520298	-0.544227	-0.164284	-0.205787	p30230	AGGCCATCCTAACGTTCATGTTATTCTTTTCCCTAAGAATCTTTCACAAGAGCTATAATC	uc003kuo.3	5	-	127276131	127419299	4	127276131,127292495,127396835,127418426,	127276912,127292613,127396936,127419299,	FLJ33630	proteinID=;alignID=uc003kuo.3;kgID=uc003kuo.3;mRNA=BC036629;spID=;refseq=;protAcc=;description=Homo sapiens uncharacterized LOC644873 (FLJ33630), non-coding RNA.;rfamAcc=;tRnaName=;	uc003kuo.3		Divergent	UCSC			ENST00000262461		1873	NO	NO	NO	NO
p15960	0.0366279	1.33578	up	-2.58061	-2.51545	-3.06644	-2.93627	-2.3341	-2.68051	p15960	TGTGTCATATTCCAGCTCTCAGAGGGTAGCCAAAATTTGGAAACAAAATGTTGTTTTGCT	ENST00000518973.1	8	-	138821686	139095813	3	138821686,138849962,139095299,	138825177,138850128,139095813,	ENSG00000253288.1	gene_id "ENSG00000253288.1"; transcript_id "ENST00000518973.1"; gene_type "lincRNA"; gene_status "NOVEL"; gene_name "RP11-238K6.1"; transcript_type "lincRNA"; transcript_status "KNOWN"; transcript_name "RP11-238K6.1-001"; level 2; tag "basic"; havana_gene "OTTHUMG00000164173.2"; havana_transcript "OTTHUMT00000377596.2";	ENST00000518973.1		Intergenic	ENSEMBL					4171	NO	NO	NO	NO
RNA33669|snoRNA_scaRNA_265_77	0.0366821	1.27815	up	0.164607	0.0124425	-0.394336	-0.434187	-0.146686	-0.203284	RNA33669|snoRNA_scaRNA_265_77	GATAAACTGGATCTGACTGACTGTGCTGAGTCTGTTCAATCCAACCCTGAGCTTCATGTT	RNA33669|snoRNA_scaRNA_265_77													ftp://ftp.ensembl.org/pub/current/fasta/homo_sapiens/ncrna/Homo_sapiens.GRCh37.61.ncrna.fa.gz					NA	NO	NO	NO	NO
RNA147036|p0140_imsncRNA223	0.0366889	1.34155	up	-1.51034	-1.38762	-1.7841	-1.87698	-1.11724	-1.62582	RNA147036|p0140_imsncRNA223	GATTTTCTGTGTGTGTATGCAAAATTGCAAAAACTGGTATGTTTTAATGCCTTAATTATG	RNA147036|p0140_imsncRNA223													unpublished data					NA	NO	NO	NO	NO
p2813	0.0367547	1.29913	down	-0.994704	-0.939996	-0.410499	-0.717523	-0.757104	-0.431133	p2813	CCAAATATGAAATGCCTTCTCTAGATTAAAAGGATTCAGAGATGTTGCACTATTGCACTA	ENST00000534517.1	11	+	67820289	67821229	2	67820289,67820828,	67820552,67821229,	ENSG00000255031.1	gene_id "ENSG00000255031.1"; transcript_id "ENST00000534517.1"; gene_type "processed_transcript"; gene_status "PUTATIVE"; gene_name "RP11-802E16.3"; transcript_type "processed_transcript"; transcript_status "PUTATIVE"; transcript_name "RP11-802E16.3-001"; level 1; tag "exp_conf"; havana_gene "OTTHUMG00000167383.2"; havana_transcript "OTTHUMT00000394450.1";	ENST00000534517.1		Antisense	ENSEMBL				ENST00000530802	664	YES	NO	NO	NO
p16069	0.0367974	1.24286	down	-2.68055	-2.74513	-2.23364	-2.36607	-2.43649	-2.32144	p16069	TTTGTTTCTAAGTGAAAGCTCATGACCATCCCAGCCATATTATCTCCCTGGCCCTTGGAA	ENST00000519996.1	8	+	21155749	21166960	3	21155749,21165280,21165620,	21155918,21165404,21166960,	ENSG00000254334.1	gene_id "ENSG00000254334.1"; transcript_id "ENST00000519996.1"; gene_type "lincRNA"; gene_status "NOVEL"; gene_name "RP11-24P4.1"; transcript_type "lincRNA"; transcript_status "KNOWN"; transcript_name "RP11-24P4.1-001"; level 2; tag "basic"; havana_gene "OTTHUMG00000163893.2"; havana_transcript "OTTHUMT00000376243.2";	uc003wzt.1;UCSC_6573_1633;TCONS_00014484;XLOC_006735		Intergenic	ENSEMBL					1633	NO	NO	NO	NO
p17372	0.0368151	1.29852	down	0.47384	0.575478	1.14927	0.848898	0.761051	0.942803	p17372	AATGACATGTTACTAACACTGTGCAGACGTCATGGTTGAATGCCTGCGTTCTGTTCCTTC	TCONS_00000487	1	-	24863137	24865371	2	24863137,24865193,	24863379,24865371,	XLOC_000744	Gene_id=XLOC_000744;Gene_name=linc-C1orf201-2;Transcript_id=TCONS_00000487;Transcript_name=linc-C1orf201-2;	XLOC_000744		Antisense	HumanLincRNACatalog					420	YES	NO	NO	NO
p18867	0.0369902	2.02401	down	-3.80764	-3.7735	-2.48643	-2.19311	-2.95132	-2.80126	p18867	TGGTAAGTAGCAGAAATCAACTGTATTTGTTTGCTAAGGCTGTGCTAATAAAGTGCTGTA	TCONS_00020464	12	+	69177484	69187742	2	69177484,69187067,	69177612,69187742,	XLOC_009797	Gene_id=XLOC_009797;Gene_name=linc-MDM2-1;Transcript_id=TCONS_00020464;Transcript_name=linc-MDM2-1;	XLOC_009797		Intergenic	HumanLincRNACatalog					803	NO	NO	NO	NO
p19530	0.0370597	1.25603	down	-1.35478	-1.07659	-0.777327	-0.838455	-1.01372	-0.8427	p19530	TTTGTAACCTGCAGGGAGGCGGGAGCCATGGACAGGATTGCATCTGTGACTTGCCAGCAT	TCONS_00022645	14	+	105122493	105123499	2	105122493,105123248,	105122742,105123499,	XLOC_010949	Gene_id=XLOC_010949;Gene_name=linc-INF2-1;Transcript_id=TCONS_00022645;Transcript_name=linc-INF2-1;	XLOC_010949		Intergenic	HumanLincRNACatalog					500	NO	NO	NO	NO
p26042	0.0370648	1.32971	up	0.445337	0.597008	0.0142792	-0.0694435	0.151964	0.0161279	p26042	GTAACTATACCAAATTACTATGTATGTGAGCTCCCAGCTTTGACATCAAGTCGTTACAGC	uc002kmj.1	18	+	3604967	3606884	1	3604967,	3606884,	AK091102	proteinID=;alignID=uc002kmj.1;kgID=uc002kmj.1;mRNA=AK091102;spID=;refseq=;protAcc=;description=Homo sapiens cDNA FLJ33783 fis, clone BRSSN2007504.;rfamAcc=;tRnaName=;	UCSC_5324_1917		Intronic	UCSC		ENST00000515196			1917	NO	NO	NO	NO
RNA147154|p0258_imsncRNA425	0.037263	1.21865	down	0.668222	0.808328	1.20061	1.04719	0.889723	0.97434	RNA147154|p0258_imsncRNA425	AGCCCAGAATAAACAGGTGGCCCTGGCCCTAAGCCCCAGTCCTCTCCTGAACTGGGGCAA	RNA147154|p0258_imsncRNA425													unpublished data					NA	NO	NO	NO	NO
p2960	0.0372716	1.32419	up	-2.155	-2.12065	-2.74526	-2.58786	-2.50822	-2.66608	p2960	CTGCCTCTGACTCTCTTCCAAGAACAATTTGGCAAGTTCTAATCTACATCTTGCAAAAAA	ENST00000525260.1	11	+	117704607	117708370	3	117704607,117706983,117707882,	117704776,117707217,117708370,	ENSG00000254528.3	gene_id "ENSG00000254528.3"; transcript_id "ENST00000525260.1"; gene_type "antisense"; gene_status "NOVEL"; gene_name "RP11-728F11.4"; transcript_type "antisense"; transcript_status "KNOWN"; transcript_name "RP11-728F11.4-002"; level 2; tag "basic"; havana_gene "OTTHUMG00000166522.4"; havana_transcript "OTTHUMT00000390166.1";	ENST00000525260.1		Antisense	ENSEMBL		ENST00000532984		ENST00000317594	891	NO	NO	NO	NO
p28545	0.0372977	1.32192	down	-0.298556	-0.63098	-0.0556709	-0.197229	-0.422864	0.108396	p28545	ATTCAACAAGCATTCATTTAGAGTCATGTGCAAGGCACTGTGCTAAGAGATGGGAAAAAA	ASO3804	None	None	None	None	None	None	None	ASO3804	Accession=AF086175;Description=Homo sapiens full length insert cDNA clone ZB95F02.	asoverlaps_899_637		Antisense	RNAdb					637	YES	NO	NO	NO
RNA33414|snoRNA_scaRNA_7_275	0.0373395	1.52053	up	-0.834457	-0.448148	-1.45448	-1.38644	-0.683202	-0.938617	RNA33414|snoRNA_scaRNA_7_275	GTCGAGATATTGTTTAGCAGATGGAGTGTTTTCTGTTGAACACTAAGTACTGCCACAAGT	RNA33414|snoRNA_scaRNA_7_275													ftp://ftp.ensembl.org/pub/current/fasta/homo_sapiens/ncrna/Homo_sapiens.GRCh37.61.ncrna.fa.gz					NA	NO	NO	NO	NO
p17397	0.0373935	1.32823	down	-1.77491	-1.36396	-1.10849	-1.1079	-1.38763	-1.0816	p17397	GTGGCTAGAAAAGAAAGTTTATTTCCACTGCAGGAAGCACTGCCTCCCATCTGAGAAATG	TCONS_00001485	1	-	47873216	47874257	2	47873216,47873991,	47873231,47874257,	XLOC_000822	Gene_id=XLOC_000822;Gene_name=linc-STIL-2;Transcript_id=TCONS_00001485;Transcript_name=linc-STIL-2;	XLOC_000822		Intergenic	HumanLincRNACatalog				ENST00000335071	281	NO	NO	NO	NO
p5005	0.0374828	1.29681	up	-2.43845	-2.189	-2.65619	-2.90745	-2.42448	-2.61319	p5005	TCCTTGGTTTGGATGCTTTGTTCAGGAGTGTTTAGTGGTATTTCAAAGGAATCAATATCT	ENST00000556475.1	14	+	101373379	101402336	4	101373379,101376569,101379768,101402108,	101373469,101376641,101379858,101402336,	ENSG00000258399.1	gene_id "ENSG00000258399.1"; transcript_id "ENST00000556475.1"; gene_type "lincRNA"; gene_status "NOVEL"; gene_name "MEG8"; transcript_type "lincRNA"; transcript_status "KNOWN"; transcript_name "MEG8-005"; level 2; havana_gene "OTTHUMG00000171625.1"; havana_transcript "OTTHUMT00000414503.1";	LIT1342;CombinedLit_518_72;LIT1343;CombinedLit_511_90;LIT1746;CombinedLit_458_225	MEG8	Intergenic	ENSEMBL					480	NO	NO	NO	NO
p8367	0.0377756	1.31274	up	-2.49577	-2.3261	-2.95459	-2.6168	-2.52535	-2.9536	p8367	TCCCCTAATTCGATCACCAGTTCTTTGAGGATCCAATGCGTAGGTCCAGGAAATTCAGAA	ENST00000591772.1	19	-	44598502	44603864	2	44598502,44603017,	44599794,44603864,	ENSG00000267163.1	gene_id "ENSG00000267163.1"; transcript_id "ENST00000591772.1"; gene_type "antisense"; gene_status "NOVEL"; gene_name "AC084219.3"; transcript_type "antisense"; transcript_status "KNOWN"; transcript_name "AC084219.3-001"; level 2; tag "basic"; havana_gene "OTTHUMG00000182314.1"; havana_transcript "OTTHUMT00000460482.1";	ENST00000591772.1		Antisense	ENSEMBL				ENST00000421176	2139	YES	NO	NO	NO
p2480	0.0377894	1.23584	up	-1.8004	-1.56765	-2.13066	-2.04272	-1.85205	-1.9632	p2480	GGAGTTTTAATTCTATGTCCCTGCAGTCAAATGTTCAAATGCTGGTCCATCACTTCTTAG	ENST00000532422.1	11	-	105956716	105972649	5	105956716,105960252,105965295,105966510,105972378,	105957099,105960284,105965367,105966578,105972649,	ENSG00000254433.1	gene_id "ENSG00000254433.1"; transcript_id "ENST00000532422.1"; gene_type "antisense"; gene_status "NOVEL"; gene_name "RP11-677I18.3"; transcript_type "antisense"; transcript_status "KNOWN"; transcript_name "RP11-677I18.3-002"; level 2; tag "basic"; havana_gene "OTTHUMG00000166254.1"; havana_transcript "OTTHUMT00000388738.1";	ENST00000532422.1		Antisense	ENSEMBL				ENST00000531837	826	YES	NO	NO	NO
p28332	0.0378909	1.20882	down	0.355078	0.597097	0.83563	0.691487	0.573929	0.819786	p28332	TCACATTTTTTAAATTTCACAAGCAATACTTTGGACCACTGGGGTTCAGGCCCCAAGAAA	ASO2253	None	None	None	None	None	None	None	ASO2253	Accession=L38935;Description=Homo sapiens GT212 mRNA.	asoverlaps_715_1165		Antisense	RNAdb					1165	YES	NO	NO	NO
p23309	0.0379861	1.22417	up	-0.565492	-0.789501	-0.999602	-1.05583	-0.649015	-0.823992	p23309	GACTTGCAACGTTCTTCTCAGCCTTCCTTCGCACCACTAAATTATCTCATTAAGTCAGGA	TCONS_00011240	6	-	165206863	165235542	4	165206863,165218444,165219184,165235426,	165207641,165218579,165219218,165235542,	XLOC_005915	Gene_id=XLOC_005915;Gene_name=linc-PARK2-4;Transcript_id=TCONS_00011240;Transcript_name=linc-PARK2-4;	uc003qul.1;UCSC_8937_1063;XLOC_005915		Intergenic	HumanLincRNACatalog					1063	NO	NO	NO	NO
RNA33609|snoRNA_scaRNA_205_86	0.0380321	1.35122	up	2.02665	2.50404	1.75247	1.83401	2.21612	1.85752	RNA33609|snoRNA_scaRNA_205_86	ATGAAAGTACGGAGTGATCCATCGGCTAAGTGTCTTGTCACAATGCTGACACTCAAACTG	RNA33609|snoRNA_scaRNA_205_86													ftp://ftp.ensembl.org/pub/current/fasta/homo_sapiens/ncrna/Homo_sapiens.GRCh37.61.ncrna.fa.gz					NA	NO	NO	NO	NO
RNA147455|p0559_imsncRNA217	0.0381729	1.60629	down	-2.60241	-2.17063	-2.02877	-1.38227	-2.39809	-1.70888	RNA147455|p0559_imsncRNA217	GTACAGGGTATTCTATACAGCAGTCATTCTGATCTTTCTAAAATATTTTTTAAAATCATA	RNA147455|p0559_imsncRNA217													unpublished data					NA	NO	NO	NO	NO
p2199	0.0381849	1.34303	up	-1.78894	-1.50083	-2.17673	-1.82971	-1.50692	-2.06674	p2199	TTCTATTCTGCAACCCAGTAAAGATGAAGAGGAGGAAGCTAATTCCCAGGTGCCTACACT	ENST00000531136.1	11	-	13076161	13156386	2	13076161,13156339,	13076581,13156386,	ENSG00000255558.1	gene_id "ENSG00000255558.1"; transcript_id "ENST00000531136.1"; gene_type "lincRNA"; gene_status "NOVEL"; gene_name "CTC-497E21.5"; transcript_type "lincRNA"; transcript_status "KNOWN"; transcript_name "CTC-497E21.5-001"; level 2; tag "basic"; havana_gene "OTTHUMG00000165950.1"; havana_transcript "OTTHUMT00000387221.1";	ENST00000531136.1	CTC-497E21.5	Intergenic	ENSEMBL					467	NO	NO	NO	NO
p7167	0.0381883	1.27529	up	3.26663	3.39314	3.10308	2.75458	3.20471	2.95434	p7167	ACTGTGTGTGTGTAGCTTTGAAAATACAAAGTATTGGGAATAGGAACTGTGATACAAACA	ENST00000585303.1	17	+	10515224	10526172	5	10515224,10515775,10517061,10524891,10526068,	10515262,10515891,10517194,10525066,10526172,	ENSG00000214970.3	gene_id "ENSG00000214970.3"; transcript_id "ENST00000585303.1"; gene_type "antisense"; gene_status "NOVEL"; gene_name "CTC-297N7.7"; transcript_type "antisense"; transcript_status "KNOWN"; transcript_name "CTC-297N7.7-002"; level 2; tag "basic"; havana_gene "OTTHUMG00000178041.4"; havana_transcript "OTTHUMT00000440321.1";	ENST00000585303.1	CTC-297N7.7	Antisense	ENSEMBL					566	NO	NO	NO	NO
RNA95555|RNS_637_144	0.0382444	1.21266	up	-1.71064	-1.6912	-2.00185	-1.86381	-1.47192	-1.84263	RNA95555|RNS_637_144	TGCTGGGTCCATTCACGGCCCTGCATCCCTTCAGGCAGAGGGACACACGTCCAGACGGAC	RNA95555|RNS_637_144													http://research.imb.uq.edu.au/rnadb/NoncodingRNASearchV2.zip					NA	NO	NO	NO	NO
p11439	0.0382616	1.32409	up	-1.81541	-1.57046	-2.04173	-2.00404	-1.37068	-1.92578	p11439	CATGGGTGCATTCTTTGGGTTAGTCTGTATGTAGTTGTGGGTTGACAGAGCAGGGGAAAT	ENST00000484698.1	3	-	106555657	106959479	8	106555657,106558321,106639812,106640904,106646681,106758921,106848734,106959289,	106557629,106558439,106639907,106640940,106646841,106758963,106848839,106959479,	ENSG00000242759.1	gene_id "ENSG00000242759.1"; transcript_id "ENST00000484698.1"; gene_type "processed_transcript"; gene_status "NOVEL"; gene_name "RP11-280F2.2"; transcript_type "processed_transcript"; transcript_status "KNOWN"; transcript_name "RP11-280F2.2-001"; level 2; tag "basic"; havana_gene "OTTHUMG00000159196.1"; havana_transcript "OTTHUMT00000353788.1";	TCONS_00005803;XLOC_003204;TCONS_00005804;XLOC_003204		Intergenic	ENSEMBL					2718	NO	NO	NO	NO
p35880_v4	0.0382684	1.59785	up	-2.50181	-2.37561	-3.30626	-3.14003	-2.17768	-2.63718	p35880_v4	CTGACTGAAACCTGAGTTTTGATTCACCAGGTTGGAAACTCTTTCTGCAGAATCTGCAAA	TCONS_00027267	19	-	28221102	28284251	4	28221102,28223703,28237005,28283907,	28221615,28223875,28237248,28284251,	XLOC_013282	Gene_id=XLOC_013282;Gene_name=linc-ZNF681-4;Transcript_id=TCONS_00027267;Transcript_name=linc-ZNF681-4;	XLOC_013282		Intergenic	HumanLincRNACatalog					1272	NO	NO	NO	NO
p41060_v4	0.0382718	1.47315	up	-2.96959	-2.47696	-3.21355	-3.40664	-2.97732	-3.48038	p41060_v4	TGAAGGTCCATGACAATTTGAAAGAAGGCATATGAAAAAGGTGCAGGAATCGAAGGCACG	XR_241869.2	6	+	86659410	86703581	4	86659410,86659668,86703097,86703542,	86659512,86659810,86703278,86703581,	none					RefSeq					464	NO	NO	NO	NO
p15109	0.0383304	1.28029	up	1.90908	1.7459	1.28811	1.59441	1.66187	1.36491	p15109	TGCTGATCTGAGCTCAGACCTGCCAATTTACCAGAGATAATTGATAACACCCTGTAACAG	ENST00000416999.1	7	-	130727594	130737309	3	130727594,130734296,130737183,	130727690,130734461,130737309,	ENSG00000231721.2	gene_id "ENSG00000231721.2"; transcript_id "ENST00000416999.1"; gene_type "processed_transcript"; gene_status "KNOWN"; gene_name "AC058791.2"; transcript_type "lincRNA"; transcript_status "KNOWN"; transcript_name "AC058791.2-006"; level 2; havana_gene "OTTHUMG00000155000.2"; havana_transcript "OTTHUMT00000338007.1";	ENST00000416999.1		Intergenic	ENSEMBL					387	NO	NO	NO	NO
p141	0.03851	1.24071	up	-1.82414	-1.94544	-2.16473	-2.33939	-1.81665	-2.01561	p141	GTAGTAAAACATCCCCTACAACCACTTTTCTTCTAATTTTGGGGAAATTCTAAATTCCTG	ENST00000373604.4	1	-	32670369	32671786	2	32670369,32671715,	32670940,32671786,	ENSG00000224066.1	gene_id "ENSG00000224066.1"; transcript_id "ENST00000373604.4"; gene_type "antisense"; gene_status "NOVEL"; gene_name "RP4-622L5.7"; transcript_type "antisense"; transcript_status "PUTATIVE"; transcript_name "RP4-622L5.7-002"; level 1; tag "basic"; tag "exp_conf"; havana_gene "OTTHUMG00000005740.3"; havana_transcript "OTTHUMT00000091797.1";	ENST00000373604.4		Antisense	ENSEMBL	ENST00000421616			ENST00000373609, ENST00000409358	642	YES	NO	NO	NO
p25082	0.0385185	1.23348	up	-1.58227	-1.80646	-1.88932	-1.9616	-1.6981	-2.1441	p25082	TATGAAAGCTTAGACTAGGAAAGGATCTTGGAACAGTCTGGTCCACTGGTTCCTGAATGC	XR_109437.1	17	+	78391216	78392679	2	78391216,78392241,	78391745,78392679,	LOC100507440	ID=rna36082;Name=XR_109437.1;Parent=gene30166;Dbxref=GeneID:100507440,Genbank:XR_109437.1;gbkey=misc_RNA;product=uncharacterized LOC100507440;transcript_id=XR_109437.1|ID=gene30166;Name=LOC100507440;Dbxref=GeneID:100507440;gbkey=Gene;gene=LOC100507440	XR_109437.1		Intronic	RefSeq		ENST00000323854, ENST00000521565, ENST00000518137			967	NO	NO	NO	NO
p17677	0.0386134	1.329	up	-2.45482	-2.46787	-3.16464	-2.88165	-2.71274	-2.82018	p17677	TCAACCAAGGCACCACAGACTGCTGGGGAAAGGTTCTTGCTGTTTTAAATAACATGTCCA	TCONS_00000942	1	+	53656724	53657133	2	53656724,53656963,	53656868,53657133,	XLOC_000194	Gene_id=XLOC_000194;Gene_name=linc-CPT2-1;Transcript_id=TCONS_00000942;Transcript_name=linc-CPT2-1;	XLOC_000194		Intergenic	HumanLincRNACatalog				ENST00000371486	314	NO	NO	NO	NO
p40680_v4	0.0386739	2.11698	up	-2.69751	-2.61756	-4.28232	-4.20147	-3.40006	-3.47736	p40680_v4	GAAAAGCCCATGTATTGGGGCATAACCTATAAAGATGATAGCAACTAAAATGGATAAATC	XR_241807.1	5	-	66297445	66299990	2	66297445,66299671,	66297877,66299990,	none					RefSeq					751	NO	NO	NO	NO
p4690	0.0387745	1.20371	up	-1.64018	-1.78921	-1.96154	-2.13384	-1.73583	-1.8723	p4690	GGAGGGGGGAAATTATTGGGTCCAAATTAAGTCTTGGATTAATGAAACAAAATGTTTGAA	ENST00000559402.1	14	-	103237471	103241102	2	103237471,103240977,	103237910,103241102,	ENSG00000259508.1	gene_id "ENSG00000259508.1"; transcript_id "ENST00000559402.1"; gene_type "processed_transcript"; gene_status "NOVEL"; gene_name "RP11-661D19.3"; transcript_type "antisense"; transcript_status "KNOWN"; transcript_name "RP11-661D19.3-002"; level 2; tag "basic"; havana_gene "OTTHUMG00000171914.1"; havana_transcript "OTTHUMT00000415869.1";	ENST00000559402.1		Antisense	ENSEMBL				ENST00000392745	564	NO	NO	NO	NO
p5027	0.0388889	1.25891	down	1.46024	1.52745	2.02401	1.91667	1.67433	1.71783	p5027	ACCTGTGGCCAGGGCGGGGCTGATAAAGCTCCATCAATCACTTGACTGTCTCTCCTTCCT	ENST00000559843.1	14	+	103561059	103565222	2	103561059,103564954,	103561177,103565222,	ENSG00000259444.1	gene_id "ENSG00000259444.1"; transcript_id "ENST00000559843.1"; gene_type "sense_overlapping"; gene_status "NOVEL"; gene_name "RP11-736N17.8"; transcript_type "sense_overlapping"; transcript_status "KNOWN"; transcript_name "RP11-736N17.8-001"; level 2; tag "basic"; havana_gene "OTTHUMG00000171900.1"; havana_transcript "OTTHUMT00000415720.1";	ENST00000559843.1		Sense	ENSEMBL					386	NO	NO	NO	NO
p23198	0.0389449	1.24633	up	-1.59684	-1.87601	-2.15165	-1.92982	-1.75544	-2.09988	p23198	TATTAGATGTCTGAGTTTTGGTTGAGAGGGGAGCAAGGAACCTGATGTGCAGGTTCCATA	TCONS_00012690	6	-	31139385	31144598	2	31139385,31142014,	31141810,31144598,	XLOC_005677	Gene_id=XLOC_005677;Gene_name=linc-POU5F1-1;Transcript_id=TCONS_00012690;Transcript_name=linc-POU5F1-1;	XLOC_005677		Divergent	HumanLincRNACatalog				ENST00000471529	5009	NO	NO	NO	NO
p10564	0.038953	1.21996	down	0.987328	0.821031	1.1408	1.02896	0.73847	1.23757	p10564	AGTGCTGTAACTCCTTTCACTGTCTGCTGTAAGTTCAACTTCTTCAATAAAAGAAATGTT	ENST00000569087.1	20	+	31444847	31446557	1	31444847,	31446557,	ENSG00000260257.1	gene_id "ENSG00000260257.1"; transcript_id "ENST00000569087.1"; gene_type "lincRNA"; gene_status "NOVEL"; gene_name "RP5-1085F17.3"; transcript_type "lincRNA"; transcript_status "KNOWN"; transcript_name "RP5-1085F17.3-001"; level 2; tag "basic"; havana_gene "OTTHUMG00000177126.1"; havana_transcript "OTTHUMT00000435465.1";	ENST00000569087.1		Intergenic	ENSEMBL				ENST00000375571, ENST00000400522, ENST00000375571	1710	NO	NO	NO	NO
p5461	0.0390548	1.24057	up	-1.5188	-1.57776	-1.97755	-2.02512	-1.75258	-1.77947	p5461	TGCCAACAATTCTGTGAGCACCCAGTTCTCTGTATGAAATTCCTTTCTGCTTTAGATAAT	ENST00000556159.1	15	+	26360971	26371518	4	26360971,26361326,26370355,26370757,	26361169,26361431,26370460,26371518,	ENSG00000259150.1	gene_id "ENSG00000259150.1"; transcript_id "ENST00000556159.1"; gene_type "lincRNA"; gene_status "NOVEL"; gene_name "RP11-1084I9.3"; transcript_type "lincRNA"; transcript_status "KNOWN"; transcript_name "RP11-1084I9.3-001"; level 2; tag "basic"; havana_gene "OTTHUMG00000171722.1"; havana_transcript "OTTHUMT00000414889.1";	TCONS_00023214;XLOC_011189		Intergenic	ENSEMBL					1169	NO	NO	NO	NO
p1664	0.0390581	1.23311	down	2.64551	2.88845	3.18238	3.15657	2.9237	3.02562	p1664	TCCAGAATACGGAGGAGAGAGCTGGAGGTGGAGGAACTAAGGACCTTCTTTGCCAGGTGG	ENST00000440490.1	10	-	88725495	88728935	2	88725495,88728798,	88725860,88728935,	ENSG00000233165.1	gene_id "ENSG00000233165.1"; transcript_id "ENST00000440490.1"; gene_type "processed_transcript"; gene_status "NOVEL"; gene_name "RP11-96C23.8"; transcript_type "processed_transcript"; transcript_status "KNOWN"; transcript_name "RP11-96C23.8-002"; level 2; havana_gene "OTTHUMG00000018661.1"; havana_transcript "OTTHUMT00000049177.1";	ENST00000440490.1		Antisense	ENSEMBL	ENST00000474994			ENST00000465679	502	YES	NO	NO	NO
p13507	0.0391713	1.63477	down	-2.98413	-2.25528	-1.74795	-1.77981	-2.40836	-1.99275	p13507	GAGCCTTCTACTCTCAGGGATTCCAAAGCATTTGATAAACTCTTTCTTTGTTCCATTGTT	ENST00000519795.1	5	-	167656587	167659362	3	167656587,167657890,167659308,	167656865,167658061,167659362,	ENSG00000253978.1	gene_id "ENSG00000253978.1"; transcript_id "ENST00000519795.1"; gene_type "antisense"; gene_status "NOVEL"; gene_name "CTB-178M22.2"; transcript_type "antisense"; transcript_status "KNOWN"; transcript_name "CTB-178M22.2-001"; level 1; tag "basic"; tag "exp_conf"; havana_gene "OTTHUMG00000162964.1"; havana_transcript "OTTHUMT00000371188.1";	ENST00000519795.1	CTB-178M22.2	Antisense	ENSEMBL		ENST00000545108, ENST00000403607			503	NO	NO	NO	NO
p16781	0.0392352	1.7	up	-1.846	-1.73568	-3.01065	-2.40241	-1.70707	-2.17229	p16781	TGAGAAGTTTAAAAAATAAAATTTAAAGAGAGAAAAGGCTTTGGTATCAGGATGATTCTG	ENST00000452184.2	9	+	66457899	66462157	3	66457899,66459807,66462134,	66458033,66459964,66462157,	ENSG00000238113.2	gene_id "ENSG00000238113.2"; transcript_id "ENST00000452184.2"; gene_type "processed_transcript"; gene_status "NOVEL"; gene_name "RP11-262H14.1"; transcript_type "processed_transcript"; transcript_status "PUTATIVE"; transcript_name "RP11-262H14.1-002"; level 2; havana_gene "OTTHUMG00000013291.3"; havana_transcript "OTTHUMT00000037072.2";	ENST00000452184.2		Intergenic	ENSEMBL					314	NO	NO	NO	NO
p8706	0.0392631	1.31203	up	-1.26017	-1.3017	-1.6379	-1.73573	-1.03524	-1.39888	p8706	TTTACAGAGAGAGCCGAGGCAGAGAGGGTCTTCCCAGGAGAGAGAGCATTGGGTACAAAA	ENST00000589524.1	19	+	36440385	36442421	1	36440385,	36442421,	ENSG00000267307.1	gene_id "ENSG00000267307.1"; transcript_id "ENST00000589524.1"; gene_type "lincRNA"; gene_status "NOVEL"; gene_name "AF038458.2"; transcript_type "lincRNA"; transcript_status "KNOWN"; transcript_name "AF038458.2-001"; level 2; tag "basic"; havana_gene "OTTHUMG00000181742.1"; havana_transcript "OTTHUMT00000457406.1";	ENST00000589524.1	AF038458.2	Intergenic	ENSEMBL				ENST00000246529	2036	NO	NO	NO	NO
p6215	0.039268	2.00065	up	-0.59166	-0.907559	-2.26271	-2.09723	-1.57119	-1.71187	p6215	CGGCTTAGGTTGATGTTTTTCAAATTTTCCCAATGATGAGTATTGTAAGGGACCAAAATA	ENST00000565310.1	16	-	89558810	89560201	3	89558810,89559905,89560127,	89559041,89560005,89560201,	ENSG00000261118.1	gene_id "ENSG00000261118.1"; transcript_id "ENST00000565310.1"; gene_type "processed_transcript"; gene_status "NOVEL"; gene_name "RP11-104N10.1"; transcript_type "processed_transcript"; transcript_status "KNOWN"; transcript_name "RP11-104N10.1-002"; level 2; tag "non_canonical_conserved"; havana_gene "OTTHUMG00000175513.2"; havana_transcript "OTTHUMT00000430341.1";	ENST00000565310.1		Intergenic	ENSEMBL				ENST00000378332, ENST00000378330	405	NO	NO	NO	NO
RNA147505|p0609_imsncRNA331	0.0393601	1.30332	down	-3.15817	-2.78086	-2.5612	-2.47578	-2.7919	-2.54738	RNA147505|p0609_imsncRNA331	GTGGCTCCTGTCCTCTTTGTTCACATCGATGAGGCTGAATGCTGTGTGCACTGCACCCCC	RNA147505|p0609_imsncRNA331													unpublished data					NA	NO	NO	NO	NO
RNA95142|RNS_224_188	0.0393691	1.25163	up	-2.33629	-2.3517	-2.6597	-2.86183	-2.61405	-2.75192	RNA95142|RNS_224_188	GGCTTTCTGTCCTCCATGAAGTAGTGGCTGCCGCTGTTCCTGGCAGGGATTTTTGTAGGC	RNA95142|RNS_224_188													http://research.imb.uq.edu.au/rnadb/NoncodingRNASearchV2.zip					NA	NO	NO	NO	NO
RNA33520|snoRNA_scaRNA_116_130	0.0394223	1.48765	up	3.62653	3.21021	2.77578	2.56068	3.05365	2.83483	RNA33520|snoRNA_scaRNA_116_130	ATGCAAAAGAAAGAAATCCCTGCGCTTTCTGTCTGTCTTTGTGGCGGCCCAGATTGAATT	RNA33520|snoRNA_scaRNA_116_130													ftp://ftp.ensembl.org/pub/current/fasta/homo_sapiens/ncrna/Homo_sapiens.GRCh37.61.ncrna.fa.gz					NA	NO	NO	NO	NO
p468	0.0394251	1.30496	up	-1.36197	-1.09431	-1.72652	-1.50976	-1.06825	-1.44027	p468	ATTTTCAAGTGTCTCTACGTAGCTAAAATCCCAAGCTTCCCTTCCCTATCCCAAATATTG	ENST00000450199.1	1	-	155289949	155293967	2	155289949,155293868,	155291486,155293967,	ENSG00000225855.2	gene_id "ENSG00000225855.2"; transcript_id "ENST00000450199.1"; gene_type "antisense"; gene_status "KNOWN"; gene_name "RUSC1-AS1"; transcript_type "antisense"; transcript_status "KNOWN"; transcript_name "RUSC1-AS1-003"; level 2; tag "basic"; havana_gene "OTTHUMG00000013912.2"; havana_transcript "OTTHUMT00000039075.1";	ENST00000450199.1	RUSC1-AS1	Antisense	ENSEMBL					1636	YES	NO	NO	NO
p28911	0.0395474	31.7909	up	3.30275	3.17136	-3.66391	-3.40383	2.8481	1.41831	p28911	ACAAAGGTACGTCTTCCAGAAAATCCACGTCTTCCAACCAAGCCATGTCTTCCAGAAAAT	CDR1AS	None	None	None	None	None	None	None	CDR1AS	Characteristics "Identified as ~1.5kb (no internal splicing) and ~1.3kb (with internal splicing). . Circular transcript in which 5é³?and 3é³?ends have splice donor and acceptor sequences and are spliced together.. Also contains 2 internal splice sites.";Expression "Highly expressed in human adult and fetal brain and spinal cord. Expression in brain considerably higher than that of CDR1 mRNA. Mo…	CDR1AS		Antisense	lncRNAdb					1487	YES	NO	NO	NO
p34907_v4	0.0395505	1.26523	up	1.23892	1.15626	0.696438	1.07086	1.21087	0.820565	p34907_v4	CCGTGACCCCCAACTTGGACACCCCATAAGCTTTGTTCTCAGAAACTTGGCGGCTACAAG	ENST00000432988.1	21	-	37513704	37523008	3	37513704,37518553,37520267,	37514244,37519923,37523008,	ENSG00000236830.1	gene_id "ENSG00000236830.1"; transcript_id "ENST00000432988.1"; gene_type "processed_transcript"; gene_status "NOVEL"; gene_name "CBR3-AS1"; transcript_type "retained_intron"; transcript_status "KNOWN"; transcript_name "CBR3-AS1-004"; level 2; havana_gene "OTTHUMG00000086607.2"; havana_transcript "OTTHUMT00000194622.1";	ASO2102;asoverlaps_19_4667	CBR3-AS1	Antisense	ENSEMBL				ENST00000412073	4651	YES	NO	NO	NO
RNA33733|snoRNA_scaRNA_329_71	0.0395644	1.65924	up	0.417149	-0.268281	-0.687722	-0.941939	-0.253199	-0.666242	RNA33733|snoRNA_scaRNA_329_71	GAAACCTATCCCGAAGCTGATAACCTGAAGAAAAATAAGTACGGATTCGGCTTCTGAGAT	RNA33733|snoRNA_scaRNA_329_71													ftp://ftp.ensembl.org/pub/current/fasta/homo_sapiens/ncrna/Homo_sapiens.GRCh37.61.ncrna.fa.gz					NA	NO	NO	NO	NO
p38741_v4	0.0396608	1.46904	up	-1.98937	-2.34129	-3.06451	-2.65673	-2.38307	-2.65712	p38741_v4	TATCGTCTGAACCTGTCTGAAGCATCTCAGTGATGCAATCTCTGTGTGGTTCTGAGACTT	ENST00000390861.1	17	-	2233569	2233664	1	2233569,	2233664,	ENSG00000212163.2	gene_id "ENSG00000212163.2"; transcript_id "ENST00000390861.1"; gene_type "sense_intronic"; gene_status "KNOWN"; gene_name "SNORD91A"; transcript_type "snoRNA"; transcript_status "KNOWN"; transcript_name "SNORD91A-201"; level 3; tag "basic"; havana_gene "OTTHUMG00000185961.1";				ENSEMBL					95	NO	NO	NO	NO
RNA33571|snoRNA_scaRNA_167_95	0.0397086	1.59414	up	-2.39037	-2.25681	-3.30433	-3.30908	-2.83424	-2.88636	RNA33571|snoRNA_scaRNA_167_95	TACAGCGCCCGAATCGGACAGTGTAGAACCATTCTCTACTGCCTTCCTTCTGAGAACAGC	RNA33571|snoRNA_scaRNA_167_95													ftp://ftp.ensembl.org/pub/current/fasta/homo_sapiens/ncrna/Homo_sapiens.GRCh37.61.ncrna.fa.gz					NA	NO	NO	NO	NO
p27595	0.0398	1.2298	up	1.85388	1.79409	1.31228	1.52699	1.6885	1.60192	p27595	GTCATAATCAAGCACTGGGTTGAGACTAGGACCACGATCATCAAAACTATCTCTTCTAAA	uc.174-	5	-	138643653	138643913	1	138643653,	138643913,	uc.174-	uc.174-	uc.174-		Intronic	UCR				ENST00000505625	260	NO	NO	NO	NO
p36446_v4	0.0398419	1.36463	down	-3.32102	-3.03557	-2.93692	-2.57339	-3.35364	-2.85438	p36446_v4	GAGCCTCAGCCGGCGGACGCCAGGAAACAGCAGTTACTGATGCTACAATATTCCTTTATG	uc010hov.2	3	+	94657106	94710169	5	94657106,94681742,94708172,94708822,94710055,	94657170,94681850,94708278,94708914,94710169,	LOC255025	proteinID=;alignID=uc010hov.2;kgID=uc010hov.2;mRNA=BC104172;spID=;refseq=;protAcc=;description=Homo sapiens uncharacterized LOC255025 (LOC255025), non-coding RNA.;rfamAcc=;tRnaName=;	uc010hov.2		Intergenic	UCSC					484	NO	NO	NO	NO
RNA144207|snRNA_160_189	0.0400151	1.395	down	-2.45605	-2.1634	-1.65866	-1.69593	-2.25678	-2.08085	RNA144207|snRNA_160_189	ATTAGAATCTGGCATTTGAGTGAGTGTCTTTTCATTATTTTCCTTTGCAGTCTCCTCCTT	RNA144207|snRNA_160_189													ftp://ftp.ensembl.org/pub/current/fasta/homo_sapiens/ncrna/Homo_sapiens.GRCh37.61.ncrna.fa.gz					NA	NO	NO	NO	NO
p10110	0.0401065	1.65283	up	-1.20462	-0.974302	-2.2408	-1.44338	-1.18955	-1.85909	p10110	CCACTCAGTATACTGAAACTGGTTACATTGATGGAAAACTTCCAAAGCTTCTTGAAATAA	ENST00000444196.1	2	+	175352116	175352884	2	175352116,175352762,	175352555,175352884,	ENSG00000226853.1	gene_id "ENSG00000226853.1"; transcript_id "ENST00000444196.1"; gene_type "lincRNA"; gene_status "NOVEL"; gene_name "AC010894.3"; transcript_type "lincRNA"; transcript_status "KNOWN"; transcript_name "AC010894.3-002"; level 1; tag "basic"; tag "exp_conf"; havana_gene "OTTHUMG00000154152.1"; havana_transcript "OTTHUMT00000334149.1";	ENST00000444196.1		Intergenic	ENSEMBL			ENST00000392551, ENST00000392552, ENST00000295500		561	NO	NO	NO	NO
p7849	0.0401161	1.24559	up	-1.50925	-1.70873	-1.92097	-2.09797	-1.82349	-1.97301	p7849	GAAAAACGACGGCAAATGTTTTTCAAGAGGAAGTCTCCAGCCACTTGTGACCTGGGAAAT	ENST00000580139.1	18	+	3190394	3247275	5	3190394,3193873,3216989,3236438,3245954,	3190514,3193950,3217144,3236536,3247275,	ENSG00000265399.1	gene_id "ENSG00000265399.1"; transcript_id "ENST00000580139.1"; gene_type "processed_transcript"; gene_status "NOVEL"; gene_name "RP13-270P17.2"; transcript_type "processed_transcript"; transcript_status "KNOWN"; transcript_name "RP13-270P17.2-001"; level 2; tag "basic"; havana_gene "OTTHUMG00000178339.1"; havana_transcript "OTTHUMT00000441616.1";	ASO1795;asoverlaps_469_1771		Antisense	ENSEMBL				ENST00000536605	1771	YES	NO	NO	NO
RNA33686|snoRNA_scaRNA_282_75	0.0401166	1.25223	up	-1.81507	-1.53092	-1.925	-2.14593	-1.76123	-2.00978	RNA33686|snoRNA_scaRNA_282_75	AATAACAAAGGGACTTAATACTGAAACCTGATGTTACATTGTAGTGTGCTGATGTGCTGT	RNA33686|snoRNA_scaRNA_282_75													ftp://ftp.ensembl.org/pub/current/fasta/homo_sapiens/ncrna/Homo_sapiens.GRCh37.61.ncrna.fa.gz					NA	NO	NO	NO	NO
p37529_v4	0.0401212	1.20431	down	2.87735	2.99429	3.35092	3.07031	2.98207	3.2371	p37529_v4	GAAGGTCACTGTGGAATATAGACCCATAATTGACAAAACTTTGAACGAGGCTGACTGTGC	ENST00000608699.1	3	+	195410647	195413589	4	195410647,195412688,195413168,195413477,	195410736,195412810,195413260,195413589,	ENSG00000242086.4	gene_id "ENSG00000242086.4"; transcript_id "ENST00000608699.1"; gene_type "lincRNA"; gene_status "NOVEL"; gene_name "LINC00969"; transcript_type "lincRNA"; transcript_status "KNOWN"; transcript_name "LINC00969-045"; level 2; havana_gene "OTTHUMG00000155834.6"; havana_transcript "OTTHUMT00000472920.1";			Intergenic	ENSEMBL					415	NO	NO	NO	NO
p2106	0.0401654	1.32987	down	-1.98807	-1.8446	-1.61355	-1.46114	-1.70764	-1.23177	p2106	GGAAATGTGGCTCTACATATCGTTAGTACAAGTAATACATTTTGATTGTTGTTTCCTGGA	ENST00000564352.1	10	+	114583248	114587485	1	114583248,	114587485,	ENSG00000260917.1	gene_id "ENSG00000260917.1"; transcript_id "ENST00000564352.1"; gene_type "sense_overlapping"; gene_status "NOVEL"; gene_name "RP11-57H14.4"; transcript_type "sense_overlapping"; transcript_status "KNOWN"; transcript_name "RP11-57H14.4-001"; level 2; tag "basic"; havana_gene "OTTHUMG00000176201.1"; havana_transcript "OTTHUMT00000431623.1";	ENST00000564352.1		Sense	ENSEMBL				ENST00000393077, ENST00000393077	4237	NO	NO	NO	NO
p467	0.040214	1.26539	up	2.09833	2.10459	1.71568	1.6857	1.78799	1.57078	p467	ATCTGTCCCCGGCGGGTAAGGGATGAATCCATGATGTCATCTGCCACCAGGAAGAAAGCT	ENST00000443642.1	1	-	155287736	155293959	6	155287736,155288055,155289593,155291415,155292033,155293868,	155287796,155288187,155289723,155291486,155292228,155293959,	ENSG00000225855.2	gene_id "ENSG00000225855.2"; transcript_id "ENST00000443642.1"; gene_type "antisense"; gene_status "KNOWN"; gene_name "RUSC1-AS1"; transcript_type "antisense"; transcript_status "KNOWN"; transcript_name "RUSC1-AS1-002"; level 2; tag "basic"; havana_gene "OTTHUMG00000013912.2"; havana_transcript "OTTHUMT00000039074.1";	ENST00000443642.1	RUSC1-AS1	Antisense	ENSEMBL					679	YES	NO	NO	NO
p22120	0.04025	1.23494	up	-1.53177	-1.54564	-1.95245	-1.83642	-1.42712	-1.62897	p22120	CAGGGTGAGAAGGACTAAACAAATGACCAAGTGTCATCCCATTTTGGACATACTTAAAAC	TCONS_00006140	3	+	106959574	107004434	3	106959574,106964854,107004166,	106959934,106967678,107004434,	XLOC_002746	Gene_id=XLOC_002746;Gene_name=linc-CCDC54-1;Transcript_id=TCONS_00006140;Transcript_name=linc-CCDC54-1;	XLOC_002746		Intergenic	HumanLincRNACatalog					3452	NO	NO	NO	NO
RNA95621|RNS_703_136	0.040254	1.27928	down	-1.69381	-1.4863	-1.15781	-1.04753	-1.33265	-1.24143	RNA95621|RNS_703_136	TGTCCCTTCCCAGGGCCCAGCAGCTGAGCTGGAGGACGAAGCCCGGGTGGACGCTCCACA	RNA95621|RNS_703_136													http://research.imb.uq.edu.au/rnadb/NoncodingRNASearchV2.zip					NA	NO	NO	NO	NO
p412	0.0402772	1.33962	up	-0.889929	-0.630702	-1.26321	-1.34959	-0.783212	-0.95651	p412	ACATTTCAAAGATCAAAACCTGATGGAAATGCTGGAGACCATGGAGCTGATAGGAGCTCA	ENST00000433081.1	1	-	145376124	145382397	3	145376124,145376543,145382055,	145376447,145376692,145382397,	ENSG00000233396.1	gene_id "ENSG00000233396.1"; transcript_id "ENST00000433081.1"; gene_type "lincRNA"; gene_status "NOVEL"; gene_name "RP11-458D21.1"; transcript_type "lincRNA"; transcript_status "KNOWN"; transcript_name "RP11-458D21.1-001"; level 2; havana_gene "OTTHUMG00000042244.2"; havana_transcript "OTTHUMT00000100475.1";	ENCODE_774_814		Intergenic	ENSEMBL					814	NO	NO	NO	YES
p26225	0.0405766	1.44129	down	-2.67961	-2.22274	-1.98114	-1.73987	-2.17893	-1.77818	p26225	AGTTTCAGGAAACCTTCCAGAAGGGACCTCATCCTGACTGAGGAGCGGGAGAGGGAATTG	uc010hec.1	3	+	13652923	13653534	1	13652923,	13653534,	BC152379	proteinID=;alignID=uc010hec.1;kgID=uc010hec.1;mRNA=BC152379;spID=;refseq=;protAcc=;description=Homo sapiens cDNA clone IMAGE:40015685.;rfamAcc=;tRnaName=;	UCSC_10673_611		Intronic	UCSC		ENST00000492059			611	NO	NO	NO	NO
p12058	0.0408109	1.20702	down	-2.29595	-2.31216	-1.9779	-2.22455	-2.34472	-1.93604	p12058	AGAGAATTAAGTAACTGGTCGAGGTTGTATCAGTAAGAAGGGAGCACGGAACAGATTCAA	ENST00000465477.1	3	+	158450115	158501859	5	158450115,158451739,158458177,158459818,158501667,	158450317,158451826,158458255,158459933,158501859,	ENSG00000240207.1	gene_id "ENSG00000240207.1"; transcript_id "ENST00000465477.1"; gene_type "processed_transcript"; gene_status "NOVEL"; gene_name "RP11-379F4.4"; transcript_type "processed_transcript"; transcript_status "KNOWN"; transcript_name "RP11-379F4.4-004"; level 2; havana_gene "OTTHUMG00000158833.1"; havana_transcript "OTTHUMT00000352357.1";	ENST00000465477.1		Antisense	ENSEMBL	ENST00000477589, ENST00000477589, ENST00000477589, ENST00000477589, ENST00000477589, ENST00000477589				674	YES	NO	NO	NO
p4210	0.0408128	1.39098	down	-1.04813	-0.62315	-0.272954	-0.199075	-0.545961	-0.316915	p4210	AACTGAACACTAGCTGACAGACGTTTTGATTTCTTTGACCATCACGGAATCGTGGCCAAG	ENST00000379050.2	13	+	45964879	45965683	2	45964879,45965166,	45964993,45965683,	ENSG00000170919.10	gene_id "ENSG00000170919.10"; transcript_id "ENST00000379050.2"; gene_type "processed_transcript"; gene_status "NOVEL"; gene_name "TPT1-AS1"; transcript_type "processed_transcript"; transcript_status "KNOWN"; transcript_name "TPT1-AS1-020"; level 2; havana_gene "OTTHUMG00000016851.2"; havana_transcript "OTTHUMT00000374935.1";	ENST00000379050.2	TPT1-AS1	Intergenic	ENSEMBL					631	NO	NO	NO	NO
p1397	0.0408341	1.28408	up	-2.85745	-2.49037	-3.07971	-3.14629	-2.7977	-3.00172	p1397	TTCTGGAAGTGACCCAGGAAGTGACATACTCTGAGCAGCTACAAAAAGAAGACCAGTCTA	ENST00000441835.1	1	+	222763166	222765828	2	222763166,222765507,	222763304,222765828,	ENSG00000225265.1	gene_id "ENSG00000225265.1"; transcript_id "ENST00000441835.1"; gene_type "antisense"; gene_status "NOVEL"; gene_name "RP11-378J18.3"; transcript_type "antisense"; transcript_status "KNOWN"; transcript_name "RP11-378J18.3-003"; level 1; tag "basic"; tag "exp_conf"; havana_gene "OTTHUMG00000037542.1"; havana_transcript "OTTHUMT00000091488.1";	TCONS_00000396;XLOC_000576;TCONS_00000397;XLOC_000576		Antisense	ENSEMBL			ENST00000391883		459	YES	NO	NO	NO
p14142	0.0408798	1.37399	up	-0.398127	-0.402541	-1.08884	-0.941026	-0.425883	-0.571791	p14142	CTTCCTTGTTCCCTCTGAGGTCCAGAAGATTCATGTTTACAATATTTAGAAACAATGTTA	ENST00000438412.1	6	-	30258570	30294164	4	30258570,30262247,30263908,30294130,	30260376,30262741,30264014,30294164,	ENSG00000231074.3	gene_id "ENSG00000231074.3"; transcript_id "ENST00000438412.1"; gene_type "antisense"; gene_status "KNOWN"; gene_name "HCG18"; transcript_type "antisense"; transcript_status "KNOWN"; transcript_name "HCG18-003"; level 2; tag "basic"; havana_gene "OTTHUMG00000031138.4"; havana_transcript "OTTHUMT00000256034.1";	ENST00000438412.1	HCG18	Antisense	ENSEMBL			ENST00000376656		2440	NO	NO	NO	NO
p35870_v4	0.0409584	1.22238	up	1.49358	1.76856	1.33539	1.22663	1.58166	1.41269	p35870_v4	ACATACTGCTGTGCCCAGCACCAAGATGATGTAACGTGACTCTTCTGCTTCAGGCCTGCC	TCONS_00027238	19	-	23443566	23447570	2	23443566,23444421,	23443736,23447570,	XLOC_013274	Gene_id=XLOC_013274;Gene_name=linc-ZNF99-6;Transcript_id=TCONS_00027238;Transcript_name=linc-ZNF99-6;	XLOC_013274		Intergenic	HumanLincRNACatalog	ENST00000397094				3319	NO	NO	NO	NO
p38198_v4	0.0410894	1.28204	down	-0.263973	-0.00989964	0.0183194	0.305213	-0.177734	0.300179	p38198_v4	ATTCTGGGAGACAGCATGTGGTGGAATTCTTATTGAAGAACCAGGCAAATATACATGCCG	ENST00000607322.1	9	-	99962756	100000982	3	99962756,99973654,100000704,	99962847,99973769,100000982,	ENSG00000203279.3	gene_id "ENSG00000203279.3"; transcript_id "ENST00000607322.1"; gene_type "lincRNA"; gene_status "NOVEL"; gene_name "RP11-498P14.5"; transcript_type "lincRNA"; transcript_status "KNOWN"; transcript_name "RP11-498P14.5-002"; level 2; havana_gene "OTTHUMG00000020321.2"; havana_transcript "OTTHUMT00000470965.1";			Intergenic	ENSEMBL					484	NO	NO	NO	NO
p28477	0.0411974	1.26132	up	-1.70469	-1.88715	-1.95085	-2.04487	-1.63743	-2.23836	p28477	ATGCCTACCACCTCTTATAGCTCTTCCATCCATCATTCAAGAGGTTCCATGAAGAAAGCT	ASO1652	None	None	None	None	None	None	None	ASO1652	Accession=AF090096;Description=Homo sapiens clone IMAGE 377323.	asoverlaps_875_692		Antisense	RNAdb					692	YES	NO	NO	NO
p12982	0.0412223	2.01243	up	-1.85814	-2.54168	-3.82062	-3.12927	-2.67789	-3.15463	p12982	GGAGGTCAAGGAATTTTAACTGAATGATTGAATAGTCTTGCAAGATCTATGAAACAAGCT	ENST00000506933.1	4	+	169931580	169932090	2	169931580,169931934,	169931607,169932090,	ENSG00000251445.1	gene_id "ENSG00000251445.1"; transcript_id "ENST00000506933.1"; gene_type "antisense"; gene_status "NOVEL"; gene_name "RP11-483A20.3"; transcript_type "antisense"; transcript_status "KNOWN"; transcript_name "RP11-483A20.3-001"; level 2; tag "basic"; havana_gene "OTTHUMG00000161027.1"; havana_transcript "OTTHUMT00000363465.1";	ENST00000506933.1		Antisense	ENSEMBL			ENST00000306193		183	NO	NO	NO	NO
p7209	0.0412317	1.21951	down	0.538927	0.449932	0.83113	0.650575	0.282618	0.64867	p7209	TAAAATCAATATTGCCGAGGCCTCCGCAGCAGTCAGGCCCTGCCACCGAGCTGTTCGTTA	ENST00000583662.1	17	+	17494741	17513799	2	17494741,17513649,	17495016,17513799,	ENSG00000264666.1	gene_id "ENSG00000264666.1"; transcript_id "ENST00000583662.1"; gene_type "antisense"; gene_status "NOVEL"; gene_name "RP11-524F11.2"; transcript_type "antisense"; transcript_status "KNOWN"; transcript_name "RP11-524F11.2-001"; level 2; tag "basic"; havana_gene "OTTHUMG00000179385.1"; havana_transcript "OTTHUMT00000446050.1";	ENST00000583662.1		Antisense	ENSEMBL					425	YES	NO	NO	NO
RNA95229|RNS_311_181	0.0413779	1.40447	down	-2.84797	-2.75911	-2.26241	-2.09907	-2.86961	-2.64513	RNA95229|RNS_311_181	ACATTTCTCCTAGCCTGAGCAAGAATGTCTGCCGCTGACCAGACAGAGGGTTGGGTGGCT	RNA95229|RNS_311_181													http://research.imb.uq.edu.au/rnadb/NoncodingRNASearchV2.zip					NA	NO	NO	NO	NO
RNA33521|snoRNA_scaRNA_117_130	0.0414523	1.4674	down	-2.43364	-2.19974	-1.60107	-1.65761	-2.42343	-2.13834	RNA33521|snoRNA_scaRNA_117_130	GAGGATCGTCGTCAGGACTGCCACGAGTGGGGCAGCCTTGTTTTCCTGCCTCAGACATGT	RNA33521|snoRNA_scaRNA_117_130													ftp://ftp.ensembl.org/pub/current/fasta/homo_sapiens/ncrna/Homo_sapiens.GRCh37.61.ncrna.fa.gz					NA	NO	NO	NO	NO
p19300	0.041504	1.44687	up	-1.6909	-1.97987	-2.03978	-2.35988	-1.47247	-2.34239	p19300	ACTGATGTGAGTGTAGAGGCCAGAAAAATGAAGCTAGGTGGTATTGGAGGAGAATCTCTG	TCONS_00023100	14	-	44936292	44949833	3	44936292,44947931,44949712,	44936372,44948054,44949833,	XLOC_011007	Gene_id=XLOC_011007;Gene_name=linc-FBXO33-3;Transcript_id=TCONS_00023100;Transcript_name=linc-FBXO33-3;	XLOC_011007		Intergenic	HumanLincRNACatalog	ENST00000556472				324	NO	NO	NO	NO
p7857	0.0416218	1.20258	up	1.60143	1.69301	1.40098	1.25045	1.43046	1.27508	p7857	TTCTTATCTGGCTGCTTATCATTTCCAGAACATACCATCCTTTTGCATGCCTTTACGCCA	ENST00000572856.1	18	+	3603735	3608334	2	3603735,3606551,	3604213,3608334,	ENSG00000262001.1	gene_id "ENSG00000262001.1"; transcript_id "ENST00000572856.1"; gene_type "antisense"; gene_status "NOVEL"; gene_name "DLGAP1-AS2"; transcript_type "antisense"; transcript_status "KNOWN"; transcript_name "DLGAP1-AS2-001"; level 2; tag "basic"; havana_gene "OTTHUMG00000177864.1"; havana_transcript "OTTHUMT00000439287.1";	ENST00000572856.1	DLGAP1-AS2	Antisense	ENSEMBL		ENST00000515196			2261	NO	NO	NO	NO
p6577	0.041688	1.20721	down	-0.294049	-0.21607	0.162929	-0.0373114	-0.31178	-0.132473	p6577	TCTGCCTCCCGCATTTCCGATGGTCTGAATCGTTTGTGGCAGCCACCATATATTATTTTT	ENST00000563687.1	16	+	87870137	87871269	2	87870137,87871018,	87870408,87871269,	ENSG00000260466.1	gene_id "ENSG00000260466.1"; transcript_id "ENST00000563687.1"; gene_type "processed_transcript"; gene_status "NOVEL"; gene_name "RP4-536B24.2"; transcript_type "processed_transcript"; transcript_status "KNOWN"; transcript_name "RP4-536B24.2-001"; level 2; tag "basic"; havana_gene "OTTHUMG00000176392.1"; havana_transcript "OTTHUMT00000431895.1";	ENST00000563687.1		Antisense	ENSEMBL					522	YES	NO	NO	NO
p20502	0.0417705	1.32675	down	-0.554778	-0.261696	0.0591905	0.219224	-0.20989	-0.0811012	p20502	TAGCACAGAGTCTGCCCTGCACTTTTGGTGTCACCCTAATAATCCTTGGGAAAATTACAG	TCONS_00026273	18	+	7272466	7277412	2	7272466,7276658,	7272498,7277412,	XLOC_012621	Gene_id=XLOC_012621;Gene_name=linc-PTPRM-1;Transcript_id=TCONS_00026273;Transcript_name=linc-PTPRM-1;	XLOC_012621		Intergenic	HumanLincRNACatalog					786	NO	NO	NO	NO
p9132	0.0417724	1.30437	up	-1.46435	-1.64639	-2.0274	-1.9924	-1.43528	-1.67628	p9132	TCACTTAGTGGGGTCTCTGGGTACCTTTGCTTATTTAACTTCATCCTTCCTTAAATGAAA	ENST00000431130.2	2	-	54772504	54773814	2	54772504,54773607,	54772674,54773814,	ENSG00000234943.2	gene_id "ENSG00000234943.2"; transcript_id "ENST00000431130.2"; gene_type "antisense"; gene_status "NOVEL"; gene_name "AC092839.4"; transcript_type "antisense"; transcript_status "KNOWN"; transcript_name "AC092839.4-001"; level 2; tag "basic"; havana_gene "OTTHUMG00000152418.2"; havana_transcript "OTTHUMT00000326176.2";	ENST00000431130.2		Antisense	ENSEMBL					377	NO	NO	NO	NO
p8541	0.0417996	1.22447	up	0.0602646	-0.155982	-0.354814	-0.493268	-0.232242	-0.356344	p8541	TCTCTTTCATCCAACACAGGAAGGCTGCGAAAAGCACATGGAAATAAAAGGGGGCTGAAT	ENST00000595107.1	19	+	8024006	8024896	2	8024006,8024774,	8024412,8024896,	ENSG00000269813.1	gene_id "ENSG00000269813.1"; transcript_id "ENST00000595107.1"; gene_type "antisense"; gene_status "NOVEL"; gene_name "CTD-3193O13.14"; transcript_type "antisense"; transcript_status "KNOWN"; transcript_name "CTD-3193O13.14-001"; level 2; tag "basic"; havana_gene "OTTHUMG00000182574.1"; havana_transcript "OTTHUMT00000462473.1";	ENST00000595107.1	CTD-3193O13.14	Antisense	ENSEMBL				ENST00000351593	528	YES	NO	NO	NO
p10784	0.0418159	1.66425	down	-2.46881	-2.3429	-1.87382	-1.48047	-2.87824	-2.13104	p10784	ATTATTACCAGGAGGGATAAAACTCCAGGGTGAGCCATTAAAGAATCTGAATTCAATTCA	ENST00000416722.1	21	-	46758504	46761905	2	46758504,46761739,	46758793,46761905,	ENSG00000237664.1	gene_id "ENSG00000237664.1"; transcript_id "ENST00000416722.1"; gene_type "lincRNA"; gene_status "KNOWN"; gene_name "LINC00316"; transcript_type "lincRNA"; transcript_status "KNOWN"; transcript_name "LINC00316-001"; level 2; tag "basic"; havana_gene "OTTHUMG00000090404.1"; havana_transcript "OTTHUMT00000206824.1";	ENCODE_2060_455;TCONS_00028959;XLOC_014125	LINC00316	Intergenic	ENSEMBL					455	NO	NO	NO	YES
p35127_v4	0.0419965	1.34653	up	-2.30017	-2.23937	-3.02154	-2.64723	-2.48569	-2.64421	p35127_v4	TCTTCAGCCTCCAGTGATCCAAAGTACCAGGCTGACCTGTGACTGCTTCGGCCAACTGAA	ENST00000511497.1	4	+	129349224	129440549	9	129349224,129387762,129391204,129391506,129402827,129404483,129432565,129437011,129439910,	129349453,129387927,129391371,129391704,129402905,129404642,129432800,129437153,129440549,	ENSG00000251432.2	gene_id "ENSG00000251432.2"; transcript_id "ENST00000511497.1"; gene_type "processed_transcript"; gene_status "NOVEL"; gene_name "RP11-420A23.1"; transcript_type "processed_transcript"; transcript_status "KNOWN"; transcript_name "RP11-420A23.1-001"; level 2; tag "basic"; havana_gene "OTTHUMG00000161321.3"; havana_transcript "OTTHUMT00000364520.1";	uc003igh.1;UCSC_4905_2012		Intergenic	ENSEMBL					2012	NO	NO	NO	NO
p8384	0.0420276	1.36356	down	0.278988	0.349106	0.775336	1.0046	0.295043	0.485346	p8384	AGATGTGAATCAGTGCAAGGGCCCAGGACAGCGGAAGAGGTGTGAAGCCATCCTGTGATC	ENST00000599817.1	19	-	46699034	46706340	3	46699034,46701664,46706096,	46699095,46701699,46706340,	ENSG00000268621.1	gene_id "ENSG00000268621.1"; transcript_id "ENST00000599817.1"; gene_type "lincRNA"; gene_status "NOVEL"; gene_name "AC006262.5"; transcript_type "lincRNA"; transcript_status "KNOWN"; transcript_name "AC006262.5-003"; level 2; havana_gene "OTTHUMG00000182496.1"; havana_transcript "OTTHUMT00000461714.1";	ENST00000599817.1		Intergenic	ENSEMBL					340	NO	NO	NO	NO
p10127	0.0420551	1.39784	up	-2.32499	-2.39955	-2.74714	-2.96256	-2.0582	-2.52264	p10127	CTCAGACGCAACTTAATAGTTGGAGGCACTGCAAAGAGAAGAGAAAGAAAAACAGTAACA	ENST00000419746.1	2	+	179387553	179470132	17	179387553,179388178,179400458,179402087,179403424,179404833,179406948,179447298,179447717,179448250,179449299,179455865,179462322,179463282,179464320,179465202,179469457,	179387587,179388363,179400555,179402418,179404617,179404896,179407088,179447433,179447908,179448648,179449720,179456041,179462408,179463400,179464477,179465394,179470132,	ENSG00000237298.2	gene_id "ENSG00000237298.2"; transcript_id "ENST00000419746.1"; gene_type "antisense"; gene_status "NOVEL"; gene_name "TTN-AS1"; transcript_type "antisense"; transcript_status "KNOWN"; transcript_name "TTN-AS1-001"; level 2; tag "basic"; havana_gene "OTTHUMG00000133536.5"; havana_transcript "OTTHUMT00000257514.1";	ENST00000419746.1	TTN-AS1	Antisense	ENSEMBL					4592	YES	NO	NO	NO
p18469	0.042075	1.25059	up	-1.31442	-1.68029	-1.81481	-1.85411	-1.46755	-1.76115	p18469	GCTCCAGGGAGGAGATGCATTTGAACAATCCTGAAAAACTTTTGGATCCCAAGTCTGACT	TCONS_00019322	11	+	65218531	65221007	2	65218531,65220339,	65218571,65221007,	XLOC_009167	Gene_id=XLOC_009167;Gene_name=linc-SCYL1-3;Transcript_id=TCONS_00019322;Transcript_name=linc-SCYL1-3;	XLOC_009167		Intergenic	HumanLincRNACatalog				ENST00000309775, ENST00000309775	708	NO	NO	NO	NO
p34404_v4	0.0421028	1.23891	up	-1.06528	-0.950739	-1.40195	-1.49325	-1.14786	-1.19589	p34404_v4	TAGACGTCAGTGTTGGTGTTAACATTTCAGATTTGAAGAGATTTCCTGGGTGTGGAGTGT	ENST00000436697.2	15	-	55609381	55611243	2	55609381,55611061,	55610065,55611243,	ENSG00000225973.3	gene_id "ENSG00000225973.3"; transcript_id "ENST00000436697.2"; gene_type "antisense"; gene_status "NOVEL"; gene_name "RP11-139H15.1"; transcript_type "antisense"; transcript_status "KNOWN"; transcript_name "RP11-139H15.1-001"; level 2; tag "basic"; havana_gene "OTTHUMG00000172653.1"; havana_transcript "OTTHUMT00000419683.1";	ENST00000436697;ASO3911;asoverlaps_820_866		Antisense	ENSEMBL					866	YES	NO	NO	NO
p5478	0.0422782	1.49629	down	-1.87232	-1.48872	-1.0449	-0.86549	-1.21603	-0.922523	p5478	TCACCTTAAATGTTTCTGCCTGGCTATTATTAACTGGAGTGCAATATGTTTTTGGTTCTT	ENST00000602616.1	15	+	31061534	31065196	1	31061534,	31065196,	ENSG00000269932.1	gene_id "ENSG00000269932.1"; transcript_id "ENST00000602616.1"; gene_type "lincRNA"; gene_status "NOVEL"; gene_name "RP5-1086D14.6"; transcript_type "lincRNA"; transcript_status "KNOWN"; transcript_name "RP5-1086D14.6-001"; level 2; tag "basic"; havana_gene "OTTHUMG00000183914.1"; havana_transcript "OTTHUMT00000467508.1";	ENST00000602616.1		Intergenic	ENSEMBL					3662	NO	NO	NO	NO
p6581	0.0423876	1.2324	down	-1.11752	-1.34884	-0.968495	-0.780577	-1.22897	-1.04185	p6581	TAATGCCGGGGCCATCGGAGAGAAGACCGGGATGAGTTTTTAGGTGGCTGCTTCCTTTGG	ENST00000563190.1	16	+	88268390	88336117	4	88268390,88310079,88328324,88336027,	88268509,88310181,88328447,88336117,	ENSG00000261273.1	gene_id "ENSG00000261273.1"; transcript_id "ENST00000563190.1"; gene_type "processed_transcript"; gene_status "NOVEL"; gene_name "LA16c-444G7.1"; transcript_type "processed_transcript"; transcript_status "KNOWN"; transcript_name "LA16c-444G7.1-001"; level 2; tag "basic"; havana_gene "OTTHUMG00000175546.1"; havana_transcript "OTTHUMT00000430451.1";	ENST00000563190.1	LA16c-444G7.1	Intergenic	ENSEMBL					434	NO	NO	NO	NO
p6364	0.042393	1.20282	up	0.462389	0.338146	0.308317	0.160947	0.564391	0.0963891	p6364	GCATCTTCACTCCGAAGCAGAAATTTGCCAAAAAAGCATCCTCTTTTTATCAGAAAATAA	ENST00000569782.1	16	+	31519791	31520569	2	31519791,31520488,	31520357,31520569,	ENSG00000260625.1	gene_id "ENSG00000260625.1"; transcript_id "ENST00000569782.1"; gene_type "antisense"; gene_status "NOVEL"; gene_name "RP11-452L6.7"; transcript_type "antisense"; transcript_status "KNOWN"; transcript_name "RP11-452L6.7-001"; level 2; tag "basic"; havana_gene "OTTHUMG00000176621.1"; havana_transcript "OTTHUMT00000432894.1";	ENST00000569782.1		Antisense	ENSEMBL			ENST00000327237		647	NO	NO	NO	NO
RNA95220|RNS_302_182	0.0424015	1.40101	up	-2.2121	-1.8042	-2.46666	-2.40017	-2.14163	-2.75049	RNA95220|RNS_302_182	ACGTGACCTCTTCTGCTGCTTTGGGCAGACTCATTGGCCTCCTAGTCCATCCGGGTTCTT	RNA95220|RNS_302_182													http://research.imb.uq.edu.au/rnadb/NoncodingRNASearchV2.zip					NA	NO	NO	NO	NO
p39258_v4	0.0424726	1.45615	down	-1.04841	-0.744959	-0.119294	-0.140593	-0.488751	-0.395756	p39258_v4	TATTAAGTCACCTCTTCCATCGAATGATGAGATTTTTCTTATTCACTGTTTCCCATCAGG	NR_109781.1	1	-	24865763	24882515	3	24865763,24878378,24882306,	24866366,24878539,24882515,	none					RefSeq					973	NO	NO	NO	NO
p7737	0.0425899	1.30937	down	-2.84864	-2.86531	-2.39335	-2.20914	-2.54745	-2.49229	p7737	TTGGATACCATGGATTGAGATGGCAGGGCCACAGAACGCAATCCACCTGGACCCTGGAGT	ENST00000589818.1	18	-	46199945	46214790	3	46199945,46209327,46214623,	46200047,46209523,46214790,	ENSG00000267762.1	gene_id "ENSG00000267762.1"; transcript_id "ENST00000589818.1"; gene_type "antisense"; gene_status "NOVEL"; gene_name "RP11-426J5.2"; transcript_type "antisense"; transcript_status "KNOWN"; transcript_name "RP11-426J5.2-001"; level 2; tag "basic"; havana_gene "OTTHUMG00000179906.1"; havana_transcript "OTTHUMT00000448894.1";	ENST00000589818.1		Antisense	ENSEMBL		ENST00000382998			465	NO	NO	NO	NO
p15183	0.0425947	1.39902	down	0.587236	0.59879	1.2637	1.33039	0.811413	0.856585	p15183	CAGTTCGCATAGACTTTTCATGCAGTTGAGTCTAATTTATATTTTACTATCCACTTACCC	ENST00000430825.1	7	-	156461645	156469257	2	156461645,156469079,	156461981,156469257,	ENSG00000225666.1	gene_id "ENSG00000225666.1"; transcript_id "ENST00000430825.1"; gene_type "antisense"; gene_status "NOVEL"; gene_name "AC005534.9"; transcript_type "antisense"; transcript_status "KNOWN"; transcript_name "AC005534.9-001"; level 2; tag "basic"; havana_gene "OTTHUMG00000151508.1"; havana_transcript "OTTHUMT00000322920.1";	ENST00000430825.1		Antisense	ENSEMBL	ENST00000430825			ENST00000353442, ENST00000454132	514	YES	NO	NO	NO
p25452	0.0426046	1.24876	up	2.16225	2.28634	1.88569	1.90702	1.99497	1.68935	p25452	CTGCCTCCTGAATCGTTGAGGAGTCTTTTAAATTAGATTTTTGTTTTGTTGTCTCCCAAG	NR_024412.1	7	-	112756772	112758637	3	112756772,112758122,112758494,	112757662,112758216,112758637,	LOC401397	ID=rna17342;Name=NR_024412.1;Parent=gene14550;Dbxref=GeneID:401397,Genbank:NR_024412.1;gbkey=misc_RNA;product=uncharacterized LOC401397%2C transcript variant 1;transcript_id=NR_024412.1|ID=gene14550;Name=LOC401397;Dbxref=GeneID:401397;description=uncharacterized LOC401397;gbkey=Gene;gene=LOC401397	RefSeq_2659_1127		Intergenic	RefSeq					1127	NO	NO	NO	NO
p20904	0.0426987	1.34037	up	0.434467	0.699425	0.195099	0.121031	0.841835	0.391693	p20904	CATCGCCAACAGCTGGCACCAGCATTCCAGAGTCTGAATGAGGCCAGCTTGGATCCCAAT	TCONS_00004374	2	-	108845323	108848661	2	108845323,108846341,	108845674,108848661,	XLOC_002258	Gene_id=XLOC_002258;Gene_name=linc-ST6GAL2-9;Transcript_id=TCONS_00004374;Transcript_name=linc-ST6GAL2-9;	XLOC_002258		Intergenic	HumanLincRNACatalog					2671	NO	NO	NO	NO
p7822	0.0427101	1.4456	up	-2.6113	-2.18159	-3.20488	-2.96669	-2.5947	-2.81101	p7822	ATATATCTGCCCAAAGACTGGACAACAAAGGTAAAGGAGGCTGATGAGGAAACGAAAGGA	ENST00000583106.1	18	-	75683459	75694795	3	75683459,75691450,75694475,	75684469,75691585,75694795,	ENSG00000265843.1	gene_id "ENSG00000265843.1"; transcript_id "ENST00000583106.1"; gene_type "lincRNA"; gene_status "NOVEL"; gene_name "RP11-671C19.1"; transcript_type "lincRNA"; transcript_status "KNOWN"; transcript_name "RP11-671C19.1-001"; level 2; tag "basic"; havana_gene "OTTHUMG00000179393.1"; havana_transcript "OTTHUMT00000446082.1";	TCONS_00026222;XLOC_012897		Intergenic	ENSEMBL					1465	NO	NO	NO	NO
p24905	0.042842	1.89959	down	-1.79396	-0.928323	-0.174371	-0.215741	-1.19472	-0.749819	p24905	TCAGTTTAGGAGGGCCGTCCTAAGAATAGGGCTGGCTCTTAAAGGCACGAGAGGACAATT	NR_003012.1	12	-	6690638	6690775	1	6690638,	6690775,	SCARNA11	ID=rna26026;Name=NR_003012.1;Parent=gene21815;Dbxref=GeneID:677780,Genbank:NR_003012.1,HGNC:32568;gbkey=misc_RNA;product=small Cajal body-specific RNA 11;transcript_id=NR_003012.1|ID=gene21815;Name=SCARNA11;Dbxref=GeneID:677780,HGNC:32568;description=small Cajal body-specific RNA 11;gbkey=Gene;gene=SCARNA11;gene_synonym=ACA57	NR_003012.1		Intronic	RefSeq		ENST00000501075			137	NO	NO	NO	NO
[truncated: 101 more rows]
