# Supplementary material for: Expression Profiles of mRNA and lncRNA in HCT-8 Cells Infected With Cryptosporidium parvum IId Subtype
Source: Front Microbiol. 2018 Jun 27;9:1409. doi: 10.3389/fmicb.2018.01409 (PMC6036261; doi:10.3389/fmicb.2018.01409)
Supplement: TABLE S4 — Co-expression of lncRNAs and mRNAs. [file Table_4.XLSX]

## Sheet: Sheet1
Supplementary TABLE 4: Co-expression of lncRNAs and mRNAs
Source	Target	Correlation	P.value	Source.GeneSymbol	Target.GeneSymbol
p37102_v4	A_23_P2317	-0.963371	0.0019879	ENSG00000238005.2	DDN
p22857	A_23_P2317	-0.96757	0.00156055	XLOC_005104	DDN
p4647	A_23_P2317	0.961666	0.00217606	ENSG00000229645.4	DDN
p547	A_23_P2317	-0.965319	0.00178328	ENSG00000234741.2	DDN
p41482_v4	A_23_P2317	-0.978285	0.000702171	XR_428298.1	DDN
p15259	A_23_P2317	-0.926004	0.0080106	ENSG00000233834.2	DDN
p9224	A_23_P2317	0.958634	0.00253132	ENSG00000240040.1	DDN
p16794	A_23_P2317	-0.903986	0.0133856	ENSG00000229312.2	DDN
p10459	A_23_P2317	-0.984298	0.000367908	ENSG00000204044.5	DDN
p40680_v4	A_23_P2317	-0.935836	0.00604351	XR_241807.1	DDN
p34043_v4	A_23_P2317	0.922736	0.00872386	ENSG00000228436.2	DDN
p21076	A_23_P2317	-0.977786	0.000734712	XLOC_001406	DDN
p33677	A_23_P2317	0.989199	0.000174362	CRIP2	DDN
p39435_v4	A_23_P2317	-0.948919	0.0038472	XR_426832.1	DDN
p36197_v4	A_23_P2317	-0.914427	0.0106707	XLOC_006529	DDN
p34010_v4	A_23_P2317	-0.983596	0.000401431	ENSG00000234678.1	DDN
p16059	A_23_P2317	-0.950089	0.00367449	ENSG00000253775.1	DDN
p30212	A_23_P2317	0.929772	0.00722476	BC062328	DDN
p26547	A_23_P2317	-0.972542	0.00112054	HLA-DRB1	DDN
p28911	A_23_P2317	-0.943032	0.00477552	CDR1AS	DDN
RNA95223|RNS_305_181	A_23_P2317	-0.963111	0.00201605	RNA95223	DDN
p6215	A_23_P2317	-0.941447	0.0050423	ENSG00000261118.1	DDN
p20275	A_23_P2317	-0.963805	0.00194141	XLOC_012142	DDN
p15798	A_23_P2317	-0.966523	0.00166229	ENSG00000260493.1	DDN
p1238	A_23_P2317	-0.979454	0.00062886	ENSG00000224259.1	DDN
p12982	A_23_P2317	-0.942656	0.00483825	ENSG00000251445.1	DDN
p15753	A_23_P2317	-0.9706	0.00128385	ENSG00000254341.1	DDN
p17586	A_23_P2317	-0.957549	0.00266489	XLOC_001265	DDN
p16743	A_23_P2317	-0.94885	0.00385752	ENSG00000237159.1	DDN
p43700_v4	A_23_P2317	0.921968	0.00889602	XR_430317.1	DDN
p22857	A_23_P214821	0.956843	0.00275354	XLOC_005104	EDN1
p4647	A_23_P214821	-0.973611	0.00103539	ENSG00000229645.4	EDN1
p547	A_23_P214821	0.988664	0.00019202	ENSG00000234741.2	EDN1
p15259	A_23_P214821	0.969389	0.00139124	ENSG00000233834.2	EDN1
p10459	A_23_P214821	0.953261	0.00322572	ENSG00000204044.5	EDN1
p40680_v4	A_23_P214821	0.916462	0.0101765	XR_241807.1	EDN1
p34043_v4	A_23_P214821	-0.98432	0.000366847	ENSG00000228436.2	EDN1
p33677	A_23_P214821	-0.908915	0.012067	CRIP2	EDN1
p1273	A_23_P214821	0.969685	0.00136453	ENSG00000224977.1	EDN1
p39435_v4	A_23_P214821	0.902517	0.0137913	XR_426832.1	EDN1
p34010_v4	A_23_P214821	0.933198	0.00654472	ENSG00000234678.1	EDN1
p16059	A_23_P214821	0.943221	0.00474433	ENSG00000253775.1	EDN1
p26547	A_23_P214821	0.936429	0.00593342	HLA-DRB1	EDN1
p18867	A_23_P214821	-0.950197	0.00365878	XLOC_009797	EDN1
p6215	A_23_P214821	0.967539	0.00156348	ENSG00000261118.1	EDN1
p11404	A_23_P214821	0.957946	0.00261557	ENSG00000189196.4	EDN1
p15798	A_23_P214821	0.907614	0.0124085	ENSG00000260493.1	EDN1
p12982	A_23_P214821	0.917918	0.00982961	ENSG00000251445.1	EDN1
p15753	A_23_P214821	0.962733	0.00205732	ENSG00000254341.1	EDN1
p17586	A_23_P214821	0.948096	0.00397106	XLOC_001265	EDN1
p22857	A_23_P18684	0.925948	0.00802245	XLOC_005104	CLGN
p22621	A_23_P18684	0.966018	0.00171252	XLOC_003807	CLGN
p41482_v4	A_23_P18684	0.920892	0.00913955	XR_428298.1	CLGN
p4861	A_23_P18684	0.908001	0.0123065	ENSG00000196553.9	CLGN
p9224	A_23_P18684	-0.959874	0.00238287	ENSG00000240040.1	CLGN
p16794	A_23_P18684	0.954433	0.00306717	ENSG00000229312.2	CLGN
p21076	A_23_P18684	0.959041	0.00248209	XLOC_001406	CLGN
p33677	A_23_P18684	-0.936902	0.00584645	CRIP2	CLGN
p36197_v4	A_23_P18684	0.981879	0.000489565	XLOC_006529	CLGN
p34010_v4	A_23_P18684	0.903888	0.0134122	ENSG00000234678.1	CLGN
p16059	A_23_P18684	0.947342	0.00408635	ENSG00000253775.1	CLGN
p17322	A_23_P18684	0.919656	0.00942344	ENSG00000251037.1	CLGN
p30212	A_23_P18684	-0.937233	0.00578584	BC062328	CLGN
p26547	A_23_P18684	0.921956	0.00889868	HLA-DRB1	CLGN
p28911	A_23_P18684	0.937178	0.005796	CDR1AS	CLGN
RNA95223|RNS_305_181	A_23_P18684	0.956827	0.00275563	RNA95223	CLGN
p21501	A_23_P18684	0.939588	0.0053642	XLOC_013461	CLGN
p20275	A_23_P18684	0.957758	0.00263893	XLOC_012142	CLGN
p15798	A_23_P18684	0.951087	0.00353017	ENSG00000260493.1	CLGN
p1238	A_23_P18684	0.974852	0.000940689	ENSG00000224259.1	CLGN
p16743	A_23_P18684	0.989174	0.000175179	ENSG00000237159.1	CLGN
p43700_v4	A_23_P18684	-0.931685	0.00684106	XR_430317.1	CLGN
p4861	A_21_P0011948	-0.917136	0.0100152	ENSG00000196553.9	---
p17322	A_21_P0011948	-0.933516	0.0064833	ENSG00000251037.1	---
p22857	A_23_P124003	0.971825	0.00117955	XLOC_005104	P2RX2
p22621	A_23_P124003	0.91403	0.0107685	XLOC_003807	P2RX2
p547	A_23_P124003	0.942441	0.00487424	ENSG00000234741.2	P2RX2
p41482_v4	A_23_P124003	0.92641	0.00792392	XR_428298.1	P2RX2
p9224	A_23_P124003	-0.941282	0.00507052	ENSG00000240040.1	P2RX2
p16794	A_23_P124003	0.95345	0.00319993	ENSG00000229312.2	P2RX2
p10459	A_23_P124003	0.927729	0.00764586	ENSG00000204044.5	P2RX2
p34043_v4	A_23_P124003	-0.911966	0.0112839	ENSG00000228436.2	P2RX2
p21076	A_23_P124003	0.960626	0.00229495	XLOC_001406	P2RX2
p33677	A_23_P124003	-0.96411	0.00190903	CRIP2	P2RX2
p36197_v4	A_23_P124003	0.946226	0.00425968	XLOC_006529	P2RX2
p34010_v4	A_23_P124003	0.939702	0.00534414	ENSG00000234678.1	P2RX2
p16059	A_23_P124003	0.991601	0.00010552	ENSG00000253775.1	P2RX2
p17322	A_23_P124003	0.904675	0.0131971	ENSG00000251037.1	P2RX2
p30212	A_23_P124003	-0.903974	0.0133887	BC062328	P2RX2
p26547	A_23_P124003	0.969353	0.00139449	HLA-DRB1	P2RX2
p28911	A_23_P124003	0.912403	0.0111737	CDR1AS	P2RX2
RNA95223|RNS_305_181	A_23_P124003	0.951774	0.00343255	RNA95223	P2RX2
p21501	A_23_P124003	0.909268	0.011975	XLOC_013461	P2RX2
p11404	A_23_P124003	0.927053	0.00778783	ENSG00000189196.4	P2RX2
p20275	A_23_P124003	0.959846	0.00238609	XLOC_012142	P2RX2
p15798	A_23_P124003	0.977704	0.0007401	ENSG00000260493.1	P2RX2
p1238	A_23_P124003	0.98571	0.00030485	ENSG00000224259.1	P2RX2
p15753	A_23_P124003	0.9608	0.00227487	ENSG00000254341.1	P2RX2
p17586	A_23_P124003	0.9073	0.0124917	XLOC_001265	P2RX2
p16743	A_23_P124003	0.988032	0.000213993	ENSG00000237159.1	P2RX2
p43700_v4	A_23_P124003	-0.934329	0.00632742	XR_430317.1	P2RX2
p22857	A_23_P366035	-0.974204	0.000989551	XLOC_005104	ABHD12B
p9224	A_23_P366035	0.903169	0.0136103	ENSG00000240040.1	ABHD12B
p16794	A_23_P366035	-0.96717	0.00159906	ENSG00000229312.2	ABHD12B
p40680_v4	A_23_P366035	-0.961975	0.00214134	XR_241807.1	ABHD12B
p34043_v4	A_23_P366035	0.91163	0.0113689	ENSG00000228436.2	ABHD12B
p3297	A_23_P366035	0.97953	0.00062422	ENSG00000257497.1	ABHD12B
p21076	A_23_P366035	-0.932536	0.00667348	XLOC_001406	ABHD12B
p6214	A_23_P366035	-0.946563	0.004207	ENSG00000261118.1	ABHD12B
p36197_v4	A_23_P366035	-0.92168	0.00896077	XLOC_006529	ABHD12B
p34010_v4	A_23_P366035	-0.945445	0.00438313	ENSG00000234678.1	ABHD12B
p16059	A_23_P366035	-0.942871	0.00480236	ENSG00000253775.1	ABHD12B
p28911	A_23_P366035	-0.905134	0.0130723	CDR1AS	ABHD12B
RNA95223|RNS_305_181	A_23_P366035	-0.916397	0.010192	RNA95223	ABHD12B
p18867	A_23_P366035	0.965676	0.00174703	XLOC_009797	ABHD12B
p6215	A_23_P366035	-0.907972	0.0123141	ENSG00000261118.1	ABHD12B
p11404	A_23_P366035	-0.915041	0.0105203	ENSG00000189196.4	ABHD12B
p20275	A_23_P366035	-0.936328	0.00595221	XLOC_012142	ABHD12B
p15798	A_23_P366035	-0.903063	0.0136396	ENSG00000260493.1	ABHD12B
p1238	A_23_P366035	-0.9372	0.00579199	ENSG00000224259.1	ABHD12B
p17586	A_23_P366035	-0.921276	0.00905217	XLOC_001265	ABHD12B
p16743	A_23_P366035	-0.949759	0.00372278	ENSG00000237159.1	ABHD12B
p43700_v4	A_23_P366035	0.931813	0.00681569	XR_430317.1	ABHD12B
p37102_v4	A_23_P31161	0.987408	0.000236822	ENSG00000238005.2	CPA2
p41482_v4	A_23_P31161	0.958998	0.00248724	XR_428298.1	CPA2
p9224	A_23_P31161	-0.936507	0.00591909	ENSG00000240040.1	CPA2
p40680_v4	A_23_P31161	0.915606	0.010383	XR_241807.1	CPA2
p21076	A_23_P31161	0.944827	0.00448216	XLOC_001406	CPA2
p33677	A_23_P31161	-0.91109	0.011506	CRIP2	CPA2
p6214	A_23_P31161	0.915375	0.010439	ENSG00000261118.1	CPA2
p39435_v4	A_23_P31161	0.918009	0.00980831	XR_426832.1	CPA2
p34010_v4	A_23_P31161	0.930881	0.00700109	ENSG00000234678.1	CPA2
p30212	A_23_P31161	-0.953043	0.00325567	BC062328	CPA2
p28911	A_23_P31161	0.933942	0.00640145	CDR1AS	CPA2
RNA95223|RNS_305_181	A_23_P31161	0.959339	0.00244639	RNA95223	CPA2
p21501	A_23_P31161	0.906253	0.0127708	XLOC_013461	CPA2
p20275	A_23_P31161	0.951998	0.00340101	XLOC_012142	CPA2
p1238	A_23_P31161	0.914504	0.0106518	ENSG00000224259.1	CPA2
p12982	A_23_P31161	0.908702	0.0121226	ENSG00000251445.1	CPA2
p37102_v4	A_33_P3341299	-0.906415	0.0127273	ENSG00000238005.2	CACNG4
p22857	A_33_P3341299	-0.949439	0.00377004	XLOC_005104	CACNG4
p4647	A_33_P3341299	0.93898	0.00547156	ENSG00000229645.4	CACNG4
p547	A_33_P3341299	-0.964399	0.00187857	ENSG00000234741.2	CACNG4
p41482_v4	A_33_P3341299	-0.935852	0.00604039	XR_428298.1	CACNG4
p15259	A_33_P3341299	-0.913784	0.0108293	ENSG00000233834.2	CACNG4
p9224	A_33_P3341299	0.925096	0.00820586	ENSG00000240040.1	CACNG4
p10459	A_33_P3341299	-0.963685	0.00195418	ENSG00000204044.5	CACNG4
p34043_v4	A_33_P3341299	0.924974	0.0082321	ENSG00000228436.2	CACNG4
p21076	A_33_P3341299	-0.945731	0.00433779	XLOC_001406	CACNG4
p33677	A_33_P3341299	0.977305	0.000766739	CRIP2	CACNG4
p39435_v4	A_33_P3341299	-0.924531	0.0083284	XR_426832.1	CACNG4
p34010_v4	A_33_P3341299	-0.940917	0.00513307	ENSG00000234678.1	CACNG4
p16059	A_33_P3341299	-0.97273	0.00110534	ENSG00000253775.1	CACNG4
p26547	A_33_P3341299	-0.985422	0.000317237	HLA-DRB1	CACNG4
RNA95223|RNS_305_181	A_33_P3341299	-0.928119	0.00756462	RNA95223	CACNG4
p11404	A_33_P3341299	-0.923932	0.00845943	ENSG00000189196.4	CACNG4
p20275	A_33_P3341299	-0.931055	0.00696629	XLOC_012142	CACNG4
p15798	A_33_P3341299	-0.981547	0.000507631	ENSG00000260493.1	CACNG4
p1238	A_33_P3341299	-0.970201	0.00131872	ENSG00000224259.1	CACNG4
p12982	A_33_P3341299	-0.901729	0.0140113	ENSG00000251445.1	CACNG4
p15753	A_33_P3341299	-0.98138	0.000516803	ENSG00000254341.1	CACNG4
p17586	A_33_P3341299	-0.923642	0.00852329	XLOC_001265	CACNG4
p16743	A_33_P3341299	-0.950926	0.00355332	ENSG00000237159.1	CACNG4
p43700_v4	A_33_P3341299	0.915087	0.0105093	XR_430317.1	CACNG4
p37102_v4	A_23_P301846	0.965679	0.00174663	ENSG00000238005.2	CALCA
p22857	A_23_P301846	0.942771	0.00481897	XLOC_005104	CALCA
p22621	A_23_P301846	0.932382	0.00670369	XLOC_003807	CALCA
p41482_v4	A_23_P301846	0.994992	3.75575e-05	XR_428298.1	CALCA
p9224	A_23_P301846	-0.994156	5.11352e-05	ENSG00000240040.1	CALCA
p16794	A_23_P301846	0.919504	0.00945857	ENSG00000229312.2	CALCA
p10459	A_23_P301846	0.937997	0.00564743	ENSG00000204044.5	CALCA
p40680_v4	A_23_P301846	0.944172	0.00458812	XR_241807.1	CALCA
p3297	A_23_P301846	-0.927246	0.00774718	ENSG00000257497.1	CALCA
p21076	A_23_P301846	0.995609	2.88845e-05	XLOC_001406	CALCA
p33677	A_23_P301846	-0.97442	0.000973152	CRIP2	CALCA
p6214	A_23_P301846	0.900937	0.0142342	ENSG00000261118.1	CALCA
p36197_v4	A_23_P301846	0.960385	0.00232294	XLOC_006529	CALCA
p34010_v4	A_23_P301846	0.977811	0.000733085	ENSG00000234678.1	CALCA
p16059	A_23_P301846	0.907921	0.0123274	ENSG00000253775.1	CALCA
p30212	A_23_P301846	-0.98671	0.000263779	BC062328	CALCA
p26547	A_23_P301846	0.930067	0.00716485	HLA-DRB1	CALCA
p28911	A_23_P301846	0.992552	8.30028e-05	CDR1AS	CALCA
RNA95223|RNS_305_181	A_23_P301846	0.986642	0.000266468	RNA95223	CALCA
p21501	A_23_P301846	0.918515	0.00968922	XLOC_013461	CALCA
p20275	A_23_P301846	0.98104	0.000535804	XLOC_012142	CALCA
p15798	A_23_P301846	0.941651	0.00500764	ENSG00000260493.1	CALCA
p1238	A_23_P301846	0.979078	0.000651991	ENSG00000224259.1	CALCA
p15753	A_23_P301846	0.912899	0.0110494	ENSG00000254341.1	CALCA
p17586	A_23_P301846	0.929293	0.00732249	XLOC_001265	CALCA
p16743	A_23_P301846	0.955462	0.00293122	ENSG00000237159.1	CALCA
p43700_v4	A_23_P301846	-0.932315	0.00671688	XR_430317.1	CALCA
p37102_v4	A_23_P145874	0.950919	0.00355435	ENSG00000238005.2	SAMD9L
p22857	A_23_P145874	0.969478	0.00138318	XLOC_005104	SAMD9L
p22621	A_23_P145874	0.93474	0.00624939	XLOC_003807	SAMD9L
p4647	A_23_P145874	-0.913043	0.0110136	ENSG00000229645.4	SAMD9L
p547	A_23_P145874	0.934903	0.00621851	ENSG00000234741.2	SAMD9L
p41482_v4	A_23_P145874	0.982556	0.000453805	XR_428298.1	SAMD9L
p9224	A_23_P145874	-0.984053	0.000379436	ENSG00000240040.1	SAMD9L
p16794	A_23_P145874	0.941607	0.00501507	ENSG00000229312.2	SAMD9L
p10459	A_23_P145874	0.955503	0.00292597	ENSG00000204044.5	SAMD9L
p40680_v4	A_23_P145874	0.923654	0.00852052	XR_241807.1	SAMD9L
p3297	A_23_P145874	-0.909523	0.0119087	ENSG00000257497.1	SAMD9L
p21076	A_23_P145874	0.994367	4.75093e-05	XLOC_001406	SAMD9L
p33677	A_23_P145874	-0.988851	0.000185755	CRIP2	SAMD9L
p39435_v4	A_23_P145874	0.904031	0.0133733	XR_426832.1	SAMD9L
p36197_v4	A_23_P145874	0.962637	0.00206796	XLOC_006529	SAMD9L
p34010_v4	A_23_P145874	0.975626	0.0008839	ENSG00000234678.1	SAMD9L
p16059	A_23_P145874	0.96026	0.00233749	ENSG00000253775.1	SAMD9L
p30212	A_23_P145874	-0.961423	0.0022036	BC062328	SAMD9L
p26547	A_23_P145874	0.966764	0.00163863	HLA-DRB1	SAMD9L
p28911	A_23_P145874	0.967545	0.0015629	CDR1AS	SAMD9L
RNA95223|RNS_305_181	A_23_P145874	0.986117	0.000287778	RNA95223	SAMD9L
p21501	A_23_P145874	0.931594	0.00685893	XLOC_013461	SAMD9L
p20275	A_23_P145874	0.985703	0.000305148	XLOC_012142	SAMD9L
p15798	A_23_P145874	0.974712	0.00095117	ENSG00000260493.1	SAMD9L
p1238	A_23_P145874	0.997317	1.07871e-05	ENSG00000224259.1	SAMD9L
p15753	A_23_P145874	0.954286	0.0030869	ENSG00000254341.1	SAMD9L
p17586	A_23_P145874	0.934201	0.00635191	XLOC_001265	SAMD9L
p16743	A_23_P145874	0.981426	0.000514261	ENSG00000237159.1	SAMD9L
p43700_v4	A_23_P145874	-0.940944	0.00512843	XR_430317.1	SAMD9L
p37102_v4	A_23_P115726	0.94281	0.00481247	ENSG00000238005.2	SLC16A9
p22857	A_23_P115726	0.947743	0.00402486	XLOC_005104	SLC16A9
p4647	A_23_P115726	-0.986787	0.000260736	ENSG00000229645.4	SLC16A9
p547	A_23_P115726	0.96479	0.00183784	ENSG00000234741.2	SLC16A9
p41482_v4	A_23_P115726	0.94834	0.00393418	XR_428298.1	SLC16A9
p15259	A_23_P115726	0.96057	0.00230149	ENSG00000233834.2	SLC16A9
p9224	A_23_P115726	-0.908921	0.0120652	ENSG00000240040.1	SLC16A9
p10459	A_23_P115726	0.988805	0.000187275	ENSG00000204044.5	SLC16A9
p40680_v4	A_23_P115726	0.955674	0.00290371	XR_241807.1	SLC16A9
p34043_v4	A_23_P115726	-0.94031	0.00523809	ENSG00000228436.2	SLC16A9
p21076	A_23_P115726	0.938251	0.00560172	XLOC_001406	SLC16A9
p33677	A_23_P115726	-0.960005	0.00236747	CRIP2	SLC16A9
p1273	A_23_P115726	0.925026	0.0082209	ENSG00000224977.1	SLC16A9
p39435_v4	A_23_P115726	0.949428	0.00377164	XR_426832.1	SLC16A9
p34010_v4	A_23_P115726	0.979585	0.000620918	ENSG00000234678.1	SLC16A9
p16059	A_23_P115726	0.910098	0.0117603	ENSG00000253775.1	SLC16A9
p26547	A_23_P115726	0.947333	0.00408775	HLA-DRB1	SLC16A9
p28911	A_23_P115726	0.903677	0.0134703	CDR1AS	SLC16A9
RNA95223|RNS_305_181	A_23_P115726	0.912194	0.0112264	RNA95223	SLC16A9
p18867	A_23_P115726	-0.928187	0.0075504	XLOC_009797	SLC16A9
p6215	A_23_P115726	0.984077	0.000378275	ENSG00000261118.1	SLC16A9
p20275	A_23_P115726	0.916348	0.0102038	XLOC_012142	SLC16A9
p15798	A_23_P115726	0.926708	0.00786064	ENSG00000260493.1	SLC16A9
p1238	A_23_P115726	0.932769	0.00662809	ENSG00000224259.1	SLC16A9
p12982	A_23_P115726	0.968306	0.00149081	ENSG00000251445.1	SLC16A9
p15753	A_23_P115726	0.958244	0.00257891	ENSG00000254341.1	SLC16A9
p17586	A_23_P115726	0.974683	0.000953318	XLOC_001265	SLC16A9
p22857	A_24_P916496	-0.965181	0.00179743	XLOC_005104	PRKCA
p547	A_24_P916496	-0.936335	0.00595087	ENSG00000234741.2	PRKCA
p9224	A_24_P916496	0.910793	0.0115819	ENSG00000240040.1	PRKCA
p16794	A_24_P916496	-0.963185	0.00200811	ENSG00000229312.2	PRKCA
p21076	A_24_P916496	-0.936028	0.00600765	XLOC_001406	PRKCA
p33677	A_24_P916496	0.925779	0.00805871	CRIP2	PRKCA
p36197_v4	A_24_P916496	-0.937734	0.00569486	XLOC_006529	PRKCA
p34010_v4	A_24_P916496	-0.905265	0.0130371	ENSG00000234678.1	PRKCA
p16059	A_24_P916496	-0.978819	0.000668203	ENSG00000253775.1	PRKCA
p17322	A_24_P916496	-0.946427	0.00422828	ENSG00000251037.1	PRKCA
p26547	A_24_P916496	-0.9293	0.00732104	HLA-DRB1	PRKCA
RNA95223|RNS_305_181	A_24_P916496	-0.945289	0.004408	RNA95223	PRKCA
p21501	A_24_P916496	-0.925916	0.00802943	XLOC_013461	PRKCA
p20275	A_24_P916496	-0.956938	0.00274153	XLOC_012142	PRKCA
p15798	A_24_P916496	-0.937266	0.00577996	ENSG00000260493.1	PRKCA
p1238	A_24_P916496	-0.964024	0.0019181	ENSG00000224259.1	PRKCA
p15753	A_24_P916496	-0.925192	0.00818498	ENSG00000254341.1	PRKCA
p16743	A_24_P916496	-0.973786	0.00102174	ENSG00000237159.1	PRKCA
p37102_v4	A_23_P125495	0.96025	0.00233871	ENSG00000238005.2	CDR1
p22857	A_23_P125495	0.921582	0.00898296	XLOC_005104	CDR1
p22621	A_23_P125495	0.93671	0.00588173	XLOC_003807	CDR1
p41482_v4	A_23_P125495	0.991525	0.000107431	XR_428298.1	CDR1
p9224	A_23_P125495	-0.99412	5.17548e-05	ENSG00000240040.1	CDR1
p16794	A_23_P125495	0.907681	0.0123909	ENSG00000229312.2	CDR1
p10459	A_23_P125495	0.916519	0.0101628	ENSG00000204044.5	CDR1
p40680_v4	A_23_P125495	0.933491	0.00648798	XR_241807.1	CDR1
p3297	A_23_P125495	-0.92308	0.00864758	ENSG00000257497.1	CDR1
p21076	A_23_P125495	0.989561	0.000162884	XLOC_001406	CDR1
p33677	A_23_P125495	-0.961016	0.00225	CRIP2	CDR1
p36197_v4	A_23_P125495	0.960286	0.00233447	XLOC_006529	CDR1
p34010_v4	A_23_P125495	0.965058	0.00181009	ENSG00000234678.1	CDR1
p30212	A_23_P125495	-0.992591	8.2143e-05	BC062328	CDR1
p26547	A_23_P125495	0.908073	0.0122874	HLA-DRB1	CDR1
p28911	A_23_P125495	0.996411	1.9294e-05	CDR1AS	CDR1
RNA95223|RNS_305_181	A_23_P125495	0.981991	0.000483557	RNA95223	CDR1
p21501	A_23_P125495	0.917354	0.00996317	XLOC_013461	CDR1
p20275	A_23_P125495	0.973568	0.00103877	XLOC_012142	CDR1
p15798	A_23_P125495	0.924187	0.00840357	ENSG00000260493.1	CDR1
p1238	A_23_P125495	0.967246	0.00159165	ENSG00000224259.1	CDR1
p17586	A_23_P125495	0.910757	0.011591	XLOC_001265	CDR1
p16743	A_23_P125495	0.943743	0.00465822	ENSG00000237159.1	CDR1
p43700_v4	A_23_P125495	-0.923078	0.008648	XR_430317.1	CDR1
p22857	A_33_P3258392	0.9371	0.00581011	XLOC_005104	EDN1
p4647	A_33_P3258392	-0.974745	0.000948652	ENSG00000229645.4	EDN1
p547	A_33_P3258392	0.971971	0.00116741	ENSG00000234741.2	EDN1
p15259	A_33_P3258392	0.969287	0.00140048	ENSG00000233834.2	EDN1
p10459	A_33_P3258392	0.945449	0.00438258	ENSG00000204044.5	EDN1
p40680_v4	A_33_P3258392	0.933974	0.00639533	XR_241807.1	EDN1
p34043_v4	A_33_P3258392	-0.943992	0.00461751	ENSG00000228436.2	EDN1
p1273	A_33_P3258392	0.974167	0.000992416	ENSG00000224977.1	EDN1
p39435_v4	A_33_P3258392	0.929776	0.00722398	XR_426832.1	EDN1
p34010_v4	A_33_P3258392	0.93207	0.00676502	ENSG00000234678.1	EDN1
p18867	A_33_P3258392	-0.933363	0.00651282	XLOC_009797	EDN1
p6215	A_33_P3258392	0.982739	0.000444342	ENSG00000261118.1	EDN1
p12982	A_33_P3258392	0.952622	0.00331383	ENSG00000251445.1	EDN1
p15753	A_33_P3258392	0.923701	0.00851028	ENSG00000254341.1	EDN1
p17586	A_33_P3258392	0.935125	0.00617671	XLOC_001265	EDN1
p37102_v4	A_23_P380754	0.928787	0.00742628	ENSG00000238005.2	PRSS1
p22857	A_23_P380754	0.98336	0.000413025	XLOC_005104	PRSS1
p4647	A_23_P380754	-0.948783	0.00386759	ENSG00000229645.4	PRSS1
p547	A_23_P380754	0.95615	0.00284201	ENSG00000234741.2	PRSS1
p41482_v4	A_23_P380754	0.970423	0.00129923	XR_428298.1	PRSS1
p15259	A_23_P380754	0.905267	0.0130364	ENSG00000233834.2	PRSS1
p9224	A_23_P380754	-0.963419	0.00198279	ENSG00000240040.1	PRSS1
p16794	A_23_P380754	0.929794	0.00722022	ENSG00000229312.2	PRSS1
p10459	A_23_P380754	0.979142	0.000648074	ENSG00000204044.5	PRSS1
p40680_v4	A_23_P380754	0.962086	0.00212893	XR_241807.1	PRSS1
p34043_v4	A_23_P380754	-0.946167	0.00426893	ENSG00000228436.2	PRSS1
p3297	A_23_P380754	-0.940945	0.00512833	ENSG00000257497.1	PRSS1
p21076	A_23_P380754	0.983686	0.000397027	XLOC_001406	PRSS1
p33677	A_23_P380754	-0.988943	0.000182696	CRIP2	PRSS1
p36197_v4	A_23_P380754	0.929912	0.00719644	XLOC_006529	PRSS1
p34010_v4	A_23_P380754	0.995641	2.84649e-05	ENSG00000234678.1	PRSS1
p16059	A_23_P380754	0.967311	0.00158535	ENSG00000253775.1	PRSS1
p30212	A_23_P380754	-0.931344	0.00690858	BC062328	PRSS1
p26547	A_23_P380754	0.979358	0.000634717	HLA-DRB1	PRSS1
p28911	A_23_P380754	0.955016	0.0029898	CDR1AS	PRSS1
RNA95223|RNS_305_181	A_23_P380754	0.959909	0.00237873	RNA95223	PRSS1
p18867	A_23_P380754	-0.942583	0.00485039	XLOC_009797	PRSS1
p6215	A_23_P380754	0.951667	0.00344762	ENSG00000261118.1	PRSS1
p11404	A_23_P380754	0.932868	0.00660878	ENSG00000189196.4	PRSS1
p20275	A_23_P380754	0.965413	0.0017737	XLOC_012142	PRSS1
p15798	A_23_P380754	0.977598	0.000747146	ENSG00000260493.1	PRSS1
p1238	A_23_P380754	0.986955	0.000254164	ENSG00000224259.1	PRSS1
p12982	A_23_P380754	0.901236	0.0141497	ENSG00000251445.1	PRSS1
p15753	A_23_P380754	0.976714	0.00080706	ENSG00000254341.1	PRSS1
p17586	A_23_P380754	0.977654	0.00074342	XLOC_001265	PRSS1
p16743	A_23_P380754	0.967347	0.00158191	ENSG00000237159.1	PRSS1
p43700_v4	A_23_P380754	-0.96109	0.00224152	XR_430317.1	PRSS1
p37102_v4	A_23_P153964	-0.944556	0.0045258	ENSG00000238005.2	INHBB
p22857	A_23_P153964	-0.912872	0.0110563	XLOC_005104	INHBB
p22621	A_23_P153964	-0.961055	0.00224558	XLOC_003807	INHBB
p41482_v4	A_23_P153964	-0.980886	0.000544552	XR_428298.1	INHBB
p4861	A_23_P153964	-0.915552	0.0103962	ENSG00000196553.9	INHBB
p9224	A_23_P153964	0.996728	1.60444e-05	ENSG00000240040.1	INHBB
p16794	A_23_P153964	-0.922612	0.00875163	ENSG00000229312.2	INHBB
p3297	A_23_P153964	0.903837	0.0134263	ENSG00000257497.1	INHBB
p21076	A_23_P153964	-0.98721	0.000244312	XLOC_001406	INHBB
p33677	A_23_P153964	0.952997	0.00326195	CRIP2	INHBB
p36197_v4	A_23_P153964	-0.981209	0.000526328	XLOC_006529	INHBB
p34010_v4	A_23_P153964	-0.940886	0.00513848	ENSG00000234678.1	INHBB
p30212	A_23_P153964	0.996191	2.17407e-05	BC062328	INHBB
p26547	A_23_P153964	-0.900988	0.0142197	HLA-DRB1	INHBB
p28911	A_23_P153964	-0.991175	0.000116487	CDR1AS	INHBB
RNA95223|RNS_305_181	A_23_P153964	-0.987806	0.000222129	RNA95223	INHBB
p21501	A_23_P153964	-0.951519	0.00346857	XLOC_013461	INHBB
p20275	A_23_P153964	-0.978378	0.000696194	XLOC_012142	INHBB
p15798	A_23_P153964	-0.925592	0.00809893	ENSG00000260493.1	INHBB
p1238	A_23_P153964	-0.971774	0.00118381	ENSG00000224259.1	INHBB
p16743	A_23_P153964	-0.958826	0.00250806	ENSG00000237159.1	INHBB
p43700_v4	A_23_P153964	0.916011	0.0102849	XR_430317.1	INHBB
p22857	A_33_P3278856	0.92105	0.00910357	XLOC_005104	POF1B
p4647	A_33_P3278856	-0.923727	0.00850444	ENSG00000229645.4	POF1B
p547	A_33_P3278856	0.974584	0.000960766	ENSG00000234741.2	POF1B
p15259	A_33_P3278856	0.928502	0.00748517	ENSG00000233834.2	POF1B
p10459	A_33_P3278856	0.905684	0.0129237	ENSG00000204044.5	POF1B
p39435_v4	A_33_P3278856	0.948589	0.00389666	XR_426832.1	POF1B
p16059	A_33_P3278856	0.927291	0.00773776	ENSG00000253775.1	POF1B
p26547	A_33_P3278856	0.904304	0.0132985	HLA-DRB1	POF1B
p12982	A_33_P3278856	0.916841	0.0100855	ENSG00000251445.1	POF1B
p15753	A_33_P3278856	0.92134	0.00903764	ENSG00000254341.1	POF1B
p37102_v4	A_23_P38271	0.978164	0.000710028	ENSG00000238005.2	MYH2
p22857	A_23_P38271	0.946624	0.00419749	XLOC_005104	MYH2
p22621	A_23_P38271	0.903434	0.0135371	XLOC_003807	MYH2
p4647	A_23_P38271	-0.939957	0.00529957	ENSG00000229645.4	MYH2
p547	A_23_P38271	0.928358	0.007515	ENSG00000234741.2	MYH2
p41482_v4	A_23_P38271	0.994847	3.97597e-05	XR_428298.1	MYH2
p9224	A_23_P38271	-0.975543	0.000889869	ENSG00000240040.1	MYH2
p10459	A_23_P38271	0.974178	0.000991523	ENSG00000204044.5	MYH2
p40680_v4	A_23_P38271	0.942465	0.00487019	XR_241807.1	MYH2
p21076	A_23_P38271	0.984979	0.000336768	XLOC_001406	MYH2
p33677	A_23_P38271	-0.987273	0.00024195	CRIP2	MYH2
p39435_v4	A_23_P38271	0.930779	0.0070214	XR_426832.1	MYH2
p36197_v4	A_23_P38271	0.921934	0.00890361	XLOC_006529	MYH2
p34010_v4	A_23_P38271	0.985572	0.000310734	ENSG00000234678.1	MYH2
p16059	A_23_P38271	0.917246	0.00998909	ENSG00000253775.1	MYH2
p30212	A_23_P38271	-0.955475	0.00292953	BC062328	MYH2
p26547	A_23_P38271	0.954387	0.0030734	HLA-DRB1	MYH2
p28911	A_23_P38271	0.968819	0.00144325	CDR1AS	MYH2
RNA95223|RNS_305_181	A_23_P38271	0.969184	0.00140976	RNA95223	MYH2
p6215	A_23_P38271	0.931353	0.00690696	ENSG00000261118.1	MYH2
p20275	A_23_P38271	0.964301	0.00188891	XLOC_012142	MYH2
p15798	A_23_P38271	0.953536	0.00318823	ENSG00000260493.1	MYH2
p1238	A_23_P38271	0.974043	0.0010019	ENSG00000224259.1	MYH2
p12982	A_23_P38271	0.92939	0.00730268	ENSG00000251445.1	MYH2
p15753	A_23_P38271	0.945677	0.00434638	ENSG00000254341.1	MYH2
p17586	A_23_P38271	0.953075	0.00325127	XLOC_001265	MYH2
p16743	A_23_P38271	0.938299	0.005593	ENSG00000237159.1	MYH2
p43700_v4	A_23_P38271	-0.924096	0.00842344	XR_430317.1	MYH2
p22857	A_24_P304071	0.914955	0.0105415	XLOC_005104	IFIT2
p22621	A_24_P304071	0.917038	0.0100385	XLOC_003807	IFIT2
p41482_v4	A_24_P304071	0.914364	0.0106863	XR_428298.1	IFIT2
p4861	A_24_P304071	0.946716	0.00418311	ENSG00000196553.9	IFIT2
p9224	A_24_P304071	-0.948669	0.00388474	ENSG00000240040.1	IFIT2
p16794	A_24_P304071	0.959852	0.00238547	ENSG00000229312.2	IFIT2
p21076	A_24_P304071	0.949516	0.00375869	XLOC_001406	IFIT2
p33677	A_24_P304071	-0.902923	0.0136784	CRIP2	IFIT2
p36197_v4	A_24_P304071	0.983226	0.000419692	XLOC_006529	IFIT2
p16059	A_24_P304071	0.909381	0.0119457	ENSG00000253775.1	IFIT2
p17322	A_24_P304071	0.975981	0.000858459	ENSG00000251037.1	IFIT2
p30212	A_24_P304071	-0.952599	0.003317	BC062328	IFIT2
p28911	A_24_P304071	0.922178	0.00884873	CDR1AS	IFIT2
RNA95223|RNS_305_181	A_24_P304071	0.975746	0.000875222	RNA95223	IFIT2
p21501	A_24_P304071	0.989321	0.000170466	XLOC_013461	IFIT2
p20275	A_24_P304071	0.974956	0.000932913	XLOC_012142	IFIT2
p1238	A_24_P304071	0.954962	0.002997	ENSG00000224259.1	IFIT2
p16743	A_24_P304071	0.966103	0.001704	ENSG00000237159.1	IFIT2
p22857	A_33_P3409740	0.910852	0.0115667	XLOC_005104	LOC649294
p4861	A_33_P3409740	0.980622	0.000559605	ENSG00000196553.9	LOC649294
p9224	A_33_P3409740	-0.905299	0.0130278	ENSG00000240040.1	LOC649294
p16794	A_33_P3409740	0.971047	0.00124528	ENSG00000229312.2	LOC649294
p21076	A_33_P3409740	0.916747	0.010108	XLOC_001406	LOC649294
p6214	A_33_P3409740	0.959857	0.00238482	ENSG00000261118.1	LOC649294
p36197_v4	A_33_P3409740	0.95933	0.0024474	XLOC_006529	LOC649294
p17322	A_33_P3409740	0.960798	0.00227512	ENSG00000251037.1	LOC649294
p30212	A_33_P3409740	-0.935442	0.006117	BC062328	LOC649294
RNA95223|RNS_305_181	A_33_P3409740	0.954293	0.00308596	RNA95223	LOC649294
p21501	A_33_P3409740	0.943882	0.00463549	XLOC_013461	LOC649294
p20275	A_33_P3409740	0.96229	0.00210629	XLOC_012142	LOC649294
p1238	A_33_P3409740	0.906827	0.0126174	ENSG00000224259.1	LOC649294
p16743	A_33_P3409740	0.925016	0.00822317	ENSG00000237159.1	LOC649294
p4647	A_21_P0010535	-0.9266	0.00788365	ENSG00000229645.4	XLOC_l2_000297
p547	A_21_P0010535	0.943822	0.00464531	ENSG00000234741.2	XLOC_l2_000297
p15259	A_21_P0010535	0.956494	0.00279802	ENSG00000233834.2	XLOC_l2_000297
p34043_v4	A_21_P0010535	-0.924378	0.00836188	ENSG00000228436.2	XLOC_l2_000297
p1273	A_21_P0010535	0.946445	0.00422548	ENSG00000224977.1	XLOC_l2_000297
p11404	A_21_P0010535	0.90505	0.0130953	ENSG00000189196.4	XLOC_l2_000297
p15753	A_21_P0010535	0.914059	0.0107614	ENSG00000254341.1	XLOC_l2_000297
p22857	A_23_P63032	0.937236	0.00578532	XLOC_005104	GUCA2B
p22621	A_23_P63032	0.961562	0.00218777	XLOC_003807	GUCA2B
p41482_v4	A_23_P63032	0.936918	0.00584351	XR_428298.1	GUCA2B
p9224	A_23_P63032	-0.9632	0.00200641	ENSG00000240040.1	GUCA2B
p16794	A_23_P63032	0.927484	0.00769713	ENSG00000229312.2	GUCA2B
p10459	A_23_P63032	0.909159	0.0120032	ENSG00000204044.5	GUCA2B
p40680_v4	A_23_P63032	0.90795	0.01232	XR_241807.1	GUCA2B
p3297	A_23_P63032	-0.957899	0.00262149	ENSG00000257497.1	GUCA2B
p21076	A_23_P63032	0.965907	0.00172372	XLOC_001406	GUCA2B
p33677	A_23_P63032	-0.960341	0.00232809	CRIP2	GUCA2B
p36197_v4	A_23_P63032	0.952002	0.00340045	XLOC_006529	GUCA2B
p34010_v4	A_23_P63032	0.951856	0.00342091	ENSG00000234678.1	GUCA2B
p16059	A_23_P63032	0.94741	0.00407583	ENSG00000253775.1	GUCA2B
p30212	A_23_P63032	-0.926678	0.00786702	BC062328	GUCA2B
p26547	A_23_P63032	0.953138	0.00324258	HLA-DRB1	GUCA2B
p28911	A_23_P63032	0.959557	0.00242036	CDR1AS	GUCA2B
RNA95223|RNS_305_181	A_23_P63032	0.932898	0.00660301	RNA95223	GUCA2B
p11404	A_23_P63032	0.909277	0.0119727	ENSG00000189196.4	GUCA2B
p20275	A_23_P63032	0.936025	0.0060083	XLOC_012142	GUCA2B
p15798	A_23_P63032	0.973336	0.00105695	ENSG00000260493.1	GUCA2B
p1238	A_23_P63032	0.973548	0.0010403	ENSG00000224259.1	GUCA2B
p15753	A_23_P63032	0.931651	0.00684781	ENSG00000254341.1	GUCA2B
p17586	A_23_P63032	0.931544	0.00686887	XLOC_001265	GUCA2B
p16743	A_23_P63032	0.976093	0.000850498	ENSG00000237159.1	GUCA2B
p43700_v4	A_23_P63032	-0.99299	7.35306e-05	XR_430317.1	GUCA2B
p4861	A_23_P411851	-0.94078	0.00515662	ENSG00000196553.9	SYNE3
p9224	A_23_P411851	0.902837	0.0137022	ENSG00000240040.1	SYNE3
p16794	A_23_P411851	-0.957578	0.00266132	ENSG00000229312.2	SYNE3
p21076	A_23_P411851	-0.907149	0.0125316	XLOC_001406	SYNE3
p36197_v4	A_23_P411851	-0.963781	0.00194398	XLOC_006529	SYNE3
p16059	A_23_P411851	-0.901847	0.0139782	ENSG00000253775.1	SYNE3
p17322	A_23_P411851	-0.987443	0.000235515	ENSG00000251037.1	SYNE3
p30212	A_23_P411851	0.904834	0.0131539	BC062328	SYNE3
RNA95223|RNS_305_181	A_23_P411851	-0.939438	0.00539054	RNA95223	SYNE3
p21501	A_23_P411851	-0.970902	0.00125771	XLOC_013461	SYNE3
p20275	A_23_P411851	-0.943816	0.00464636	XLOC_012142	SYNE3
p1238	A_23_P411851	-0.924566	0.00832075	ENSG00000224259.1	SYNE3
p16743	A_23_P411851	-0.951776	0.00343229	ENSG00000237159.1	SYNE3
p37102_v4	A_21_P0001030	0.911625	0.0113701	ENSG00000238005.2	---
p22857	A_21_P0001030	0.929683	0.00724284	XLOC_005104	---
p4647	A_21_P0001030	-0.923078	0.00864786	ENSG00000229645.4	---
p547	A_21_P0001030	0.967308	0.00158569	ENSG00000234741.2	---
p15259	A_21_P0001030	0.919381	0.00948712	ENSG00000233834.2	---
p10459	A_21_P0001030	0.906261	0.0127686	ENSG00000204044.5	---
p39435_v4	A_21_P0001030	0.964831	0.00183353	XR_426832.1	---
p16059	A_21_P0001030	0.908227	0.0122469	ENSG00000253775.1	---
RNA95223|RNS_305_181	A_21_P0001030	0.902429	0.0138158	RNA95223	---
p20275	A_21_P0001030	0.911843	0.0113149	XLOC_012142	---
p1238	A_21_P0001030	0.900374	0.0143937	ENSG00000224259.1	---
p12982	A_21_P0001030	0.93613	0.00598879	ENSG00000251445.1	---
p15753	A_21_P0001030	0.901286	0.0141356	ENSG00000254341.1	---
p22857	A_23_P83098	0.956112	0.00284694	XLOC_005104	ALDH1A1
p547	A_23_P83098	0.908311	0.012225	ENSG00000234741.2	ALDH1A1
p16794	A_23_P83098	0.940613	0.00518551	ENSG00000229312.2	ALDH1A1
p40680_v4	A_23_P83098	0.911223	0.0114722	XR_241807.1	ALDH1A1
p6214	A_23_P83098	0.954118	0.00310947	ENSG00000261118.1	ALDH1A1
p16059	A_23_P83098	0.915399	0.0104332	ENSG00000253775.1	ALDH1A1
p18867	A_23_P83098	-0.929545	0.0072711	XLOC_009797	ALDH1A1
p22857	A_23_P7144	0.904358	0.0132837	XLOC_005104	CXCL1
p4647	A_23_P7144	-0.929239	0.00733362	ENSG00000229645.4	CXCL1
p547	A_23_P7144	0.940427	0.00521775	ENSG00000234741.2	CXCL1
p15259	A_23_P7144	0.935806	0.00604903	ENSG00000233834.2	CXCL1
p34043_v4	A_23_P7144	-0.932718	0.00663796	ENSG00000228436.2	CXCL1
p1273	A_23_P7144	0.975353	0.000903759	ENSG00000224977.1	CXCL1
p18867	A_23_P7144	-0.931108	0.00695564	XLOC_009797	CXCL1
p6215	A_23_P7144	0.95555	0.00291973	ENSG00000261118.1	CXCL1
p11404	A_21_P0000108	-0.918663	0.00965441	ENSG00000189196.4	MTRNR2L8
p22621	A_23_P127107	0.928588	0.00746752	XLOC_003807	CLRN3
p4861	A_23_P127107	0.951529	0.00346727	ENSG00000196553.9	CLRN3
p9224	A_23_P127107	-0.918052	0.00979803	ENSG00000240040.1	CLRN3
p16794	A_23_P127107	0.929575	0.00726489	ENSG00000229312.2	CLRN3
p21076	A_23_P127107	0.905076	0.0130882	XLOC_001406	CLRN3
p36197_v4	A_23_P127107	0.972201	0.0011484	XLOC_006529	CLRN3
p17322	A_23_P127107	0.953878	0.00314186	ENSG00000251037.1	CLRN3
p30212	A_23_P127107	-0.924558	0.00832263	BC062328	CLRN3
RNA95223|RNS_305_181	A_23_P127107	0.93193	0.00679252	RNA95223	CLRN3
p21501	A_23_P127107	0.967274	0.00158894	XLOC_013461	CLRN3
p20275	A_23_P127107	0.92818	0.00755199	XLOC_012142	CLRN3
p1238	A_23_P127107	0.912347	0.0111879	ENSG00000224259.1	CLRN3
p16743	A_23_P127107	0.939221	0.00542885	ENSG00000237159.1	CLRN3
p22857	A_23_P203540	0.934781	0.00624161	XLOC_005104	EHF
p4647	A_23_P203540	-0.995302	3.30556e-05	ENSG00000229645.4	EHF
p547	A_23_P203540	0.97976	0.000610336	ENSG00000234741.2	EHF
p15259	A_23_P203540	0.985707	0.000304967	ENSG00000233834.2	EHF
p10459	A_23_P203540	0.986109	0.000288118	ENSG00000204044.5	EHF
p40680_v4	A_23_P203540	0.911056	0.0115147	XR_241807.1	EHF
p34043_v4	A_23_P203540	-0.980816	0.000548481	ENSG00000228436.2	EHF
p33677	A_23_P203540	-0.942564	0.00485366	CRIP2	EHF
p1273	A_23_P203540	0.959154	0.00246846	ENSG00000224977.1	EHF
p39435_v4	A_23_P203540	0.92668	0.00786671	XR_426832.1	EHF
p34010_v4	A_23_P203540	0.949635	0.00374104	ENSG00000234678.1	EHF
p16059	A_23_P203540	0.928343	0.00751813	ENSG00000253775.1	EHF
p26547	A_23_P203540	0.963106	0.00201661	HLA-DRB1	EHF
p18867	A_23_P203540	-0.931277	0.006922	XLOC_009797	EHF
p6215	A_23_P203540	0.971859	0.00117671	ENSG00000261118.1	EHF
p11404	A_23_P203540	0.949562	0.00375188	ENSG00000189196.4	EHF
p15798	A_23_P203540	0.934627	0.00627077	ENSG00000260493.1	EHF
p1238	A_23_P203540	0.906888	0.012601	ENSG00000224259.1	EHF
p12982	A_23_P203540	0.94817	0.00395989	ENSG00000251445.1	EHF
p15753	A_23_P203540	0.981432	0.000513939	ENSG00000254341.1	EHF
p17586	A_23_P203540	0.972815	0.00109846	XLOC_001265	EHF
p37102_v4	A_33_P3318771	0.904918	0.013131	ENSG00000238005.2	CALCA
p22857	A_33_P3318771	0.939077	0.00545442	XLOC_005104	CALCA
p22621	A_33_P3318771	0.963568	0.00196678	XLOC_003807	CALCA
p41482_v4	A_33_P3318771	0.974106	0.000997038	XR_428298.1	CALCA
p9224	A_33_P3318771	-0.989618	0.000161109	ENSG00000240040.1	CALCA
p16794	A_33_P3318771	0.925548	0.00810831	ENSG00000229312.2	CALCA
p10459	A_33_P3318771	0.924603	0.00831284	ENSG00000204044.5	CALCA
p40680_v4	A_33_P3318771	0.934566	0.00628225	XR_241807.1	CALCA
p3297	A_33_P3318771	-0.959477	0.00242996	ENSG00000257497.1	CALCA
p21076	A_33_P3318771	0.988247	0.000206376	XLOC_001406	CALCA
p33677	A_33_P3318771	-0.972745	0.00110413	CRIP2	CALCA
p36197_v4	A_33_P3318771	0.965059	0.00181	XLOC_006529	CALCA
p34010_v4	A_33_P3318771	0.971684	0.00119135	ENSG00000234678.1	CALCA
p16059	A_33_P3318771	0.925794	0.00805551	ENSG00000253775.1	CALCA
p30212	A_33_P3318771	-0.967908	0.00152832	BC062328	CALCA
p26547	A_33_P3318771	0.944248	0.00457571	HLA-DRB1	CALCA
p28911	A_33_P3318771	0.990883	0.000124287	CDR1AS	CALCA
RNA95223|RNS_305_181	A_33_P3318771	0.963595	0.00196387	RNA95223	CALCA
p20275	A_33_P3318771	0.96122	0.00222666	XLOC_012142	CALCA
p15798	A_33_P3318771	0.962936	0.00203511	ENSG00000260493.1	CALCA
p1238	A_33_P3318771	0.980936	0.000541697	ENSG00000224259.1	CALCA
p15753	A_33_P3318771	0.921938	0.00890266	ENSG00000254341.1	CALCA
p17586	A_33_P3318771	0.938063	0.00563556	XLOC_001265	CALCA
p16743	A_33_P3318771	0.970809	0.00126574	ENSG00000237159.1	CALCA
p43700_v4	A_33_P3318771	-0.978353	0.000697831	XR_430317.1	CALCA
p22857	A_33_P3379644	0.928152	0.00755772	XLOC_005104	ALDH1A1
p4861	A_33_P3379644	0.957318	0.00269376	ENSG00000196553.9	ALDH1A1
p9224	A_33_P3379644	-0.900752	0.0142863	ENSG00000240040.1	ALDH1A1
p16794	A_33_P3379644	0.971955	0.00116877	ENSG00000229312.2	ALDH1A1
p21076	A_33_P3379644	0.919189	0.0095318	XLOC_001406	ALDH1A1
p6214	A_33_P3379644	0.962265	0.00210904	ENSG00000261118.1	ALDH1A1
p36197_v4	A_33_P3379644	0.949818	0.00371413	XLOC_006529	ALDH1A1
p17322	A_33_P3379644	0.971582	0.00119987	ENSG00000251037.1	ALDH1A1
p30212	A_33_P3379644	-0.924512	0.00833249	BC062328	ALDH1A1
RNA95223|RNS_305_181	A_33_P3379644	0.957764	0.00263817	RNA95223	ALDH1A1
p21501	A_33_P3379644	0.949175	0.00380916	XLOC_013461	ALDH1A1
p20275	A_33_P3379644	0.967383	0.00157842	XLOC_012142	ALDH1A1
p1238	A_33_P3379644	0.915572	0.0103912	ENSG00000224259.1	ALDH1A1
p16743	A_33_P3379644	0.929041	0.0073742	ENSG00000237159.1	ALDH1A1
p17322	A_21_P0002857	0.951407	0.00348453	ENSG00000251037.1	---
p22857	A_23_P68155	0.900514	0.014354	XLOC_005104	IFIH1
p4647	A_23_P68155	-0.950531	0.00361018	ENSG00000229645.4	IFIH1
p547	A_23_P68155	0.942171	0.00491958	ENSG00000234741.2	IFIH1
p41482_v4	A_23_P68155	0.908586	0.0121527	XR_428298.1	IFIH1
p15259	A_23_P68155	0.931469	0.00688378	ENSG00000233834.2	IFIH1
p10459	A_23_P68155	0.971801	0.0011816	ENSG00000204044.5	IFIH1
p34043_v4	A_23_P68155	-0.93655	0.00591109	ENSG00000228436.2	IFIH1
p21076	A_23_P68155	0.901551	0.0140612	XLOC_001406	IFIH1
p33677	A_23_P68155	-0.965237	0.0017917	CRIP2	IFIH1
p39435_v4	A_23_P68155	0.903369	0.013555	XR_426832.1	IFIH1
p34010_v4	A_23_P68155	0.922795	0.0087108	ENSG00000234678.1	IFIH1
p16059	A_23_P68155	0.936226	0.00597091	ENSG00000253775.1	IFIH1
p26547	A_23_P68155	0.98685	0.000258254	HLA-DRB1	IFIH1
p11404	A_23_P68155	0.93157	0.0068638	ENSG00000189196.4	IFIH1
p15798	A_23_P68155	0.974235	0.000987216	ENSG00000260493.1	IFIH1
p1238	A_23_P68155	0.927766	0.00763819	ENSG00000224259.1	IFIH1
p12982	A_23_P68155	0.900562	0.0143402	ENSG00000251445.1	IFIH1
p15753	A_23_P68155	0.98508	0.000332254	ENSG00000254341.1	IFIH1
p17586	A_23_P68155	0.937792	0.00568441	XLOC_001265	IFIH1
p43700_v4	A_23_P68155	-0.914812	0.0105763	XR_430317.1	IFIH1
p22857	A_21_P0010197	0.932918	0.00659911	XLOC_005104	lnc-CCT8-1
p4647	A_21_P0010197	-0.968485	0.00147413	ENSG00000229645.4	lnc-CCT8-1
p547	A_21_P0010197	0.987527	0.000232409	ENSG00000234741.2	lnc-CCT8-1
p15259	A_21_P0010197	0.972806	0.00109919	ENSG00000233834.2	lnc-CCT8-1
p10459	A_21_P0010197	0.94842	0.00392219	ENSG00000204044.5	lnc-CCT8-1
p34043_v4	A_21_P0010197	-0.979448	0.000629225	ENSG00000228436.2	lnc-CCT8-1
p33677	A_21_P0010197	-0.905964	0.0128485	CRIP2	lnc-CCT8-1
p1273	A_21_P0010197	0.959674	0.00240654	ENSG00000224977.1	lnc-CCT8-1
p39435_v4	A_21_P0010197	0.904676	0.013197	XR_426832.1	lnc-CCT8-1
p34010_v4	A_21_P0010197	0.904518	0.01324	ENSG00000234678.1	lnc-CCT8-1
p16059	A_21_P0010197	0.946028	0.00429082	ENSG00000253775.1	lnc-CCT8-1
p26547	A_21_P0010197	0.946698	0.00418587	HLA-DRB1	lnc-CCT8-1
p18867	A_21_P0010197	-0.907632	0.0124037	XLOC_009797	lnc-CCT8-1
p6215	A_21_P0010197	0.930347	0.00710832	ENSG00000261118.1	lnc-CCT8-1
p11404	A_21_P0010197	0.962654	0.0020661	ENSG00000189196.4	lnc-CCT8-1
p15798	A_21_P0010197	0.917056	0.0100342	ENSG00000260493.1	lnc-CCT8-1
p12982	A_21_P0010197	0.910383	0.0116869	ENSG00000251445.1	lnc-CCT8-1
p15753	A_21_P0010197	0.970944	0.00125411	ENSG00000254341.1	lnc-CCT8-1
p17586	A_21_P0010197	0.926846	0.00783151	XLOC_001265	lnc-CCT8-1
p37102_v4	A_23_P382835	0.932063	0.00676634	ENSG00000238005.2	P2RY1
p22857	A_23_P382835	0.957593	0.0026594	XLOC_005104	P2RY1
p22621	A_23_P382835	0.946812	0.00416818	XLOC_003807	P2RY1
p41482_v4	A_23_P382835	0.97345	0.00104798	XR_428298.1	P2RY1
p4861	A_23_P382835	0.927059	0.00778664	ENSG00000196553.9	P2RY1
p9224	A_23_P382835	-0.992297	8.87796e-05	ENSG00000240040.1	P2RY1
p16794	A_23_P382835	0.963712	0.00195138	ENSG00000229312.2	P2RY1
p10459	A_23_P382835	0.909272	0.0119739	ENSG00000204044.5	P2RY1
p40680_v4	A_23_P382835	0.924823	0.00826504	XR_241807.1	P2RY1
p3297	A_23_P382835	-0.933864	0.00641627	ENSG00000257497.1	P2RY1
p21076	A_23_P382835	0.995406	3.16102e-05	XLOC_001406	P2RY1
p33677	A_23_P382835	-0.963299	0.00199573	CRIP2	P2RY1
p6214	A_23_P382835	0.91354	0.0108898	ENSG00000261118.1	P2RY1
p36197_v4	A_23_P382835	0.990522	0.000134327	XLOC_006529	P2RY1
p34010_v4	A_23_P382835	0.960868	0.00226696	ENSG00000234678.1	P2RY1
p16059	A_23_P382835	0.93694	0.00583947	ENSG00000253775.1	P2RY1
p17322	A_23_P382835	0.908734	0.0121142	ENSG00000251037.1	P2RY1
p30212	A_23_P382835	-0.985461	0.00031553	BC062328	P2RY1
p26547	A_23_P382835	0.927519	0.00768981	HLA-DRB1	P2RY1
p28911	A_23_P382835	0.983169	0.000422517	CDR1AS	P2RY1
RNA95223|RNS_305_181	A_23_P382835	0.994936	3.84049e-05	RNA95223	P2RY1
p21501	A_23_P382835	0.947926	0.00399698	XLOC_013461	P2RY1
p20275	A_23_P382835	0.99423	4.98449e-05	XLOC_012142	P2RY1
p15798	A_23_P382835	0.947007	0.00413798	ENSG00000260493.1	P2RY1
p1238	A_23_P382835	0.990115	0.000146097	ENSG00000224259.1	P2RY1
p15753	A_23_P382835	0.907917	0.0123284	ENSG00000254341.1	P2RY1
p17586	A_23_P382835	0.902957	0.013669	XLOC_001265	P2RY1
p16743	A_23_P382835	0.985647	0.000307532	ENSG00000237159.1	P2RY1
p43700_v4	A_23_P382835	-0.936597	0.00590239	XR_430317.1	P2RY1
p37102_v4	A_33_P3309289	-0.919811	0.00938765	ENSG00000238005.2	ST3GAL4
p22857	A_33_P3309289	-0.953409	0.00320547	XLOC_005104	ST3GAL4
p22621	A_33_P3309289	-0.901575	0.0140546	XLOC_003807	ST3GAL4
p41482_v4	A_33_P3309289	-0.969086	0.00141876	XR_428298.1	ST3GAL4
p9224	A_33_P3309289	0.972953	0.00108743	ENSG00000240040.1	ST3GAL4
p16794	A_33_P3309289	-0.926676	0.00786751	ENSG00000229312.2	ST3GAL4
p10459	A_33_P3309289	-0.930899	0.00699743	ENSG00000204044.5	ST3GAL4
p40680_v4	A_33_P3309289	-0.980845	0.000546867	XR_241807.1	ST3GAL4
p3297	A_33_P3309289	0.975446	0.000896924	ENSG00000257497.1	ST3GAL4
p21076	A_33_P3309289	-0.982003	0.000482919	XLOC_001406	ST3GAL4
p33677	A_33_P3309289	0.956367	0.0028142	CRIP2	ST3GAL4
p6214	A_33_P3309289	-0.924598	0.00831375	ENSG00000261118.1	ST3GAL4
p36197_v4	A_33_P3309289	-0.943906	0.00463162	XLOC_006529	ST3GAL4
p34010_v4	A_33_P3309289	-0.986153	0.000286302	ENSG00000234678.1	ST3GAL4
p16059	A_33_P3309289	-0.908821	0.0120913	ENSG00000253775.1	ST3GAL4
p30212	A_33_P3309289	0.96317	0.00200967	BC062328	ST3GAL4
p26547	A_33_P3309289	-0.92117	0.00907641	HLA-DRB1	ST3GAL4
p28911	A_33_P3309289	-0.982564	0.000453349	CDR1AS	ST3GAL4
RNA95223|RNS_305_181	A_33_P3309289	-0.961525	0.00219201	RNA95223	ST3GAL4
p18867	A_33_P3309289	0.931513	0.00687511	XLOC_009797	ST3GAL4
p6215	A_33_P3309289	-0.927615	0.00766976	ENSG00000261118.1	ST3GAL4
p20275	A_33_P3309289	-0.963593	0.00196407	XLOC_012142	ST3GAL4
p15798	A_33_P3309289	-0.930038	0.00717074	ENSG00000260493.1	ST3GAL4
p1238	A_33_P3309289	-0.964364	0.00188225	ENSG00000224259.1	ST3GAL4
p15753	A_33_P3309289	-0.91053	0.0116491	ENSG00000254341.1	ST3GAL4
p17586	A_33_P3309289	-0.953245	0.003228	XLOC_001265	ST3GAL4
p16743	A_33_P3309289	-0.947504	0.00406133	ENSG00000237159.1	ST3GAL4
p43700_v4	A_33_P3309289	0.952572	0.00332072	XR_430317.1	ST3GAL4
p22857	A_33_P3286372	-0.946013	0.00429322	XLOC_005104	C2orf48
p547	A_33_P3286372	-0.938629	0.00553394	ENSG00000234741.2	C2orf48
p34043_v4	A_33_P3286372	0.959275	0.00245406	ENSG00000228436.2	C2orf48
p16059	A_33_P3286372	-0.958359	0.00256484	ENSG00000253775.1	C2orf48
p18867	A_33_P3286372	0.9331	0.00656377	XLOC_009797	C2orf48
p11404	A_33_P3286372	-0.97002	0.0013347	ENSG00000189196.4	C2orf48
p15753	A_33_P3286372	-0.921779	0.00893846	ENSG00000254341.1	C2orf48
p22857	A_33_P3739870	0.97554	0.000890098	XLOC_005104	---
p22621	A_33_P3739870	0.939413	0.00539496	XLOC_003807	---
p547	A_33_P3739870	0.903058	0.0136411	ENSG00000234741.2	---
p41482_v4	A_33_P3739870	0.956572	0.00278798	XR_428298.1	---
p4861	A_33_P3739870	0.903483	0.0135237	ENSG00000196553.9	---
p9224	A_33_P3739870	-0.978079	0.000715531	ENSG00000240040.1	---
p16794	A_33_P3739870	0.971255	0.00122755	ENSG00000229312.2	---
p10459	A_33_P3739870	0.922856	0.00869728	ENSG00000204044.5	---
p40680_v4	A_33_P3739870	0.939868	0.00531499	XR_241807.1	---
p3297	A_33_P3739870	-0.960976	0.00225455	ENSG00000257497.1	---
p21076	A_33_P3739870	0.988769	0.000188482	XLOC_001406	---
p33677	A_33_P3739870	-0.967562	0.00156124	CRIP2	---
p6214	A_33_P3739870	0.909246	0.0119807	ENSG00000261118.1	---
p36197_v4	A_33_P3739870	0.978513	0.000687606	XLOC_006529	---
p34010_v4	A_33_P3739870	0.970897	0.00125817	ENSG00000234678.1	---
p16059	A_33_P3739870	0.965353	0.00177984	ENSG00000253775.1	---
p30212	A_33_P3739870	-0.957431	0.00267955	BC062328	---
p26547	A_33_P3739870	0.950638	0.00359472	HLA-DRB1	---
p28911	A_33_P3739870	0.97005	0.00133209	CDR1AS	---
RNA95223|RNS_305_181	A_33_P3739870	0.975332	0.000905288	RNA95223	---
p21501	A_33_P3739870	0.905913	0.0128622	XLOC_013461	---
p18867	A_33_P3739870	-0.913406	0.0109232	XLOC_009797	---
p11404	A_33_P3739870	0.90298	0.0136628	ENSG00000189196.4	---
p20275	A_33_P3739870	0.981027	0.000536542	XLOC_012142	---
p15798	A_33_P3739870	0.966435	0.00167104	ENSG00000260493.1	---
p1238	A_33_P3739870	0.992652	8.07965e-05	ENSG00000224259.1	---
p15753	A_33_P3739870	0.936274	0.0059621	ENSG00000254341.1	---
p17586	A_33_P3739870	0.932224	0.00673474	XLOC_001265	---
p16743	A_33_P3739870	0.994115	5.18485e-05	ENSG00000237159.1	---
p43700_v4	A_33_P3739870	-0.96755	0.00156245	XR_430317.1	---
p22857	A_23_P157136	-0.951069	0.00353283	XLOC_005104	SCIN
p4647	A_23_P157136	0.912766	0.0110828	ENSG00000229645.4	SCIN
p547	A_23_P157136	-0.971965	0.00116796	ENSG00000234741.2	SCIN
p15259	A_23_P157136	-0.90177	0.0139999	ENSG00000233834.2	SCIN
p16794	A_23_P157136	-0.905808	0.0128904	ENSG00000229312.2	SCIN
p10459	A_23_P157136	-0.91791	0.00983162	ENSG00000204044.5	SCIN
p34043_v4	A_23_P157136	0.907604	0.0124112	ENSG00000228436.2	SCIN
p21076	A_23_P157136	-0.906484	0.012709	XLOC_001406	SCIN
p33677	A_23_P157136	0.925711	0.00807331	CRIP2	SCIN
p39435_v4	A_23_P157136	-0.917302	0.00997564	XR_426832.1	SCIN
p16059	A_23_P157136	-0.970279	0.00131187	ENSG00000253775.1	SCIN
p26547	A_23_P157136	-0.941803	0.00498175	HLA-DRB1	SCIN
RNA95223|RNS_305_181	A_23_P157136	-0.908334	0.0122189	RNA95223	SCIN
p11404	A_23_P157136	-0.907268	0.0125002	ENSG00000189196.4	SCIN
p20275	A_23_P157136	-0.919934	0.00935929	XLOC_012142	SCIN
p15798	A_23_P157136	-0.933823	0.00642422	ENSG00000260493.1	SCIN
p1238	A_23_P157136	-0.940164	0.00526333	ENSG00000224259.1	SCIN
p15753	A_23_P157136	-0.948196	0.00395603	ENSG00000254341.1	SCIN
p16743	A_23_P157136	-0.933177	0.00654875	ENSG00000237159.1	SCIN
p37102_v4	A_33_P3402868	-0.911509	0.0113995	ENSG00000238005.2	GRIN2D
p41482_v4	A_33_P3402868	-0.918242	0.00975339	XR_428298.1	GRIN2D
p4861	A_33_P3402868	-0.966496	0.00166501	ENSG00000196553.9	GRIN2D
p9224	A_33_P3402868	0.94603	0.00429056	ENSG00000240040.1	GRIN2D
p16794	A_33_P3402868	-0.920141	0.00931159	ENSG00000229312.2	GRIN2D
p21076	A_33_P3402868	-0.936805	0.00586417	XLOC_001406	GRIN2D
p6214	A_33_P3402868	-0.909255	0.0119783	ENSG00000261118.1	GRIN2D
p36197_v4	A_33_P3402868	-0.965598	0.00175485	XLOC_006529	GRIN2D
p17322	A_33_P3402868	-0.922166	0.00885133	ENSG00000251037.1	GRIN2D
p30212	A_33_P3402868	0.980037	0.000593802	BC062328	GRIN2D
p28911	A_33_P3402868	-0.941631	0.00501097	CDR1AS	GRIN2D
RNA95223|RNS_305_181	A_33_P3402868	-0.969343	0.00139533	RNA95223	GRIN2D
p21501	A_33_P3402868	-0.96645	0.00166954	XLOC_013461	GRIN2D
p20275	A_33_P3402868	-0.961842	0.00215622	XLOC_012142	GRIN2D
p1238	A_33_P3402868	-0.910368	0.0116908	ENSG00000224259.1	GRIN2D
p16743	A_33_P3402868	-0.90891	0.0120681	ENSG00000237159.1	GRIN2D
