# Supplementary material for: Expression Profiles of mRNA and lncRNA in HCT-8 Cells Infected With Cryptosporidium parvum IId Subtype
Source: Front Microbiol. 2018 Jun 27;9:1409. doi: 10.3389/fmicb.2018.01409 (PMC6036261; doi:10.3389/fmicb.2018.01409)
Supplement: TABLE S5 — The target genes predicted of lncRNAs. [file Table_5.XLSX]

## Sheet: Sheet1
Supplementary TABLE 5: The target genes prediction of lncRNAs
lncRNA	mRNA	GeneSymbol	Correlation	P.value	lncRNA in O vs C	mRNA in O vs C	lncRNA_chr	lncRNA_strand	lncRNA_start	lncRNA_end	mRNA_chr	mRNA_strand	mRNA_start	mRNA_end	cis-regulation	trans-regulation
p22824	A_33_P3250133	VSIG10	-0.928382	0.00750999	up	down	5	-	149719782	149720699	12	-	118501398	118541753		miRNA sequestration
p24892	A_33_P3250133	VSIG10	0.973923	0.00101116	down	down	11	+	33097695	33101000	12	-	118501398	118541753		miRNA sequestration
p28182	A_33_P3250133	VSIG10	-0.908228	0.0122467	up	down	12	+	52622118	52622287	12	-	118501398	118541753		miRNA sequestration
p1799	A_33_P3374190	INPP5A	0.96538	0.00177707	down	down	10	-	134596682	134598269	10	+	134351353	134591381	Intergenic(10k)
p25685	A_24_P791829	NUFIP2	0.901067	0.0141976	down	down	1	+	36391432	36395210	17	-	27582854	27621136		miRNA sequestration
p28696	A_24_P791829	NUFIP2	0.924617	0.00830976	down	down	None	None	None	None	17	-	27582854	27621136		miRNA sequestration
p6537	A_24_P791829	NUFIP2	0.934529	0.00628944	down	down	16	+	81416873	81424489	17	-	27582854	27621136		miRNA sequestration
p39105_v4	A_24_P791829	NUFIP2	-0.971356	0.00121894	up	down	22	+	38486133	38487566	17	-	27582854	27621136		miRNA sequestration
p25764	A_24_P791829	NUFIP2	0.945402	0.00439007	down	down	10	+	115671514	115676951	17	-	27582854	27621136		miRNA sequestration
p34284_v4	A_32_P153071	VIPR2	0.923581	0.00853677	up	up	13	-	30937312	30947169	7	-	158820866	158937649		miRNA sequestration
p7047	A_32_P153071	VIPR2	-0.968649	0.00145891	down	up	17	-	73161680	73163344	7	-	158820866	158937649		miRNA sequestration
p23198	A_32_P153071	VIPR2	0.939203	0.00543206	up	up	6	-	31139385	31144598	7	-	158820866	158937649		miRNA sequestration
p16634	A_32_P153071	VIPR2	0.903052	0.0136426	up	up	9	-	130873449	130880972	7	-	158820866	158937649		miRNA sequestration
p9422	A_23_P251051	NF2	-0.939386	0.00539971	up	down	2	-	173373756	173377238	22	+	29999606	30094583		miRNA sequestration
p38054_v4	A_23_P251051	NF2	-0.942723	0.00482703	up	down	7	+	130621222	130624420	22	+	29999606	30094583		miRNA sequestration
p15645	A_23_P251051	NF2	-0.915116	0.0105022	up	down	8	-	30034069	30038404	22	+	29999606	30094583		miRNA sequestration
p2724	A_23_P251051	NF2	-0.944145	0.00459257	up	down	11	+	35677774	35682887	22	+	29999606	30094583		miRNA sequestration
p7209	A_23_P251051	NF2	0.916646	0.0101324	down	down	17	+	17494741	17513799	22	+	29999606	30094583		miRNA sequestration
p30158	A_23_P251051	NF2	-0.920884	0.0091413	up	down	9	-	37877571	37904350	22	+	29999606	30094583		miRNA sequestration
p28279	A_33_P3405789	TULP3	0.91029	0.0117109	down	down	None	None	None	None	12	+	3000063	3050306		miRNA sequestration
p36768_v4	A_24_P722216	DHTKD1	-0.945737	0.00433676	up	down	17	-	45976150	46018725	10	+	12110971	12165224		miRNA sequestration
p25643	A_24_P722216	DHTKD1	0.917243	0.00998969	down	down	1	-	40222853	40225715	10	+	12110971	12165224		miRNA sequestration
p3146	A_24_P722216	DHTKD1	-0.929737	0.00723187	up	down	12	-	43373056	43390289	10	+	12110971	12165224		miRNA sequestration
p29355	A_24_P722216	DHTKD1	-0.934804	0.00623719	up	down	3	+	50297734	50300790	10	+	12110971	12165224		miRNA sequestration
p34404_v4	A_24_P722216	DHTKD1	-0.911558	0.0113871	up	down	15	-	55609381	55611243	10	+	12110971	12165224		miRNA sequestration
p14312	A_24_P722216	DHTKD1	-0.975624	0.000884032	up	down	6	-	128768542	128770446	10	+	12110971	12165224		miRNA sequestration
p22857	A_33_P3265950	CBFA2T2	-0.940663	0.00517694	up	down	5	-	178365677	178368084	20	+	32077928	32237837		miRNA sequestration
p2514	A_33_P3265950	CBFA2T2	0.945051	0.00444606	down	down	11	-	116645825	116646592	20	+	32077928	32237837		miRNA sequestration
p36747_v4	A_33_P3265950	CBFA2T2	-0.91489	0.0105573	up	down	14	+	19650041	19718563	20	+	32077928	32237837		miRNA sequestration
p18211	A_33_P3265950	CBFA2T2	0.920309	0.00927305	down	down	10	+	114578563	114590547	20	+	32077928	32237837		miRNA sequestration
p39105_v4	A_33_P3265950	CBFA2T2	-0.933045	0.00657431	up	down	22	+	38486133	38487566	20	+	32077928	32237837		miRNA sequestration
p30230	A_33_P3265950	CBFA2T2	-0.947841	0.00400987	up	down	5	-	127276131	127419299	20	+	32077928	32237837		miRNA sequestration
p25764	A_33_P3265950	CBFA2T2	0.943	0.00478094	down	down	10	+	115671514	115676951	20	+	32077928	32237837		miRNA sequestration
p3892	A_21_P0011070	LOC100506691	0.95949	0.00242834	down	down	12	+	122501254	122502564	12	+	122501255	122502564	Sense
p14465	A_24_P914513	BCKDHB	-0.906725	0.0126447	up	down	6	+	7183315	7185520	6	+	80816383	81055987		miRNA sequestration
p36768_v4	A_23_P376372	MARVELD3	-0.96751	0.00156628	up	down	17	-	45976150	46018725	16	+	71660090	71675868		miRNA sequestration
p11828	A_23_P376372	MARVELD3	-0.957595	0.0026592	up	down	3	+	63997639	64001922	16	+	71660090	71675868		miRNA sequestration
p6478	A_23_P376372	MARVELD3	0.90073	0.0142927	down	down	16	+	69743776	69744486	16	+	71660090	71675868		miRNA sequestration
p18378	A_23_P376372	MARVELD3	-0.976619	0.000813643	up	down	11	-	119478389	119489008	16	+	71660090	71675868		miRNA sequestration
p4753	A_23_P376372	MARVELD3	-0.904572	0.0132253	up	down	14	+	23982025	24029987	16	+	71660090	71675868		miRNA sequestration
p16634	A_23_P376372	MARVELD3	-0.930415	0.00709455	up	down	9	-	130873449	130880972	16	+	71660090	71675868		miRNA sequestration
p34925_v4	A_23_P371129	SLX4	-0.914477	0.0106585	up	down	21	+	27306400	27313956	16	-	3631182	3661599		miRNA sequestration
p18378	A_23_P209700	NMUR1	0.933713	0.00644537	up	up	11	-	119478389	119489008	2	-	232387871	232395206		miRNA sequestration
p17022	A_33_P3360917	IPO9	-0.954491	0.00305947	up	down	X	-	53241589	53243861	1	+	201798269	201853422		miRNA sequestration
p33693	A_33_P3360917	IPO9	0.945783	0.00432952	down	down	2	-	111203459	111230652	1	+	201798269	201853422		miRNA sequestration
p25675	A_33_P3360917	IPO9	-0.91057	0.0116388	up	down	1	+	2112574	2114663	1	+	201798269	201853422		miRNA sequestration
p1400	A_33_P3360917	IPO9	-0.909472	0.0119221	up	down	1	+	222817656	222856105	1	+	201798269	201853422		miRNA sequestration
p33491	A_33_P3360917	IPO9	-0.90468	0.0131958	up	down	19	+	12098485	12114626	1	+	201798269	201853422		miRNA sequestration
p2106	A_33_P3360917	IPO9	0.984034	0.000380322	down	down	10	+	114583248	114587485	1	+	201798269	201853422		miRNA sequestration
p10434	A_23_P419624	BLCAP	0.903198	0.0136023	down	down	20	-	36120873	36137633	20	-	36145820	36156333	Intergenic(10k)
p6478	A_23_P48803	TMOD2	-0.941326	0.00506301	down	up	16	+	69743776	69744486	15	+	52043758	52108565		miRNA sequestration
p18378	A_23_P48803	TMOD2	0.983397	0.000411214	up	up	11	-	119478389	119489008	15	+	52043758	52108565		miRNA sequestration
p15419	A_23_P48803	TMOD2	-0.910006	0.0117839	down	up	7	+	100737327	100741248	15	+	52043758	52108565		miRNA sequestration
p25918	A_23_P48803	TMOD2	-0.906565	0.0126872	down	up	14	+	100746748	100749124	15	+	52043758	52108565		miRNA sequestration
p139	A_23_P48803	TMOD2	0.975404	0.000899996	up	up	1	-	32317513	32387442	15	+	52043758	52108565		miRNA sequestration
p8706	A_23_P48803	TMOD2	0.93811	0.00562698	up	up	19	+	36440385	36442421	15	+	52043758	52108565		miRNA sequestration
p34907_v4	A_23_P206792	ZNF764	-0.919051	0.00956397	up	down	21	-	37513704	37523008	16	-	30565085	30569819		miRNA sequestration
p25691	A_23_P206792	ZNF764	0.92376	0.0084973	down	down	1	+	112256829	112259310	16	-	30565085	30569819		miRNA sequestration
p24892	A_23_P206792	ZNF764	0.96322	0.00200432	down	down	11	+	33097695	33101000	16	-	30565085	30569819		miRNA sequestration
p33480	A_24_P835500	ITPRIPL2	-0.900843	0.0142608	up	down	19	-	20736597	20844389	16	+	19125254	19132946		miRNA sequestration
p30158	A_24_P835500	ITPRIPL2	-0.949795	0.00371755	up	down	9	-	37877571	37904350	16	+	19125254	19132946		miRNA sequestration
p35452_v4	A_24_P835500	ITPRIPL2	-0.946213	0.0042618	up	down	9	-	2422701	2621413	16	+	19125254	19132946		miRNA sequestration
p37102_v4	A_21_P0000064	HPSE	-0.958327	0.00256873	up	down	1	-	235095412	235105809	4	-	84213614	84256306		miRNA sequestration
p3146	A_21_P0000064	HPSE	-0.907244	0.0125064	up	down	12	-	43373056	43390289	4	-	84213614	84256306		miRNA sequestration
p14312	A_21_P0000064	HPSE	-0.947481	0.00406487	up	down	6	-	128768542	128770446	4	-	84213614	84256306		miRNA sequestration
p15645	A_32_P75094	AIFM2	-0.954768	0.00302262	up	down	8	-	30034069	30038404	10	-	71872030	71892690		miRNA sequestration
p29264	A_21_P0002168		0.953518	0.00319066	up	up	2	+	10589853	10590920	2	+	10589854	10590920	Sense
p25918	A_23_P68851	KREMEN1	0.987817	0.00022174	down	down	14	+	100746748	100749124	22	+	29469066	29542808		miRNA sequestration
p37026_v4	A_23_P68851	KREMEN1	0.960099	0.00235638	down	down	1	-	156607574	156610796	22	+	29469066	29542808		miRNA sequestration
p2514	A_23_P52826	BUD13	0.909227	0.0119856	down	down	11	-	116645825	116646592	11	-	116618886	116643704	Intergenic(10k)
p17022	A_33_P3214849	KDELC2	-0.916835	0.0100869	up	down	X	-	53241589	53243861	11	-	108342839	108362231		miRNA sequestration
p25918	A_33_P3388312	SKAP2	0.909424	0.0119344	down	down	14	+	100746748	100749124	7	-	26706681	26904362		miRNA sequestration
p1400	A_33_P3388312	SKAP2	-0.953845	0.0031463	up	down	1	+	222817656	222856105	7	-	26706681	26904362		miRNA sequestration
p22857	A_33_P3224250	CLCC1	-0.914964	0.0105392	up	down	5	-	178365677	178368084	1	-	109472130	109506079		miRNA sequestration
p1400	A_24_P57700	ZHX3	-0.925494	0.00811992	up	down	1	+	222817656	222856105	20	-	39807091	39928721		miRNA sequestration
p6478	A_23_P27584	MYADM	0.938227	0.00560605	down	down	16	+	69743776	69744486	19	+	54371137	54379682		miRNA sequestration
p30158	A_23_P27584	MYADM	-0.901532	0.0140666	up	down	9	-	37877571	37904350	19	+	54371137	54379682		miRNA sequestration
p8446	A_23_P27584	MYADM	0.988313	0.000204092	down	down	19	-	54377879	54379303	19	+	54371137	54379682	Antisense
p17022	A_33_P3215768	GALNT6	-0.94554	0.00436814	up	down	X	-	53241589	53243861	12	-	51745031	51777347		miRNA sequestration
p2106	A_33_P3215768	GALNT6	0.926927	0.00781432	down	down	10	+	114583248	114587485	12	-	51745031	51777347		miRNA sequestration
p34907_v4	A_23_P370625	SEPN1	-0.912728	0.0110923	up	down	21	-	37513704	37523008	1	+	26126667	26144713		miRNA sequestration
p34925_v4	A_23_P370625	SEPN1	-0.951825	0.00342538	up	down	21	+	27306400	27313956	1	+	26126667	26144713		miRNA sequestration
p17022	A_33_P3288484	LYRM2	0.928052	0.00757857	up	up	X	-	53241589	53243861	6	-	90341943	90348472		miRNA sequestration
p2724	A_24_P196534	PKNOX1	-0.918233	0.00975534	up	down	11	+	35677774	35682887	21	+	44394620	44453691		miRNA sequestration
p33491	A_24_P162293	ERC1	-0.906744	0.0126396	up	down	19	+	12098485	12114626	12	+	1100433	1602715		miRNA sequestration
p28620	A_24_P162293	ERC1	0.907433	0.0124565	down	down	None	None	None	None	12	+	1100433	1602715		miRNA sequestration
p18378	A_23_P89380	SLC4A1	0.948991	0.00383655	up	up	11	-	119478389	119489008	17	-	42325758	42327236		miRNA sequestration
p18211	A_23_P89380	SLC4A1	-0.926822	0.00783652	down	up	10	+	114578563	114590547	17	-	42325758	42327236		miRNA sequestration
p20935	A_23_P89380	SLC4A1	-0.903553	0.0135045	down	up	2	-	132227280	132229929	17	-	42325758	42327236		miRNA sequestration
p14312	A_23_P89380	SLC4A1	0.959424	0.00243617	up	up	6	-	128768542	128770446	17	-	42325758	42327236		miRNA sequestration
p30158	A_24_P156113	EHD2	-0.928514	0.00748268	up	down	9	-	37877571	37904350	19	+	48216600	48246391		miRNA sequestration
p39105_v4	A_19_P00812250	SMAD4	-0.964542	0.00186364	up	down	22	+	38486133	38487566	18	+	48556583	48611409		miRNA sequestration
p25052	A_19_P00812250	SMAD4	0.972125	0.00115468	down	down	17	-	30730038	30734401	18	+	48556583	48611409		miRNA sequestration
p18211	A_33_P3248903	WNT7B	0.910229	0.0117265	down	down	10	+	114578563	114590547	22	-	46316242	46373009		miRNA sequestration
p18378	A_23_P358709	AHRR	-0.906592	0.0126801	up	down	11	-	119478389	119489008	5	+	304291	438406		miRNA sequestration
p5782	A_23_P106682	EMP2	0.954143	0.00310613	down	down	15	+	101835623	101845942	16	-	10622279	10674555		miRNA sequestration
p43003_v4	A_23_P106682	EMP2	-0.945794	0.00432773	up	down	15	-	55609381	55611387	16	-	10622279	10674555		miRNA sequestration
p7098	A_33_P3217230	ZNF91	-0.904159	0.0133381	down	up	17	-	80358578	80359258	19	-	23540498	23578362		miRNA sequestration
p5782	A_33_P3217230	ZNF91	-0.972586	0.00111701	down	up	15	+	101835623	101845942	19	-	23540498	23578362		miRNA sequestration
p25918	A_33_P3217230	ZNF91	-0.959028	0.00248364	down	up	14	+	100746748	100749124	19	-	23540498	23578362		miRNA sequestration
p44143_v4	A_24_P268786	MYNN	0.931591	0.00685962	up	up	3	+	169496671	169502496	3	+	169491193	169505290	Sense
p37417_v4	A_23_P25097	LLPH	0.918143	0.00977649	up	up	3	+	57583522	57586654	12	-	66517087	66524482		miRNA sequestration
p28696	A_23_P25097	LLPH	-0.920412	0.00924941	down	up	None	None	None	None	12	-	66517087	66524482		miRNA sequestration
p18378	A_23_P25097	LLPH	0.936605	0.00590105	up	up	11	-	119478389	119489008	12	-	66517087	66524482		miRNA sequestration
p15798	A_23_P25097	LLPH	0.951016	0.00354045	up	up	8	-	86088033	86089297	12	-	66517087	66524482		miRNA sequestration
p14465	A_24_P916496	PRKCA	-0.914711	0.0106011	up	down	6	+	7183315	7185520	17	+	64298944	64806861		miRNA sequestration
p33751	A_24_P916496	PRKCA	0.962847	0.00204489	down	down	10	-	88965544	89102315	17	+	64298944	64806861		miRNA sequestration
p25764	A_24_P916496	PRKCA	0.907528	0.0124313	down	down	10	+	115671514	115676951	17	+	64298944	64806861		miRNA sequestration
p17022	A_23_P25293	NCAPD2	-0.926499	0.00790514	up	down	X	-	53241589	53243861	12	+	6602545	6641121		miRNA sequestration
p8114	A_23_P25293	NCAPD2	0.913771	0.0108325	down	down	19	-	1038725	1039063	12	+	6602545	6641121		miRNA sequestration
p3568	A_24_P322444	NUP62	-0.994943	3.82956e-05	up	down	12	+	13080697	13133028	19	-	50410086	50432786		miRNA sequestration
p8114	A_24_P322444	NUP62	0.96694	0.00162143	down	down	19	-	1038725	1039063	19	-	50410086	50432786		miRNA sequestration
p7098	A_33_P3228305	ARHGAP26	0.917709	0.0098791	down	down	17	-	80358578	80359258	5	+	142149972	142608576		miRNA sequestration
p25918	A_33_P3228305	ARHGAP26	0.933427	0.00650041	down	down	14	+	100746748	100749124	5	+	142149972	142608576		miRNA sequestration
p25764	A_33_P3228305	ARHGAP26	0.951024	0.00353918	down	down	10	+	115671514	115676951	5	+	142149972	142608576		miRNA sequestration
p4058	A_33_P3228305	ARHGAP26	0.901718	0.0140144	down	down	13	-	52741843	52768600	5	+	142149972	142608576		miRNA sequestration
p37102_v4	A_33_P3248137	OLFML2A	-0.950845	0.00356497	up	down	1	-	235095412	235105809	9	+	127539550	127577157		miRNA sequestration
p33678	A_33_P3248137	OLFML2A	-0.943615	0.00467925	up	down	15	-	80191181	80216096	9	+	127539550	127577157		miRNA sequestration
p41439_v4	A_33_P3248137	OLFML2A	-0.939048	0.00545949	up	down	7	-	149584266	149585916	9	+	127539550	127577157		miRNA sequestration
p39105_v4	A_33_P3248137	OLFML2A	-0.92863	0.00745872	up	down	22	+	38486133	38487566	9	+	127539550	127577157		miRNA sequestration
p8707	A_33_P3248137	OLFML2A	-0.905783	0.0128972	up	down	19	+	36451413	36454965	9	+	127539550	127577157		miRNA sequestration
p25764	A_33_P3248137	OLFML2A	0.919331	0.00949881	down	down	10	+	115671514	115676951	9	+	127539550	127577157		miRNA sequestration
p16634	A_33_P3248137	OLFML2A	-0.926996	0.0077998	up	down	9	-	130873449	130880972	9	+	127539550	127577157		miRNA sequestration
p11226	A_23_P501877	ZFP64	-0.958786	0.00251294	up	down	22	+	43671960	43679836	20	-	50767817	50808525		miRNA sequestration
p30158	A_23_P501877	ZFP64	-0.988411	0.00020069	up	down	9	-	37877571	37904350	20	-	50767817	50808525		miRNA sequestration
p30074	A_24_P113144	ATAD5	-0.97617	0.000845011	up	down	14	-	95999248	96001209	17	+	29158988	29222887		miRNA sequestration
p12233	A_24_P113144	ATAD5	0.951011	0.00354104	down	down	4	-	7032280	7047958	17	+	29158988	29222887		miRNA sequestration
p16634	A_24_P113144	ATAD5	-0.916438	0.0101821	up	down	9	-	130873449	130880972	17	+	29158988	29222887		miRNA sequestration
p25807	A_33_P3240936	BACE1	0.952811	0.00328766	down	down	11	+	117161614	117164192	11	-	117161350	117165157	Antisense
p10318	A_23_P206310	KIAA0513	0.951813	0.00342704	down	down	2	+	242875986	242908271	16	+	85061410	85127826		miRNA sequestration
p34907_v4	A_23_P206310	KIAA0513	-0.925463	0.00812664	up	down	21	-	37513704	37523008	16	+	85061410	85127826		miRNA sequestration
p11226	A_23_P206310	KIAA0513	-0.925922	0.00802798	up	down	22	+	43671960	43679836	16	+	85061410	85127826		miRNA sequestration
p14465	A_23_P206310	KIAA0513	-0.908597	0.01215	up	down	6	+	7183315	7185520	16	+	85061410	85127826		miRNA sequestration
p23198	A_23_P206310	KIAA0513	-0.918593	0.00967087	up	down	6	-	31139385	31144598	16	+	85061410	85127826		miRNA sequestration
p5782	A_33_P3230709	KIF1C	0.922331	0.00881435	down	down	15	+	101835623	101845942	17	+	4901243	4931696		miRNA sequestration
p37102_v4	A_23_P209320	PER2	-0.979744	0.000611275	up	down	1	-	235095412	235105809	2	-	239152679	239197250		miRNA sequestration
p10318	A_23_P209320	PER2	0.9563	0.0028228	down	down	2	+	242875986	242908271	2	-	239152679	239197250		miRNA sequestration
p2514	A_23_P209320	PER2	0.912974	0.0110307	down	down	11	-	116645825	116646592	2	-	239152679	239197250		miRNA sequestration
p34925_v4	A_23_P209320	PER2	-0.935795	0.00605107	up	down	21	+	27306400	27313956	2	-	239152679	239197250		miRNA sequestration
p24892	A_23_P209320	PER2	0.91553	0.0104015	down	down	11	+	33097695	33101000	2	-	239152679	239197250		miRNA sequestration
p39105_v4	A_23_P209320	PER2	-0.924451	0.00834583	up	down	22	+	38486133	38487566	2	-	239152679	239197250		miRNA sequestration
p33824	A_23_P209320	PER2	-0.922392	0.00880088	up	down	6	+	3267098	3268284	2	-	239152679	239197250		miRNA sequestration
p25764	A_23_P209320	PER2	0.909564	0.0118983	down	down	10	+	115671514	115676951	2	-	239152679	239197250		miRNA sequestration
p39131_v4	A_23_P209320	PER2	0.942979	0.00478436	down	down	22	+	46409485	46411378	2	-	239152679	239197250		miRNA sequestration
p38751_v4	A_23_P209320	PER2	-0.934888	0.00622127	up	down	17	-	9456639	9459013	2	-	239152679	239197250		miRNA sequestration
p28696	A_32_P80597	ELOVL6	-0.923181	0.00862512	down	up	None	None	None	None	4	-	110967002	111119809		miRNA sequestration
p39105_v4	A_32_P80597	ELOVL6	0.967571	0.00156044	up	up	22	+	38486133	38487566	4	-	110967002	111119809		miRNA sequestration
p33751	A_32_P80597	ELOVL6	-0.906519	0.0126996	down	up	10	-	88965544	89102315	4	-	110967002	111119809		miRNA sequestration
p34704_v4	A_32_P80597	ELOVL6	0.943715	0.00466293	up	up	2	-	70223902	70313405	4	-	110967002	111119809		miRNA sequestration
p25764	A_32_P80597	ELOVL6	-0.918998	0.00957622	down	up	10	+	115671514	115676951	4	-	110967002	111119809		miRNA sequestration
p16634	A_32_P80597	ELOVL6	0.953108	0.00324675	up	up	9	-	130873449	130880972	4	-	110967002	111119809		miRNA sequestration
p26407	A_33_P3377911		0.944783	0.00448923	up	up	7	-	130557250	130596911	7	-	130565751	130598069	Sense
p26406	A_33_P3377911		0.967347	0.0015819	up	up	7	-	130557250	130596911	7	-	130565751	130598069	Sense
p33755	A_23_P45059	DOCK1	0.96713	0.00160293	down	down	10	+	129248373	129250781	10	+	128593978	129250781	Sense	miRNA sequestration
p5691	A_33_P3257993	RNF125	-0.90049	0.0143607	down	up	15	+	80458264	80459322	18	+	29598335	29653176		miRNA sequestration
p37102_v4	A_33_P3257993	RNF125	0.927073	0.00778362	up	up	1	-	235095412	235105809	18	+	29598335	29653176		miRNA sequestration
p25643	A_33_P3257993	RNF125	-0.920237	0.00928946	down	up	1	-	40222853	40225715	18	+	29598335	29653176		miRNA sequestration
p25691	A_33_P3257993	RNF125	-0.909798	0.0118376	down	up	1	+	112256829	112259310	18	+	29598335	29653176		miRNA sequestration
p14465	A_33_P3257993	RNF125	0.92359	0.00853476	up	up	6	+	7183315	7185520	18	+	29598335	29653176		miRNA sequestration
p17677	A_33_P3257993	RNF125	0.927351	0.00772505	up	up	1	+	53656724	53657133	18	+	29598335	29653176		miRNA sequestration
p18211	A_33_P3257993	RNF125	-0.919835	0.00938196	down	up	10	+	114578563	114590547	18	+	29598335	29653176		miRNA sequestration
p38020_v4	A_33_P3257993	RNF125	0.961466	0.00219866	up	up	7	-	96597840	96641194	18	+	29598335	29653176		miRNA sequestration
p17586	A_33_P3257993	RNF125	0.91953	0.00945249	up	up	1	-	235095420	235096128	18	+	29598335	29653176		miRNA sequestration
p16634	A_33_P3257993	RNF125	0.931777	0.00682278	up	up	9	-	130873449	130880972	18	+	29598335	29653176		miRNA sequestration
p28908	A_33_P3257993	RNF125	-0.98353	0.000404637	down	up	None	None	None	None	18	+	29598335	29653176		miRNA sequestration
p10318	A_33_P3396607	UGDH	0.939692	0.00534591	down	down	2	+	242875986	242908271	4	-	39500408	39528177		miRNA sequestration
p36747_v4	A_33_P3396607	UGDH	-0.91653	0.01016	up	down	14	+	19650041	19718563	4	-	39500408	39528177		miRNA sequestration
p2724	A_33_P3290403	IMPA2	-0.929962	0.00718615	up	down	11	+	35677774	35682887	18	+	11981515	12018284		miRNA sequestration
p7362	A_24_P228149	KRT13	0.981343	0.000518898	down	down	17	+	39657234	39658661	17	-	39659911	39660828	Intergenic(10k)
p30176	A_33_P3419460	VAPA	-0.971655	0.00119379	up	down	1	-	143647638	143744587	18	+	9913999	9960018		miRNA sequestration
p12233	A_33_P3419460	VAPA	0.957131	0.00271725	down	down	4	-	7032280	7047958	18	+	9913999	9960018		miRNA sequestration
p8114	A_33_P3257030	P3H4	0.948975	0.00383886	down	down	19	-	1038725	1039063	17	-	39958206	39968451		miRNA sequestration
p33480	A_33_P3257030	P3H4	-0.903692	0.0134663	up	down	19	-	20736597	20844389	17	-	39958206	39968451		miRNA sequestration
p34405_v4	A_33_P3257030	P3H4	-0.923293	0.00860036	up	down	15	-	55609519	55611359	17	-	39958206	39968451		miRNA sequestration
p16298	A_32_P152437	AKAP12	-0.972488	0.00112492	up	down	8	+	99053953	99056349	6	+	151561134	151679692		miRNA sequestration
p30205	A_23_P55880	ZNF564	0.916957	0.0100578	up	up	16	+	90244124	90289081	19	-	12636534	12691789		miRNA sequestration
p39151_v4	A_23_P55880	ZNF564	0.970122	0.00132569	up	up	X	+	46404945	46407316	19	-	12636534	12691789		miRNA sequestration
p35473_v4	A_23_P55880	ZNF564	-0.904149	0.0133407	down	up	9	+	21994789	22121094	19	-	12636534	12691789		miRNA sequestration
p25918	A_23_P319792	XRN1	0.967743	0.00154401	down	down	14	+	100746748	100749124	3	-	142025449	142166904		miRNA sequestration
p28696	A_23_P150350	C11orf1	-0.925626	0.00809163	down	up	None	None	None	None	11	+	111749948	111756699		miRNA sequestration
p122	A_23_P150350	C11orf1	0.94959	0.00374776	up	up	1	-	27555596	27560843	11	+	111749948	111756699		miRNA sequestration
p33925	A_23_P150350	C11orf1	-0.925462	0.00812671	down	up	None	None	None	None	11	+	111749948	111756699		miRNA sequestration
p28620	A_23_P150350	C11orf1	-0.913805	0.0108242	down	up	None	None	None	None	11	+	111749948	111756699		miRNA sequestration
p2106	A_23_P150350	C11orf1	-0.926652	0.0078725	down	up	10	+	114583248	114587485	11	+	111749948	111756699		miRNA sequestration
p5981	A_24_P409042	CDC42SE2	0.981318	0.000520246	up	up	16	-	31560463	31564888	5	+	130599793	130730360		miRNA sequestration
p19648	A_24_P409042	CDC42SE2	0.929869	0.00720511	up	up	15	-	93331205	93332339	5	+	130599793	130730360		miRNA sequestration
p15419	A_33_P3267208	CSNK1G1	0.905998	0.0128393	down	down	7	+	100737327	100741248	15	-	64457716	64648386		miRNA sequestration
p16634	A_33_P3267208	CSNK1G1	-0.917571	0.00991167	up	down	9	-	130873449	130880972	15	-	64457716	64648386		miRNA sequestration
p22857	A_32_P213624	RTCA	-0.978578	0.000683444	up	down	5	-	178365677	178368084	1	+	100731763	100758325		miRNA sequestration
p11226	A_32_P213624	RTCA	-0.929899	0.00719899	up	down	22	+	43671960	43679836	1	+	100731763	100758325		miRNA sequestration
p14465	A_32_P213624	RTCA	-0.940477	0.00520906	up	down	6	+	7183315	7185520	1	+	100731763	100758325		miRNA sequestration
p23073	A_32_P213624	RTCA	-0.935315	0.00614085	up	down	5	+	141227142	141231803	1	+	100731763	100758325		miRNA sequestration
p39105_v4	A_32_P213624	RTCA	-0.957046	0.00272792	up	down	22	+	38486133	38487566	1	+	100731763	100758325		miRNA sequestration
p25052	A_32_P213624	RTCA	0.906513	0.0127013	down	down	17	-	30730038	30734401	1	+	100731763	100758325		miRNA sequestration
p30074	A_32_P213624	RTCA	-0.930751	0.00702717	up	down	14	-	95999248	96001209	1	+	100731763	100758325		miRNA sequestration
p22824	A_32_P75284	KATNAL1	-0.957852	0.00262723	up	down	5	-	149719782	149720699	13	-	30776767	30881621		miRNA sequestration
p34284_v4	A_32_P75284	KATNAL1	-0.903051	0.013643	up	down	13	-	30937312	30947169	13	-	30776767	30881621		miRNA sequestration
p25052	A_32_P75284	KATNAL1	0.923501	0.0085544	down	down	17	-	30730038	30734401	13	-	30776767	30881621		miRNA sequestration
p16634	A_32_P75284	KATNAL1	-0.962554	0.0020771	up	down	9	-	130873449	130880972	13	-	30776767	30881621		miRNA sequestration
p34404_v4	A_24_P925040	CAV2	-0.955881	0.00287678	up	down	15	-	55609381	55611243	7	+	116139444	116148595		miRNA sequestration
p16634	A_24_P925040	CAV2	-0.911	0.011529	up	down	9	-	130873449	130880972	7	+	116139444	116148595		miRNA sequestration
p17022	A_33_P3257457	TAF1L	-0.937865	0.00567112	up	down	X	-	53241589	53243861	9	-	32629452	32635667		miRNA sequestration
p3297	A_33_P3344169	DYX1C1	-0.98319	0.000421464	down	up	12	-	75877903	75883600	15	-	55709953	55790546		miRNA sequestration
p36768_v4	A_33_P3257714	RPS23	0.917897	0.00983461	up	up	17	-	45976150	46018725	5	-	81569177	81574396		miRNA sequestration
p6478	A_33_P3257714	RPS23	-0.928329	0.00752106	down	up	16	+	69743776	69744486	5	-	81569177	81574396		miRNA sequestration
p6537	A_33_P3257714	RPS23	-0.955242	0.00296007	down	up	16	+	81416873	81424489	5	-	81569177	81574396		miRNA sequestration
p34404_v4	A_33_P3257714	RPS23	0.91208	0.0112552	up	up	15	-	55609381	55611243	5	-	81569177	81574396		miRNA sequestration
p43003_v4	A_33_P3257714	RPS23	0.943804	0.0046482	up	up	15	-	55609381	55611387	5	-	81569177	81574396		miRNA sequestration
p21239	A_33_P3257714	RPS23	0.906077	0.0128181	up	up	2	+	150143481	150146685	5	-	81569177	81574396		miRNA sequestration
p8706	A_33_P3257714	RPS23	0.948612	0.00389321	up	up	19	+	36440385	36442421	5	-	81569177	81574396		miRNA sequestration
p25999	A_33_P3257714	RPS23	-0.94517	0.00442712	down	up	17	-	15332289	15333318	5	-	81569177	81574396		miRNA sequestration
p43484_v4	A_32_P139229	ZNF543	-0.945377	0.00439409	up	down	18	-	11945857	11947745	19	+	57831877	57842144		miRNA sequestration
p34925_v4	A_32_P139229	ZNF543	-0.983486	0.000406829	up	down	21	+	27306400	27313956	19	+	57831877	57842144		miRNA sequestration
p15645	A_32_P139229	ZNF543	-0.963388	0.00198607	up	down	8	-	30034069	30038404	19	+	57831877	57842144		miRNA sequestration
p33751	A_32_P139229	ZNF543	0.913997	0.0107768	down	down	10	-	88965544	89102315	19	+	57831877	57842144		miRNA sequestration
p25764	A_32_P139229	ZNF543	0.956013	0.00285977	down	down	10	+	115671514	115676951	19	+	57831877	57842144		miRNA sequestration
p18986	A_32_P139229	ZNF543	-0.923727	0.00850449	up	down	12	+	133692098	133698651	19	+	57831877	57842144		miRNA sequestration
p3568	A_24_P694760	ERC1	-0.988331	0.000203457	up	down	12	+	13080697	13133028	12	+	1136913	1605090		miRNA sequestration
p34284_v4	A_24_P602871	SAMD5	0.93832	0.00558937	up	up	13	-	30937312	30947169	6	+	147830063	147891157		miRNA sequestration
p25553	A_23_P44781	CDKAL1	-0.933121	0.00655962	up	down	9	-	90681349	90683649	6	+	20534688	21232635		miRNA sequestration
p33751	A_23_P44781	CDKAL1	0.941222	0.00508078	down	down	10	-	88965544	89102315	6	+	20534688	21232635		miRNA sequestration
p13247	A_23_P44781	CDKAL1	-0.923123	0.00863794	up	down	5	-	80505919	80597316	6	+	20534688	21232635		miRNA sequestration
p34284_v4	A_24_P296254	ARHGAP11A	-0.928364	0.00751386	up	down	13	-	30937312	30947169	15	+	32907691	32932150		miRNA sequestration
p22965	A_24_P296254	ARHGAP11A	-0.944224	0.00457963	up	down	5	+	43065089	43076732	15	+	32907691	32932150		miRNA sequestration
p33824	A_24_P296254	ARHGAP11A	-0.963241	0.00200202	up	down	6	+	3267098	3268284	15	+	32907691	32932150		miRNA sequestration
p12233	A_24_P296254	ARHGAP11A	0.935915	0.00602878	down	down	4	-	7032280	7047958	15	+	32907691	32932150		miRNA sequestration
p30230	A_24_P296254	ARHGAP11A	-0.919346	0.00949528	up	down	5	-	127276131	127419299	15	+	32907691	32932150		miRNA sequestration
p39131_v4	A_24_P296254	ARHGAP11A	0.90899	0.0120472	down	down	22	+	46409485	46411378	15	+	32907691	32932150		miRNA sequestration
p10763	A_21_P0010209		0.919738	0.00940444	down	down	21	-	44251149	44256587	21	-	44251150	44256587	Sense
p25160	A_21_P0014839	STAMBP	0.918838	0.00961351	up	up	2	+	74099380	74100783	2	+	74087204	74100786	Sense
p30205	A_24_P194730	ZSCAN22	-0.960767	0.00227865	up	down	16	+	90244124	90289081	19	+	58838385	58853698		miRNA sequestration
p36747_v4	A_24_P194730	ZSCAN22	-0.923438	0.00856826	up	down	14	+	19650041	19718563	19	+	58838385	58853698		miRNA sequestration
p14465	A_24_P194730	ZSCAN22	-0.979088	0.000651395	up	down	6	+	7183315	7185520	19	+	58838385	58853698		miRNA sequestration
p14211	A_24_P194730	ZSCAN22	-0.91238	0.0111795	up	down	6	-	57012629	57035847	19	+	58838385	58853698		miRNA sequestration
p34284_v4	A_24_P194730	ZSCAN22	-0.914926	0.0105484	up	down	13	-	30937312	30947169	19	+	58838385	58853698		miRNA sequestration
p16634	A_24_P194730	ZSCAN22	-0.936573	0.00590687	up	down	9	-	130873449	130880972	19	+	58838385	58853698		miRNA sequestration
p33692	A_23_P386168	INAFM1	0.963684	0.00195433	down	down	19	+	47777658	47778980	19	+	47778142	47778979	Sense	miRNA sequestration
p43484_v4	A_24_P115199	FOXK1	-0.934873	0.00622425	up	down	18	-	11945857	11947745	7	+	4721940	4811074		miRNA sequestration
p33824	A_24_P115199	FOXK1	-0.907647	0.0123999	up	down	6	+	3267098	3268284	7	+	4721940	4811074		miRNA sequestration
p30074	A_24_P115199	FOXK1	-0.910284	0.0117124	up	down	14	-	95999248	96001209	7	+	4721940	4811074		miRNA sequestration
p12233	A_24_P115199	FOXK1	0.974876	0.000938909	down	down	4	-	7032280	7047958	7	+	4721940	4811074		miRNA sequestration
p20935	A_24_P115199	FOXK1	0.969626	0.00136986	down	down	2	-	132227280	132229929	7	+	4721940	4811074		miRNA sequestration
p26524	A_24_P115199	FOXK1	-0.92581	0.008052	up	down	9	+	72935052	72937759	7	+	4721940	4811074		miRNA sequestration
p12233	A_24_P408715	RFT1	0.912309	0.0111975	down	down	4	-	7032280	7047958	3	-	53122499	53164478		miRNA sequestration
p25944	A_24_P408715	RFT1	0.923753	0.00849867	down	down	15	-	90617746	90619769	3	-	53122499	53164478		miRNA sequestration
p14465	A_23_P89327	ZNF286A	0.971208	0.00123154	up	up	6	+	7183315	7185520	17	+	15602891	15624096		miRNA sequestration
p34284_v4	A_23_P89327	ZNF286A	0.96407	0.00191322	up	up	13	-	30937312	30947169	17	+	15602891	15624096		miRNA sequestration
p25052	A_23_P89327	ZNF286A	-0.928606	0.00746379	down	up	17	-	30730038	30734401	17	+	15602891	15624096		miRNA sequestration
p30074	A_23_P89327	ZNF286A	0.918235	0.00975497	up	up	14	-	95999248	96001209	17	+	15602891	15624096		miRNA sequestration
p16476	A_24_P398064	RGP1	0.916697	0.01012	down	down	9	-	35756708	35757937	9	+	35749284	35758572	Antisense
p23205	A_19_P00802759	NUDT3	0.987351	0.000239002	down	down	6	-	34247382	34249098	6	-	34247456	34360451	Sense
p8114	A_23_P60339	C9orf64	0.917138	0.0100147	down	down	19	-	1038725	1039063	9	-	86553229	86571901		miRNA sequestration
p34925_v4	A_33_P3257973	HELZ	-0.949622	0.00374304	up	down	21	+	27306400	27313956	17	-	65066554	65241299		miRNA sequestration
p28696	A_24_P570049	PPARA	0.94833	0.00393576	down	down	None	None	None	None	22	+	46547787	46639652		miRNA sequestration
p33513	A_23_P256047	ANKEF1	0.975312	0.000906735	up	up	20	+	9966773	10023864	20	+	10015697	10037410	Sense
p36768_v4	A_24_P134195	MYADM	-0.922085	0.00886964	up	down	17	-	45976150	46018725	19	+	54371137	54379682		miRNA sequestration
p8446	A_24_P134195	MYADM	0.966228	0.00169154	down	down	19	-	54377879	54379303	19	+	54371137	54379682	Antisense
p6537	A_23_P312536	ARSK	0.905354	0.0130128	down	down	16	+	81416873	81424489	5	+	94890778	94940768		miRNA sequestration
p29355	A_23_P312536	ARSK	-0.968266	0.00149456	up	down	3	+	50297734	50300790	5	+	94890778	94940768		miRNA sequestration
p22824	A_32_P538180	PAQR7	-0.970325	0.00130787	up	down	5	-	149719782	149720699	1	-	26187701	26197744		miRNA sequestration
p15645	A_32_P538180	PAQR7	-0.92973	0.00723338	up	down	8	-	30034069	30038404	1	-	26187701	26197744		miRNA sequestration
p25052	A_32_P538180	PAQR7	0.913763	0.0108346	down	down	17	-	30730038	30734401	1	-	26187701	26197744		miRNA sequestration
p17252	A_21_P0013854		0.905811	0.0128896	up	up	X	+	135991633	136103777	X	+	136075713	136103777	Sense
p3703	A_21_P0000115	CNPY2	0.93542	0.00612111	up	up	12	+	56693925	56708572	12	-	56708292	56709784	Antisense
p3704	A_21_P0000115	CNPY2	0.930131	0.00715194	up	up	12	+	56694495	56708592	12	-	56708292	56709784	Antisense
p3568	A_23_P255523	ALKBH4	-0.929692	0.00724098	up	down	12	+	13080697	13133028	7	-	102097281	102105310		miRNA sequestration
p37102_v4	A_23_P101281	ZNF587	0.97547	0.00089518	up	up	1	-	235095412	235105809	19	+	58361225	58376480		miRNA sequestration
p25691	A_23_P101281	ZNF587	-0.978222	0.000706265	down	up	1	+	112256829	112259310	19	+	58361225	58376480		miRNA sequestration
p36747_v4	A_23_P101281	ZNF587	0.911203	0.0114773	up	up	14	+	19650041	19718563	19	+	58361225	58376480		miRNA sequestration
p24892	A_23_P101281	ZNF587	-0.94893	0.00384569	down	up	11	+	33097695	33101000	19	+	58361225	58376480		miRNA sequestration
p34704_v4	A_23_P101281	ZNF587	0.931598	0.00685818	up	up	2	-	70223902	70313405	19	+	58361225	58376480		miRNA sequestration
p18986	A_23_P101281	ZNF587	0.903587	0.013495	up	up	12	+	133692098	133698651	19	+	58361225	58376480		miRNA sequestration
p11828	A_23_P155463	LRRC2	0.915295	0.0104586	up	up	3	+	63997639	64001922	3	-	46556913	46608040		miRNA sequestration
p20935	A_23_P155463	LRRC2	-0.92741	0.00771264	down	up	2	-	132227280	132229929	3	-	46556913	46608040		miRNA sequestration
p30230	A_23_P155463	LRRC2	0.96183	0.00215758	up	up	5	-	127276131	127419299	3	-	46556913	46608040		miRNA sequestration
p25918	A_23_P155463	LRRC2	-0.964287	0.00189032	down	up	14	+	100746748	100749124	3	-	46556913	46608040		miRNA sequestration
p6478	A_33_P3256920	WNT7B	0.915424	0.0104272	down	down	16	+	69743776	69744486	22	-	46316242	46373009		miRNA sequestration
p43003_v4	A_33_P3256920	WNT7B	-0.916815	0.0100918	up	down	15	-	55609381	55611387	22	-	46316242	46373009		miRNA sequestration
p14465	A_33_P3368159	SLA2	-0.93594	0.006024	up	down	6	+	7183315	7185520	20	-	35240922	35274284		miRNA sequestration
p39105_v4	A_33_P3368159	SLA2	-0.903605	0.0134901	up	down	22	+	38486133	38487566	20	-	35240922	35274284		miRNA sequestration
p25052	A_33_P3368159	SLA2	0.987366	0.000238426	down	down	17	-	30730038	30734401	20	-	35240922	35274284		miRNA sequestration
p8114	A_24_P941824	KIF3B	0.92436	0.00836576	down	down	19	-	1038725	1039063	20	+	30865467	30922814		miRNA sequestration
p10564	A_23_P422540	USP22	0.968042	0.00151569	down	down	20	+	31444847	31446557	17	-	20902910	20947073		miRNA sequestration
p8234	A_23_P422540	USP22	0.953329	0.00321643	down	down	19	-	21631930	21646682	17	-	20902910	20947073		miRNA sequestration
p30158	A_23_P422540	USP22	-0.941067	0.00510731	up	down	9	-	37877571	37904350	17	-	20902910	20947073		miRNA sequestration
p28004	A_24_P224488	MAPT	-0.930825	0.00701229	up	down	17	+	44063157	44063306	17	+	43971748	44105700	Intronic
p38054_v4	A_24_P928969	PTPN3	-0.90241	0.013821	up	down	7	+	130621222	130624420	9	-	112137980	112260586		miRNA sequestration
p15645	A_23_P130787	QPCTL	-0.920349	0.00926383	up	down	8	-	30034069	30038404	19	+	46195741	46207247		miRNA sequestration
p30158	A_23_P130787	QPCTL	-0.93414	0.00636343	up	down	9	-	37877571	37904350	19	+	46195741	46207247		miRNA sequestration
p25999	A_23_P28375	GMCL1	0.940277	0.00524379	down	down	17	-	15332289	15333318	2	+	70056774	70108528		miRNA sequestration
p8234	A_24_P782308	NEDD4L	0.960317	0.00233087	down	down	19	-	21631930	21646682	18	+	55711780	56068771		miRNA sequestration
p16079	A_24_P782308	NEDD4L	0.938967	0.00547385	down	down	8	+	23082733	23088439	18	+	55711780	56068771		miRNA sequestration
p20253	A_23_P207125	NLGN2	0.951591	0.00345846	down	down	17	+	7308232	7311462	17	+	7311502	7323179	Intergenic(10k)
p36768_v4	A_24_P301063	PLEKHG6	-0.931093	0.00695875	up	down	17	-	45976150	46018725	12	+	6421817	6437651		miRNA sequestration
p6478	A_24_P301063	PLEKHG6	0.917039	0.0100382	down	down	16	+	69743776	69744486	12	+	6421817	6437651		miRNA sequestration
p5782	A_24_P301063	PLEKHG6	0.900006	0.0144982	down	down	15	+	101835623	101845942	12	+	6421817	6437651		miRNA sequestration
p14312	A_24_P301063	PLEKHG6	-0.943912	0.00463058	up	down	6	-	128768542	128770446	12	+	6421817	6437651		miRNA sequestration
p28696	A_32_P113114	ZNF561	-0.963414	0.00198336	down	up	None	None	None	None	19	-	9718008	9732075		miRNA sequestration
p18378	A_32_P113114	ZNF561	0.957972	0.00261245	up	up	11	-	119478389	119489008	19	-	9718008	9732075		miRNA sequestration
p16634	A_32_P113114	ZNF561	0.949144	0.00381377	up	up	9	-	130873449	130880972	19	-	9718008	9732075		miRNA sequestration
p25999	A_32_P113114	ZNF561	-0.950709	0.00358459	down	up	17	-	15332289	15333318	19	-	9718008	9732075		miRNA sequestration
p122	A_33_P3269359	SPPL3	-0.93102	0.00697335	up	down	1	-	27555596	27560843	12	-	121200313	121342174		miRNA sequestration
p23198	A_33_P3295538	AMIGO3	-0.904096	0.0133552	up	down	6	-	31139385	31144598	3	-	49754277	49761384		miRNA sequestration
p41773_v4	A_33_P3279431	GOSR1	-0.910634	0.0116226	up	down	9	+	74920321	74956594	17	+	28804380	28854610		miRNA sequestration
p34925_v4	A_33_P3279431	GOSR1	-0.908833	0.0120882	up	down	21	+	27306400	27313956	17	+	28804380	28854610		miRNA sequestration
p41530_v4	A_33_P3279431	GOSR1	-0.918355	0.00972679	up	down	8	-	35529680	35567838	17	+	28804380	28854610		miRNA sequestration
p38020_v4	A_33_P3279431	GOSR1	-0.962308	0.0021042	up	down	7	-	96597840	96641194	17	+	28804380	28854610		miRNA sequestration
p36768_v4	A_23_P394064	PTRF	-0.910576	0.0116375	up	down	17	-	45976150	46018725	17	-	40554470	40575535		miRNA sequestration
p20935	A_23_P394064	PTRF	0.939397	0.00539774	down	down	2	-	132227280	132229929	17	-	40554470	40575535		miRNA sequestration
p5782	A_23_P394064	PTRF	0.952157	0.00337866	down	down	15	+	101835623	101845942	17	-	40554470	40575535		miRNA sequestration
p5968	A_33_P3266410	MAZ	-0.979394	0.000632548	up	down	16	-	29830737	29832573	16	+	29817858	29822485	Intergenic(10k)
p5720	A_24_P119577	PHACTR4	0.982966	0.00043276	down	down	15	+	90061753	90135187	1	+	28764682	28826820		miRNA sequestration
p17022	A_24_P544882	SSR1	-0.917125	0.0100177	up	down	X	-	53241589	53243861	6	-	7281376	7313440		miRNA sequestration
p36747_v4	A_24_P544882	SSR1	-0.902504	0.013795	up	down	14	+	19650041	19718563	6	-	7281376	7313440		miRNA sequestration
p34925_v4	A_24_P544882	SSR1	-0.91907	0.00955952	up	down	21	+	27306400	27313956	6	-	7281376	7313440		miRNA sequestration
p28696	A_24_P544882	SSR1	0.928788	0.00742619	down	down	None	None	None	None	6	-	7281376	7313440		miRNA sequestration
p7857	A_24_P544882	SSR1	-0.910473	0.0116638	up	down	18	+	3603735	3608334	6	-	7281376	7313440		miRNA sequestration
p6537	A_24_P544882	SSR1	0.913891	0.0108029	down	down	16	+	81416873	81424489	6	-	7281376	7313440		miRNA sequestration
p16079	A_24_P544882	SSR1	0.992813	7.72852e-05	down	down	8	+	23082733	23088439	6	-	7281376	7313440		miRNA sequestration
p30074	A_24_P544882	SSR1	-0.908732	0.0121145	up	down	14	-	95999248	96001209	6	-	7281376	7313440		miRNA sequestration
p25764	A_24_P544882	SSR1	0.9703	0.00131006	down	down	10	+	115671514	115676951	6	-	7281376	7313440		miRNA sequestration
p34404_v4	A_24_P544882	SSR1	-0.902046	0.0139224	up	down	15	-	55609381	55611243	6	-	7281376	7313440		miRNA sequestration
p34800_v4	A_24_P544882	SSR1	0.927244	0.0077475	down	down	2	+	74612650	74620023	6	-	7281376	7313440		miRNA sequestration
p35452_v4	A_33_P3243364	ERCC4	-0.950952	0.00354961	up	down	9	-	2422701	2621413	16	+	14014014	14046202		miRNA sequestration
p6666	A_23_P55064	WRAP53	-0.970061	0.00133106	up	down	17	-	7588577	7589689	17	+	7590918	7606819	Intergenic(10k)
p7098	A_32_P31618	GSR	0.989794	0.000155709	down	down	17	-	80358578	80359258	8	-	30535583	30585443		miRNA sequestration
p30074	A_32_P31618	GSR	-0.948461	0.0039159	up	down	14	-	95999248	96001209	8	-	30535583	30585443		miRNA sequestration
p16634	A_32_P31618	GSR	-0.913207	0.0109727	up	down	9	-	130873449	130880972	8	-	30535583	30585443		miRNA sequestration
p687	A_19_P00804817	SMAD4	-0.933675	0.00645258	up	down	1	-	231658262	231664302	18	+	48556583	48611409		miRNA sequestration
p39105_v4	A_19_P00804817	SMAD4	-0.977558	0.000749846	up	down	22	+	38486133	38487566	18	+	48556583	48611409		miRNA sequestration
p25052	A_19_P00804817	SMAD4	0.95087	0.00356129	down	down	17	-	30730038	30734401	18	+	48556583	48611409		miRNA sequestration
p14312	A_23_P50426	KANK2	-0.976863	0.000796765	up	down	6	-	128768542	128770446	19	-	11274943	11308197		miRNA sequestration
p18378	A_33_P3337144	ZNF704	-0.980127	0.000588494	up	down	11	-	119478389	119489008	8	-	81540686	81787016		miRNA sequestration
p16634	A_33_P3337144	ZNF704	-0.933773	0.00643378	up	down	9	-	130873449	130880972	8	-	81540686	81787016		miRNA sequestration
p28696	A_33_P3286372	C2orf48	0.993133	7.05657e-05	down	down	None	None	None	None	2	+	10281509	10351851		miRNA sequestration
p18378	A_33_P3286372	C2orf48	-0.916366	0.0101995	up	down	11	-	119478389	119489008	2	+	10281509	10351851		miRNA sequestration
p15419	A_33_P3286372	C2orf48	0.906107	0.0128099	down	down	7	+	100737327	100741248	2	+	10281509	10351851		miRNA sequestration
p28620	A_33_P3286372	C2orf48	0.967993	0.00152031	down	down	None	None	None	None	2	+	10281509	10351851		miRNA sequestration
p22857	A_23_P171223	CXorf56	0.922385	0.00880233	up	up	5	-	178365677	178368084	X	-	118672112	118699336		miRNA sequestration
p10318	A_23_P171223	CXorf56	-0.916972	0.0100543	down	up	2	+	242875986	242908271	X	-	118672112	118699336		miRNA sequestration
p39105_v4	A_23_P171223	CXorf56	0.915956	0.0102983	up	up	22	+	38486133	38487566	X	-	118672112	118699336		miRNA sequestration
p2724	A_23_P171223	CXorf56	0.986637	0.00026668	up	up	11	+	35677774	35682887	X	-	118672112	118699336		miRNA sequestration
p35473_v4	A_23_P171223	CXorf56	-0.936279	0.00596111	down	up	9	+	21994789	22121094	X	-	118672112	118699336		miRNA sequestration
p41869_v4	A_23_P216920	NEK6	0.943683	0.00466815	down	down	9	+	127115751	127121465	9	+	127054699	127114717	Intergenic(10k)
p17507	A_24_P664995	CBX5	-0.933045	0.0065743	up	down	1	-	161732645	161736000	12	-	54624724	54673886		miRNA sequestration
p34925_v4	A_24_P664995	CBX5	-0.91542	0.0104282	up	down	21	+	27306400	27313956	12	-	54624724	54673886		miRNA sequestration
p7047	A_24_P664995	CBX5	0.903837	0.0134263	down	down	17	-	73161680	73163344	12	-	54624724	54673886		miRNA sequestration
p25276	A_24_P664995	CBX5	0.905939	0.0128551	down	down	3	+	122605359	122611263	12	-	54624724	54673886		miRNA sequestration
p12233	A_24_P664995	CBX5	0.920941	0.00912835	down	down	4	-	7032280	7047958	12	-	54624724	54673886		miRNA sequestration
p25944	A_24_P664995	CBX5	0.936291	0.00595888	down	down	15	-	90617746	90619769	12	-	54624724	54673886		miRNA sequestration
p26524	A_24_P664995	CBX5	-0.982494	0.000457023	up	down	9	+	72935052	72937759	12	-	54624724	54673886		miRNA sequestration
p34907_v4	A_32_P19806	DNAH11	-0.913905	0.0107994	up	down	21	-	37513704	37523008	7	+	21582833	21941457		miRNA sequestration
p6478	A_33_P3298960	KDELC2	0.91085	0.0115672	down	down	16	+	69743776	69744486	11	-	108343802	108361944		miRNA sequestration
p43003_v4	A_33_P3298960	KDELC2	-0.977844	0.000730906	up	down	15	-	55609381	55611387	11	-	108343802	108361944		miRNA sequestration
p35473_v4	A_33_P3263232	LRRC3	-0.910897	0.0115553	down	up	9	+	21994789	22121094	21	+	45875369	45878739		miRNA sequestration
p6666	A_33_P3715177	MEGF8	-0.968847	0.00144065	up	down	17	-	7588577	7589689	19	+	42830396	42881938		miRNA sequestration
p35870_v4	A_23_P257538	RBBP9	0.920289	0.00927744	up	up	19	-	23443566	23447570	20	-	18467184	18477887		miRNA sequestration
p22857	A_33_P3739870		0.97554	0.000890098	up	up	5	-	178365677	178368084	5	-	178365678	178366224	Sense
p29355	A_33_P3226910	GRK7	0.945643	0.00435169	up	up	3	+	50297734	50300790	3	+	141496990	141537332		miRNA sequestration
p23198	A_33_P3328026	CDK19	-0.940793	0.00515439	up	down	6	-	31139385	31144598	6	-	110931181	111136519		miRNA sequestration
p16634	A_33_P3328026	CDK19	-0.933669	0.00645376	up	down	9	-	130873449	130880972	6	-	110931181	111136519		miRNA sequestration
p36768_v4	A_23_P318300	ZAK	-0.97835	0.00069804	up	down	17	-	45976150	46018725	2	+	173940570	174091874		miRNA sequestration
p14312	A_23_P318300	ZAK	-0.910803	0.0115793	up	down	6	-	128768542	128770446	2	+	173940570	174091874		miRNA sequestration
p25685	A_33_P3380587	AGO1	0.966841	0.00163108	down	down	1	+	36391432	36395210	1	+	36335409	36386559	Intergenic(10k)
p28696	A_23_P157136	SCIN	0.904582	0.0132225	down	down	None	None	None	None	7	+	12610203	12692729		miRNA sequestration
p6478	A_32_P91902	TSPAN14	0.907553	0.0124246	down	down	16	+	69743776	69744486	10	+	82214086	82282387		miRNA sequestration
p30158	A_32_P91902	TSPAN14	-0.959825	0.00238866	up	down	9	-	37877571	37904350	10	+	82214086	82282387		miRNA sequestration
p11439	A_23_P66732	GSG2	-0.994471	4.57774e-05	up	down	3	-	106555657	106959479	17	+	3627211	3630067		miRNA sequestration
