# Supplementary material for: Expression Profiles of mRNA and lncRNA in HCT-8 Cells Infected With Cryptosporidium parvum IId Subtype
Source: Front Microbiol. 2018 Jun 27;9:1409. doi: 10.3389/fmicb.2018.01409 (PMC6036261; doi:10.3389/fmicb.2018.01409)
Supplement: TABLE S6 — Go enrichment analysis of mRNAs and lncRNAs. [file Table_6.XLSX]

## Sheet: mRNA-Cellular Component
Supplementary TABLE 6: The Gene-Ontilogy-enrichment of mRNAs (Cellular Component)
Term	Database	ID	Input number	Background number	All input number	All background number	Input frequency	Background frequency	P-Value	Corrected P-Value	Input	Hyperlink
organelle	Cellular Component	GO:0043226	858	12080	1098	17517	0.781420765027322	0.689615801792544	1.682280e-12	6.530158e-09	hsa:23092,ARHGAP26,23092:down|hsa:55686,MREG,55686:up|hsa:10554,AGPAT1,10554:down|hsa:23384,SPECC1L,23384:up|hsa:10618,TGOLN2,10618:down|hsa:116840,CNTROB,116840:down|hsa:51710,ZNF44,51710:up|hsa:26051,PPP1R16B,26051:down|hsa:8761,PABPC4,8761:down|hsa:6497,SKI,6497:down|hsa:7161,TP73,7161:down|hsa:64376,IKZF5,64376:up|hsa:10783,NEK6,10783:down|hsa:2634,GBP2,2634:up|hsa:8379,MAD1L1,8379:down|hsa:8…	http://amigo.geneontology.org/cgi-bin/amigo/term_details?term=GO:0043226
membrane-bounded organelle	Cellular Component	GO:0043227	809	11238	1098	17517	0.736794171220401	0.641548210309985	2.334423e-12	6.530158e-09	hsa:55686,MREG,55686:up|hsa:10554,AGPAT1,10554:down|hsa:10618,TGOLN2,10618:down|hsa:51710,ZNF44,51710:up|hsa:26051,PPP1R16B,26051:down|hsa:8761,PABPC4,8761:down|hsa:6497,SKI,6497:down|hsa:7161,TP73,7161:down|hsa:64376,IKZF5,64376:up|hsa:10783,NEK6,10783:down|hsa:2634,GBP2,2634:up|hsa:8379,MAD1L1,8379:down|hsa:8907,AP1M1,8907:down|hsa:5293,PIK3CD,5293:down|hsa:8242,KDM5C,8242:down|hsa:31,ACACA,31:…	http://amigo.geneontology.org/cgi-bin/amigo/term_details?term=GO:0043227
intracellular organelle	Cellular Component	GO:0043229	801	11068	1098	17517	0.729508196721312	0.631843352172176	9.303653e-13	6.530158e-09	hsa:23092,ARHGAP26,23092:down|hsa:55686,MREG,55686:up|hsa:10554,AGPAT1,10554:down|hsa:23384,SPECC1L,23384:up|hsa:10618,TGOLN2,10618:down|hsa:116840,CNTROB,116840:down|hsa:51710,ZNF44,51710:up|hsa:26051,PPP1R16B,26051:down|hsa:8761,PABPC4,8761:down|hsa:6497,SKI,6497:down|hsa:7161,TP73,7161:down|hsa:64376,IKZF5,64376:up|hsa:10783,NEK6,10783:down|hsa:2634,GBP2,2634:up|hsa:8379,MAD1L1,8379:down|hsa:8…	http://amigo.geneontology.org/cgi-bin/amigo/term_details?term=GO:0043229
intracellular membrane-bounded organelle	Cellular Component	GO:0043231	736	10095	1098	17517	0.670309653916211	0.576297311183422	2.722588e-11	5.533007e-08	hsa:55686,MREG,55686:up|hsa:10554,AGPAT1,10554:down|hsa:10618,TGOLN2,10618:down|hsa:51710,ZNF44,51710:up|hsa:26051,PPP1R16B,26051:down|hsa:8761,PABPC4,8761:down|hsa:6497,SKI,6497:down|hsa:7161,TP73,7161:down|hsa:64376,IKZF5,64376:up|hsa:10783,NEK6,10783:down|hsa:2634,GBP2,2634:up|hsa:8379,MAD1L1,8379:down|hsa:8907,AP1M1,8907:down|hsa:5293,PIK3CD,5293:down|hsa:8242,KDM5C,8242:down|hsa:31,ACACA,31:…	http://amigo.geneontology.org/cgi-bin/amigo/term_details?term=GO:0043231
intracellular organelle part	Cellular Component	GO:0044446	570	7424	1098	17517	0.519125683060109	0.423816863618199	3.296596e-11	5.533007e-08	hsa:10554,AGPAT1,10554:down|hsa:23384,SPECC1L,23384:up|hsa:10618,TGOLN2,10618:down|hsa:116840,CNTROB,116840:down|hsa:6497,SKI,6497:down|hsa:7161,TP73,7161:down|hsa:10783,NEK6,10783:down|hsa:2634,GBP2,2634:up|hsa:8379,MAD1L1,8379:down|hsa:8907,AP1M1,8907:down|hsa:8242,KDM5C,8242:down|hsa:31,ACACA,31:down|hsa:23293,SMG6,23293:down|hsa:7704,ZBTB16,7704:up|hsa:1861,TOR1A,1861:up|hsa:4909,NTF4,4909:up…	http://amigo.geneontology.org/cgi-bin/amigo/term_details?term=GO:0044446
organelle part	Cellular Component	GO:0044422	580	7625	1098	17517	0.528233151183971	0.435291431181138	1.044244e-10	1.460549e-07	hsa:10554,AGPAT1,10554:down|hsa:23384,SPECC1L,23384:up|hsa:10618,TGOLN2,10618:down|hsa:116840,CNTROB,116840:down|hsa:6497,SKI,6497:down|hsa:7161,TP73,7161:down|hsa:10783,NEK6,10783:down|hsa:2634,GBP2,2634:up|hsa:8379,MAD1L1,8379:down|hsa:8907,AP1M1,8907:down|hsa:8242,KDM5C,8242:down|hsa:31,ACACA,31:down|hsa:23293,SMG6,23293:down|hsa:7704,ZBTB16,7704:up|hsa:1861,TOR1A,1861:up|hsa:4909,NTF4,4909:up…	http://amigo.geneontology.org/cgi-bin/amigo/term_details?term=GO:0044422
intracellular	Cellular Component	GO:0005622	889	12799	1098	17517	0.809653916211293	0.730661642975395	1.911192e-10	1.911824e-07	hsa:23092,ARHGAP26,23092:down|hsa:55686,MREG,55686:up|hsa:10554,AGPAT1,10554:down|hsa:23384,SPECC1L,23384:up|hsa:10618,TGOLN2,10618:down|hsa:116840,CNTROB,116840:down|hsa:51710,ZNF44,51710:up|hsa:80176,SPSB1,80176:down|hsa:26051,PPP1R16B,26051:down|hsa:8761,PABPC4,8761:down|hsa:6497,SKI,6497:down|hsa:7161,TP73,7161:down|hsa:64376,IKZF5,64376:up|hsa:10783,NEK6,10783:down|hsa:2634,GBP2,2634:up|hsa:…	http://amigo.geneontology.org/cgi-bin/amigo/term_details?term=GO:0005622
intracellular part	Cellular Component	GO:0044424	882	12677	1098	17517	0.80327868852459	0.723696980076497	2.050335e-10	1.911824e-07	hsa:23092,ARHGAP26,23092:down|hsa:55686,MREG,55686:up|hsa:10554,AGPAT1,10554:down|hsa:23384,SPECC1L,23384:up|hsa:10618,TGOLN2,10618:down|hsa:116840,CNTROB,116840:down|hsa:51710,ZNF44,51710:up|hsa:80176,SPSB1,80176:down|hsa:26051,PPP1R16B,26051:down|hsa:8761,PABPC4,8761:down|hsa:6497,SKI,6497:down|hsa:7161,TP73,7161:down|hsa:64376,IKZF5,64376:up|hsa:10783,NEK6,10783:down|hsa:2634,GBP2,2634:up|hsa:…	http://amigo.geneontology.org/cgi-bin/amigo/term_details?term=GO:0044424
nucleoplasm	Cellular Component	GO:0005654	240	2722	1098	17517	0.218579234972678	0.155391905006565	6.847729e-09	5.224194e-06	hsa:2736,GLI2,2736:down|hsa:29855,UBN1,29855:down|hsa:6256,RXRA,6256:down|hsa:7358,UGDH,7358:down|hsa:64398,MPP5,64398:down|hsa:10618,TGOLN2,10618:down|hsa:5578,PRKCA,5578:down|hsa:25942,SIN3A,25942:down|hsa:23175,LPIN1,23175:down|hsa:80013,FAM188A,80013:up|hsa:6497,SKI,6497:down|hsa:4552,MTRR,4552:up|hsa:7161,TP73,7161:down|hsa:10432,RBM14,10432:down|hsa:6196,RPS6KA2,6196:down|hsa:10783,NEK6,107…	http://amigo.geneontology.org/cgi-bin/amigo/term_details?term=GO:0005654
nuclear lumen	Cellular Component	GO:0031981	279	3288	1098	17517	0.254098360655738	0.187703373865388	1.217108e-08	7.856899e-06	hsa:10618,TGOLN2,10618:down|hsa:5578,PRKCA,5578:down|hsa:25942,SIN3A,25942:down|hsa:23175,LPIN1,23175:down|hsa:6497,SKI,6497:down|hsa:7161,TP73,7161:down|hsa:10783,NEK6,10783:down|hsa:606495,CYB5RL,606495:up|hsa:5494,PPM1A,5494:up|hsa:8242,KDM5C,8242:down|hsa:1786,DNMT1,1786:down|hsa:6871,TADA2A,6871:up|hsa:31,ACACA,31:down|hsa:23293,SMG6,23293:down|hsa:4841,NONO,4841:down|hsa:7704,ZBTB16,7704:up…	http://amigo.geneontology.org/cgi-bin/amigo/term_details?term=GO:0031981
nuclear part	Cellular Component	GO:0044428	302	3624	1098	17517	0.275045537340619	0.206884740537763	1.503923e-08	9.014944e-06	hsa:10618,TGOLN2,10618:down|hsa:5578,PRKCA,5578:down|hsa:25942,SIN3A,25942:down|hsa:23175,LPIN1,23175:down|hsa:6497,SKI,6497:down|hsa:7161,TP73,7161:down|hsa:1069,CETN2,1069:up|hsa:10783,NEK6,10783:down|hsa:606495,CYB5RL,606495:up|hsa:8379,MAD1L1,8379:down|hsa:5494,PPM1A,5494:up|hsa:8242,KDM5C,8242:down|hsa:1786,DNMT1,1786:down|hsa:6871,TADA2A,6871:up|hsa:31,ACACA,31:down|hsa:23293,SMG6,23293:dow…	http://amigo.geneontology.org/cgi-bin/amigo/term_details?term=GO:0044428
intracellular organelle lumen	Cellular Component	GO:0070013	317	3890	1098	17517	0.288706739526412	0.222069989153394	5.844389e-08	3.065382e-05	hsa:3339,HSPG2,3339:down|hsa:5589,PRKCSH,5589:down|hsa:10618,TGOLN2,10618:down|hsa:5578,PRKCA,5578:down|hsa:25942,SIN3A,25942:down|hsa:23175,LPIN1,23175:down|hsa:6497,SKI,6497:down|hsa:7161,TP73,7161:down|hsa:10783,NEK6,10783:down|hsa:606495,CYB5RL,606495:up|hsa:5494,PPM1A,5494:up|hsa:8242,KDM5C,8242:down|hsa:4705,NDUFA10,4705:down|hsa:1786,DNMT1,1786:down|hsa:6871,TADA2A,6871:up|hsa:31,ACACA,31:…	http://amigo.geneontology.org/cgi-bin/amigo/term_details?term=GO:0070013
membrane-enclosed lumen	Cellular Component	GO:0031974	324	4001	1098	17517	0.295081967213115	0.228406690643375	7.408089e-08	3.656981e-05	hsa:3339,HSPG2,3339:down|hsa:5589,PRKCSH,5589:down|hsa:10618,TGOLN2,10618:down|hsa:5578,PRKCA,5578:down|hsa:25942,SIN3A,25942:down|hsa:23175,LPIN1,23175:down|hsa:6497,SKI,6497:down|hsa:7161,TP73,7161:down|hsa:10783,NEK6,10783:down|hsa:606495,CYB5RL,606495:up|hsa:5494,PPM1A,5494:up|hsa:8242,KDM5C,8242:down|hsa:4705,NDUFA10,4705:down|hsa:1786,DNMT1,1786:down|hsa:6871,TADA2A,6871:up|hsa:31,ACACA,31:…	http://amigo.geneontology.org/cgi-bin/amigo/term_details?term=GO:0031974
organelle lumen	Cellular Component	GO:0043233	318	3945	1098	17517	0.289617486338798	0.225209796197979	1.681543e-07	7.839726e-05	hsa:3339,HSPG2,3339:down|hsa:5589,PRKCSH,5589:down|hsa:10618,TGOLN2,10618:down|hsa:5578,PRKCA,5578:down|hsa:25942,SIN3A,25942:down|hsa:23175,LPIN1,23175:down|hsa:6497,SKI,6497:down|hsa:7161,TP73,7161:down|hsa:10783,NEK6,10783:down|hsa:606495,CYB5RL,606495:up|hsa:5494,PPM1A,5494:up|hsa:8242,KDM5C,8242:down|hsa:4705,NDUFA10,4705:down|hsa:1786,DNMT1,1786:down|hsa:6871,TADA2A,6871:up|hsa:31,ACACA,31:…	http://amigo.geneontology.org/cgi-bin/amigo/term_details?term=GO:0043233
nucleus	Cellular Component	GO:0005634	479	6438	1098	17517	0.436247723132969	0.367528686418907	7.996535e-07	3.050315e-04	hsa:10618,TGOLN2,10618:down|hsa:5578,PRKCA,5578:down|hsa:25942,SIN3A,25942:down|hsa:51710,ZNF44,51710:up|hsa:26051,PPP1R16B,26051:down|hsa:23175,LPIN1,23175:down|hsa:8761,PABPC4,8761:down|hsa:143279,HECTD2,143279:up|hsa:6497,SKI,6497:down|hsa:125919,ZNF543,125919:down|hsa:7161,TP73,7161:down|hsa:56924,PAK6,56924:down|hsa:1069,CETN2,1069:up|hsa:283385,MORN3,283385:down|hsa:64376,IKZF5,64376:up|hsa…	http://amigo.geneontology.org/cgi-bin/amigo/term_details?term=GO:0005634
nucleoplasm part	Cellular Component	GO:0044451	72	657	1098	17517	0.0655737704918033	0.0375064223325912	2.433404e-06	8.168450e-04	hsa:4152,MBD1,4152:down|hsa:2033,EP300,2033:down|hsa:2736,GLI2,2736:down|hsa:29855,UBN1,29855:down|hsa:79885,HDAC11,79885:down|hsa:10978,CLP1,10978:up|hsa:57649,PHF12,57649:down|hsa:25942,SIN3A,25942:down|hsa:6015,RING1,6015:down|hsa:6497,SKI,6497:down|hsa:10432,RBM14,10432:down|hsa:10783,NEK6,10783:down|hsa:84662,GLIS2,84662:down|hsa:56252,YLPM1,56252:down|hsa:26173,INTS1,26173:down|hsa:9898,UBA…	http://amigo.geneontology.org/cgi-bin/amigo/term_details?term=GO:0044451
cytoplasm	Cellular Component	GO:0005737	684	9824	1098	17517	0.622950819672131	0.560826625563738	9.459231e-06	2.560705e-03	hsa:23092,ARHGAP26,23092:down|hsa:55686,MREG,55686:up|hsa:10554,AGPAT1,10554:down|hsa:23384,SPECC1L,23384:up|hsa:10618,TGOLN2,10618:down|hsa:116840,CNTROB,116840:down|hsa:80176,SPSB1,80176:down|hsa:8761,PABPC4,8761:down|hsa:6497,SKI,6497:down|hsa:7161,TP73,7161:down|hsa:10783,NEK6,10783:down|hsa:2634,GBP2,2634:up|hsa:8379,MAD1L1,8379:down|hsa:8907,AP1M1,8907:down|hsa:5293,PIK3CD,5293:down|hsa:31,…	http://amigo.geneontology.org/cgi-bin/amigo/term_details?term=GO:0005737
non-membrane-bounded organelle	Cellular Component	GO:0043228	272	3526	1098	17517	0.247723132969035	0.20129017525832	6.226922e-05	1.244198e-02	hsa:23092,ARHGAP26,23092:down|hsa:23384,SPECC1L,23384:up|hsa:116840,CNTROB,116840:down|hsa:25942,SIN3A,25942:down|hsa:255520,ELMOD2,255520:up|hsa:8761,PABPC4,8761:down|hsa:6497,SKI,6497:down|hsa:7161,TP73,7161:down|hsa:1069,CETN2,1069:up|hsa:10783,NEK6,10783:down|hsa:8379,MAD1L1,8379:down|hsa:1786,DNMT1,1786:down|hsa:6871,TADA2A,6871:up|hsa:31,ACACA,31:down|hsa:23293,SMG6,23293:down|hsa:4841,NONO…	http://amigo.geneontology.org/cgi-bin/amigo/term_details?term=GO:0043228
endomembrane system	Cellular Component	GO:0012505	265	3421	1098	17517	0.241347905282332	0.195295998173203	6.008945e-05	1.244198e-02	hsa:3339,HSPG2,3339:down|hsa:5589,PRKCSH,5589:down|hsa:10554,AGPAT1,10554:down|hsa:10618,TGOLN2,10618:down|hsa:5578,PRKCA,5578:down|hsa:23413,NCS1,23413:down|hsa:23175,LPIN1,23175:down|hsa:7161,TP73,7161:down|hsa:6484,ST3GAL4,6484:down|hsa:57732,ZFYVE28,57732:down|hsa:2634,GBP2,2634:up|hsa:8379,MAD1L1,8379:down|hsa:8907,AP1M1,8907:down|hsa:23109,DDN,23109:down|hsa:1861,TOR1A,1861:up|hsa:79065,ATG…	http://amigo.geneontology.org/cgi-bin/amigo/term_details?term=GO:0012505
intracellular non-membrane-bounded organelle	Cellular Component	GO:0043232	272	3526	1098	17517	0.247723132969035	0.20129017525832	6.226922e-05	1.244198e-02	hsa:23092,ARHGAP26,23092:down|hsa:23384,SPECC1L,23384:up|hsa:116840,CNTROB,116840:down|hsa:25942,SIN3A,25942:down|hsa:255520,ELMOD2,255520:up|hsa:8761,PABPC4,8761:down|hsa:6497,SKI,6497:down|hsa:7161,TP73,7161:down|hsa:1069,CETN2,1069:up|hsa:10783,NEK6,10783:down|hsa:8379,MAD1L1,8379:down|hsa:1786,DNMT1,1786:down|hsa:6871,TADA2A,6871:up|hsa:31,ACACA,31:down|hsa:23293,SMG6,23293:down|hsa:4841,NONO…	http://amigo.geneontology.org/cgi-bin/amigo/term_details?term=GO:0043232
protein complex	Cellular Component	GO:0043234	296	3946	1098	17517	0.269581056466302	0.22526688359879	2.088625e-04	3.116010e-02	hsa:55686,MREG,55686:up|hsa:23384,SPECC1L,23384:up|hsa:25942,SIN3A,25942:down|hsa:23175,LPIN1,23175:down|hsa:6497,SKI,6497:down|hsa:7161,TP73,7161:down|hsa:1069,CETN2,1069:up|hsa:10783,NEK6,10783:down|hsa:8379,MAD1L1,8379:down|hsa:8907,AP1M1,8907:down|hsa:5494,PPM1A,5494:up|hsa:5293,PIK3CD,5293:down|hsa:4705,NDUFA10,4705:down|hsa:6871,TADA2A,6871:up|hsa:23293,SMG6,23293:down|hsa:7704,ZBTB16,7704:…	http://amigo.geneontology.org/cgi-bin/amigo/term_details?term=GO:0043234
nuclear envelope	Cellular Component	GO:0005635	42	377	1098	17517	0.0382513661202186	0.0215219501056117	2.116451e-04	3.116010e-02	hsa:2869,GRK5,2869:down|hsa:147138,TMC8,147138:down|hsa:1047,CLGN,1047:up|hsa:10885,WDR3,10885:up|hsa:64395,GMCL1,64395:down|hsa:56894,AGPAT3,56894:down|hsa:4258,MGST2,4258:up|hsa:4925,NUCB2,4925:up|hsa:23175,LPIN1,23175:down|hsa:80013,FAM188A,80013:up|hsa:80314,EPC1,80314:up|hsa:54956,PARP16,54956:down|hsa:285671,RNF180,285671:up|hsa:23190,UBXN4,23190:up|hsa:6196,RPS6KA2,6196:down|hsa:2781,GNAZ,…	http://amigo.geneontology.org/cgi-bin/amigo/term_details?term=GO:0005635
catalytic complex	Cellular Component	GO:1902494	82	889	1098	17517	0.0746812386156648	0.0507506993206599	2.619732e-04	3.790481e-02	hsa:2033,EP300,2033:down|hsa:4698,NDUFA5,4698:up|hsa:10058,ABCB6,10058:down|hsa:165679,SPTSSB,165679:up|hsa:79885,HDAC11,79885:down|hsa:10978,CLP1,10978:up|hsa:57649,PHF12,57649:down|hsa:25942,SIN3A,25942:down|hsa:5424,POLD1,5424:down|hsa:5566,PRKACA,5566:down|hsa:6389,SDHA,6389:down|hsa:6015,RING1,6015:down|hsa:10444,ZER1,10444:down|hsa:5164,PDK2,5164:down|hsa:2781,GNAZ,2781:down|hsa:26173,INTS1…	http://amigo.geneontology.org/cgi-bin/amigo/term_details?term=GO:1902494
endoplasmic reticulum	Cellular Component	GO:0005783	122	1461	1098	17517	0.111111111111111	0.0834046925843466	5.786713e-04	6.483183e-02	hsa:5321,PLA2G4A,5321:up|hsa:10058,ABCB6,10058:down|hsa:81622,UNC93B1,81622:down|hsa:147138,TMC8,147138:down|hsa:5589,PRKCSH,5589:down|hsa:165679,SPTSSB,165679:up|hsa:10554,AGPAT1,10554:down|hsa:5351,PLOD1,5351:down|hsa:55757,UGGT2,55757:up|hsa:10162,LPCAT3,10162:down|hsa:4258,MGST2,4258:up|hsa:23155,CLCC1,23155:down|hsa:5578,PRKCA,5578:down|hsa:23175,LPIN1,23175:down|hsa:9117,SEC22C,9117:down|hs…	http://amigo.geneontology.org/cgi-bin/amigo/term_details?term=GO:0005783
chromosome	Cellular Component	GO:0005694	72	779	1098	17517	0.0655737704918033	0.0444710852314894	5.805184e-04	6.483183e-02	hsa:4152,MBD1,4152:down|hsa:6256,RXRA,6256:down|hsa:83903,GSG2,83903:down|hsa:54904,WHSC1L1,54904:down|hsa:57649,PHF12,57649:down|hsa:25942,SIN3A,25942:down|hsa:5424,POLD1,5424:down|hsa:6015,RING1,6015:down|hsa:7161,TP73,7161:down|hsa:9918,NCAPD2,9918:down|hsa:84464,SLX4,84464:down|hsa:22992,KDM2A,22992:down|hsa:83852,SETDB2,83852:up|hsa:8379,MAD1L1,8379:down|hsa:1108,CHD4,1108:down|hsa:1786,DNMT…	http://amigo.geneontology.org/cgi-bin/amigo/term_details?term=GO:0005694
microtubule cytoskeleton	Cellular Component	GO:0015630	87	982	1098	17517	0.0792349726775956	0.0560598275960495	6.299535e-04	6.608212e-02	hsa:10634,GAS2L1,10634:down|hsa:3797,KIF3C,3797:down|hsa:23384,SPECC1L,23384:up|hsa:83903,GSG2,83903:down|hsa:116840,CNTROB,116840:down|hsa:90362,FAM110B,90362:up|hsa:5566,PRKACA,5566:down|hsa:387119,CEP85L,387119:up|hsa:6497,SKI,6497:down|hsa:1069,CETN2,1069:up|hsa:6196,RPS6KA2,6196:down|hsa:51308,REEP2,51308:down|hsa:10783,NEK6,10783:down|hsa:11064,CNTRL,11064:down|hsa:1808,DPYSL2,1808:down|hsa…	http://amigo.geneontology.org/cgi-bin/amigo/term_details?term=GO:0015630
cytoskeleton	Cellular Component	GO:0005856	150	1865	1098	17517	0.136612021857924	0.106468002511846	7.040276e-04	6.869999e-02	hsa:23092,ARHGAP26,23092:down|hsa:10398,MYL9,10398:down|hsa:23384,SPECC1L,23384:up|hsa:56990,CDC42SE2,56990:up|hsa:116840,CNTROB,116840:down|hsa:255520,ELMOD2,255520:up|hsa:387119,CEP85L,387119:up|hsa:6497,SKI,6497:down|hsa:4552,MTRR,4552:up|hsa:1069,CETN2,1069:up|hsa:6196,RPS6KA2,6196:down|hsa:10783,NEK6,10783:down|hsa:11064,CNTRL,11064:down|hsa:1808,DPYSL2,1808:down|hsa:51517,NCKIPSD,51517:down…	http://amigo.geneontology.org/cgi-bin/amigo/term_details?term=GO:0005856
dihydrolipoyl dehydrogenase complex	Cellular Component	GO:0045240	4	8	1098	17517	0.00364298724954463	0.000456699206485129	8.763532e-04	7.501749e-02	hsa:55526,DHTKD1,55526:down|hsa:10295,BCKDK,10295:down|hsa:594,BCKDHB,594:down|hsa:1629,DBT,1629:down	http://amigo.geneontology.org/cgi-bin/amigo/term_details?term=GO:0045240
nuclear outer membrane-endoplasmic reticulum membrane network	Cellular Component	GO:0042175	79	885	1098	17517	0.0719489981785064	0.0505223497174174	8.939167e-04	7.501749e-02	hsa:5321,PLA2G4A,5321:up|hsa:81622,UNC93B1,81622:down|hsa:147138,TMC8,147138:down|hsa:165679,SPTSSB,165679:up|hsa:10554,AGPAT1,10554:down|hsa:5351,PLOD1,5351:down|hsa:10162,LPCAT3,10162:down|hsa:4258,MGST2,4258:up|hsa:23175,LPIN1,23175:down|hsa:9117,SEC22C,9117:down|hsa:6745,SSR1,6745:down|hsa:11328,FKBP9,11328:down|hsa:7098,TLR3,7098:up|hsa:51308,REEP2,51308:down|hsa:3119,HLA-DQB1,3119:up|hsa:56…	http://amigo.geneontology.org/cgi-bin/amigo/term_details?term=GO:0042175
mitochondrial alpha-ketoglutarate dehydrogenase complex	Cellular Component	GO:0005947	3	4	1098	17517	0.00273224043715847	0.000228349603242564	9.365204e-04	7.630368e-02	hsa:10295,BCKDK,10295:down|hsa:594,BCKDHB,594:down|hsa:1629,DBT,1629:down	http://amigo.geneontology.org/cgi-bin/amigo/term_details?term=GO:0005947
bounding membrane of organelle	Cellular Component	GO:0098588	166	2125	1098	17517	0.151183970856102	0.121310726722612	1.335663e-03	9.832355e-02	hsa:81622,UNC93B1,81622:down|hsa:147138,TMC8,147138:down|hsa:91683,SYT12,91683:down|hsa:10554,AGPAT1,10554:down|hsa:5351,PLOD1,5351:down|hsa:23413,NCS1,23413:down|hsa:23175,LPIN1,23175:down|hsa:6745,SSR1,6745:down|hsa:11328,FKBP9,11328:down|hsa:6484,ST3GAL4,6484:down|hsa:161,AP2A2,161:down|hsa:1186,CLCN7,1186:down|hsa:3119,HLA-DQB1,3119:up|hsa:57732,ZFYVE28,57732:down|hsa:2634,GBP2,2634:up|hsa:89…	http://amigo.geneontology.org/cgi-bin/amigo/term_details?term=GO:0098588
endoplasmic reticulum part	Cellular Component	GO:0044432	89	1040	1098	17517	0.0810564663023679	0.0593708968430667	1.582977e-03	1.107028e-01	hsa:5321,PLA2G4A,5321:up|hsa:81622,UNC93B1,81622:down|hsa:147138,TMC8,147138:down|hsa:5589,PRKCSH,5589:down|hsa:165679,SPTSSB,165679:up|hsa:10554,AGPAT1,10554:down|hsa:5351,PLOD1,5351:down|hsa:55757,UGGT2,55757:up|hsa:10162,LPCAT3,10162:down|hsa:4258,MGST2,4258:up|hsa:23175,LPIN1,23175:down|hsa:9117,SEC22C,9117:down|hsa:6745,SSR1,6745:down|hsa:11328,FKBP9,11328:down|hsa:7098,TLR3,7098:up|hsa:5130…	http://amigo.geneontology.org/cgi-bin/amigo/term_details?term=GO:0044432
endoplasmic reticulum membrane	Cellular Component	GO:0005789	76	866	1098	17517	0.0692167577413479	0.0494376891020152	1.766621e-03	1.195604e-01	hsa:5321,PLA2G4A,5321:up|hsa:81622,UNC93B1,81622:down|hsa:147138,TMC8,147138:down|hsa:165679,SPTSSB,165679:up|hsa:10554,AGPAT1,10554:down|hsa:5351,PLOD1,5351:down|hsa:10162,LPCAT3,10162:down|hsa:4258,MGST2,4258:up|hsa:23175,LPIN1,23175:down|hsa:9117,SEC22C,9117:down|hsa:6745,SSR1,6745:down|hsa:11328,FKBP9,11328:down|hsa:7098,TLR3,7098:up|hsa:51308,REEP2,51308:down|hsa:3119,HLA-DQB1,3119:up|hsa:56…	http://amigo.geneontology.org/cgi-bin/amigo/term_details?term=GO:0005789
histone deacetylase complex	Cellular Component	GO:0000118	10	56	1098	17517	0.00910746812386157	0.0031968944453959	2.282012e-03	1.402405e-01	hsa:9612,NCOR2,9612:down|hsa:1107,CHD3,1107:down|hsa:79885,HDAC11,79885:down|hsa:90665,TBL1Y,90665:down|hsa:57649,PHF12,57649:down|hsa:1108,CHD4,1108:down|hsa:6907,TBL1X,6907:down|hsa:25942,SIN3A,25942:down|hsa:23468,CBX5,23468:down|hsa:473,RERE,473:down	http://amigo.geneontology.org/cgi-bin/amigo/term_details?term=GO:0000118
chromosomal part	Cellular Component	GO:0044427	62	686	1098	17517	0.0564663023679417	0.0391619569560998	2.322858e-03	1.402405e-01	hsa:4152,MBD1,4152:down|hsa:9612,NCOR2,9612:down|hsa:257218,SHPRH,257218:up|hsa:4204,MECP2,4204:down|hsa:6929,TCF3,6929:down|hsa:6256,RXRA,6256:down|hsa:55143,CDCA8,55143:down|hsa:1059,CENPB,1059:down|hsa:57649,PHF12,57649:down|hsa:2072,ERCC4,2072:down|hsa:84516,DCTN5,84516:up|hsa:25942,SIN3A,25942:down|hsa:5424,POLD1,5424:down|hsa:23126,POGZ,23126:down|hsa:8971,H1FX,8971:down|hsa:6015,RING1,6015…	http://amigo.geneontology.org/cgi-bin/amigo/term_details?term=GO:0044427
organelle membrane	Cellular Component	GO:0031090	211	2841	1098	17517	0.192167577413479	0.162185305703031	3.554461e-03	1.786170e-01	hsa:79944,L2HGDH,79944:down|hsa:81622,UNC93B1,81622:down|hsa:147138,TMC8,147138:down|hsa:91683,SYT12,91683:down|hsa:10554,AGPAT1,10554:down|hsa:5351,PLOD1,5351:down|hsa:5578,PRKCA,5578:down|hsa:23413,NCS1,23413:down|hsa:23175,LPIN1,23175:down|hsa:80013,FAM188A,80013:up|hsa:6745,SSR1,6745:down|hsa:11328,FKBP9,11328:down|hsa:6484,ST3GAL4,6484:down|hsa:161,AP2A2,161:down|hsa:6196,RPS6KA2,6196:down|h…	http://amigo.geneontology.org/cgi-bin/amigo/term_details?term=GO:0031090
tricarboxylic acid cycle enzyme complex	Cellular Component	GO:0045239	4	11	1098	17517	0.00364298724954463	0.000627961408917052	3.548571e-03	1.786170e-01	hsa:55526,DHTKD1,55526:down|hsa:10295,BCKDK,10295:down|hsa:594,BCKDHB,594:down|hsa:1629,DBT,1629:down	http://amigo.geneontology.org/cgi-bin/amigo/term_details?term=GO:0045239
cytoplasmic part	Cellular Component	GO:0044444	501	7304	1098	17517	0.456284153005464	0.416966375520923	3.580253e-03	1.788421e-01	hsa:23092,ARHGAP26,23092:down|hsa:55686,MREG,55686:up|hsa:3339,HSPG2,3339:down|hsa:5589,PRKCSH,5589:down|hsa:10554,AGPAT1,10554:down|hsa:10618,TGOLN2,10618:down|hsa:116840,CNTROB,116840:down|hsa:5578,PRKCA,5578:down|hsa:23413,NCS1,23413:down|hsa:23175,LPIN1,23175:down|hsa:8761,PABPC4,8761:down|hsa:7161,TP73,7161:down|hsa:1069,CETN2,1069:up|hsa:6484,ST3GAL4,6484:down|hsa:10783,NEK6,10783:down|hsa:…	http://amigo.geneontology.org/cgi-bin/amigo/term_details?term=GO:0044444
delta DNA polymerase complex	Cellular Component	GO:0043625	2	2	1098	17517	0.00182149362477231	0.000114174801621282	3.925675e-03	1.790449e-01	hsa:5424,POLD1,5424:down|hsa:10714,POLD3,10714:down	http://amigo.geneontology.org/cgi-bin/amigo/term_details?term=GO:0043625
cell-substrate junction	Cellular Component	GO:0030055	38	386	1098	17517	0.034608378870674	0.0220357367129075	3.920922e-03	1.790449e-01	hsa:23092,ARHGAP26,23092:down|hsa:1948,EFNB2,1948:down|hsa:4267,CD99,4267:down|hsa:2275,FHL3,2275:down|hsa:2869,GRK5,2869:down|hsa:3339,HSPG2,3339:down|hsa:1756,DMD,1756:up|hsa:7094,TLN1,7094:down|hsa:1495,CTNNA1,1495:down|hsa:2261,FGFR3,2261:down|hsa:5962,RDX,5962:down|hsa:2319,FLOT2,2319:down|hsa:858,CAV2,858:down|hsa:9240,PNMA1,9240:down|hsa:9166,EBAG9,9166:up|hsa:5170,PDPK1,5170:down|hsa:2318…	http://amigo.geneontology.org/cgi-bin/amigo/term_details?term=GO:0030055
mitochondrial tricarboxylic acid cycle enzyme complex	Cellular Component	GO:0030062	3	6	1098	17517	0.00273224043715847	0.000342524404863847	4.255792e-03	1.855306e-01	hsa:10295,BCKDK,10295:down|hsa:594,BCKDHB,594:down|hsa:1629,DBT,1629:down	http://amigo.geneontology.org/cgi-bin/amigo/term_details?term=GO:0030062
transcriptional repressor complex	Cellular Component	GO:0017053	11	71	1098	17517	0.0100182149362477	0.00405320545755552	4.467435e-03	1.893470e-01	hsa:6670,SP3,6670:up|hsa:9612,NCOR2,9612:down|hsa:7704,ZBTB16,7704:up|hsa:1107,CHD3,1107:down|hsa:1108,CHD4,1108:down|hsa:57649,PHF12,57649:down|hsa:6907,TBL1X,6907:down|hsa:25942,SIN3A,25942:down|hsa:23468,CBX5,23468:down|hsa:10443,N4BP2L2,10443:up|hsa:6497,SKI,6497:down	http://amigo.geneontology.org/cgi-bin/amigo/term_details?term=GO:0017053
centrosome	Cellular Component	GO:0005813	42	442	1098	17517	0.0382513661202186	0.0252326311583034	4.729957e-03	1.974198e-01	hsa:8924,HERC2,8924:down|hsa:9371,KIF3B,9371:down|hsa:282809,POC1B,282809:up|hsa:10190,TXNDC9,10190:up|hsa:83903,GSG2,83903:down|hsa:116840,CNTROB,116840:down|hsa:84516,DCTN5,84516:up|hsa:5566,PRKACA,5566:down|hsa:387119,CEP85L,387119:up|hsa:6497,SKI,6497:down|hsa:1069,CETN2,1069:up|hsa:9368,SLC9A3R1,9368:down|hsa:9738,CCP110,9738:down|hsa:11064,CNTRL,11064:down|hsa:55835,CENPJ,55835:up|hsa:8379,…	http://amigo.geneontology.org/cgi-bin/amigo/term_details?term=GO:0005813
histone acetyltransferase complex	Cellular Component	GO:0000123	12	82	1098	17517	0.0109289617486339	0.00468116686647257	4.909359e-03	2.029524e-01	hsa:79960,JADE1,79960:down|hsa:2033,EP300,2033:down|hsa:56943,ENY2,56943:up|hsa:23522,KAT6B,23522:down|hsa:9898,UBAP2L,9898:down|hsa:54556,ING3,54556:up|hsa:23326,USP22,23326:down|hsa:23774,BRD1,23774:down|hsa:6871,TADA2A,6871:up|hsa:112869,CCDC101,112869:down|hsa:80314,EPC1,80314:up|hsa:7994,KAT6A,7994:down	http://amigo.geneontology.org/cgi-bin/amigo/term_details?term=GO:0000123
membrane region	Cellular Component	GO:0098589	129	1654	1098	17517	0.117486338797814	0.0944225609408004	4.966554e-03	2.043104e-01	hsa:5030,P2RY4,5030:down|hsa:81622,UNC93B1,81622:down|hsa:22848,AAK1,22848:down|hsa:55686,MREG,55686:up|hsa:147138,TMC8,147138:down|hsa:10554,AGPAT1,10554:down|hsa:5351,PLOD1,5351:down|hsa:23175,LPIN1,23175:down|hsa:6745,SSR1,6745:down|hsa:11328,FKBP9,11328:down|hsa:1013,CDH15,1013:down|hsa:161,AP2A2,161:down|hsa:3119,HLA-DQB1,3119:up|hsa:1364,CLDN4,1364:down|hsa:6453,ITSN1,6453:down|hsa:23109,DD…	http://amigo.geneontology.org/cgi-bin/amigo/term_details?term=GO:0098589
cytoplasmic vesicle	Cellular Component	GO:0031410	91	1117	1098	17517	0.0828779599271403	0.0637666267054861	5.704637e-03	2.247573e-01	hsa:5321,PLA2G4A,5321:up|hsa:23312,DMXL2,23312:up|hsa:81622,UNC93B1,81622:down|hsa:84440,RAB11FIP4,84440:down|hsa:22848,AAK1,22848:down|hsa:21,ABCA3,21:down|hsa:79585,CORO7,79585:down|hsa:266747,RGL4,266747:down|hsa:55686,MREG,55686:up|hsa:91683,SYT12,91683:down|hsa:4935,GPR143,4935:up|hsa:10618,TGOLN2,10618:down|hsa:2013,EMP2,2013:down|hsa:23413,NCS1,23413:down|hsa:161,AP2A2,161:down|hsa:1186,CL…	http://amigo.geneontology.org/cgi-bin/amigo/term_details?term=GO:0031410
macromolecular complex	Cellular Component	GO:0032991	324	4587	1098	17517	0.295081967213115	0.261859907518411	5.775215e-03	2.252307e-01	hsa:55686,MREG,55686:up|hsa:23384,SPECC1L,23384:up|hsa:25942,SIN3A,25942:down|hsa:23175,LPIN1,23175:down|hsa:8761,PABPC4,8761:down|hsa:6497,SKI,6497:down|hsa:7161,TP73,7161:down|hsa:1069,CETN2,1069:up|hsa:10783,NEK6,10783:down|hsa:8379,MAD1L1,8379:down|hsa:8907,AP1M1,8907:down|hsa:5494,PPM1A,5494:up|hsa:5293,PIK3CD,5293:down|hsa:4705,NDUFA10,4705:down|hsa:1786,DNMT1,1786:down|hsa:6871,TADA2A,6871…	http://amigo.geneontology.org/cgi-bin/amigo/term_details?term=GO:0032991
cell junction	Cellular Component	GO:0030054	90	1107	1098	17517	0.0819672131147541	0.0631957526973797	6.292458e-03	2.346947e-01	hsa:23092,ARHGAP26,23092:down|hsa:23312,DMXL2,23312:up|hsa:7122,CLDN5,7122:down|hsa:4771,NF2,4771:down|hsa:3339,HSPG2,3339:down|hsa:29855,UBN1,29855:down|hsa:91683,SYT12,91683:down|hsa:23384,SPECC1L,23384:up|hsa:64398,MPP5,64398:down|hsa:80758,PRR7,80758:up|hsa:23413,NCS1,23413:down|hsa:7161,TP73,7161:down|hsa:84464,SLX4,84464:down|hsa:79983,POF1B,79983:up|hsa:1364,CLDN4,1364:down|hsa:126695,KDF1…	http://amigo.geneontology.org/cgi-bin/amigo/term_details?term=GO:0030054
intraciliary transport particle A	Cellular Component	GO:0030991	3	7	1098	17517	0.00273224043715847	0.000399611805674488	7.101835e-03	2.412899e-01	hsa:9742,IFT140,9742:down|hsa:7289,TULP3,7289:down|hsa:55764,IFT122,55764:down	http://amigo.geneontology.org/cgi-bin/amigo/term_details?term=GO:0030991
nuclear membrane	Cellular Component	GO:0031965	27	259	1098	17517	0.0245901639344262	0.014785636809956	6.583568e-03	2.412899e-01	hsa:2869,GRK5,2869:down|hsa:147138,TMC8,147138:down|hsa:1861,TOR1A,1861:up|hsa:161176,SYNE3,161176:down|hsa:9589,WTAP,9589:up|hsa:22953,P2RX2,22953:up|hsa:10885,WDR3,10885:up|hsa:163590,TOR1AIP2,163590:down|hsa:22994,CEP131,22994:down|hsa:4925,NUCB2,4925:up|hsa:80772,CPTP,80772:down|hsa:23175,LPIN1,23175:down|hsa:80013,FAM188A,80013:up|hsa:80314,EPC1,80314:up|hsa:6049,RNF6,6049:up|hsa:6196,RPS6KA…	http://amigo.geneontology.org/cgi-bin/amigo/term_details?term=GO:0031965
MOZ/MORF histone acetyltransferase complex	Cellular Component	GO:0070776	3	7	1098	17517	0.00273224043715847	0.000399611805674488	7.101835e-03	2.412899e-01	hsa:23774,BRD1,23774:down|hsa:23522,KAT6B,23522:down|hsa:7994,KAT6A,7994:down	http://amigo.geneontology.org/cgi-bin/amigo/term_details?term=GO:0070776
dendritic spine membrane	Cellular Component	GO:0032591	3	7	1098	17517	0.00273224043715847	0.000399611805674488	7.101835e-03	2.412899e-01	hsa:23109,DDN,23109:down|hsa:2852,GPER1,2852:down|hsa:5064,PALM,5064:down	http://amigo.geneontology.org/cgi-bin/amigo/term_details?term=GO:0032591
anchoring junction	Cellular Component	GO:0070161	43	465	1098	17517	0.0391621129326047	0.0265456413769481	6.893705e-03	2.412899e-01	hsa:23092,ARHGAP26,23092:down|hsa:1948,EFNB2,1948:down|hsa:4267,CD99,4267:down|hsa:2275,FHL3,2275:down|hsa:2869,GRK5,2869:down|hsa:4771,NF2,4771:down|hsa:3339,HSPG2,3339:down|hsa:7094,TLN1,7094:down|hsa:1495,CTNNA1,1495:down|hsa:5493,PPL,5493:down|hsa:9414,TJP2,9414:down|hsa:2261,FGFR3,2261:down|hsa:6904,TBCD,6904:down|hsa:5962,RDX,5962:down|hsa:2319,FLOT2,2319:down|hsa:858,CAV2,858:down|hsa:9240…	http://amigo.geneontology.org/cgi-bin/amigo/term_details?term=GO:0070161
nucleotide-excision repair complex	Cellular Component	GO:0000109	4	13	1098	17517	0.00364298724954463	0.000742136210538334	6.951508e-03	2.412899e-01	hsa:1069,CETN2,1069:up|hsa:2072,ERCC4,2072:down|hsa:84464,SLX4,84464:down|hsa:5424,POLD1,5424:down	http://amigo.geneontology.org/cgi-bin/amigo/term_details?term=GO:0000109
H3 histone acetyltransferase complex	Cellular Component	GO:0070775	3	7	1098	17517	0.00273224043715847	0.000399611805674488	7.101835e-03	2.412899e-01	hsa:23774,BRD1,23774:down|hsa:23522,KAT6B,23522:down|hsa:7994,KAT6A,7994:down	http://amigo.geneontology.org/cgi-bin/amigo/term_details?term=GO:0070775
chromatin	Cellular Component	GO:0000785	39	414	1098	17517	0.0355191256830601	0.0236341839356054	7.273585e-03	2.441597e-01	hsa:4152,MBD1,4152:down|hsa:9612,NCOR2,9612:down|hsa:257218,SHPRH,257218:up|hsa:4204,MECP2,4204:down|hsa:6929,TCF3,6929:down|hsa:6256,RXRA,6256:down|hsa:57649,PHF12,57649:down|hsa:25942,SIN3A,25942:down|hsa:23126,POGZ,23126:down|hsa:8971,H1FX,8971:down|hsa:6015,RING1,6015:down|hsa:7161,TP73,7161:down|hsa:9810,RNF40,9810:down|hsa:84464,SLX4,84464:down|hsa:22992,KDM2A,22992:down|hsa:5514,PPP1R10,55…	http://amigo.geneontology.org/cgi-bin/amigo/term_details?term=GO:0000785
centriole	Cellular Component	GO:0005814	12	87	1098	17517	0.0109289617486339	0.00496660387052577	7.900646e-03	2.579853e-01	hsa:8924,HERC2,8924:down|hsa:1069,CETN2,1069:up|hsa:11190,CEP250,11190:down|hsa:9738,CCP110,9738:down|hsa:282809,POC1B,282809:up|hsa:55835,CENPJ,55835:up|hsa:9696,CROCC,9696:down|hsa:116840,CNTROB,116840:down|hsa:146057,TTBK2,146057:down|hsa:22994,CEP131,22994:down|hsa:899,CCNF,899:down|hsa:10426,TUBGCP3,10426:down	http://amigo.geneontology.org/cgi-bin/amigo/term_details?term=GO:0005814
focal adhesion	Cellular Component	GO:0005925	36	377	1098	17517	0.0327868852459016	0.0215219501056117	7.864283e-03	2.579853e-01	hsa:23092,ARHGAP26,23092:down|hsa:1948,EFNB2,1948:down|hsa:4267,CD99,4267:down|hsa:2275,FHL3,2275:down|hsa:2869,GRK5,2869:down|hsa:3339,HSPG2,3339:down|hsa:7094,TLN1,7094:down|hsa:1495,CTNNA1,1495:down|hsa:2261,FGFR3,2261:down|hsa:5962,RDX,5962:down|hsa:2319,FLOT2,2319:down|hsa:858,CAV2,858:down|hsa:9240,PNMA1,9240:down|hsa:9166,EBAG9,9166:up|hsa:5170,PDPK1,5170:down|hsa:2318,FLNC,2318:down|hsa:5…	http://amigo.geneontology.org/cgi-bin/amigo/term_details?term=GO:0005925
nuclear body	Cellular Component	GO:0016604	32	327	1098	17517	0.029143897996357	0.0186675800650796	8.355170e-03	2.668274e-01	hsa:4152,MBD1,4152:down|hsa:51588,PIAS4,51588:down|hsa:9612,NCOR2,9612:down|hsa:10594,PRPF8,10594:down|hsa:2736,GLI2,2736:down|hsa:29855,UBN1,29855:down|hsa:9739,SETD1A,9739:down|hsa:80145,THOC7,80145:up|hsa:84271,POLDIP3,84271:down|hsa:6015,RING1,6015:down|hsa:6497,SKI,6497:down|hsa:10783,NEK6,10783:down|hsa:84662,GLIS2,84662:down|hsa:56252,YLPM1,56252:down|hsa:23198,PSME4,23198:up|hsa:22888,UBO…	http://amigo.geneontology.org/cgi-bin/amigo/term_details?term=GO:0016604
ciliary base	Cellular Component	GO:0097546	5	21	1098	17517	0.00455373406193078	0.00119883541702346	8.393998e-03	2.668274e-01	hsa:2736,GLI2,2736:down|hsa:51684,SUFU,51684:down|hsa:5566,PRKACA,5566:down|hsa:7289,TULP3,7289:down|hsa:5567,PRKACB,5567:down	http://amigo.geneontology.org/cgi-bin/amigo/term_details?term=GO:0097546
costamere	Cellular Component	GO:0043034	5	21	1098	17517	0.00455373406193078	0.00119883541702346	8.393998e-03	2.668274e-01	hsa:2318,FLNC,2318:down|hsa:5339,PLEC,5339:down|hsa:79026,AHNAK,79026:down|hsa:1756,DMD,1756:up|hsa:113146,AHNAK2,113146:down	http://amigo.geneontology.org/cgi-bin/amigo/term_details?term=GO:0043034
adherens junction	Cellular Component	GO:0005912	41	447	1098	17517	0.0373406193078324	0.0255180681623566	9.345783e-03	2.872887e-01	hsa:23092,ARHGAP26,23092:down|hsa:1948,EFNB2,1948:down|hsa:4267,CD99,4267:down|hsa:2275,FHL3,2275:down|hsa:2869,GRK5,2869:down|hsa:4771,NF2,4771:down|hsa:3339,HSPG2,3339:down|hsa:7094,TLN1,7094:down|hsa:1495,CTNNA1,1495:down|hsa:9414,TJP2,9414:down|hsa:2261,FGFR3,2261:down|hsa:6904,TBCD,6904:down|hsa:5962,RDX,5962:down|hsa:2319,FLOT2,2319:down|hsa:858,CAV2,858:down|hsa:9240,PNMA1,9240:down|hsa:67…	http://amigo.geneontology.org/cgi-bin/amigo/term_details?term=GO:0005912
BAT3 complex	Cellular Component	GO:0071818	2	3	1098	17517	0.00182149362477231	0.000171262202431923	1.128573e-02	2.896325e-01	hsa:8266,UBL4A,8266:down|hsa:7917,BAG6,7917:down	http://amigo.geneontology.org/cgi-bin/amigo/term_details?term=GO:0071818
tRNA-intron endonuclease complex	Cellular Component	GO:0000214	2	3	1098	17517	0.00182149362477231	0.000171262202431923	1.128573e-02	2.896325e-01	hsa:80746,TSEN2,80746:up|hsa:10978,CLP1,10978:up	http://amigo.geneontology.org/cgi-bin/amigo/term_details?term=GO:0000214
cytoskeletal part	Cellular Component	GO:0044430	104	1332	1098	17517	0.0947176684881603	0.0760404178797739	1.090421e-02	2.896325e-01	hsa:10634,GAS2L1,10634:down|hsa:10398,MYL9,10398:down|hsa:3797,KIF3C,3797:down|hsa:8735,MYH13,8735:up|hsa:4771,NF2,4771:down|hsa:23384,SPECC1L,23384:up|hsa:83903,GSG2,83903:down|hsa:116840,CNTROB,116840:down|hsa:90362,FAM110B,90362:up|hsa:5566,PRKACA,5566:down|hsa:387119,CEP85L,387119:up|hsa:6497,SKI,6497:down|hsa:1069,CETN2,1069:up|hsa:6196,RPS6KA2,6196:down|hsa:51308,REEP2,51308:down|hsa:10783,…	http://amigo.geneontology.org/cgi-bin/amigo/term_details?term=GO:0044430
mRNA editing complex	Cellular Component	GO:0045293	2	3	1098	17517	0.00182149362477231	0.000171262202431923	1.128573e-02	2.896325e-01	hsa:57721,METTL14,57721:up|hsa:9589,WTAP,9589:up	http://amigo.geneontology.org/cgi-bin/amigo/term_details?term=GO:0045293
transferase complex	Cellular Component	GO:1990234	51	582	1098	17517	0.046448087431694	0.0332248672717931	9.671806e-03	2.896325e-01	hsa:2033,EP300,2033:down|hsa:26147,PHF19,26147:down|hsa:9739,SETD1A,9739:down|hsa:165679,SPTSSB,165679:up|hsa:2072,ERCC4,2072:down|hsa:201456,FBXO15,201456:up|hsa:5424,POLD1,5424:down|hsa:26235,FBXL4,26235:up|hsa:5566,PRKACA,5566:down|hsa:6015,RING1,6015:down|hsa:80314,EPC1,80314:up|hsa:10444,ZER1,10444:down|hsa:9810,RNF40,9810:down|hsa:26173,INTS1,26173:down|hsa:57721,METTL14,57721:up|hsa:5296,P…	http://amigo.geneontology.org/cgi-bin/amigo/term_details?term=GO:1990234
cell-substrate adherens junction	Cellular Component	GO:0005924	36	382	1098	17517	0.0327868852459016	0.0218073871096649	9.582899e-03	2.896325e-01	hsa:23092,ARHGAP26,23092:down|hsa:1948,EFNB2,1948:down|hsa:4267,CD99,4267:down|hsa:2275,FHL3,2275:down|hsa:2869,GRK5,2869:down|hsa:3339,HSPG2,3339:down|hsa:7094,TLN1,7094:down|hsa:1495,CTNNA1,1495:down|hsa:2261,FGFR3,2261:down|hsa:5962,RDX,5962:down|hsa:2319,FLOT2,2319:down|hsa:858,CAV2,858:down|hsa:9240,PNMA1,9240:down|hsa:9166,EBAG9,9166:up|hsa:5170,PDPK1,5170:down|hsa:2318,FLNC,2318:down|hsa:5…	http://amigo.geneontology.org/cgi-bin/amigo/term_details?term=GO:0005924
sorting endosome	Cellular Component	GO:0097443	2	3	1098	17517	0.00182149362477231	0.000171262202431923	1.128573e-02	2.896325e-01	hsa:5770,PTPN1,5770:down|hsa:8829,NRP1,8829:down	http://amigo.geneontology.org/cgi-bin/amigo/term_details?term=GO:0097443
whole membrane	Cellular Component	GO:0098805	172	2329	1098	17517	0.156648451730419	0.132956556487983	1.067444e-02	2.896325e-01	hsa:5030,P2RY4,5030:down|hsa:81622,UNC93B1,81622:down|hsa:22848,AAK1,22848:down|hsa:55686,MREG,55686:up|hsa:147138,TMC8,147138:down|hsa:10554,AGPAT1,10554:down|hsa:5351,PLOD1,5351:down|hsa:23175,LPIN1,23175:down|hsa:6745,SSR1,6745:down|hsa:11328,FKBP9,11328:down|hsa:1013,CDH15,1013:down|hsa:161,AP2A2,161:down|hsa:1186,CLCN7,1186:down|hsa:3119,HLA-DQB1,3119:up|hsa:57732,ZFYVE28,57732:down|hsa:8907…	http://amigo.geneontology.org/cgi-bin/amigo/term_details?term=GO:0098805
ER membrane insertion complex	Cellular Component	GO:0072379	2	3	1098	17517	0.00182149362477231	0.000171262202431923	1.128573e-02	2.896325e-01	hsa:8266,UBL4A,8266:down|hsa:7917,BAG6,7917:down	http://amigo.geneontology.org/cgi-bin/amigo/term_details?term=GO:0072379
PML body	Cellular Component	GO:0016605	12	90	1098	17517	0.0109289617486339	0.0051378660729577	1.028486e-02	2.896325e-01	hsa:6670,SP3,6670:up|hsa:51588,PIAS4,51588:down|hsa:6049,RNF6,6049:up|hsa:81603,TRIM8,81603:down|hsa:7704,ZBTB16,7704:up|hsa:29855,UBN1,29855:down|hsa:28996,HIPK2,28996:down|hsa:23468,CBX5,23468:down|hsa:2000,ELF4,2000:down|hsa:6117,RPA1,6117:down|hsa:7994,KAT6A,7994:down|hsa:6497,SKI,6497:down	http://amigo.geneontology.org/cgi-bin/amigo/term_details?term=GO:0016605
MIS complex	Cellular Component	GO:0036396	2	3	1098	17517	0.00182149362477231	0.000171262202431923	1.128573e-02	2.896325e-01	hsa:57721,METTL14,57721:up|hsa:9589,WTAP,9589:up	http://amigo.geneontology.org/cgi-bin/amigo/term_details?term=GO:0036396
nuclear chromosome part	Cellular Component	GO:0044454	33	346	1098	17517	0.0300546448087432	0.0197522406804818	1.078582e-02	2.896325e-01	hsa:6929,TCF3,6929:down|hsa:6256,RXRA,6256:down|hsa:57649,PHF12,57649:down|hsa:2072,ERCC4,2072:down|hsa:25942,SIN3A,25942:down|hsa:5424,POLD1,5424:down|hsa:23126,POGZ,23126:down|hsa:6015,RING1,6015:down|hsa:84464,SLX4,84464:down|hsa:22992,KDM2A,22992:down|hsa:1108,CHD4,1108:down|hsa:25842,ASF1A,25842:up|hsa:2241,FER,2241:up|hsa:8208,CHAF1B,8208:down|hsa:256126,SYCE2,256126:down|hsa:54556,ING3,545…	http://amigo.geneontology.org/cgi-bin/amigo/term_details?term=GO:0044454
CAF-1 complex	Cellular Component	GO:0033186	2	3	1098	17517	0.00182149362477231	0.000171262202431923	1.128573e-02	2.896325e-01	hsa:8208,CHAF1B,8208:down|hsa:10036,CHAF1A,10036:down	http://amigo.geneontology.org/cgi-bin/amigo/term_details?term=GO:0033186
membrane raft	Cellular Component	GO:0045121	24	233	1098	17517	0.0218579234972678	0.0133013643888794	1.149862e-02	2.933021e-01	hsa:1756,DMD,1756:up|hsa:929,CD14,929:down|hsa:857,CAV1,857:down|hsa:2013,EMP2,2013:down|hsa:55824,PAG1,55824:down|hsa:55361,PI4K2A,55361:down|hsa:355,FAS,355:up|hsa:3689,ITGB2,3689:down|hsa:1013,CDH15,1013:down|hsa:79026,AHNAK,79026:down|hsa:9368,SLC9A3R1,9368:down|hsa:10855,HPSE,10855:down|hsa:91663,MYADM,91663:down|hsa:284119,PTRF,284119:down|hsa:1445,CSK,1445:down|hsa:30846,EHD2,30846:down|hs…	http://amigo.geneontology.org/cgi-bin/amigo/term_details?term=GO:0045121
protein acetyltransferase complex	Cellular Component	GO:0031248	12	92	1098	17517	0.0109289617486339	0.00525204087457898	1.216013e-02	3.028124e-01	hsa:79960,JADE1,79960:down|hsa:2033,EP300,2033:down|hsa:56943,ENY2,56943:up|hsa:23522,KAT6B,23522:down|hsa:9898,UBAP2L,9898:down|hsa:54556,ING3,54556:up|hsa:23326,USP22,23326:down|hsa:23774,BRD1,23774:down|hsa:6871,TADA2A,6871:up|hsa:112869,CCDC101,112869:down|hsa:80314,EPC1,80314:up|hsa:7994,KAT6A,7994:down	http://amigo.geneontology.org/cgi-bin/amigo/term_details?term=GO:0031248
acetyltransferase complex	Cellular Component	GO:1902493	12	92	1098	17517	0.0109289617486339	0.00525204087457898	1.216013e-02	3.028124e-01	hsa:79960,JADE1,79960:down|hsa:2033,EP300,2033:down|hsa:56943,ENY2,56943:up|hsa:23522,KAT6B,23522:down|hsa:9898,UBAP2L,9898:down|hsa:54556,ING3,54556:up|hsa:23326,USP22,23326:down|hsa:23774,BRD1,23774:down|hsa:6871,TADA2A,6871:up|hsa:112869,CCDC101,112869:down|hsa:80314,EPC1,80314:up|hsa:7994,KAT6A,7994:down	http://amigo.geneontology.org/cgi-bin/amigo/term_details?term=GO:1902493
Golgi apparatus part	Cellular Component	GO:0044431	65	787	1098	17517	0.0591985428051002	0.0449277844379745	1.357707e-02	3.255392e-01	hsa:81622,UNC93B1,81622:down|hsa:79585,CORO7,79585:down|hsa:3339,HSPG2,3339:down|hsa:11226,GALNT6,11226:down|hsa:10618,TGOLN2,10618:down|hsa:51313,FAM198B,51313:up|hsa:2013,EMP2,2013:down|hsa:23413,NCS1,23413:down|hsa:6484,ST3GAL4,6484:down|hsa:7098,TLR3,7098:up|hsa:3119,HLA-DQB1,3119:up|hsa:2634,GBP2,2634:up|hsa:8907,AP1M1,8907:down|hsa:5627,PROS1,5627:up|hsa:4854,NOTCH3,4854:down|hsa:79929,MAP6…	http://amigo.geneontology.org/cgi-bin/amigo/term_details?term=GO:0044431
cell	Cellular Component	GO:0005623	959	14900	1098	17517	0.873406193078324	0.850602272078552	1.460612e-02	3.438146e-01	hsa:23092,ARHGAP26,23092:down|hsa:5030,P2RY4,5030:down|hsa:55686,MREG,55686:up|hsa:10554,AGPAT1,10554:down|hsa:23384,SPECC1L,23384:up|hsa:2812,GP1BB,2812:down|hsa:10618,TGOLN2,10618:down|hsa:116840,CNTROB,116840:down|hsa:51710,ZNF44,51710:up|hsa:80176,SPSB1,80176:down|hsa:26051,PPP1R16B,26051:down|hsa:8761,PABPC4,8761:down|hsa:6497,SKI,6497:down|hsa:284348,LYPD5,284348:down|hsa:7161,TP73,7161:dow…	http://amigo.geneontology.org/cgi-bin/amigo/term_details?term=GO:0005623
cell part	Cellular Component	GO:0044464	959	14900	1098	17517	0.873406193078324	0.850602272078552	1.460612e-02	3.438146e-01	hsa:23092,ARHGAP26,23092:down|hsa:5030,P2RY4,5030:down|hsa:55686,MREG,55686:up|hsa:10554,AGPAT1,10554:down|hsa:23384,SPECC1L,23384:up|hsa:2812,GP1BB,2812:down|hsa:10618,TGOLN2,10618:down|hsa:116840,CNTROB,116840:down|hsa:51710,ZNF44,51710:up|hsa:80176,SPSB1,80176:down|hsa:26051,PPP1R16B,26051:down|hsa:8761,PABPC4,8761:down|hsa:6497,SKI,6497:down|hsa:284348,LYPD5,284348:down|hsa:7161,TP73,7161:dow…	http://amigo.geneontology.org/cgi-bin/amigo/term_details?term=GO:0044464
chromatin silencing complex	Cellular Component	GO:0005677	3	9	1098	17517	0.00273224043715847	0.00051378660729577	1.550604e-02	3.516938e-01	hsa:11176,BAZ2A,11176:down|hsa:84629,TNRC18,84629:down|hsa:6839,SUV39H1,6839:down	http://amigo.geneontology.org/cgi-bin/amigo/term_details?term=GO:0005677
microtubule organizing center	Cellular Component	GO:0005815	49	573	1098	17517	0.0446265938069217	0.0327110806644973	1.674906e-02	3.668238e-01	hsa:8924,HERC2,8924:down|hsa:9371,KIF3B,9371:down|hsa:7094,TLN1,7094:down|hsa:282809,POC1B,282809:up|hsa:23384,SPECC1L,23384:up|hsa:10190,TXNDC9,10190:up|hsa:83903,GSG2,83903:down|hsa:116840,CNTROB,116840:down|hsa:84516,DCTN5,84516:up|hsa:90362,FAM110B,90362:up|hsa:5566,PRKACA,5566:down|hsa:387119,CEP85L,387119:up|hsa:6497,SKI,6497:down|hsa:1069,CETN2,1069:up|hsa:9368,SLC9A3R1,9368:down|hsa:9738,…	http://amigo.geneontology.org/cgi-bin/amigo/term_details?term=GO:0005815
nuclear chromosome	Cellular Component	GO:0000228	36	398	1098	17517	0.0327868852459016	0.0227207855226352	1.727553e-02	3.746157e-01	hsa:6929,TCF3,6929:down|hsa:6256,RXRA,6256:down|hsa:57649,PHF12,57649:down|hsa:2072,ERCC4,2072:down|hsa:25942,SIN3A,25942:down|hsa:5424,POLD1,5424:down|hsa:23126,POGZ,23126:down|hsa:6015,RING1,6015:down|hsa:9918,NCAPD2,9918:down|hsa:84464,SLX4,84464:down|hsa:22992,KDM2A,22992:down|hsa:1108,CHD4,1108:down|hsa:25842,ASF1A,25842:up|hsa:2241,FER,2241:up|hsa:8208,CHAF1B,8208:down|hsa:256126,SYCE2,2561…	http://amigo.geneontology.org/cgi-bin/amigo/term_details?term=GO:0000228
lipid particle	Cellular Component	GO:0005811	8	54	1098	17517	0.00728597449908925	0.00308271964377462	1.851994e-02	3.924732e-01	hsa:4047,LSS,4047:down|hsa:10131,TRAP1,10131:down|hsa:50486,G0S2,50486:up|hsa:729359,PLIN4,729359:up|hsa:857,CAV1,857:down|hsa:63924,CIDEC,63924:down|hsa:84883,AIFM2,84883:down|hsa:1727,CYB5R3,1727:down	http://amigo.geneontology.org/cgi-bin/amigo/term_details?term=GO:0005811
filopodium	Cellular Component	GO:0030175	10	76	1098	17517	0.00910746812386157	0.00433864246160872	1.987921e-02	4.078883e-01	hsa:1778,DYNC1H1,1778:down|hsa:10160,FARP1,10160:down|hsa:9368,SLC9A3R1,9368:down|hsa:5064,PALM,5064:down|hsa:4771,NF2,4771:down|hsa:1756,DMD,1756:up|hsa:6624,FSCN1,6624:down|hsa:121512,FGD4,121512:up|hsa:5962,RDX,5962:down|hsa:4644,MYO5A,4644:down	http://amigo.geneontology.org/cgi-bin/amigo/term_details?term=GO:0030175
Piccolo NuA4 histone acetyltransferase complex	Cellular Component	GO:0032777	2	4	1098	17517	0.00182149362477231	0.000228349603242564	2.163493e-02	4.080008e-01	hsa:54556,ING3,54556:up|hsa:80314,EPC1,80314:up	http://amigo.geneontology.org/cgi-bin/amigo/term_details?term=GO:0032777
Weibel-Palade body	Cellular Component	GO:0033093	2	4	1098	17517	0.00182149362477231	0.000228349603242564	2.163493e-02	4.080008e-01	hsa:201294,UNC13D,201294:down|hsa:1906,EDN1,1906:up	http://amigo.geneontology.org/cgi-bin/amigo/term_details?term=GO:0033093
rDNA heterochromatin	Cellular Component	GO:0033553	2	4	1098	17517	0.00182149362477231	0.000228349603242564	2.163493e-02	4.080008e-01	hsa:11176,BAZ2A,11176:down|hsa:6839,SUV39H1,6839:down	http://amigo.geneontology.org/cgi-bin/amigo/term_details?term=GO:0033553
cytoplasmic membrane-bounded vesicle	Cellular Component	GO:0016023	81	1032	1098	17517	0.0737704918032787	0.0589141976365816	2.058297e-02	4.080008e-01	hsa:5321,PLA2G4A,5321:up|hsa:23312,DMXL2,23312:up|hsa:81622,UNC93B1,81622:down|hsa:84440,RAB11FIP4,84440:down|hsa:22848,AAK1,22848:down|hsa:21,ABCA3,21:down|hsa:79585,CORO7,79585:down|hsa:266747,RGL4,266747:down|hsa:55686,MREG,55686:up|hsa:91683,SYT12,91683:down|hsa:4935,GPR143,4935:up|hsa:10618,TGOLN2,10618:down|hsa:23413,NCS1,23413:down|hsa:161,AP2A2,161:down|hsa:3119,HLA-DQB1,3119:up|hsa:8907,…	http://amigo.geneontology.org/cgi-bin/amigo/term_details?term=GO:0016023
nuclear pericentric heterochromatin	Cellular Component	GO:0031618	2	4	1098	17517	0.00182149362477231	0.000228349603242564	2.163493e-02	4.080008e-01	hsa:23310,NCAPD3,23310:down|hsa:23468,CBX5,23468:down	http://amigo.geneontology.org/cgi-bin/amigo/term_details?term=GO:0031618
caveola	Cellular Component	GO:0005901	9	68	1098	17517	0.00819672131147541	0.00388194325512359	2.551399e-02	4.554512e-01	hsa:1013,CDH15,1013:down|hsa:284119,PTRF,284119:down|hsa:30846,EHD2,30846:down|hsa:857,CAV1,857:down|hsa:949,SCARB1,949:down|hsa:2319,FLOT2,2319:down|hsa:2149,F2R,2149:down|hsa:858,CAV2,858:down|hsa:4846,NOS3,4846:down	http://amigo.geneontology.org/cgi-bin/amigo/term_details?term=GO:0005901
nucleolus	Cellular Component	GO:0005730	65	814	1098	17517	0.0591985428051002	0.0464691442598619	2.594176e-02	4.592896e-01	hsa:4771,NF2,4771:down|hsa:10885,WDR3,10885:up|hsa:57649,PHF12,57649:down|hsa:25942,SIN3A,25942:down|hsa:8864,PER2,8864:down|hsa:55636,CHD7,55636:down|hsa:54700,RRN3,54700:up|hsa:10432,RBM14,10432:down|hsa:22992,KDM2A,22992:down|hsa:8555,CDC14B,8555:down|hsa:26155,NOC2L,26155:down|hsa:8479,HIRIP3,8479:down|hsa:26097,CHTOP,26097:up|hsa:221477,C6orf89,221477:down|hsa:140901,STK35,140901:down|hsa:31…	http://amigo.geneontology.org/cgi-bin/amigo/term_details?term=GO:0005730
mitochondrial intermembrane space	Cellular Component	GO:0005758	9	69	1098	17517	0.00819672131147541	0.00393903065593424	2.777006e-02	4.692814e-01	hsa:26517,TIMM13,26517:up|hsa:79145,CHCHD7,79145:up|hsa:10131,TRAP1,10131:down|hsa:51499,TRIAP1,51499:up|hsa:117145,THEM4,117145:up|hsa:9131,AIFM1,9131:down|hsa:54205,CYCS,54205:up|hsa:26235,FBXL4,26235:up|hsa:51012,SLMO2,51012:up	http://amigo.geneontology.org/cgi-bin/amigo/term_details?term=GO:0005758
organelle envelope	Cellular Component	GO:0031967	79	1017	1098	17517	0.0719489981785064	0.058057886624422	2.728229e-02	4.692814e-01	hsa:92170,MTG1,92170:down|hsa:5321,PLA2G4A,5321:up|hsa:79944,L2HGDH,79944:down|hsa:4698,NDUFA5,4698:up|hsa:10058,ABCB6,10058:down|hsa:147138,TMC8,147138:down|hsa:79671,NLRX1,79671:down|hsa:10885,WDR3,10885:up|hsa:3418,IDH2,3418:down|hsa:1375,CPT1B,1375:up|hsa:4258,MGST2,4258:up|hsa:5578,PRKCA,5578:down|hsa:84883,AIFM2,84883:down|hsa:6389,SDHA,6389:down|hsa:23175,LPIN1,23175:down|hsa:80013,FAM188A…	http://amigo.geneontology.org/cgi-bin/amigo/term_details?term=GO:0031967
plasma membrane raft	Cellular Component	GO:0044853	9	69	1098	17517	0.00819672131147541	0.00393903065593424	2.777006e-02	4.692814e-01	hsa:1013,CDH15,1013:down|hsa:284119,PTRF,284119:down|hsa:30846,EHD2,30846:down|hsa:857,CAV1,857:down|hsa:949,SCARB1,949:down|hsa:2319,FLOT2,2319:down|hsa:2149,F2R,2149:down|hsa:858,CAV2,858:down|hsa:4846,NOS3,4846:down	http://amigo.geneontology.org/cgi-bin/amigo/term_details?term=GO:0044853
endoribonuclease complex	Cellular Component	GO:1902555	2	6	1098	17517	0.00182149362477231	0.000342524404863847	4.972756e-02	4.851946e-01	hsa:80746,TSEN2,80746:up|hsa:10978,CLP1,10978:up	http://amigo.geneontology.org/cgi-bin/amigo/term_details?term=GO:1902555
envelope	Cellular Component	GO:0031975	79	1022	1098	17517	0.0719489981785064	0.0583433236284752	3.012572e-02	4.851946e-01	hsa:92170,MTG1,92170:down|hsa:5321,PLA2G4A,5321:up|hsa:79944,L2HGDH,79944:down|hsa:4698,NDUFA5,4698:up|hsa:10058,ABCB6,10058:down|hsa:147138,TMC8,147138:down|hsa:79671,NLRX1,79671:down|hsa:10885,WDR3,10885:up|hsa:3418,IDH2,3418:down|hsa:1375,CPT1B,1375:up|hsa:4258,MGST2,4258:up|hsa:5578,PRKCA,5578:down|hsa:84883,AIFM2,84883:down|hsa:6389,SDHA,6389:down|hsa:23175,LPIN1,23175:down|hsa:80013,FAM188A…	http://amigo.geneontology.org/cgi-bin/amigo/term_details?term=GO:0031975
host cell membrane	Cellular Component	GO:0033644	1	1	1098	17517	0.000910746812386157	5.70874008106411e-05	6.268197e-02	4.851946e-01	hsa:55361,PI4K2A,55361:down	http://amigo.geneontology.org/cgi-bin/amigo/term_details?term=GO:0033644
nuclear speck	Cellular Component	GO:0016607	17	177	1098	17517	0.0154826958105647	0.0101044699434835	5.257316e-02	4.851946e-01	hsa:4152,MBD1,4152:down|hsa:10594,PRPF8,10594:down|hsa:4841,NONO,4841:down|hsa:2736,GLI2,2736:down|hsa:7704,ZBTB16,7704:up|hsa:23067,SETD1B,23067:down|hsa:9739,SETD1A,9739:down|hsa:80145,THOC7,80145:up|hsa:9589,WTAP,9589:up|hsa:55840,EAF2,55840:up|hsa:84271,POLDIP3,84271:down|hsa:6015,RING1,6015:down|hsa:10783,NEK6,10783:down|hsa:56252,YLPM1,56252:down|hsa:84662,GLIS2,84662:down|hsa:23198,PSME4,2…	http://amigo.geneontology.org/cgi-bin/amigo/term_details?term=GO:0016607
transcription factor complex	Cellular Component	GO:0005667	26	284	1098	17517	0.0236794171220401	0.0162128218302221	3.395345e-02	4.851946e-01	hsa:138474,TAF1L,138474:down|hsa:2033,EP300,2033:down|hsa:10625,IVNS1ABP,10625:up|hsa:8804,CREG1,8804:up|hsa:5591,PRKDC,5591:down|hsa:6929,TCF3,6929:down|hsa:6256,RXRA,6256:down|hsa:84864,MINA,84864:up|hsa:2072,ERCC4,2072:down|hsa:25942,SIN3A,25942:down|hsa:23175,LPIN1,23175:down|hsa:6497,SKI,6497:down|hsa:5308,PITX2,5308:down|hsa:7161,TP73,7161:down|hsa:9015,TAF1A,9015:up|hsa:10432,RBM14,10432:d…	http://amigo.geneontology.org/cgi-bin/amigo/term_details?term=GO:0005667
transcription export complex	Cellular Component	GO:0000346	3	13	1098	17517	0.00273224043715847	0.000742136210538334	4.378305e-02	4.851946e-01	hsa:26097,CHTOP,26097:up|hsa:84271,POLDIP3,84271:down|hsa:80145,THOC7,80145:up	http://amigo.geneontology.org/cgi-bin/amigo/term_details?term=GO:0000346
actin cytoskeleton	Cellular Component	GO:0015629	37	429	1098	17517	0.0336976320582878	0.024490494947765	3.055741e-02	4.851946e-01	hsa:10634,GAS2L1,10634:down|hsa:4836,NMT1,4836:down|hsa:10398,MYL9,10398:down|hsa:2275,FHL3,2275:down|hsa:8735,MYH13,8735:up|hsa:4771,NF2,4771:down|hsa:1756,DMD,1756:up|hsa:10625,IVNS1ABP,10625:up|hsa:1495,CTNNA1,1495:down|hsa:11113,CIT,11113:down|hsa:246176,GAS2L2,246176:down|hsa:23384,SPECC1L,23384:up|hsa:9368,SLC9A3R1,9368:down|hsa:283431,GAS2L3,283431:down|hsa:8379,MAD1L1,8379:down|hsa:83715,…	http://amigo.geneontology.org/cgi-bin/amigo/term_details?term=GO:0015629
actin cortical patch	Cellular Component	GO:0030479	1	1	1098	17517	0.000910746812386157	5.70874008106411e-05	6.268197e-02	4.851946e-01	hsa:832,CAPZB,832:down	http://amigo.geneontology.org/cgi-bin/amigo/term_details?term=GO:0030479
transcription export complex 2	Cellular Component	GO:0070390	1	1	1098	17517	0.000910746812386157	5.70874008106411e-05	6.268197e-02	4.851946e-01	hsa:56943,ENY2,56943:up	http://amigo.geneontology.org/cgi-bin/amigo/term_details?term=GO:0070390
pre-replicative complex	Cellular Component	GO:0036387	1	1	1098	17517	0.000910746812386157	5.70874008106411e-05	6.268197e-02	4.851946e-01	hsa:8318,CDC45,8318:down	http://amigo.geneontology.org/cgi-bin/amigo/term_details?term=GO:0036387
Golgi apparatus	Cellular Component	GO:0005794	100	1331	1098	17517	0.0910746812386157	0.0759833304789633	3.169365e-02	4.851946e-01	hsa:5321,PLA2G4A,5321:up|hsa:10058,ABCB6,10058:down|hsa:6397,SEC14L1,6397:down|hsa:81622,UNC93B1,81622:down|hsa:79585,CORO7,79585:down|hsa:3339,HSPG2,3339:down|hsa:147138,TMC8,147138:down|hsa:11226,GALNT6,11226:down|hsa:4935,GPR143,4935:up|hsa:10618,TGOLN2,10618:down|hsa:51313,FAM198B,51313:up|hsa:23155,CLCC1,23155:down|hsa:2013,EMP2,2013:down|hsa:23413,NCS1,23413:down|hsa:7161,TP73,7161:down|hsa…	http://amigo.geneontology.org/cgi-bin/amigo/term_details?term=GO:0005794
organelle envelope lumen	Cellular Component	GO:0031970	9	78	1098	17517	0.00819672131147541	0.00445281726323001	5.460215e-02	4.851946e-01	hsa:26517,TIMM13,26517:up|hsa:79145,CHCHD7,79145:up|hsa:10131,TRAP1,10131:down|hsa:51499,TRIAP1,51499:up|hsa:117145,THEM4,117145:up|hsa:9131,AIFM1,9131:down|hsa:54205,CYCS,54205:up|hsa:26235,FBXL4,26235:up|hsa:51012,SLMO2,51012:up	http://amigo.geneontology.org/cgi-bin/amigo/term_details?term=GO:0031970
integral component of external side of plasma membrane	Cellular Component	GO:0071575	1	1	1098	17517	0.000910746812386157	5.70874008106411e-05	6.268197e-02	4.851946e-01	hsa:1048,CEACAM5,1048:up	http://amigo.geneontology.org/cgi-bin/amigo/term_details?term=GO:0071575
cell wall	Cellular Component	GO:0005618	1	1	1098	17517	0.000910746812386157	5.70874008106411e-05	6.268197e-02	4.851946e-01	hsa:820,CAMP,820:up	http://amigo.geneontology.org/cgi-bin/amigo/term_details?term=GO:0005618
host cell	Cellular Component	GO:0043657	2	6	1098	17517	0.00182149362477231	0.000342524404863847	4.972756e-02	4.851946e-01	hsa:55361,PI4K2A,55361:down|hsa:2634,GBP2,2634:up	http://amigo.geneontology.org/cgi-bin/amigo/term_details?term=GO:0043657
sperm end piece	Cellular Component	GO:0097229	1	1	1098	17517	0.000910746812386157	5.70874008106411e-05	6.268197e-02	4.851946e-01	hsa:26256,CABYR,26256:up	http://amigo.geneontology.org/cgi-bin/amigo/term_details?term=GO:0097229
inner mucus layer	Cellular Component	GO:0070702	1	1	1098	17517	0.000910746812386157	5.70874008106411e-05	6.268197e-02	4.851946e-01	hsa:4583,MUC2,4583:down	http://amigo.geneontology.org/cgi-bin/amigo/term_details?term=GO:0070702
other organism presynaptic membrane	Cellular Component	GO:0072556	1	1	1098	17517	0.000910746812386157	5.70874008106411e-05	6.268197e-02	4.851946e-01	hsa:55361,PI4K2A,55361:down	http://amigo.geneontology.org/cgi-bin/amigo/term_details?term=GO:0072556
endocytic vesicle membrane	Cellular Component	GO:0030666	13	129	1098	17517	0.01183970856102	0.0073642747045727	6.101634e-02	4.851946e-01	hsa:22905,EPN2,22905:down|hsa:161,AP2A2,161:down|hsa:27092,CACNG4,27092:down|hsa:3119,HLA-DQB1,3119:up|hsa:3134,HLA-F,3134:up|hsa:7879,RAB7A,7879:down|hsa:160,AP2A1,160:down|hsa:4035,LRP1,4035:down|hsa:55647,RAB20,55647:down|hsa:949,SCARB1,949:down|hsa:857,CAV1,857:down|hsa:2893,GRIA4,2893:up|hsa:4846,NOS3,4846:down	http://amigo.geneontology.org/cgi-bin/amigo/term_details?term=GO:0030666
other organism cell membrane	Cellular Component	GO:0044218	1	1	1098	17517	0.000910746812386157	5.70874008106411e-05	6.268197e-02	4.851946e-01	hsa:55361,PI4K2A,55361:down	http://amigo.geneontology.org/cgi-bin/amigo/term_details?term=GO:0044218
host	Cellular Component	GO:0018995	2	6	1098	17517	0.00182149362477231	0.000342524404863847	4.972756e-02	4.851946e-01	hsa:55361,PI4K2A,55361:down|hsa:2634,GBP2,2634:up	http://amigo.geneontology.org/cgi-bin/amigo/term_details?term=GO:0018995
alveolar lamellar body	Cellular Component	GO:0097208	2	7	1098	17517	0.00182149362477231	0.000399611805674488	6.677786e-02	4.851946e-01	hsa:21,ABCA3,21:down|hsa:7879,RAB7A,7879:down	http://amigo.geneontology.org/cgi-bin/amigo/term_details?term=GO:0097208
Golgi membrane	Cellular Component	GO:0000139	48	599	1098	17517	0.0437158469945355	0.034195353085574	4.762498e-02	4.851946e-01	hsa:81622,UNC93B1,81622:down|hsa:79585,CORO7,79585:down|hsa:51643,TMBIM4,51643:up|hsa:2888,GRB14,2888:up|hsa:3134,HLA-F,3134:up|hsa:11226,GALNT6,11226:down|hsa:51313,FAM198B,51313:up|hsa:9514,GAL3ST1,9514:down|hsa:55858,TMEM165,55858:up|hsa:2013,EMP2,2013:down|hsa:23413,NCS1,23413:down|hsa:84364,ARFGAP2,84364:down|hsa:340481,ZDHHC21,340481:up|hsa:6484,ST3GAL4,6484:down|hsa:56913,C1GALT1,56913:up|…	http://amigo.geneontology.org/cgi-bin/amigo/term_details?term=GO:0000139
RES complex	Cellular Component	GO:0070274	1	1	1098	17517	0.000910746812386157	5.70874008106411e-05	6.268197e-02	4.851946e-01	hsa:84811,BUD13,84811:down	http://amigo.geneontology.org/cgi-bin/amigo/term_details?term=GO:0070274
Golgi lumen	Cellular Component	GO:0005796	10	82	1098	17517	0.00910746812386157	0.00468116686647257	3.191795e-02	4.851946e-01	hsa:140453,MUC17,140453:up|hsa:7475,WNT6,7475:down|hsa:3339,HSPG2,3339:down|hsa:7477,WNT7B,7477:down|hsa:4583,MUC2,4583:down|hsa:5627,PROS1,5627:up|hsa:2621,GAS6,2621:down|hsa:2158,F9,2158:up|hsa:2817,GPC1,2817:down|hsa:5046,PCSK6,5046:down	http://amigo.geneontology.org/cgi-bin/amigo/term_details?term=GO:0005796
chromocenter	Cellular Component	GO:0010369	3	12	1098	17517	0.00273224043715847	0.000685048809727693	3.528346e-02	4.851946e-01	hsa:114785,MBD6,114785:down|hsa:23468,CBX5,23468:down|hsa:55143,CDCA8,55143:down	http://amigo.geneontology.org/cgi-bin/amigo/term_details?term=GO:0010369
glycogen granule	Cellular Component	GO:0042587	2	6	1098	17517	0.00182149362477231	0.000342524404863847	4.972756e-02	4.851946e-01	hsa:5509,PPP1R3D,5509:down|hsa:2194,FASN,2194:down	http://amigo.geneontology.org/cgi-bin/amigo/term_details?term=GO:0042587
microtubule	Cellular Component	GO:0005874	31	366	1098	17517	0.0282331511839709	0.0208939886966946	5.443392e-02	4.851946e-01	hsa:10634,GAS2L1,10634:down|hsa:3797,KIF3C,3797:down|hsa:9371,KIF3B,9371:down|hsa:7846,TUBA1A,7846:up|hsa:84056,KATNAL1,84056:down|hsa:246176,GAS2L2,246176:down|hsa:157922,CAMSAP1,157922:down|hsa:26095,PTPN20B,26095:up|hsa:10749,KIF1C,10749:down|hsa:127602,DNAH14,127602:up|hsa:2009,EML1,2009:down|hsa:55614,KIF16B,55614:down|hsa:1778,DYNC1H1,1778:down|hsa:58526,MID1IP1,58526:down|hsa:547,KIF1A,547…	http://amigo.geneontology.org/cgi-bin/amigo/term_details?term=GO:0005874
exocytic vesicle	Cellular Component	GO:0070382	2	7	1098	17517	0.00182149362477231	0.000399611805674488	6.677786e-02	4.851946e-01	hsa:201294,UNC13D,201294:down|hsa:55361,PI4K2A,55361:down	http://amigo.geneontology.org/cgi-bin/amigo/term_details?term=GO:0070382
prominosome	Cellular Component	GO:0071914	1	1	1098	17517	0.000910746812386157	5.70874008106411e-05	6.268197e-02	4.851946e-01	hsa:150696,PROM2,150696:up	http://amigo.geneontology.org/cgi-bin/amigo/term_details?term=GO:0071914
endocytic patch	Cellular Component	GO:0061645	1	1	1098	17517	0.000910746812386157	5.70874008106411e-05	6.268197e-02	4.851946e-01	hsa:832,CAPZB,832:down	http://amigo.geneontology.org/cgi-bin/amigo/term_details?term=GO:0061645
clathrin coat of endocytic vesicle	Cellular Component	GO:0030128	3	12	1098	17517	0.00273224043715847	0.000685048809727693	3.528346e-02	4.851946e-01	hsa:22905,EPN2,22905:down|hsa:161,AP2A2,161:down|hsa:160,AP2A1,160:down	http://amigo.geneontology.org/cgi-bin/amigo/term_details?term=GO:0030128
nuclear chromatin	Cellular Component	GO:0000790	22	232	1098	17517	0.0200364298724954	0.0132442769880687	3.465982e-02	4.851946e-01	hsa:2241,FER,2241:up|hsa:8208,CHAF1B,8208:down|hsa:6929,TCF3,6929:down|hsa:6256,RXRA,6256:down|hsa:54556,ING3,54556:up|hsa:57649,PHF12,57649:down|hsa:54840,APTX,54840:up|hsa:25942,SIN3A,25942:down|hsa:23126,POGZ,23126:down|hsa:6015,RING1,6015:down|hsa:10036,CHAF1A,10036:down|hsa:84464,SLX4,84464:down|hsa:23310,NCAPD3,23310:down|hsa:6599,SMARCC1,6599:down|hsa:22992,KDM2A,22992:down|hsa:3014,H2AFX,…	http://amigo.geneontology.org/cgi-bin/amigo/term_details?term=GO:0000790
condensin core heterodimer	Cellular Component	GO:0000797	1	1	1098	17517	0.000910746812386157	5.70874008106411e-05	6.268197e-02	4.851946e-01	hsa:9918,NCAPD2,9918:down	http://amigo.geneontology.org/cgi-bin/amigo/term_details?term=GO:0000797
host cell part	Cellular Component	GO:0033643	2	6	1098	17517	0.00182149362477231	0.000342524404863847	4.972756e-02	4.851946e-01	hsa:55361,PI4K2A,55361:down|hsa:2634,GBP2,2634:up	http://amigo.geneontology.org/cgi-bin/amigo/term_details?term=GO:0033643
lysosomal membrane	Cellular Component	GO:0005765	22	242	1098	17517	0.0200364298724954	0.0138151509961751	5.117080e-02	4.851946e-01	hsa:55317,AP5S1,55317:down|hsa:92979,MARCH9,92979:down|hsa:23339,VPS39,23339:down|hsa:57709,SLC7A14,57709:up|hsa:7879,RAB7A,7879:down|hsa:4012,LNPEP,4012:up|hsa:4035,LRP1,4035:down|hsa:4935,GPR143,4935:up|hsa:55858,TMEM165,55858:up|hsa:55361,PI4K2A,55361:down|hsa:23400,ATP13A2,23400:down|hsa:114790,STK11IP,114790:down|hsa:79026,AHNAK,79026:down|hsa:7098,TLR3,7098:up|hsa:1186,CLCN7,1186:down|hsa:1…	http://amigo.geneontology.org/cgi-bin/amigo/term_details?term=GO:0005765
other organism membrane	Cellular Component	GO:0044279	1	1	1098	17517	0.000910746812386157	5.70874008106411e-05	6.268197e-02	4.851946e-01	hsa:55361,PI4K2A,55361:down	http://amigo.geneontology.org/cgi-bin/amigo/term_details?term=GO:0044279
sublamina densa	Cellular Component	GO:0061618	1	1	1098	17517	0.000910746812386157	5.70874008106411e-05	6.268197e-02	4.851946e-01	hsa:80144,FRAS1,80144:down	http://amigo.geneontology.org/cgi-bin/amigo/term_details?term=GO:0061618
myelin sheath abaxonal region	Cellular Component	GO:0035748	2	7	1098	17517	0.00182149362477231	0.000399611805674488	6.677786e-02	4.851946e-01	hsa:1267,CNP,1267:up|hsa:5590,PRKCZ,5590:down	http://amigo.geneontology.org/cgi-bin/amigo/term_details?term=GO:0035748
host cell presynaptic membrane	Cellular Component	GO:0044231	1	1	1098	17517	0.000910746812386157	5.70874008106411e-05	6.268197e-02	4.851946e-01	hsa:55361,PI4K2A,55361:down	http://amigo.geneontology.org/cgi-bin/amigo/term_details?term=GO:0044231
SAGA complex	Cellular Component	GO:0000124	2	7	1098	17517	0.00182149362477231	0.000399611805674488	6.677786e-02	4.851946e-01	hsa:23326,USP22,23326:down|hsa:56943,ENY2,56943:up	http://amigo.geneontology.org/cgi-bin/amigo/term_details?term=GO:0000124
myelin sheath adaxonal region	Cellular Component	GO:0035749	2	5	1098	17517	0.00182149362477231	0.000285437004053205	3.457031e-02	4.851946e-01	hsa:64398,MPP5,64398:down|hsa:1267,CNP,1267:up	http://amigo.geneontology.org/cgi-bin/amigo/term_details?term=GO:0035749
heterochromatin	Cellular Component	GO:0000792	9	73	1098	17517	0.00819672131147541	0.0041673802591768	3.819460e-02	4.851946e-01	hsa:4152,MBD1,4152:down|hsa:9810,RNF40,9810:down|hsa:23310,NCAPD3,23310:down|hsa:11176,BAZ2A,11176:down|hsa:4204,MECP2,4204:down|hsa:23468,CBX5,23468:down|hsa:1786,DNMT1,1786:down|hsa:6015,RING1,6015:down|hsa:6839,SUV39H1,6839:down	http://amigo.geneontology.org/cgi-bin/amigo/term_details?term=GO:0000792
condensed nuclear chromosome	Cellular Component	GO:0000794	9	76	1098	17517	0.00819672131147541	0.00433864246160872	4.757076e-02	4.851946e-01	hsa:23310,NCAPD3,23310:down|hsa:100130958,SYCE1L,100130958:up|hsa:256126,SYCE2,256126:down|hsa:8243,SMC1A,8243:down|hsa:3014,H2AFX,3014:down|hsa:151648,SGOL1,151648:down|hsa:10609,LEPREL4,10609:down|hsa:6839,SUV39H1,6839:down|hsa:6117,RPA1,6117:down	http://amigo.geneontology.org/cgi-bin/amigo/term_details?term=GO:0000794
nuclear condensin complex	Cellular Component	GO:0000799	1	1	1098	17517	0.000910746812386157	5.70874008106411e-05	6.268197e-02	4.851946e-01	hsa:23310,NCAPD3,23310:down	http://amigo.geneontology.org/cgi-bin/amigo/term_details?term=GO:0000799
ER to Golgi transport vesicle membrane	Cellular Component	GO:0012507	6	42	1098	17517	0.00546448087431694	0.00239767083404693	4.549740e-02	4.851946e-01	hsa:10427,SEC24B,10427:up|hsa:9570,GOSR2,9570:up|hsa:3119,HLA-DQB1,3119:up|hsa:3134,HLA-F,3134:up|hsa:9632,SEC24C,9632:down|hsa:6720,SREBF1,6720:down	http://amigo.geneontology.org/cgi-bin/amigo/term_details?term=GO:0012507
DNA repair complex	Cellular Component	GO:1990391	5	30	1098	17517	0.00455373406193078	0.00171262202431923	3.696163e-02	4.851946e-01	hsa:1069,CETN2,1069:up|hsa:2072,ERCC4,2072:down|hsa:84464,SLX4,84464:down|hsa:5424,POLD1,5424:down|hsa:5591,PRKDC,5591:down	http://amigo.geneontology.org/cgi-bin/amigo/term_details?term=GO:1990391
acrosomal membrane	Cellular Component	GO:0002080	4	21	1098	17517	0.00364298724954463	0.00119883541702346	3.908050e-02	4.851946e-01	hsa:148229,ATP8B3,148229:down|hsa:857,CAV1,857:down|hsa:2319,FLOT2,2319:down|hsa:858,CAV2,858:down	http://amigo.geneontology.org/cgi-bin/amigo/term_details?term=GO:0002080
telomerase holoenzyme complex	Cellular Component	GO:0005697	2	6	1098	17517	0.00182149362477231	0.000342524404863847	4.972756e-02	4.851946e-01	hsa:23293,SMG6,23293:down|hsa:55135,WRAP53,55135:down	http://amigo.geneontology.org/cgi-bin/amigo/term_details?term=GO:0005697
gamma-tubulin small complex	Cellular Component	GO:0008275	1	1	1098	17517	0.000910746812386157	5.70874008106411e-05	6.268197e-02	4.851946e-01	hsa:55835,CENPJ,55835:up	http://amigo.geneontology.org/cgi-bin/amigo/term_details?term=GO:0008275
condensin complex	Cellular Component	GO:0000796	2	6	1098	17517	0.00182149362477231	0.000342524404863847	4.972756e-02	4.851946e-01	hsa:9918,NCAPD2,9918:down|hsa:23310,NCAPD3,23310:down	http://amigo.geneontology.org/cgi-bin/amigo/term_details?term=GO:0000796
cytosol	Cellular Component	GO:0005829	197	2823	1098	17517	0.179417122040073	0.16115773248844	5.013193e-02	4.851946e-01	hsa:23092,ARHGAP26,23092:down|hsa:10398,MYL9,10398:down|hsa:2736,GLI2,2736:down|hsa:7358,UGDH,7358:down|hsa:5578,PRKCA,5578:down|hsa:23413,NCS1,23413:down|hsa:23175,LPIN1,23175:down|hsa:4552,MTRR,4552:up|hsa:7161,TP73,7161:down|hsa:1069,CETN2,1069:up|hsa:161,AP2A2,161:down|hsa:6196,RPS6KA2,6196:down|hsa:10783,NEK6,10783:down|hsa:11064,CNTRL,11064:down|hsa:57732,ZFYVE28,57732:down|hsa:1808,DPYSL2,…	http://amigo.geneontology.org/cgi-bin/amigo/term_details?term=GO:0005829
glycosylphosphatidylinositol-N-acetylglucosaminyltransferase (GPI-GnT) complex	Cellular Component	GO:0000506	2	7	1098	17517	0.00182149362477231	0.000399611805674488	6.677786e-02	4.851946e-01	hsa:51227,PIGP,51227:up|hsa:84992,PIGY,84992:up	http://amigo.geneontology.org/cgi-bin/amigo/term_details?term=GO:0000506
DNA replication preinitiation complex	Cellular Component	GO:0031261	1	1	1098	17517	0.000910746812386157	5.70874008106411e-05	6.268197e-02	4.851946e-01	hsa:8318,CDC45,8318:down	http://amigo.geneontology.org/cgi-bin/amigo/term_details?term=GO:0031261
nuclear pre-replicative complex	Cellular Component	GO:0005656	1	1	1098	17517	0.000910746812386157	5.70874008106411e-05	6.268197e-02	4.851946e-01	hsa:8318,CDC45,8318:down	http://amigo.geneontology.org/cgi-bin/amigo/term_details?term=GO:0005656
mucus layer	Cellular Component	GO:0070701	1	1	1098	17517	0.000910746812386157	5.70874008106411e-05	6.268197e-02	4.851946e-01	hsa:4583,MUC2,4583:down	http://amigo.geneontology.org/cgi-bin/amigo/term_details?term=GO:0070701
cell tip	Cellular Component	GO:0051286	2	7	1098	17517	0.00182149362477231	0.000399611805674488	6.677786e-02	4.851946e-01	hsa:5962,RDX,5962:down|hsa:55361,PI4K2A,55361:down	http://amigo.geneontology.org/cgi-bin/amigo/term_details?term=GO:0051286
oxidoreductase complex	Cellular Component	GO:1990204	10	90	1098	17517	0.00910746812386157	0.0051378660729577	5.487429e-02	4.851946e-01	hsa:5164,PDK2,5164:down|hsa:4698,NDUFA5,4698:up|hsa:10295,BCKDK,10295:down|hsa:4695,NDUFA2,4695:up|hsa:594,BCKDHB,594:down|hsa:55526,DHTKD1,55526:down|hsa:4705,NDUFA10,4705:down|hsa:6389,SDHA,6389:down|hsa:1629,DBT,1629:down|hsa:124056,NOXO1,124056:down	http://amigo.geneontology.org/cgi-bin/amigo/term_details?term=GO:1990204
ERCC4-ERCC1 complex	Cellular Component	GO:0070522	1	1	1098	17517	0.000910746812386157	5.70874008106411e-05	6.268197e-02	4.851946e-01	hsa:84464,SLX4,84464:down	http://amigo.geneontology.org/cgi-bin/amigo/term_details?term=GO:0070522
cell leading edge	Cellular Component	GO:0031252	29	322	1098	17517	0.0264116575591985	0.0183821430610264	3.170012e-02	4.851946e-01	hsa:23109,DDN,23109:down|hsa:2241,FER,2241:up|hsa:22848,AAK1,22848:down|hsa:5829,PXN,5829:down|hsa:8525,DGKZ,8525:down|hsa:4771,NF2,4771:down|hsa:7094,TLN1,7094:down|hsa:5783,PTPN13,5783:up|hsa:1495,CTNNA1,1495:down|hsa:11113,CIT,11113:down|hsa:208,AKT2,208:down|hsa:9912,ARHGAP44,9912:down|hsa:55612,FERMT1,55612:down|hsa:65979,PHACTR4,65979:down|hsa:9368,SLC9A3R1,9368:down|hsa:5064,PALM,5064:down…	http://amigo.geneontology.org/cgi-bin/amigo/term_details?term=GO:0031252
outer mucus layer	Cellular Component	GO:0070703	1	1	1098	17517	0.000910746812386157	5.70874008106411e-05	6.268197e-02	4.851946e-01	hsa:4583,MUC2,4583:down	http://amigo.geneontology.org/cgi-bin/amigo/term_details?term=GO:0070703
microtubule organizing center part	Cellular Component	GO:0044450	13	120	1098	17517	0.01183970856102	0.00685048809727693	3.767773e-02	4.851946e-01	hsa:8924,HERC2,8924:down|hsa:1069,CETN2,1069:up|hsa:4750,NEK1,4750:up|hsa:11190,CEP250,11190:down|hsa:9738,CCP110,9738:down|hsa:282809,POC1B,282809:up|hsa:55835,CENPJ,55835:up|hsa:9696,CROCC,9696:down|hsa:116840,CNTROB,116840:down|hsa:146057,TTBK2,146057:down|hsa:22994,CEP131,22994:down|hsa:899,CCNF,899:down|hsa:10426,TUBGCP3,10426:down	http://amigo.geneontology.org/cgi-bin/amigo/term_details?term=GO:0044450
pericentric heterochromatin	Cellular Component	GO:0005721	3	14	1098	17517	0.00273224043715847	0.000799223611348975	5.319963e-02	4.851946e-01	hsa:23310,NCAPD3,23310:down|hsa:23468,CBX5,23468:down|hsa:1786,DNMT1,1786:down	http://amigo.geneontology.org/cgi-bin/amigo/term_details?term=GO:0005721
ciliary tip	Cellular Component	GO:0097542	6	43	1098	17517	0.00546448087431694	0.00245475823485757	5.018842e-02	4.851946e-01	hsa:9742,IFT140,9742:down|hsa:3797,KIF3C,3797:down|hsa:9371,KIF3B,9371:down|hsa:2736,GLI2,2736:down|hsa:51684,SUFU,51684:down|hsa:55764,IFT122,55764:down	http://amigo.geneontology.org/cgi-bin/amigo/term_details?term=GO:0097542
host cell synapse	Cellular Component	GO:0044221	1	1	1098	17517	0.000910746812386157	5.70874008106411e-05	6.268197e-02	4.851946e-01	hsa:55361,PI4K2A,55361:down	http://amigo.geneontology.org/cgi-bin/amigo/term_details?term=GO:0044221
filamentous actin	Cellular Component	GO:0031941	4	25	1098	17517	0.00364298724954463	0.00142718502026603	6.790910e-02	4.892984e-01	hsa:83715,ESPN,83715:down|hsa:55612,FERMT1,55612:down|hsa:5590,PRKCZ,5590:down|hsa:23384,SPECC1L,23384:up	http://amigo.geneontology.org/cgi-bin/amigo/term_details?term=GO:0031941
endosome	Cellular Component	GO:0005768	55	716	1098	17517	0.0500910746812386	0.040874578980419	6.806538e-02	4.892984e-01	hsa:55317,AP5S1,55317:down|hsa:201294,UNC13D,201294:down|hsa:10058,ABCB6,10058:down|hsa:81622,UNC93B1,81622:down|hsa:84440,RAB11FIP4,84440:down|hsa:4771,NF2,4771:down|hsa:2888,GRB14,2888:up|hsa:3134,HLA-F,3134:up|hsa:23621,BACE1,23621:down|hsa:140545,RNF32,140545:up|hsa:4012,LNPEP,4012:up|hsa:11230,PRAF2,11230:down|hsa:89853,MVB12B,89853:down|hsa:55858,TMEM165,55858:up|hsa:9912,ARHGAP44,9912:down…	http://amigo.geneontology.org/cgi-bin/amigo/term_details?term=GO:0005768
microtubule associated complex	Cellular Component	GO:0005875	13	132	1098	17517	0.01183970856102	0.00753553690700462	7.056637e-02	5.038318e-01	hsa:1778,DYNC1H1,1778:down|hsa:3797,KIF3C,3797:down|hsa:9371,KIF3B,9371:down|hsa:5829,PXN,5829:down|hsa:146909,KIF18B,146909:down|hsa:547,KIF1A,547:down|hsa:8701,DNAH11,8701:down|hsa:55143,CDCA8,55143:down|hsa:10749,KIF1C,10749:down|hsa:127602,DNAH14,127602:up|hsa:4137,MAPT,4137:down|hsa:2009,EML1,2009:down|hsa:55614,KIF16B,55614:down	http://amigo.geneontology.org/cgi-bin/amigo/term_details?term=GO:0005875
cell division site part	Cellular Component	GO:0032155	6	47	1098	17517	0.00546448087431694	0.00268310783810013	7.181937e-02	5.093920e-01	hsa:5962,RDX,5962:down|hsa:55200,PLEKHG6,55200:down|hsa:84440,RAB11FIP4,84440:down|hsa:4771,NF2,4771:down|hsa:10617,STAMBP,10617:up|hsa:4620,MYH2,4620:up	http://amigo.geneontology.org/cgi-bin/amigo/term_details?term=GO:0032155
cis-Golgi network	Cellular Component	GO:0005801	5	36	1098	17517	0.00455373406193078	0.00205514642918308	7.211127e-02	5.093920e-01	hsa:79929,MAP6D1,79929:down|hsa:9527,GOSR1,9527:down|hsa:607,BCL9,607:down|hsa:3985,LIMK2,3985:down|hsa:2804,GOLGB1,2804:up	http://amigo.geneontology.org/cgi-bin/amigo/term_details?term=GO:0005801
cell division site	Cellular Component	GO:0032153	6	47	1098	17517	0.00546448087431694	0.00268310783810013	7.181937e-02	5.093920e-01	hsa:5962,RDX,5962:down|hsa:55200,PLEKHG6,55200:down|hsa:84440,RAB11FIP4,84440:down|hsa:4771,NF2,4771:down|hsa:10617,STAMBP,10617:up|hsa:4620,MYH2,4620:up	http://amigo.geneontology.org/cgi-bin/amigo/term_details?term=GO:0032153
chromosomal region	Cellular Component	GO:0098687	20	225	1098	17517	0.0182149362477231	0.0128446651823942	7.283617e-02	5.140800e-01	hsa:23293,SMG6,23293:down|hsa:55143,CDCA8,55143:down|hsa:1059,CENPB,1059:down|hsa:11169,WDHD1,11169:down|hsa:2072,ERCC4,2072:down|hsa:64105,CENPK,64105:up|hsa:84516,DCTN5,84516:up|hsa:25942,SIN3A,25942:down|hsa:84464,SLX4,84464:down|hsa:23310,NCAPD3,23310:down|hsa:8243,SMC1A,8243:down|hsa:3014,H2AFX,3014:down|hsa:8379,MAD1L1,8379:down|hsa:5253,PHF2,5253:down|hsa:147841,SPC24,147841:down|hsa:11478…	http://amigo.geneontology.org/cgi-bin/amigo/term_details?term=GO:0098687
Ada2/Gcn5/Ada3 transcription activator complex	Cellular Component	GO:0005671	3	16	1098	17517	0.00273224043715847	0.000913398412970257	7.463802e-02	5.198027e-01	hsa:112869,CCDC101,112869:down|hsa:6871,TADA2A,6871:up|hsa:9898,UBAP2L,9898:down	http://amigo.geneontology.org/cgi-bin/amigo/term_details?term=GO:0005671
early endosome	Cellular Component	GO:0005769	22	254	1098	17517	0.0200364298724954	0.0145001998059028	7.761536e-02	5.321472e-01	hsa:29886,SNX8,29886:down|hsa:4771,NF2,4771:down|hsa:10617,STAMBP,10617:up|hsa:3134,HLA-F,3134:up|hsa:4012,LNPEP,4012:up|hsa:8630,HSD17B6,8630:up|hsa:857,CAV1,857:down|hsa:89853,MVB12B,89853:down|hsa:55858,TMEM165,55858:up|hsa:55361,PI4K2A,55361:down|hsa:55614,KIF16B,55614:down|hsa:5770,PTPN1,5770:down|hsa:57020,C16orf62,57020:down|hsa:57732,ZFYVE28,57732:down|hsa:112936,VPS26B,112936:down|hsa:51…	http://amigo.geneontology.org/cgi-bin/amigo/term_details?term=GO:0005769
perinuclear region of cytoplasm	Cellular Component	GO:0048471	45	578	1098	17517	0.040983606557377	0.0329965176685506	7.769346e-02	5.322351e-01	hsa:7584,ZNF35,7584:up|hsa:4771,NF2,4771:down|hsa:11226,GALNT6,11226:down|hsa:4012,LNPEP,4012:up|hsa:9131,AIFM1,9131:down|hsa:5578,PRKCA,5578:down|hsa:55898,UNC45A,55898:down|hsa:7164,TPD52L1,7164:up|hsa:4493,MT1E,4493:up|hsa:23413,NCS1,23413:down|hsa:8864,PER2,8864:down|hsa:2261,FGFR3,2261:down|hsa:3625,INHBB,3625:down|hsa:8742,TNFSF12,8742:down|hsa:9632,SEC24C,9632:down|hsa:30846,EHD2,30846:dow…	http://amigo.geneontology.org/cgi-bin/amigo/term_details?term=GO:0048471
nuclear periphery	Cellular Component	GO:0034399	11	109	1098	17517	0.0100182149362477	0.00622252668835988	7.965755e-02	5.399727e-01	hsa:4152,MBD1,4152:down|hsa:51588,PIAS4,51588:down|hsa:9612,NCOR2,9612:down|hsa:4841,NONO,4841:down|hsa:80139,ZNF703,80139:down|hsa:5590,PRKCZ,5590:down|hsa:284695,ZNF326,284695:up|hsa:8328,GFI1B,8328:up|hsa:64395,GMCL1,64395:down|hsa:4137,MAPT,4137:down|hsa:6839,SUV39H1,6839:down	http://amigo.geneontology.org/cgi-bin/amigo/term_details?term=GO:0034399
cytoplasmic side of membrane	Cellular Component	GO:0098562	15	162	1098	17517	0.0136612021857923	0.00924815893132386	8.390930e-02	5.452009e-01	hsa:2241,FER,2241:up|hsa:2261,FGFR3,2261:down|hsa:8787,RGS9,8787:down|hsa:5770,PTPN1,5770:down|hsa:10160,FARP1,10160:down|hsa:1445,CSK,1445:down|hsa:2781,GNAZ,2781:down|hsa:2790,GNG10,2790:up|hsa:2539,G6PD,2539:down|hsa:22821,RASA3,22821:down|hsa:26191,PTPN22,26191:up|hsa:5774,PTPN3,5774:down|hsa:3815,KIT,3815:up|hsa:858,CAV2,858:down|hsa:121665,SPPL3,121665:down	http://amigo.geneontology.org/cgi-bin/amigo/term_details?term=GO:0098562
catenin complex	Cellular Component	GO:0016342	2	8	1098	17517	0.00182149362477231	0.000456699206485129	8.542477e-02	5.452009e-01	hsa:1000,CDH2,1000:up|hsa:1495,CTNNA1,1495:down	http://amigo.geneontology.org/cgi-bin/amigo/term_details?term=GO:0016342
cytoplasmic side of endoplasmic reticulum membrane	Cellular Component	GO:0098554	2	8	1098	17517	0.00182149362477231	0.000456699206485129	8.542477e-02	5.452009e-01	hsa:5770,PTPN1,5770:down|hsa:121665,SPPL3,121665:down	http://amigo.geneontology.org/cgi-bin/amigo/term_details?term=GO:0098554
sperm part	Cellular Component	GO:0097223	12	123	1098	17517	0.0109289617486339	0.00702175029970885	8.454719e-02	5.452009e-01	hsa:26256,CABYR,26256:up|hsa:9368,SLC9A3R1,9368:down|hsa:1495,CTNNA1,1495:down|hsa:55591,VEZT,55591:up|hsa:148229,ATP8B3,148229:down|hsa:857,CAV1,857:down|hsa:22994,CEP131,22994:down|hsa:832,CAPZB,832:down|hsa:3815,KIT,3815:up|hsa:2319,FLOT2,2319:down|hsa:5566,PRKACA,5566:down|hsa:858,CAV2,858:down	http://amigo.geneontology.org/cgi-bin/amigo/term_details?term=GO:0097223
hemidesmosome	Cellular Component	GO:0030056	2	8	1098	17517	0.00182149362477231	0.000456699206485129	8.542477e-02	5.452009e-01	hsa:5339,PLEC,5339:down|hsa:3691,ITGB4,3691:down	http://amigo.geneontology.org/cgi-bin/amigo/term_details?term=GO:0030056
filopodium membrane	Cellular Component	GO:0031527	3	17	1098	17517	0.00273224043715847	0.000970485813780899	8.657253e-02	5.454329e-01	hsa:5064,PALM,5064:down|hsa:4771,NF2,4771:down|hsa:1756,DMD,1756:up	http://amigo.geneontology.org/cgi-bin/amigo/term_details?term=GO:0031527
other organism cell	Cellular Component	GO:0044216	2	9	1098	17517	0.00182149362477231	0.00051378660729577	1.054015e-01	5.630441e-01	hsa:55361,PI4K2A,55361:down|hsa:2634,GBP2,2634:up	http://amigo.geneontology.org/cgi-bin/amigo/term_details?term=GO:0044216
secretory granule	Cellular Component	GO:0030141	25	308	1098	17517	0.0227686703096539	0.0175829194496775	1.115695e-01	5.630441e-01	hsa:201294,UNC13D,201294:down|hsa:21,ABCA3,21:down|hsa:7033,TFF3,7033:up|hsa:1861,TOR1A,1861:up|hsa:7879,RAB7A,7879:down|hsa:1495,CTNNA1,1495:down|hsa:2157,F8,2157:up|hsa:1906,EDN1,1906:up|hsa:55591,VEZT,55591:up|hsa:820,CAMP,820:up|hsa:148229,ATP8B3,148229:down|hsa:2621,GAS6,2621:down|hsa:857,CAV1,857:down|hsa:22994,CEP131,22994:down|hsa:23413,NCS1,23413:down|hsa:90070,LACRT,90070:up|hsa:9066,SY…	http://amigo.geneontology.org/cgi-bin/amigo/term_details?term=GO:0030141
COPII vesicle coat	Cellular Component	GO:0030127	2	9	1098	17517	0.00182149362477231	0.00051378660729577	1.054015e-01	5.630441e-01	hsa:10427,SEC24B,10427:up|hsa:9632,SEC24C,9632:down	http://amigo.geneontology.org/cgi-bin/amigo/term_details?term=GO:0030127
lysosome	Cellular Component	GO:0005764	36	464	1098	17517	0.0327868852459016	0.0264885539761375	1.087719e-01	5.630441e-01	hsa:55317,AP5S1,55317:down|hsa:201294,UNC13D,201294:down|hsa:81622,UNC93B1,81622:down|hsa:3339,HSPG2,3339:down|hsa:4012,LNPEP,4012:up|hsa:129303,TMEM150A,129303:up|hsa:4935,GPR143,4935:up|hsa:55858,TMEM165,55858:up|hsa:2261,FGFR3,2261:down|hsa:114790,STK11IP,114790:down|hsa:7098,TLR3,7098:up|hsa:1186,CLCN7,1186:down|hsa:3119,HLA-DQB1,3119:up|hsa:79443,FYCO1,79443:down|hsa:8907,AP1M1,8907:down|hsa…	http://amigo.geneontology.org/cgi-bin/amigo/term_details?term=GO:0005764
Myb complex	Cellular Component	GO:0031523	1	2	1098	17517	0.000910746812386157	0.000114174801621282	1.214383e-01	5.630441e-01	hsa:2316,FLNA,2316:down	http://amigo.geneontology.org/cgi-bin/amigo/term_details?term=GO:0031523
retromer complex	Cellular Component	GO:0030904	3	19	1098	17517	0.00273224043715847	0.00108466061540218	1.126238e-01	5.630441e-01	hsa:29886,SNX8,29886:down|hsa:112936,VPS26B,112936:down|hsa:7879,RAB7A,7879:down	http://amigo.geneontology.org/cgi-bin/amigo/term_details?term=GO:0030904
early endosome lumen	Cellular Component	GO:0031905	1	2	1098	17517	0.000910746812386157	0.000114174801621282	1.214383e-01	5.630441e-01	hsa:4012,LNPEP,4012:up	http://amigo.geneontology.org/cgi-bin/amigo/term_details?term=GO:0031905
cohesin core heterodimer	Cellular Component	GO:0008280	1	2	1098	17517	0.000910746812386157	0.000114174801621282	1.214383e-01	5.630441e-01	hsa:8243,SMC1A,8243:down	http://amigo.geneontology.org/cgi-bin/amigo/term_details?term=GO:0008280
ELL-EAF complex	Cellular Component	GO:0032783	1	2	1098	17517	0.000910746812386157	0.000114174801621282	1.214383e-01	5.630441e-01	hsa:55840,EAF2,55840:up	http://amigo.geneontology.org/cgi-bin/amigo/term_details?term=GO:0032783
aggresome	Cellular Component	GO:0016235	4	29	1098	17517	0.00364298724954463	0.00165553462350859	1.050586e-01	5.630441e-01	hsa:23523,CABIN1,23523:down|hsa:5424,POLD1,5424:down|hsa:4591,TRIM37,4591:up|hsa:140545,RNF32,140545:up	http://amigo.geneontology.org/cgi-bin/amigo/term_details?term=GO:0016235
acrosomal vesicle	Cellular Component	GO:0001669	9	90	1098	17517	0.00819672131147541	0.0051378660729577	1.105206e-01	5.630441e-01	hsa:1495,CTNNA1,1495:down|hsa:55591,VEZT,55591:up|hsa:857,CAV1,857:down|hsa:148229,ATP8B3,148229:down|hsa:22994,CEP131,22994:down|hsa:832,CAPZB,832:down|hsa:3815,KIT,3815:up|hsa:2319,FLOT2,2319:down|hsa:858,CAV2,858:down	http://amigo.geneontology.org/cgi-bin/amigo/term_details?term=GO:0001669
cell cortex	Cellular Component	GO:0005938	18	211	1098	17517	0.0163934426229508	0.0120454415710453	1.138298e-01	5.630441e-01	hsa:2241,FER,2241:up|hsa:9099,USP2,9099:down|hsa:5829,PXN,5829:down|hsa:4771,NF2,4771:down|hsa:23233,EXOC6B,23233:down|hsa:208,AKT2,208:down|hsa:9590,AKAP12,9590:down|hsa:2316,FLNA,2316:down|hsa:857,CAV1,857:down|hsa:85477,SCIN,85477:down|hsa:91663,MYADM,91663:down|hsa:5590,PRKCZ,5590:down|hsa:6521,SLC4A1,6521:up|hsa:832,CAPZB,832:down|hsa:126695,KDF1,126695:down|hsa:23242,COBL,23242:down|hsa:462…	http://amigo.geneontology.org/cgi-bin/amigo/term_details?term=GO:0005938
RIC1-RGP1 guanyl-nucleotide exchange factor complex	Cellular Component	GO:0034066	1	2	1098	17517	0.000910746812386157	0.000114174801621282	1.214383e-01	5.630441e-01	hsa:9827,RGP1,9827:down	http://amigo.geneontology.org/cgi-bin/amigo/term_details?term=GO:0034066
Set1C/COMPASS complex	Cellular Component	GO:0048188	2	9	1098	17517	0.00182149362477231	0.00051378660729577	1.054015e-01	5.630441e-01	hsa:23067,SETD1B,23067:down|hsa:9739,SETD1A,9739:down	http://amigo.geneontology.org/cgi-bin/amigo/term_details?term=GO:0048188
synaptonemal complex	Cellular Component	GO:0000795	4	30	1098	17517	0.00364298724954463	0.00171262202431923	1.155351e-01	5.630441e-01	hsa:10609,LEPREL4,10609:down|hsa:100130958,SYCE1L,100130958:up|hsa:256126,SYCE2,256126:down|hsa:6117,RPA1,6117:down	http://amigo.geneontology.org/cgi-bin/amigo/term_details?term=GO:0000795
ER to Golgi transport vesicle	Cellular Component	GO:0030134	6	52	1098	17517	0.00546448087431694	0.00296854484215334	1.052670e-01	5.630441e-01	hsa:10427,SEC24B,10427:up|hsa:9570,GOSR2,9570:up|hsa:3119,HLA-DQB1,3119:up|hsa:3134,HLA-F,3134:up|hsa:9632,SEC24C,9632:down|hsa:6720,SREBF1,6720:down	http://amigo.geneontology.org/cgi-bin/amigo/term_details?term=GO:0030134
SAGA-type complex	Cellular Component	GO:0070461	4	29	1098	17517	0.00364298724954463	0.00165553462350859	1.050586e-01	5.630441e-01	hsa:23326,USP22,23326:down|hsa:56943,ENY2,56943:up|hsa:112869,CCDC101,112869:down|hsa:6871,TADA2A,6871:up	http://amigo.geneontology.org/cgi-bin/amigo/term_details?term=GO:0070461
lytic vacuole	Cellular Component	GO:0000323	36	464	1098	17517	0.0327868852459016	0.0264885539761375	1.087719e-01	5.630441e-01	hsa:55317,AP5S1,55317:down|hsa:201294,UNC13D,201294:down|hsa:81622,UNC93B1,81622:down|hsa:3339,HSPG2,3339:down|hsa:4012,LNPEP,4012:up|hsa:129303,TMEM150A,129303:up|hsa:4935,GPR143,4935:up|hsa:55858,TMEM165,55858:up|hsa:2261,FGFR3,2261:down|hsa:114790,STK11IP,114790:down|hsa:7098,TLR3,7098:up|hsa:1186,CLCN7,1186:down|hsa:3119,HLA-DQB1,3119:up|hsa:79443,FYCO1,79443:down|hsa:8907,AP1M1,8907:down|hsa…	http://amigo.geneontology.org/cgi-bin/amigo/term_details?term=GO:0000323
extraorganismal space	Cellular Component	GO:0043245	2	9	1098	17517	0.00182149362477231	0.00051378660729577	1.054015e-01	5.630441e-01	hsa:55361,PI4K2A,55361:down|hsa:2634,GBP2,2634:up	http://amigo.geneontology.org/cgi-bin/amigo/term_details?term=GO:0043245
cell pole	Cellular Component	GO:0060187	2	9	1098	17517	0.00182149362477231	0.00051378660729577	1.054015e-01	5.630441e-01	hsa:5962,RDX,5962:down|hsa:55361,PI4K2A,55361:down	http://amigo.geneontology.org/cgi-bin/amigo/term_details?term=GO:0060187
mitotic cohesin complex	Cellular Component	GO:0030892	1	2	1098	17517	0.000910746812386157	0.000114174801621282	1.214383e-01	5.630441e-01	hsa:151648,SGOL1,151648:down	http://amigo.geneontology.org/cgi-bin/amigo/term_details?term=GO:0030892
integrin alphaL-beta2 complex	Cellular Component	GO:0034687	1	2	1098	17517	0.000910746812386157	0.000114174801621282	1.214383e-01	5.630441e-01	hsa:3689,ITGB2,3689:down	http://amigo.geneontology.org/cgi-bin/amigo/term_details?term=GO:0034687
replication fork protection complex	Cellular Component	GO:0031298	1	2	1098	17517	0.000910746812386157	0.000114174801621282	1.214383e-01	5.630441e-01	hsa:8318,CDC45,8318:down	http://amigo.geneontology.org/cgi-bin/amigo/term_details?term=GO:0031298
chromosome, centromeric region	Cellular Component	GO:0000775	15	167	1098	17517	0.0136612021857923	0.00953359593537706	1.019808e-01	5.630441e-01	hsa:23310,NCAPD3,23310:down|hsa:8243,SMC1A,8243:down|hsa:55143,CDCA8,55143:down|hsa:1059,CENPB,1059:down|hsa:8379,MAD1L1,8379:down|hsa:11169,WDHD1,11169:down|hsa:147841,SPC24,147841:down|hsa:64105,CENPK,64105:up|hsa:5253,PHF2,5253:down|hsa:84516,DCTN5,84516:up|hsa:25942,SIN3A,25942:down|hsa:151648,SGOL1,151648:down|hsa:23468,CBX5,23468:down|hsa:1786,DNMT1,1786:down|hsa:6839,SUV39H1,6839:down	http://amigo.geneontology.org/cgi-bin/amigo/term_details?term=GO:0000775
intraciliary transport particle	Cellular Component	GO:0030990	4	29	1098	17517	0.00364298724954463	0.00165553462350859	1.050586e-01	5.630441e-01	hsa:9742,IFT140,9742:down|hsa:9371,KIF3B,9371:down|hsa:7289,TULP3,7289:down|hsa:55764,IFT122,55764:down	http://amigo.geneontology.org/cgi-bin/amigo/term_details?term=GO:0030990
other organism part	Cellular Component	GO:0044217	2	9	1098	17517	0.00182149362477231	0.00051378660729577	1.054015e-01	5.630441e-01	hsa:55361,PI4K2A,55361:down|hsa:2634,GBP2,2634:up	http://amigo.geneontology.org/cgi-bin/amigo/term_details?term=GO:0044217
kinesin complex	Cellular Component	GO:0005871	6	51	1098	17517	0.00546448087431694	0.0029114574413427	9.802077e-02	5.630441e-01	hsa:10749,KIF1C,10749:down|hsa:3797,KIF3C,3797:down|hsa:9371,KIF3B,9371:down|hsa:146909,KIF18B,146909:down|hsa:547,KIF1A,547:down|hsa:55614,KIF16B,55614:down	http://amigo.geneontology.org/cgi-bin/amigo/term_details?term=GO:0005871
Slx1-Slx4 complex	Cellular Component	GO:0033557	1	2	1098	17517	0.000910746812386157	0.000114174801621282	1.214383e-01	5.630441e-01	hsa:84464,SLX4,84464:down	http://amigo.geneontology.org/cgi-bin/amigo/term_details?term=GO:0033557
nucleocytoplasmic shuttling complex	Cellular Component	GO:0031074	1	2	1098	17517	0.000910746812386157	0.000114174801621282	1.214383e-01	5.630441e-01	hsa:23636,NUP62,23636:down	http://amigo.geneontology.org/cgi-bin/amigo/term_details?term=GO:0031074
symbiont-containing vacuole	Cellular Component	GO:0020003	1	2	1098	17517	0.000910746812386157	0.000114174801621282	1.214383e-01	5.630441e-01	hsa:2634,GBP2,2634:up	http://amigo.geneontology.org/cgi-bin/amigo/term_details?term=GO:0020003
Holliday junction resolvase complex	Cellular Component	GO:0048476	1	2	1098	17517	0.000910746812386157	0.000114174801621282	1.214383e-01	5.630441e-01	hsa:84464,SLX4,84464:down	http://amigo.geneontology.org/cgi-bin/amigo/term_details?term=GO:0048476
muscle myosin complex	Cellular Component	GO:0005859	3	18	1098	17517	0.00273224043715847	0.00102757321459154	9.925197e-02	5.630441e-01	hsa:10398,MYL9,10398:down|hsa:8735,MYH13,8735:up|hsa:4620,MYH2,4620:up	http://amigo.geneontology.org/cgi-bin/amigo/term_details?term=GO:0005859
cAMP-dependent protein kinase complex	Cellular Component	GO:0005952	2	9	1098	17517	0.00182149362477231	0.00051378660729577	1.054015e-01	5.630441e-01	hsa:5566,PRKACA,5566:down|hsa:5567,PRKACB,5567:down	http://amigo.geneontology.org/cgi-bin/amigo/term_details?term=GO:0005952
nuclear origin of replication recognition complex	Cellular Component	GO:0005664	2	9	1098	17517	0.00182149362477231	0.00051378660729577	1.054015e-01	5.630441e-01	hsa:4171,MCM2,4171:down|hsa:5001,ORC5,5001:up	http://amigo.geneontology.org/cgi-bin/amigo/term_details?term=GO:0005664
symbiont-containing vacuole membrane	Cellular Component	GO:0020005	1	2	1098	17517	0.000910746812386157	0.000114174801621282	1.214383e-01	5.630441e-01	hsa:2634,GBP2,2634:up	http://amigo.geneontology.org/cgi-bin/amigo/term_details?term=GO:0020005
endocytic vesicle	Cellular Component	GO:0030139	19	223	1098	17517	0.017304189435337	0.012730490380773	1.075413e-01	5.630441e-01	hsa:81622,UNC93B1,81622:down|hsa:84440,RAB11FIP4,84440:down|hsa:27092,CACNG4,27092:down|hsa:3134,HLA-F,3134:up|hsa:7879,RAB7A,7879:down|hsa:4035,LRP1,4035:down|hsa:857,CAV1,857:down|hsa:2893,GRIA4,2893:up|hsa:161,AP2A2,161:down|hsa:22905,EPN2,22905:down|hsa:3119,HLA-DQB1,3119:up|hsa:160,AP2A1,160:down|hsa:55647,RAB20,55647:down|hsa:949,SCARB1,949:down|hsa:409,ARRB2,409:down|hsa:2319,FLOT2,2319:do…	http://amigo.geneontology.org/cgi-bin/amigo/term_details?term=GO:0030139
nucleotide-excision repair factor 1 complex	Cellular Component	GO:0000110	1	2	1098	17517	0.000910746812386157	0.000114174801621282	1.214383e-01	5.630441e-01	hsa:2072,ERCC4,2072:down	http://amigo.geneontology.org/cgi-bin/amigo/term_details?term=GO:0000110
DUBm complex	Cellular Component	GO:0071819	1	2	1098	17517	0.000910746812386157	0.000114174801621282	1.214383e-01	5.630441e-01	hsa:56943,ENY2,56943:up	http://amigo.geneontology.org/cgi-bin/amigo/term_details?term=GO:0071819
transport vesicle	Cellular Component	GO:0030133	15	168	1098	17517	0.0136612021857923	0.0095906833361877	1.058608e-01	5.630441e-01	hsa:10427,SEC24B,10427:up|hsa:201294,UNC13D,201294:down|hsa:2261,FGFR3,2261:down|hsa:9570,GOSR2,9570:up|hsa:64418,TMEM168,64418:up|hsa:1861,TOR1A,1861:up|hsa:3119,HLA-DQB1,3119:up|hsa:3134,HLA-F,3134:up|hsa:9632,SEC24C,9632:down|hsa:160,AP2A1,160:down|hsa:6720,SREBF1,6720:down|hsa:10618,TGOLN2,10618:down|hsa:54432,YIPF1,54432:up|hsa:858,CAV2,858:down|hsa:55361,PI4K2A,55361:down	http://amigo.geneontology.org/cgi-bin/amigo/term_details?term=GO:0030133
actomyosin	Cellular Component	GO:0042641	7	66	1098	17517	0.0063752276867031	0.00376776845350231	1.182401e-01	5.630441e-01	hsa:10634,GAS2L1,10634:down|hsa:10398,MYL9,10398:down|hsa:2275,FHL3,2275:down|hsa:5829,PXN,5829:down|hsa:6624,FSCN1,6624:down|hsa:4644,MYO5A,4644:down|hsa:246176,GAS2L2,246176:down	http://amigo.geneontology.org/cgi-bin/amigo/term_details?term=GO:0042641
alveolar lamellar body membrane	Cellular Component	GO:0097233	1	2	1098	17517	0.000910746812386157	0.000114174801621282	1.214383e-01	5.630441e-01	hsa:21,ABCA3,21:down	http://amigo.geneontology.org/cgi-bin/amigo/term_details?term=GO:0097233
nuclear matrix	Cellular Component	GO:0016363	9	91	1098	17517	0.00819672131147541	0.00519495347376834	1.162464e-01	5.630441e-01	hsa:4152,MBD1,4152:down|hsa:51588,PIAS4,51588:down|hsa:9612,NCOR2,9612:down|hsa:4841,NONO,4841:down|hsa:80139,ZNF703,80139:down|hsa:5590,PRKCZ,5590:down|hsa:284695,ZNF326,284695:up|hsa:8328,GFI1B,8328:up|hsa:64395,GMCL1,64395:down	http://amigo.geneontology.org/cgi-bin/amigo/term_details?term=GO:0016363
myelin sheath	Cellular Component	GO:0043209	5	42	1098	17517	0.00455373406193078	0.00239767083404693	1.204980e-01	5.630441e-01	hsa:7122,CLDN5,7122:down|hsa:64398,MPP5,64398:down|hsa:1267,CNP,1267:up|hsa:349149,GJC3,349149:up|hsa:5590,PRKCZ,5590:down	http://amigo.geneontology.org/cgi-bin/amigo/term_details?term=GO:0043209
cleavage body	Cellular Component	GO:0071920	1	2	1098	17517	0.000910746812386157	0.000114174801621282	1.214383e-01	5.630441e-01	hsa:1653,DDX1,1653:up	http://amigo.geneontology.org/cgi-bin/amigo/term_details?term=GO:0071920
SMC loading complex	Cellular Component	GO:0032116	1	2	1098	17517	0.000910746812386157	0.000114174801621282	1.214383e-01	5.630441e-01	hsa:23383,MAU2,23383:down	http://amigo.geneontology.org/cgi-bin/amigo/term_details?term=GO:0032116
DBIRD complex	Cellular Component	GO:0044609	1	2	1098	17517	0.000910746812386157	0.000114174801621282	1.214383e-01	5.630441e-01	hsa:284695,ZNF326,284695:up	http://amigo.geneontology.org/cgi-bin/amigo/term_details?term=GO:0044609
plus-end kinesin complex	Cellular Component	GO:0005873	1	2	1098	17517	0.000910746812386157	0.000114174801621282	1.214383e-01	5.630441e-01	hsa:9371,KIF3B,9371:down	http://amigo.geneontology.org/cgi-bin/amigo/term_details?term=GO:0005873
other organism	Cellular Component	GO:0044215	2	9	1098	17517	0.00182149362477231	0.00051378660729577	1.054015e-01	5.630441e-01	hsa:55361,PI4K2A,55361:down|hsa:2634,GBP2,2634:up	http://amigo.geneontology.org/cgi-bin/amigo/term_details?term=GO:0044215
origin recognition complex	Cellular Component	GO:0000808	2	9	1098	17517	0.00182149362477231	0.00051378660729577	1.054015e-01	5.630441e-01	hsa:4171,MCM2,4171:down|hsa:5001,ORC5,5001:up	http://amigo.geneontology.org/cgi-bin/amigo/term_details?term=GO:0000808
inflammasome complex	Cellular Component	GO:0061702	2	9	1098	17517	0.00182149362477231	0.00051378660729577	1.054015e-01	5.630441e-01	hsa:837,CASP4,837:up|hsa:838,CASP5,838:up	http://amigo.geneontology.org/cgi-bin/amigo/term_details?term=GO:0061702
microspike	Cellular Component	GO:0044393	1	2	1098	17517	0.000910746812386157	0.000114174801621282	1.214383e-01	5.630441e-01	hsa:150696,PROM2,150696:up	http://amigo.geneontology.org/cgi-bin/amigo/term_details?term=GO:0044393
contractile ring	Cellular Component	GO:0070938	2	9	1098	17517	0.00182149362477231	0.00051378660729577	1.054015e-01	5.630441e-01	hsa:54784,ALKBH4,54784:down|hsa:4620,MYH2,4620:up	http://amigo.geneontology.org/cgi-bin/amigo/term_details?term=GO:0070938
lamellar body membrane	Cellular Component	GO:0097232	1	2	1098	17517	0.000910746812386157	0.000114174801621282	1.214383e-01	5.630441e-01	hsa:21,ABCA3,21:down	http://amigo.geneontology.org/cgi-bin/amigo/term_details?term=GO:0097232
actin filament	Cellular Component	GO:0005884	8	77	1098	17517	0.00728597449908925	0.00439572986241936	1.085298e-01	5.630441e-01	hsa:55612,FERMT1,55612:down|hsa:5590,PRKCZ,5590:down|hsa:23384,SPECC1L,23384:up|hsa:83715,ESPN,83715:down|hsa:2316,FLNA,2316:down|hsa:832,CAPZB,832:down|hsa:23242,COBL,23242:down|hsa:4644,MYO5A,4644:down	http://amigo.geneontology.org/cgi-bin/amigo/term_details?term=GO:0005884
MHC class I protein complex	Cellular Component	GO:0042612	2	10	1098	17517	0.00182149362477231	0.000570874008106411	1.264686e-01	5.673828e-01	hsa:3140,MR1,3140:up|hsa:3134,HLA-F,3134:up	http://amigo.geneontology.org/cgi-bin/amigo/term_details?term=GO:0042612
transferase complex, transferring phosphorus-containing groups	Cellular Component	GO:0061695	18	214	1098	17517	0.0163934426229508	0.0122167037734772	1.251293e-01	5.673828e-01	hsa:138474,TAF1L,138474:down|hsa:84181,CHD6,84181:down|hsa:80349,WDR61,80349:up|hsa:130399,ACVR1C,130399:up|hsa:2072,ERCC4,2072:down|hsa:5424,POLD1,5424:down|hsa:10714,POLD3,10714:down|hsa:5566,PRKACA,5566:down|hsa:23085,ERC1,23085:down|hsa:5430,POLR2A,5430:down|hsa:904,CCNT1,904:up|hsa:26173,INTS1,26173:down|hsa:5296,PIK3R2,5296:down|hsa:51719,CAB39,51719:up|hsa:57117,INTS12,57117:up|hsa:5293,PI…	http://amigo.geneontology.org/cgi-bin/amigo/term_details?term=GO:0061695
microfibril	Cellular Component	GO:0001527	2	10	1098	17517	0.00182149362477231	0.000570874008106411	1.264686e-01	5.673828e-01	hsa:79875,THSD4,79875:down|hsa:4239,MFAP4,4239:up	http://amigo.geneontology.org/cgi-bin/amigo/term_details?term=GO:0001527
sperm midpiece	Cellular Component	GO:0097225	2	10	1098	17517	0.00182149362477231	0.000570874008106411	1.264686e-01	5.673828e-01	hsa:9368,SLC9A3R1,9368:down|hsa:5566,PRKACA,5566:down	http://amigo.geneontology.org/cgi-bin/amigo/term_details?term=GO:0097225
axon initial segment	Cellular Component	GO:0043194	2	10	1098	17517	0.00182149362477231	0.000570874008106411	1.264686e-01	5.673828e-01	hsa:6334,SCN8A,6334:down|hsa:4897,NRCAM,4897:up	http://amigo.geneontology.org/cgi-bin/amigo/term_details?term=GO:0043194
ER membrane protein complex	Cellular Component	GO:0072546	2	10	1098	17517	0.00182149362477231	0.000570874008106411	1.264686e-01	5.673828e-01	hsa:23065,EMC1,23065:down|hsa:284361,EMC10,284361:up	http://amigo.geneontology.org/cgi-bin/amigo/term_details?term=GO:0072546
stress fiber	Cellular Component	GO:0001725	6	56	1098	17517	0.00546448087431694	0.0031968944453959	1.368887e-01	6.008212e-01	hsa:10634,GAS2L1,10634:down|hsa:10398,MYL9,10398:down|hsa:2275,FHL3,2275:down|hsa:5829,PXN,5829:down|hsa:6624,FSCN1,6624:down|hsa:246176,GAS2L2,246176:down	http://amigo.geneontology.org/cgi-bin/amigo/term_details?term=GO:0001725
cell surface furrow	Cellular Component	GO:0097610	5	44	1098	17517	0.00455373406193078	0.00251184563566821	1.393113e-01	6.050367e-01	hsa:5962,RDX,5962:down|hsa:55200,PLEKHG6,55200:down|hsa:84440,RAB11FIP4,84440:down|hsa:4771,NF2,4771:down|hsa:10617,STAMBP,10617:up	http://amigo.geneontology.org/cgi-bin/amigo/term_details?term=GO:0097610
cleavage furrow	Cellular Component	GO:0032154	5	44	1098	17517	0.00455373406193078	0.00251184563566821	1.393113e-01	6.050367e-01	hsa:5962,RDX,5962:down|hsa:55200,PLEKHG6,55200:down|hsa:84440,RAB11FIP4,84440:down|hsa:4771,NF2,4771:down|hsa:10617,STAMBP,10617:up	http://amigo.geneontology.org/cgi-bin/amigo/term_details?term=GO:0032154
coated vesicle	Cellular Component	GO:0030135	16	190	1098	17517	0.0145719489981785	0.0108466061540218	1.407616e-01	6.071544e-01	hsa:201294,UNC13D,201294:down|hsa:22848,AAK1,22848:down|hsa:9570,GOSR2,9570:up|hsa:3134,HLA-F,3134:up|hsa:163486,DENND1B,163486:up|hsa:4035,LRP1,4035:down|hsa:1906,EDN1,1906:up|hsa:10427,SEC24B,10427:up|hsa:161,AP2A2,161:down|hsa:22905,EPN2,22905:down|hsa:3119,HLA-DQB1,3119:up|hsa:160,AP2A1,160:down|hsa:9632,SEC24C,9632:down|hsa:8907,AP1M1,8907:down|hsa:6720,SREBF1,6720:down|hsa:1856,DVL2,1856:do…	http://amigo.geneontology.org/cgi-bin/amigo/term_details?term=GO:0030135
clathrin-coated endocytic vesicle	Cellular Component	GO:0045334	5	46	1098	17517	0.00455373406193078	0.00262602043728949	1.593170e-01	6.102917e-01	hsa:22905,EPN2,22905:down|hsa:161,AP2A2,161:down|hsa:3119,HLA-DQB1,3119:up|hsa:160,AP2A1,160:down|hsa:1856,DVL2,1856:down	http://amigo.geneontology.org/cgi-bin/amigo/term_details?term=GO:0045334
XPC complex	Cellular Component	GO:0071942	1	3	1098	17517	0.000910746812386157	0.000171262202431923	1.765145e-01	6.102917e-01	hsa:1069,CETN2,1069:up	http://amigo.geneontology.org/cgi-bin/amigo/term_details?term=GO:0071942
cytoplasmic vesicle membrane	Cellular Component	GO:0030659	31	405	1098	17517	0.0282331511839709	0.0231203973283096	1.448853e-01	6.102917e-01	hsa:21,ABCA3,21:down|hsa:9570,GOSR2,9570:up|hsa:27092,CACNG4,27092:down|hsa:1861,TOR1A,1861:up|hsa:3134,HLA-F,3134:up|hsa:7879,RAB7A,7879:down|hsa:23621,BACE1,23621:down|hsa:4012,LNPEP,4012:up|hsa:4035,LRP1,4035:down|hsa:4935,GPR143,4935:up|hsa:148229,ATP8B3,148229:down|hsa:857,CAV1,857:down|hsa:2893,GRIA4,2893:up|hsa:121665,SPPL3,121665:down|hsa:10427,SEC24B,10427:up|hsa:161,AP2A2,161:down|hsa:2…	http://amigo.geneontology.org/cgi-bin/amigo/term_details?term=GO:0030659
astral microtubule	Cellular Component	GO:0000235	1	3	1098	17517	0.000910746812386157	0.000171262202431923	1.765145e-01	6.102917e-01	hsa:146909,KIF18B,146909:down	http://amigo.geneontology.org/cgi-bin/amigo/term_details?term=GO:0000235
mitotic spindle pole	Cellular Component	GO:0097431	1	3	1098	17517	0.000910746812386157	0.000171262202431923	1.765145e-01	6.102917e-01	hsa:2009,EML1,2009:down	http://amigo.geneontology.org/cgi-bin/amigo/term_details?term=GO:0097431
vesicle coat	Cellular Component	GO:0030120	5	45	1098	17517	0.00455373406193078	0.00256893303647885	1.491717e-01	6.102917e-01	hsa:10427,SEC24B,10427:up|hsa:22905,EPN2,22905:down|hsa:161,AP2A2,161:down|hsa:9632,SEC24C,9632:down|hsa:160,AP2A1,160:down	http://amigo.geneontology.org/cgi-bin/amigo/term_details?term=GO:0030120
nuclear replication fork	Cellular Component	GO:0043596	4	34	1098	17517	0.00364298724954463	0.0019409716275618	1.615686e-01	6.102917e-01	hsa:8318,CDC45,8318:down|hsa:5424,POLD1,5424:down|hsa:10714,POLD3,10714:down|hsa:6117,RPA1,6117:down	http://amigo.geneontology.org/cgi-bin/amigo/term_details?term=GO:0043596
elastic fiber	Cellular Component	GO:0071953	1	3	1098	17517	0.000910746812386157	0.000171262202431923	1.765145e-01	6.102917e-01	hsa:4239,MFAP4,4239:up	http://amigo.geneontology.org/cgi-bin/amigo/term_details?term=GO:0071953
mitochondrial pyruvate dehydrogenase complex	Cellular Component	GO:0005967	1	3	1098	17517	0.000910746812386157	0.000171262202431923	1.765145e-01	6.102917e-01	hsa:5164,PDK2,5164:down	http://amigo.geneontology.org/cgi-bin/amigo/term_details?term=GO:0005967
Ski complex	Cellular Component	GO:0055087	1	3	1098	17517	0.000910746812386157	0.000171262202431923	1.765145e-01	6.102917e-01	hsa:80349,WDR61,80349:up	http://amigo.geneontology.org/cgi-bin/amigo/term_details?term=GO:0055087
Z disc	Cellular Component	GO:0030018	10	109	1098	17517	0.00910746812386157	0.00622252668835988	1.453941e-01	6.102917e-01	hsa:2318,FLNC,2318:down|hsa:10398,MYL9,10398:down|hsa:2275,FHL3,2275:down|hsa:1756,DMD,1756:up|hsa:6334,SCN8A,6334:down|hsa:6521,SLC4A1,6521:up|hsa:113146,AHNAK2,113146:down|hsa:832,CAPZB,832:down|hsa:3315,HSPB1,3315:down|hsa:6709,SPTAN1,6709:down	http://amigo.geneontology.org/cgi-bin/amigo/term_details?term=GO:0030018
cytoplasmic side of plasma membrane	Cellular Component	GO:0009898	13	151	1098	17517	0.01183970856102	0.0086201975224068	1.527393e-01	6.102917e-01	hsa:2241,FER,2241:up|hsa:2261,FGFR3,2261:down|hsa:8787,RGS9,8787:down|hsa:10160,FARP1,10160:down|hsa:1445,CSK,1445:down|hsa:2781,GNAZ,2781:down|hsa:2790,GNG10,2790:up|hsa:2539,G6PD,2539:down|hsa:22821,RASA3,22821:down|hsa:26191,PTPN22,26191:up|hsa:5774,PTPN3,5774:down|hsa:3815,KIT,3815:up|hsa:858,CAV2,858:down	http://amigo.geneontology.org/cgi-bin/amigo/term_details?term=GO:0009898
lamellar body	Cellular Component	GO:0042599	2	12	1098	17517	0.00182149362477231	0.000685048809727693	1.710364e-01	6.102917e-01	hsa:21,ABCA3,21:down|hsa:7879,RAB7A,7879:down	http://amigo.geneontology.org/cgi-bin/amigo/term_details?term=GO:0042599
apical junction complex	Cellular Component	GO:0043296	11	126	1098	17517	0.0100182149362477	0.00719301250214078	1.666776e-01	6.102917e-01	hsa:9414,TJP2,9414:down|hsa:7122,CLDN5,7122:down|hsa:29855,UBN1,29855:down|hsa:1495,CTNNA1,1495:down|hsa:6904,TBCD,6904:down|hsa:5590,PRKCZ,5590:down|hsa:9218,VAPA,9218:down|hsa:1364,CLDN4,1364:down|hsa:79983,POF1B,79983:up|hsa:64398,MPP5,64398:down|hsa:91862,MARVELD3,91862:down	http://amigo.geneontology.org/cgi-bin/amigo/term_details?term=GO:0043296
growing cell tip	Cellular Component	GO:0035838	1	3	1098	17517	0.000910746812386157	0.000171262202431923	1.765145e-01	6.102917e-01	hsa:55361,PI4K2A,55361:down	http://amigo.geneontology.org/cgi-bin/amigo/term_details?term=GO:0035838
kinesin II complex	Cellular Component	GO:0016939	1	3	1098	17517	0.000910746812386157	0.000171262202431923	1.765145e-01	6.102917e-01	hsa:9371,KIF3B,9371:down	http://amigo.geneontology.org/cgi-bin/amigo/term_details?term=GO:0016939
Schmidt-Lanterman incisure	Cellular Component	GO:0043220	2	12	1098	17517	0.00182149362477231	0.000685048809727693	1.710364e-01	6.102917e-01	hsa:7122,CLDN5,7122:down|hsa:64398,MPP5,64398:down	http://amigo.geneontology.org/cgi-bin/amigo/term_details?term=GO:0043220
endoplasmic reticulum lumen	Cellular Component	GO:0005788	16	192	1098	17517	0.0145719489981785	0.0109607809556431	1.498278e-01	6.102917e-01	hsa:1861,TOR1A,1861:up|hsa:5589,PRKCSH,5589:down|hsa:4909,NTF4,4909:up|hsa:1066,CES1,1066:down|hsa:1906,EDN1,1906:up|hsa:51661,FKBP7,51661:up|hsa:55757,UGGT2,55757:up|hsa:7477,WNT7B,7477:down|hsa:2158,F9,2158:up|hsa:2621,GAS6,2621:down|hsa:153642,ARSK,153642:down|hsa:7475,WNT6,7475:down|hsa:9562,MINPP1,9562:up|hsa:10130,PDIA6,10130:down|hsa:143888,KDELC2,143888:down|hsa:10491,CRTAP,10491:down	http://amigo.geneontology.org/cgi-bin/amigo/term_details?term=GO:0005788
EKC/KEOPS complex	Cellular Component	GO:0000408	1	3	1098	17517	0.000910746812386157	0.000171262202431923	1.765145e-01	6.102917e-01	hsa:112858,TP53RK,112858:up	http://amigo.geneontology.org/cgi-bin/amigo/term_details?term=GO:0000408
tubulin complex	Cellular Component	GO:0045298	1	3	1098	17517	0.000910746812386157	0.000171262202431923	1.765145e-01	6.102917e-01	hsa:4137,MAPT,4137:down	http://amigo.geneontology.org/cgi-bin/amigo/term_details?term=GO:0045298
replication fork	Cellular Component	GO:0005657	6	59	1098	17517	0.00546448087431694	0.00336815664782782	1.631822e-01	6.102917e-01	hsa:8318,CDC45,8318:down|hsa:5424,POLD1,5424:down|hsa:10714,POLD3,10714:down|hsa:1786,DNMT1,1786:down|hsa:3014,H2AFX,3014:down|hsa:6117,RPA1,6117:down	http://amigo.geneontology.org/cgi-bin/amigo/term_details?term=GO:0005657
axon part	Cellular Component	GO:0033267	12	141	1098	17517	0.0109289617486339	0.00804932351430039	1.740963e-01	6.102917e-01	hsa:152,ADRA2C,152:down|hsa:7122,CLDN5,7122:down|hsa:22848,AAK1,22848:down|hsa:6334,SCN8A,6334:down|hsa:1808,DPYSL2,1808:down|hsa:5590,PRKCZ,5590:down|hsa:22953,P2RX2,22953:up|hsa:796,CALCA,796:up|hsa:1740,DLG2,1740:up|hsa:2852,GPER1,2852:down|hsa:23242,COBL,23242:down|hsa:4897,NRCAM,4897:up	http://amigo.geneontology.org/cgi-bin/amigo/term_details?term=GO:0033267
vacuole	Cellular Component	GO:0005773	39	531	1098	17517	0.0355191256830601	0.0303134098304504	1.706659e-01	6.102917e-01	hsa:55317,AP5S1,55317:down|hsa:201294,UNC13D,201294:down|hsa:81622,UNC93B1,81622:down|hsa:3339,HSPG2,3339:down|hsa:11113,CIT,11113:down|hsa:4012,LNPEP,4012:up|hsa:129303,TMEM150A,129303:up|hsa:4935,GPR143,4935:up|hsa:64771,C6orf106,64771:down|hsa:55858,TMEM165,55858:up|hsa:2261,FGFR3,2261:down|hsa:114790,STK11IP,114790:down|hsa:7098,TLR3,7098:up|hsa:1186,CLCN7,1186:down|hsa:3119,HLA-DQB1,3119:up|…	http://amigo.geneontology.org/cgi-bin/amigo/term_details?term=GO:0005773
AP-2 adaptor complex	Cellular Component	GO:0030122	2	11	1098	17517	0.00182149362477231	0.000627961408917052	1.484109e-01	6.102917e-01	hsa:161,AP2A2,161:down|hsa:160,AP2A1,160:down	http://amigo.geneontology.org/cgi-bin/amigo/term_details?term=GO:0030122
cohesin complex	Cellular Component	GO:0008278	2	12	1098	17517	0.00182149362477231	0.000685048809727693	1.710364e-01	6.102917e-01	hsa:151648,SGOL1,151648:down|hsa:8243,SMC1A,8243:down	http://amigo.geneontology.org/cgi-bin/amigo/term_details?term=GO:0008278
HOPS complex	Cellular Component	GO:0030897	2	12	1098	17517	0.00182149362477231	0.000685048809727693	1.710364e-01	6.102917e-01	hsa:23339,VPS39,23339:down|hsa:51361,HOOK1,51361:up	http://amigo.geneontology.org/cgi-bin/amigo/term_details?term=GO:0030897
methyltransferase complex	Cellular Component	GO:0034708	8	83	1098	17517	0.00728597449908925	0.00473825426728321	1.482174e-01	6.102917e-01	hsa:23067,SETD1B,23067:down|hsa:26147,PHF19,26147:down|hsa:57721,METTL14,57721:up|hsa:9739,SETD1A,9739:down|hsa:9589,WTAP,9589:up|hsa:23468,CBX5,23468:down|hsa:4591,TRIM37,4591:up|hsa:4297,KMT2A,4297:down	http://amigo.geneontology.org/cgi-bin/amigo/term_details?term=GO:0034708
aster	Cellular Component	GO:0005818	1	3	1098	17517	0.000910746812386157	0.000171262202431923	1.765145e-01	6.102917e-01	hsa:146909,KIF18B,146909:down	http://amigo.geneontology.org/cgi-bin/amigo/term_details?term=GO:0005818
late endosome	Cellular Component	GO:0005770	16	194	1098	17517	0.0145719489981785	0.0110749557572644	1.592049e-01	6.102917e-01	hsa:55317,AP5S1,55317:down|hsa:201294,UNC13D,201294:down|hsa:23339,VPS39,23339:down|hsa:9570,GOSR2,9570:up|hsa:79065,ATG9A,79065:down|hsa:7879,RAB7A,7879:down|hsa:23621,BACE1,23621:down|hsa:89853,MVB12B,89853:down|hsa:51652,CHMP3,51652:up|hsa:55858,TMEM165,55858:up|hsa:57498,KIDINS220,57498:up|hsa:84174,SLA2,84174:down|hsa:112936,VPS26B,112936:down|hsa:51009,DERL2,51009:up|hsa:79443,FYCO1,79443:d…	http://amigo.geneontology.org/cgi-bin/amigo/term_details?term=GO:0005770
activin responsive factor complex	Cellular Component	GO:0032444	1	3	1098	17517	0.000910746812386157	0.000171262202431923	1.765145e-01	6.102917e-01	hsa:4089,SMAD4,4089:down	http://amigo.geneontology.org/cgi-bin/amigo/term_details?term=GO:0032444
MCM complex	Cellular Component	GO:0042555	2	11	1098	17517	0.00182149362477231	0.000627961408917052	1.484109e-01	6.102917e-01	hsa:4171,MCM2,4171:down|hsa:4174,MCM5,4174:down	http://amigo.geneontology.org/cgi-bin/amigo/term_details?term=GO:0042555
dendritic spine head	Cellular Component	GO:0044327	1	3	1098	17517	0.000910746812386157	0.000171262202431923	1.765145e-01	6.102917e-01	hsa:2852,GPER1,2852:down	http://amigo.geneontology.org/cgi-bin/amigo/term_details?term=GO:0044327
occluding junction	Cellular Component	GO:0070160	10	110	1098	17517	0.00910746812386157	0.00627961408917052	1.515569e-01	6.102917e-01	hsa:9414,TJP2,9414:down|hsa:7122,CLDN5,7122:down|hsa:29855,UBN1,29855:down|hsa:6904,TBCD,6904:down|hsa:5590,PRKCZ,5590:down|hsa:9218,VAPA,9218:down|hsa:1364,CLDN4,1364:down|hsa:79983,POF1B,79983:up|hsa:64398,MPP5,64398:down|hsa:91862,MARVELD3,91862:down	http://amigo.geneontology.org/cgi-bin/amigo/term_details?term=GO:0070160
rough endoplasmic reticulum lumen	Cellular Component	GO:0048237	1	3	1098	17517	0.000910746812386157	0.000171262202431923	1.765145e-01	6.102917e-01	hsa:1906,EDN1,1906:up	http://amigo.geneontology.org/cgi-bin/amigo/term_details?term=GO:0048237
actin filament bundle	Cellular Component	GO:0032432	6	58	1098	17517	0.00546448087431694	0.00331106924701718	1.541879e-01	6.102917e-01	hsa:10634,GAS2L1,10634:down|hsa:10398,MYL9,10398:down|hsa:2275,FHL3,2275:down|hsa:5829,PXN,5829:down|hsa:6624,FSCN1,6624:down|hsa:246176,GAS2L2,246176:down	http://amigo.geneontology.org/cgi-bin/amigo/term_details?term=GO:0032432
apicolateral plasma membrane	Cellular Component	GO:0016327	2	12	1098	17517	0.00182149362477231	0.000685048809727693	1.710364e-01	6.102917e-01	hsa:1364,CLDN4,1364:down|hsa:5064,PALM,5064:down	http://amigo.geneontology.org/cgi-bin/amigo/term_details?term=GO:0016327
clathrin vesicle coat	Cellular Component	GO:0030125	3	23	1098	17517	0.00273224043715847	0.00131301021864475	1.719342e-01	6.102917e-01	hsa:22905,EPN2,22905:down|hsa:161,AP2A2,161:down|hsa:160,AP2A1,160:down	http://amigo.geneontology.org/cgi-bin/amigo/term_details?term=GO:0030125
vacuolar membrane	Cellular Component	GO:0005774	22	281	1098	17517	0.0200364298724954	0.0160415596277901	1.664636e-01	6.102917e-01	hsa:55317,AP5S1,55317:down|hsa:92979,MARCH9,92979:down|hsa:23339,VPS39,23339:down|hsa:57709,SLC7A14,57709:up|hsa:7879,RAB7A,7879:down|hsa:4012,LNPEP,4012:up|hsa:4035,LRP1,4035:down|hsa:4935,GPR143,4935:up|hsa:55858,TMEM165,55858:up|hsa:55361,PI4K2A,55361:down|hsa:23400,ATP13A2,23400:down|hsa:114790,STK11IP,114790:down|hsa:79026,AHNAK,79026:down|hsa:7098,TLR3,7098:up|hsa:1186,CLCN7,1186:down|hsa:1…	http://amigo.geneontology.org/cgi-bin/amigo/term_details?term=GO:0005774
germinal vesicle	Cellular Component	GO:0042585	1	3	1098	17517	0.000910746812386157	0.000171262202431923	1.765145e-01	6.102917e-01	hsa:23310,NCAPD3,23310:down	http://amigo.geneontology.org/cgi-bin/amigo/term_details?term=GO:0042585
dense core granule	Cellular Component	GO:0031045	2	12	1098	17517	0.00182149362477231	0.000685048809727693	1.710364e-01	6.102917e-01	hsa:9066,SYT7,9066:down|hsa:23413,NCS1,23413:down	http://amigo.geneontology.org/cgi-bin/amigo/term_details?term=GO:0031045
organelle outer membrane	Cellular Component	GO:0031968	14	163	1098	17517	0.0127504553734062	0.0093052463321345	1.437903e-01	6.102917e-01	hsa:10058,ABCB6,10058:down|hsa:161176,SYNE3,161176:down|hsa:79671,NLRX1,79671:down|hsa:1375,CPT1B,1375:up|hsa:4925,NUCB2,4925:up|hsa:1267,CNP,1267:up|hsa:84883,AIFM2,84883:down|hsa:80772,CPTP,80772:down|hsa:22877,MLXIP,22877:down|hsa:23175,LPIN1,23175:down|hsa:387990,TOMM20L,387990:up|hsa:1528,CYB5A,1528:up|hsa:54471,MIEF1,54471:down|hsa:1727,CYB5R3,1727:down	http://amigo.geneontology.org/cgi-bin/amigo/term_details?term=GO:0031968
activin receptor complex	Cellular Component	GO:0048179	1	3	1098	17517	0.000910746812386157	0.000171262202431923	1.765145e-01	6.102917e-01	hsa:130399,ACVR1C,130399:up	http://amigo.geneontology.org/cgi-bin/amigo/term_details?term=GO:0048179
microvillus membrane	Cellular Component	GO:0031528	3	22	1098	17517	0.00273224043715847	0.0012559228178341	1.563444e-01	6.102917e-01	hsa:949,SCARB1,949:down|hsa:9368,SLC9A3R1,9368:down|hsa:150696,PROM2,150696:up	http://amigo.geneontology.org/cgi-bin/amigo/term_details?term=GO:0031528
bicellular tight junction	Cellular Component	GO:0005923	10	110	1098	17517	0.00910746812386157	0.00627961408917052	1.515569e-01	6.102917e-01	hsa:9414,TJP2,9414:down|hsa:7122,CLDN5,7122:down|hsa:29855,UBN1,29855:down|hsa:6904,TBCD,6904:down|hsa:5590,PRKCZ,5590:down|hsa:9218,VAPA,9218:down|hsa:1364,CLDN4,1364:down|hsa:79983,POF1B,79983:up|hsa:64398,MPP5,64398:down|hsa:91862,MARVELD3,91862:down	http://amigo.geneontology.org/cgi-bin/amigo/term_details?term=GO:0005923
IPAF inflammasome complex	Cellular Component	GO:0072557	1	3	1098	17517	0.000910746812386157	0.000171262202431923	1.765145e-01	6.102917e-01	hsa:837,CASP4,837:up	http://amigo.geneontology.org/cgi-bin/amigo/term_details?term=GO:0072557
extrinsic component of endoplasmic reticulum membrane	Cellular Component	GO:0042406	1	3	1098	17517	0.000910746812386157	0.000171262202431923	1.765145e-01	6.102917e-01	hsa:1861,TOR1A,1861:up	http://amigo.geneontology.org/cgi-bin/amigo/term_details?term=GO:0042406
germ cell nucleus	Cellular Component	GO:0043073	3	22	1098	17517	0.00273224043715847	0.0012559228178341	1.563444e-01	6.102917e-01	hsa:23310,NCAPD3,23310:down|hsa:3014,H2AFX,3014:down|hsa:6117,RPA1,6117:down	http://amigo.geneontology.org/cgi-bin/amigo/term_details?term=GO:0043073
vesicle	Cellular Component	GO:0031982	232	3504	1098	17517	0.211293260473588	0.200034252440486	1.773817e-01	6.123353e-01	hsa:81622,UNC93B1,81622:down|hsa:22848,AAK1,22848:down|hsa:55686,MREG,55686:up|hsa:3339,HSPG2,3339:down|hsa:147138,TMC8,147138:down|hsa:91683,SYT12,91683:down|hsa:7358,UGDH,7358:down|hsa:5351,PLOD1,5351:down|hsa:6590,SLPI,6590:up|hsa:64398,MPP5,64398:down|hsa:10618,TGOLN2,10618:down|hsa:56990,CDC42SE2,56990:up|hsa:5578,PRKCA,5578:down|hsa:219855,SLC37A2,219855:down|hsa:23413,NCS1,23413:down|hsa:5…	http://amigo.geneontology.org/cgi-bin/amigo/term_details?term=GO:0031982
cortical cytoskeleton	Cellular Component	GO:0030863	7	74	1098	17517	0.0063752276867031	0.00422446765998744	1.806578e-01	6.202775e-01	hsa:2316,FLNA,2316:down|hsa:91663,MYADM,91663:down|hsa:832,CAPZB,832:down|hsa:4771,NF2,4771:down|hsa:4620,MYH2,4620:up|hsa:6709,SPTAN1,6709:down|hsa:6521,SLC4A1,6521:up	http://amigo.geneontology.org/cgi-bin/amigo/term_details?term=GO:0030863
endoplasmic reticulum-Golgi intermediate compartment	Cellular Component	GO:0005793	7	74	1098	17517	0.0063752276867031	0.00422446765998744	1.806578e-01	6.202775e-01	hsa:55757,UGGT2,55757:up|hsa:9780,PIEZO1,9780:down|hsa:4925,NUCB2,4925:up|hsa:2055,CLN8,2055:down|hsa:10130,PDIA6,10130:down|hsa:2804,GOLGB1,2804:up|hsa:51112,TRAPPC12,51112:down	http://amigo.geneontology.org/cgi-bin/amigo/term_details?term=GO:0005793
outer membrane	Cellular Component	GO:0019867	14	170	1098	17517	0.0127504553734062	0.00970485813780898	1.802165e-01	6.202775e-01	hsa:10058,ABCB6,10058:down|hsa:161176,SYNE3,161176:down|hsa:79671,NLRX1,79671:down|hsa:1375,CPT1B,1375:up|hsa:4925,NUCB2,4925:up|hsa:1267,CNP,1267:up|hsa:84883,AIFM2,84883:down|hsa:80772,CPTP,80772:down|hsa:22877,MLXIP,22877:down|hsa:23175,LPIN1,23175:down|hsa:387990,TOMM20L,387990:up|hsa:1528,CYB5A,1528:up|hsa:54471,MIEF1,54471:down|hsa:1727,CYB5R3,1727:down	http://amigo.geneontology.org/cgi-bin/amigo/term_details?term=GO:0019867
DNA-directed RNA polymerase II, holoenzyme	Cellular Component	GO:0016591	8	88	1098	17517	0.00728597449908925	0.00502369127133642	1.859311e-01	6.332525e-01	hsa:138474,TAF1L,138474:down|hsa:84181,CHD6,84181:down|hsa:80349,WDR61,80349:up|hsa:26173,INTS1,26173:down|hsa:57117,INTS12,57117:up|hsa:2072,ERCC4,2072:down|hsa:23248,RPRD2,23248:down|hsa:5430,POLR2A,5430:down	http://amigo.geneontology.org/cgi-bin/amigo/term_details?term=GO:0016591
nuclear outer membrane	Cellular Component	GO:0005640	3	24	1098	17517	0.00273224043715847	0.00137009761945539	1.879399e-01	6.349403e-01	hsa:4925,NUCB2,4925:up|hsa:161176,SYNE3,161176:down|hsa:80772,CPTP,80772:down	http://amigo.geneontology.org/cgi-bin/amigo/term_details?term=GO:0005640
sex chromosome	Cellular Component	GO:0000803	3	24	1098	17517	0.00273224043715847	0.00137009761945539	1.879399e-01	6.349403e-01	hsa:6599,SMARCC1,6599:down|hsa:6015,RING1,6015:down|hsa:3014,H2AFX,3014:down	http://amigo.geneontology.org/cgi-bin/amigo/term_details?term=GO:0000803
melanosome	Cellular Component	GO:0042470	9	102	1098	17517	0.00819672131147541	0.00582291488268539	1.892299e-01	6.367734e-01	hsa:55686,MREG,55686:up|hsa:7879,RAB7A,7879:down|hsa:4935,GPR143,4935:up|hsa:2194,FASN,2194:down|hsa:8836,GGH,8836:up|hsa:1267,CNP,1267:up|hsa:10130,PDIA6,10130:down|hsa:23385,NCSTN,23385:down|hsa:4644,MYO5A,4644:down	http://amigo.geneontology.org/cgi-bin/amigo/term_details?term=GO:0042470
TCTN-B9D complex	Cellular Component	GO:0036038	2	13	1098	17517	0.00182149362477231	0.000742136210538334	1.941734e-01	6.367734e-01	hsa:79867,TCTN2,79867:down|hsa:51259,TMEM216,51259:up	http://amigo.geneontology.org/cgi-bin/amigo/term_details?term=GO:0036038
condensed chromosome	Cellular Component	GO:0000793	15	186	1098	17517	0.0136612021857923	0.0106182565507792	1.903813e-01	6.367734e-01	hsa:9918,NCAPD2,9918:down|hsa:23310,NCAPD3,23310:down|hsa:100130958,SYCE1L,100130958:up|hsa:256126,SYCE2,256126:down|hsa:8243,SMC1A,8243:down|hsa:3014,H2AFX,3014:down|hsa:8379,MAD1L1,8379:down|hsa:64105,CENPK,64105:up|hsa:5253,PHF2,5253:down|hsa:147841,SPC24,147841:down|hsa:84516,DCTN5,84516:up|hsa:151648,SGOL1,151648:down|hsa:10609,LEPREL4,10609:down|hsa:6839,SUV39H1,6839:down|hsa:6117,RPA1,6117…	http://amigo.geneontology.org/cgi-bin/amigo/term_details?term=GO:0000793
DNA polymerase complex	Cellular Component	GO:0042575	2	13	1098	17517	0.00182149362477231	0.000742136210538334	1.941734e-01	6.367734e-01	hsa:5424,POLD1,5424:down|hsa:10714,POLD3,10714:down	http://amigo.geneontology.org/cgi-bin/amigo/term_details?term=GO:0042575
fascia adherens	Cellular Component	GO:0005916	2	13	1098	17517	0.00182149362477231	0.000742136210538334	1.941734e-01	6.367734e-01	hsa:1000,CDH2,1000:up|hsa:6709,SPTAN1,6709:down	http://amigo.geneontology.org/cgi-bin/amigo/term_details?term=GO:0005916
integrator complex	Cellular Component	GO:0032039	2	13	1098	17517	0.00182149362477231	0.000742136210538334	1.941734e-01	6.367734e-01	hsa:57117,INTS12,57117:up|hsa:26173,INTS1,26173:down	http://amigo.geneontology.org/cgi-bin/amigo/term_details?term=GO:0032039
fibril	Cellular Component	GO:0043205	2	13	1098	17517	0.00182149362477231	0.000742136210538334	1.941734e-01	6.367734e-01	hsa:79875,THSD4,79875:down|hsa:4239,MFAP4,4239:up	http://amigo.geneontology.org/cgi-bin/amigo/term_details?term=GO:0043205
vesicle membrane	Cellular Component	GO:0012506	31	419	1098	17517	0.0282331511839709	0.0239196209396586	1.916120e-01	6.367734e-01	hsa:21,ABCA3,21:down|hsa:9570,GOSR2,9570:up|hsa:27092,CACNG4,27092:down|hsa:1861,TOR1A,1861:up|hsa:3134,HLA-F,3134:up|hsa:7879,RAB7A,7879:down|hsa:23621,BACE1,23621:down|hsa:4012,LNPEP,4012:up|hsa:4035,LRP1,4035:down|hsa:4935,GPR143,4935:up|hsa:148229,ATP8B3,148229:down|hsa:857,CAV1,857:down|hsa:2893,GRIA4,2893:up|hsa:121665,SPPL3,121665:down|hsa:10427,SEC24B,10427:up|hsa:161,AP2A2,161:down|hsa:2…	http://amigo.geneontology.org/cgi-bin/amigo/term_details?term=GO:0012506
cortical actin cytoskeleton	Cellular Component	GO:0030864	5	49	1098	17517	0.00455373406193078	0.00279728263972141	1.913212e-01	6.367734e-01	hsa:91663,MYADM,91663:down|hsa:832,CAPZB,832:down|hsa:4771,NF2,4771:down|hsa:4620,MYH2,4620:up|hsa:6709,SPTAN1,6709:down	http://amigo.geneontology.org/cgi-bin/amigo/term_details?term=GO:0030864
Sin3 complex	Cellular Component	GO:0016580	2	13	1098	17517	0.00182149362477231	0.000742136210538334	1.941734e-01	6.367734e-01	hsa:57649,PHF12,57649:down|hsa:25942,SIN3A,25942:down	http://amigo.geneontology.org/cgi-bin/amigo/term_details?term=GO:0016580
Fanconi anaemia nuclear complex	Cellular Component	GO:0043240	2	13	1098	17517	0.00182149362477231	0.000742136210538334	1.941734e-01	6.367734e-01	hsa:91442,C19orf40,91442:down|hsa:199990,C1orf86,199990:down	http://amigo.geneontology.org/cgi-bin/amigo/term_details?term=GO:0043240
pigment granule	Cellular Component	GO:0048770	9	102	1098	17517	0.00819672131147541	0.00582291488268539	1.892299e-01	6.367734e-01	hsa:55686,MREG,55686:up|hsa:7879,RAB7A,7879:down|hsa:4935,GPR143,4935:up|hsa:2194,FASN,2194:down|hsa:8836,GGH,8836:up|hsa:1267,CNP,1267:up|hsa:10130,PDIA6,10130:down|hsa:23385,NCSTN,23385:down|hsa:4644,MYO5A,4644:down	http://amigo.geneontology.org/cgi-bin/amigo/term_details?term=GO:0048770
host cell cytoplasm part	Cellular Component	GO:0033655	1	4	1098	17517	0.000910746812386157	0.000228349603242564	2.281411e-01	6.388254e-01	hsa:2634,GBP2,2634:up	http://amigo.geneontology.org/cgi-bin/amigo/term_details?term=GO:0033655
coated vesicle membrane	Cellular Component	GO:0030662	10	120	1098	17517	0.00910746812386157	0.00685048809727693	2.198611e-01	6.388254e-01	hsa:10427,SEC24B,10427:up|hsa:22905,EPN2,22905:down|hsa:161,AP2A2,161:down|hsa:9570,GOSR2,9570:up|hsa:3119,HLA-DQB1,3119:up|hsa:3134,HLA-F,3134:up|hsa:9632,SEC24C,9632:down|hsa:160,AP2A1,160:down|hsa:6720,SREBF1,6720:down|hsa:8907,AP1M1,8907:down	http://amigo.geneontology.org/cgi-bin/amigo/term_details?term=GO:0030662
flotillin complex	Cellular Component	GO:0016600	1	4	1098	17517	0.000910746812386157	0.000228349603242564	2.281411e-01	6.388254e-01	hsa:2319,FLOT2,2319:down	http://amigo.geneontology.org/cgi-bin/amigo/term_details?term=GO:0016600
ciliary transition zone	Cellular Component	GO:0035869	3	25	1098	17517	0.00273224043715847	0.00142718502026603	2.043078e-01	6.388254e-01	hsa:146057,TTBK2,146057:down|hsa:79867,TCTN2,79867:down|hsa:51259,TMEM216,51259:up	http://amigo.geneontology.org/cgi-bin/amigo/term_details?term=GO:0035869
myofibril	Cellular Component	GO:0030016	16	204	1098	17517	0.0145719489981785	0.0116458297653708	2.104968e-01	6.388254e-01	hsa:2318,FLNC,2318:down|hsa:10398,MYL9,10398:down|hsa:2275,FHL3,2275:down|hsa:8735,MYH13,8735:up|hsa:1756,DMD,1756:up|hsa:6334,SCN8A,6334:down|hsa:5339,PLEC,5339:down|hsa:84448,ABLIM2,84448:down|hsa:79026,AHNAK,79026:down|hsa:113146,AHNAK2,113146:down|hsa:6521,SLC4A1,6521:up|hsa:29767,TMOD2,29767:up|hsa:832,CAPZB,832:down|hsa:3315,HSPB1,3315:down|hsa:4620,MYH2,4620:up|hsa:6709,SPTAN1,6709:down	http://amigo.geneontology.org/cgi-bin/amigo/term_details?term=GO:0030016
nuclear replisome	Cellular Component	GO:0043601	3	25	1098	17517	0.00273224043715847	0.00142718502026603	2.043078e-01	6.388254e-01	hsa:5424,POLD1,5424:down|hsa:10714,POLD3,10714:down|hsa:6117,RPA1,6117:down	http://amigo.geneontology.org/cgi-bin/amigo/term_details?term=GO:0043601
DNA-dependent protein kinase-DNA ligase 4 complex	Cellular Component	GO:0005958	1	4	1098	17517	0.000910746812386157	0.000228349603242564	2.281411e-01	6.388254e-01	hsa:5591,PRKDC,5591:down	http://amigo.geneontology.org/cgi-bin/amigo/term_details?term=GO:0005958
mitochondrial respiratory chain complex II, succinate dehydrogenase complex (ubiquinone)	Cellular Component	GO:0005749	1	4	1098	17517	0.000910746812386157	0.000228349603242564	2.281411e-01	6.388254e-01	hsa:6389,SDHA,6389:down	http://amigo.geneontology.org/cgi-bin/amigo/term_details?term=GO:0005749
succinate dehydrogenase complex	Cellular Component	GO:0045281	1	4	1098	17517	0.000910746812386157	0.000228349603242564	2.281411e-01	6.388254e-01	hsa:6389,SDHA,6389:down	http://amigo.geneontology.org/cgi-bin/amigo/term_details?term=GO:0045281
cell cortex part	Cellular Component	GO:0044448	9	104	1098	17517	0.00819672131147541	0.00593708968430667	2.042837e-01	6.388254e-01	hsa:91663,MYADM,91663:down|hsa:4771,NF2,4771:down|hsa:23233,EXOC6B,23233:down|hsa:6521,SLC4A1,6521:up|hsa:5590,PRKCZ,5590:down|hsa:2316,FLNA,2316:down|hsa:832,CAPZB,832:down|hsa:4620,MYH2,4620:up|hsa:6709,SPTAN1,6709:down	http://amigo.geneontology.org/cgi-bin/amigo/term_details?term=GO:0044448
oxoglutarate dehydrogenase complex	Cellular Component	GO:0045252	1	4	1098	17517	0.000910746812386157	0.000228349603242564	2.281411e-01	6.388254e-01	hsa:55526,DHTKD1,55526:down	http://amigo.geneontology.org/cgi-bin/amigo/term_details?term=GO:0045252
fumarate reductase complex	Cellular Component	GO:0045283	1	4	1098	17517	0.000910746812386157	0.000228349603242564	2.281411e-01	6.388254e-01	hsa:6389,SDHA,6389:down	http://amigo.geneontology.org/cgi-bin/amigo/term_details?term=GO:0045283
GABA-A receptor complex	Cellular Component	GO:1902711	1	4	1098	17517	0.000910746812386157	0.000228349603242564	2.281411e-01	6.388254e-01	hsa:2560,GABRB1,2560:up	http://amigo.geneontology.org/cgi-bin/amigo/term_details?term=GO:1902711
myosin II complex	Cellular Component	GO:0016460	3	25	1098	17517	0.00273224043715847	0.00142718502026603	2.043078e-01	6.388254e-01	hsa:10398,MYL9,10398:down|hsa:8735,MYH13,8735:up|hsa:4620,MYH2,4620:up	http://amigo.geneontology.org/cgi-bin/amigo/term_details?term=GO:0016460
stereocilia ankle link complex	Cellular Component	GO:0002142	1	4	1098	17517	0.000910746812386157	0.000228349603242564	2.281411e-01	6.388254e-01	hsa:55591,VEZT,55591:up	http://amigo.geneontology.org/cgi-bin/amigo/term_details?term=GO:0002142
syntrophin complex	Cellular Component	GO:0016013	1	4	1098	17517	0.000910746812386157	0.000228349603242564	2.281411e-01	6.388254e-01	hsa:1756,DMD,1756:up	http://amigo.geneontology.org/cgi-bin/amigo/term_details?term=GO:0016013
clathrin-coated vesicle	Cellular Component	GO:0030136	11	133	1098	17517	0.0100182149362477	0.00759262430781527	2.122878e-01	6.388254e-01	hsa:201294,UNC13D,201294:down|hsa:22905,EPN2,22905:down|hsa:161,AP2A2,161:down|hsa:22848,AAK1,22848:down|hsa:3119,HLA-DQB1,3119:up|hsa:160,AP2A1,160:down|hsa:163486,DENND1B,163486:up|hsa:4035,LRP1,4035:down|hsa:1906,EDN1,1906:up|hsa:8907,AP1M1,8907:down|hsa:1856,DVL2,1856:down	http://amigo.geneontology.org/cgi-bin/amigo/term_details?term=GO:0030136
Ndc80 complex	Cellular Component	GO:0031262	1	4	1098	17517	0.000910746812386157	0.000228349603242564	2.281411e-01	6.388254e-01	hsa:147841,SPC24,147841:down	http://amigo.geneontology.org/cgi-bin/amigo/term_details?term=GO:0031262
intrinsic component of endoplasmic reticulum membrane	Cellular Component	GO:0031227	10	117	1098	17517	0.00910746812386157	0.00667922589484501	1.981783e-01	6.388254e-01	hsa:285671,RNF180,285671:up|hsa:51009,DERL2,51009:up|hsa:3119,HLA-DQB1,3119:up|hsa:3134,HLA-F,3134:up|hsa:79071,ELOVL6,79071:up|hsa:7993,UBXN8,7993:up|hsa:23344,ESYT1,23344:down|hsa:23065,EMC1,23065:down|hsa:121665,SPPL3,121665:down|hsa:284361,EMC10,284361:up	http://amigo.geneontology.org/cgi-bin/amigo/term_details?term=GO:0031227
coated pit	Cellular Component	GO:0005905	6	65	1098	17517	0.00546448087431694	0.00371068105269167	2.213921e-01	6.388254e-01	hsa:161,AP2A2,161:down|hsa:22848,AAK1,22848:down|hsa:409,ARRB2,409:down|hsa:160,AP2A1,160:down|hsa:6453,ITSN1,6453:down|hsa:4035,LRP1,4035:down	http://amigo.geneontology.org/cgi-bin/amigo/term_details?term=GO:0005905
mitotic spindle	Cellular Component	GO:0072686	4	39	1098	17517	0.00364298724954463	0.002226408631615	2.265530e-01	6.388254e-01	hsa:6871,TADA2A,6871:up|hsa:2009,EML1,2009:down|hsa:60509,AGBL5,60509:down|hsa:8379,MAD1L1,8379:down	http://amigo.geneontology.org/cgi-bin/amigo/term_details?term=GO:0072686
dendritic growth cone	Cellular Component	GO:0044294	1	4	1098	17517	0.000910746812386157	0.000228349603242564	2.281411e-01	6.388254e-01	hsa:23242,COBL,23242:down	http://amigo.geneontology.org/cgi-bin/amigo/term_details?term=GO:0044294
endoplasmic reticulum chaperone complex	Cellular Component	GO:0034663	1	4	1098	17517	0.000910746812386157	0.000228349603242564	2.281411e-01	6.388254e-01	hsa:10130,PDIA6,10130:down	http://amigo.geneontology.org/cgi-bin/amigo/term_details?term=GO:0034663
respiratory chain complex II	Cellular Component	GO:0045273	1	4	1098	17517	0.000910746812386157	0.000228349603242564	2.281411e-01	6.388254e-01	hsa:6389,SDHA,6389:down	http://amigo.geneontology.org/cgi-bin/amigo/term_details?term=GO:0045273
serine/threonine protein kinase complex	Cellular Component	GO:1902554	6	63	1098	17517	0.00546448087431694	0.00359650625107039	2.012461e-01	6.388254e-01	hsa:51719,CAB39,51719:up|hsa:130399,ACVR1C,130399:up|hsa:904,CCNT1,904:up|hsa:5566,PRKACA,5566:down|hsa:23085,ERC1,23085:down|hsa:5567,PRKACB,5567:down	http://amigo.geneontology.org/cgi-bin/amigo/term_details?term=GO:1902554
stereocilia coupling link	Cellular Component	GO:0002139	1	4	1098	17517	0.000910746812386157	0.000228349603242564	2.281411e-01	6.388254e-01	hsa:55591,VEZT,55591:up	http://amigo.geneontology.org/cgi-bin/amigo/term_details?term=GO:0002139
cell-cell junction	Cellular Component	GO:0005911	27	364	1098	17517	0.0245901639344262	0.0207798138950734	2.071919e-01	6.388254e-01	hsa:2700,GJA3,2700:down|hsa:7122,CLDN5,7122:down|hsa:29855,UBN1,29855:down|hsa:7094,TLN1,7094:down|hsa:10076,PTPRU,10076:down|hsa:1495,CTNNA1,1495:down|hsa:349149,GJC3,349149:up|hsa:23384,SPECC1L,23384:up|hsa:5493,PPL,5493:down|hsa:64398,MPP5,64398:down|hsa:9414,TJP2,9414:down|hsa:79026,AHNAK,79026:down|hsa:91663,MYADM,91663:down|hsa:1445,CSK,1445:down|hsa:6904,TBCD,6904:down|hsa:5590,PRKCZ,5590:…	http://amigo.geneontology.org/cgi-bin/amigo/term_details?term=GO:0005911
AIM2 inflammasome complex	Cellular Component	GO:0097169	1	4	1098	17517	0.000910746812386157	0.000228349603242564	2.281411e-01	6.388254e-01	hsa:837,CASP4,837:up	http://amigo.geneontology.org/cgi-bin/amigo/term_details?term=GO:0097169
eukaryotic translation elongation factor 1 complex	Cellular Component	GO:0005853	1	4	1098	17517	0.000910746812386157	0.000228349603242564	2.281411e-01	6.388254e-01	hsa:1936,EEF1D,1936:up	http://amigo.geneontology.org/cgi-bin/amigo/term_details?term=GO:0005853
endolysosome membrane	Cellular Component	GO:0036020	1	4	1098	17517	0.000910746812386157	0.000228349603242564	2.281411e-01	6.388254e-01	hsa:7098,TLR3,7098:up	http://amigo.geneontology.org/cgi-bin/amigo/term_details?term=GO:0036020
XY body	Cellular Component	GO:0001741	2	14	1098	17517	0.00182149362477231	0.000799223611348975	2.176690e-01	6.388254e-01	hsa:6599,SMARCC1,6599:down|hsa:3014,H2AFX,3014:down	http://amigo.geneontology.org/cgi-bin/amigo/term_details?term=GO:0001741
RNA polymerase I transcription factor complex	Cellular Component	GO:0000120	1	4	1098	17517	0.000910746812386157	0.000228349603242564	2.281411e-01	6.388254e-01	hsa:9015,TAF1A,9015:up	http://amigo.geneontology.org/cgi-bin/amigo/term_details?term=GO:0000120
MHC protein complex	Cellular Component	GO:0042611	3	25	1098	17517	0.00273224043715847	0.00142718502026603	2.043078e-01	6.388254e-01	hsa:3119,HLA-DQB1,3119:up|hsa:3140,MR1,3140:up|hsa:3134,HLA-F,3134:up	http://amigo.geneontology.org/cgi-bin/amigo/term_details?term=GO:0042611
stereocilia ankle link	Cellular Component	GO:0002141	1	4	1098	17517	0.000910746812386157	0.000228349603242564	2.281411e-01	6.388254e-01	hsa:55591,VEZT,55591:up	http://amigo.geneontology.org/cgi-bin/amigo/term_details?term=GO:0002141
host cell cytoplasm	Cellular Component	GO:0030430	1	4	1098	17517	0.000910746812386157	0.000228349603242564	2.281411e-01	6.388254e-01	hsa:2634,GBP2,2634:up	http://amigo.geneontology.org/cgi-bin/amigo/term_details?term=GO:0030430
succinate dehydrogenase complex (ubiquinone)	Cellular Component	GO:0045257	1	4	1098	17517	0.000910746812386157	0.000228349603242564	2.281411e-01	6.388254e-01	hsa:6389,SDHA,6389:down	http://amigo.geneontology.org/cgi-bin/amigo/term_details?term=GO:0045257
cuticular plate	Cellular Component	GO:0032437	1	4	1098	17517	0.000910746812386157	0.000228349603242564	2.281411e-01	6.388254e-01	hsa:6709,SPTAN1,6709:down	http://amigo.geneontology.org/cgi-bin/amigo/term_details?term=GO:0032437
cytoplasmic vesicle part	Cellular Component	GO:0044433	38	527	1098	17517	0.034608378870674	0.0300850602272079	2.050312e-01	6.388254e-01	hsa:23312,DMXL2,23312:up|hsa:21,ABCA3,21:down|hsa:3134,HLA-F,3134:up|hsa:91683,SYT12,91683:down|hsa:23621,BACE1,23621:down|hsa:2157,F8,2157:up|hsa:4012,LNPEP,4012:up|hsa:4935,GPR143,4935:up|hsa:2621,GAS6,2621:down|hsa:161,AP2A2,161:down|hsa:3119,HLA-DQB1,3119:up|hsa:9632,SEC24C,9632:down|hsa:6720,SREBF1,6720:down|hsa:8907,AP1M1,8907:down|hsa:54503,ZDHHC13,54503:up|hsa:55647,RAB20,55647:down|hsa:5…	http://amigo.geneontology.org/cgi-bin/amigo/term_details?term=GO:0044433
NLRP1 inflammasome complex	Cellular Component	GO:0072558	1	4	1098	17517	0.000910746812386157	0.000228349603242564	2.281411e-01	6.388254e-01	hsa:838,CASP5,838:up	http://amigo.geneontology.org/cgi-bin/amigo/term_details?term=GO:0072558
membrane-bounded vesicle	Cellular Component	GO:0031988	223	3403	1098	17517	0.203096539162113	0.194268424958612	2.334156e-01	6.507720e-01	hsa:81622,UNC93B1,81622:down|hsa:22848,AAK1,22848:down|hsa:55686,MREG,55686:up|hsa:3339,HSPG2,3339:down|hsa:147138,TMC8,147138:down|hsa:91683,SYT12,91683:down|hsa:7358,UGDH,7358:down|hsa:5351,PLOD1,5351:down|hsa:6590,SLPI,6590:up|hsa:64398,MPP5,64398:down|hsa:10618,TGOLN2,10618:down|hsa:56990,CDC42SE2,56990:up|hsa:5578,PRKCA,5578:down|hsa:219855,SLC37A2,219855:down|hsa:23413,NCS1,23413:down|hsa:5…	http://amigo.geneontology.org/cgi-bin/amigo/term_details?term=GO:0031988
NuA4 histone acetyltransferase complex	Cellular Component	GO:0035267	2	15	1098	17517	0.00182149362477231	0.000856311012159616	2.413876e-01	6.513585e-01	hsa:54556,ING3,54556:up|hsa:80314,EPC1,80314:up	http://amigo.geneontology.org/cgi-bin/amigo/term_details?term=GO:0035267
Sin3-type complex	Cellular Component	GO:0070822	2	15	1098	17517	0.00182149362477231	0.000856311012159616	2.413876e-01	6.513585e-01	hsa:57649,PHF12,57649:down|hsa:25942,SIN3A,25942:down	http://amigo.geneontology.org/cgi-bin/amigo/term_details?term=GO:0070822
clathrin-coated endocytic vesicle membrane	Cellular Component	GO:0030669	4	40	1098	17517	0.00364298724954463	0.00228349603242564	2.402840e-01	6.513585e-01	hsa:22905,EPN2,22905:down|hsa:161,AP2A2,161:down|hsa:3119,HLA-DQB1,3119:up|hsa:160,AP2A1,160:down	http://amigo.geneontology.org/cgi-bin/amigo/term_details?term=GO:0030669
replisome	Cellular Component	GO:0030894	3	27	1098	17517	0.00273224043715847	0.00154135982188731	2.379213e-01	6.513585e-01	hsa:5424,POLD1,5424:down|hsa:10714,POLD3,10714:down|hsa:6117,RPA1,6117:down	http://amigo.geneontology.org/cgi-bin/amigo/term_details?term=GO:0030894
AP-type membrane coat adaptor complex	Cellular Component	GO:0030119	4	40	1098	17517	0.00364298724954463	0.00228349603242564	2.402840e-01	6.513585e-01	hsa:55317,AP5S1,55317:down|hsa:161,AP2A2,161:down|hsa:160,AP2A1,160:down|hsa:8907,AP1M1,8907:down	http://amigo.geneontology.org/cgi-bin/amigo/term_details?term=GO:0030119
microtubule plus-end	Cellular Component	GO:0035371	2	15	1098	17517	0.00182149362477231	0.000856311012159616	2.413876e-01	6.513585e-01	hsa:146909,KIF18B,146909:down|hsa:4644,MYO5A,4644:down	http://amigo.geneontology.org/cgi-bin/amigo/term_details?term=GO:0035371
mRNA cleavage factor complex	Cellular Component	GO:0005849	2	15	1098	17517	0.00182149362477231	0.000856311012159616	2.413876e-01	6.513585e-01	hsa:10898,CPSF4,10898:down|hsa:10978,CLP1,10978:up	http://amigo.geneontology.org/cgi-bin/amigo/term_details?term=GO:0005849
voltage-gated calcium channel complex	Cellular Component	GO:0005891	4	40	1098	17517	0.00364298724954463	0.00228349603242564	2.402840e-01	6.513585e-01	hsa:5494,PPM1A,5494:up|hsa:786,CACNG1,786:up|hsa:27092,CACNG4,27092:down|hsa:59285,CACNG6,59285:down	http://amigo.geneontology.org/cgi-bin/amigo/term_details?term=GO:0005891
histone methyltransferase complex	Cellular Component	GO:0035097	6	67	1098	17517	0.00546448087431694	0.00382485585431295	2.421696e-01	6.526291e-01	hsa:23067,SETD1B,23067:down|hsa:4297,KMT2A,4297:down|hsa:4591,TRIM37,4591:up|hsa:23468,CBX5,23468:down|hsa:26147,PHF19,26147:down|hsa:9739,SETD1A,9739:down	http://amigo.geneontology.org/cgi-bin/amigo/term_details?term=GO:0035097
I band	Cellular Component	GO:0031674	10	123	1098	17517	0.00910746812386157	0.00702175029970885	2.424320e-01	6.531267e-01	hsa:2318,FLNC,2318:down|hsa:10398,MYL9,10398:down|hsa:2275,FHL3,2275:down|hsa:1756,DMD,1756:up|hsa:6334,SCN8A,6334:down|hsa:6521,SLC4A1,6521:up|hsa:113146,AHNAK2,113146:down|hsa:832,CAPZB,832:down|hsa:3315,HSPB1,3315:down|hsa:6709,SPTAN1,6709:down	http://amigo.geneontology.org/cgi-bin/amigo/term_details?term=GO:0031674
Golgi subcompartment	Cellular Component	GO:0098791	19	257	1098	17517	0.017304189435337	0.0146714620083348	2.602880e-01	6.634280e-01	hsa:92979,MARCH9,92979:down|hsa:79585,CORO7,79585:down|hsa:9570,GOSR2,9570:up|hsa:51643,TMBIM4,51643:up|hsa:22796,COG2,22796:up|hsa:79065,ATG9A,79065:down|hsa:23621,BACE1,23621:down|hsa:11113,CIT,11113:down|hsa:10618,TGOLN2,10618:down|hsa:2316,FLNA,2316:down|hsa:55858,TMEM165,55858:up|hsa:23413,NCS1,23413:down|hsa:54103,GSAP,54103:up|hsa:6484,ST3GAL4,6484:down|hsa:2590,GALNT2,2590:down|hsa:3119,H…	http://amigo.geneontology.org/cgi-bin/amigo/term_details?term=GO:0098791
female germ cell nucleus	Cellular Component	GO:0001674	1	5	1098	17517	0.000910746812386157	0.000285437004053205	2.765337e-01	6.634280e-01	hsa:23310,NCAPD3,23310:down	http://amigo.geneontology.org/cgi-bin/amigo/term_details?term=GO:0001674
anchored component of membrane	Cellular Component	GO:0031225	11	140	1098	17517	0.0100182149362477	0.00799223611348975	2.624535e-01	6.634280e-01	hsa:251,ALPPL2,251:down|hsa:4241,MFI2,4241:down|hsa:250,ALPP,250:down|hsa:7035,TFPI,7035:up|hsa:929,CD14,929:down|hsa:1048,CEACAM5,1048:up|hsa:50863,NTM,50863:up|hsa:2817,GPC1,2817:down|hsa:284348,LYPD5,284348:down|hsa:965,CD58,965:up|hsa:80329,ULBP1,80329:down	http://amigo.geneontology.org/cgi-bin/amigo/term_details?term=GO:0031225
early phagosome	Cellular Component	GO:0032009	1	5	1098	17517	0.000910746812386157	0.000285437004053205	2.765337e-01	6.634280e-01	hsa:81622,UNC93B1,81622:down	http://amigo.geneontology.org/cgi-bin/amigo/term_details?term=GO:0032009
chromosome passenger complex	Cellular Component	GO:0032133	1	5	1098	17517	0.000910746812386157	0.000285437004053205	2.765337e-01	6.634280e-01	hsa:55143,CDCA8,55143:down	http://amigo.geneontology.org/cgi-bin/amigo/term_details?term=GO:0032133
actomyosin contractile ring	Cellular Component	GO:0005826	1	5	1098	17517	0.000910746812386157	0.000285437004053205	2.765337e-01	6.634280e-01	hsa:4620,MYH2,4620:up	http://amigo.geneontology.org/cgi-bin/amigo/term_details?term=GO:0005826
DNA-directed RNA polymerase II, core complex	Cellular Component	GO:0005665	2	16	1098	17517	0.00182149362477231	0.000913398412970257	2.652090e-01	6.634280e-01	hsa:84181,CHD6,84181:down|hsa:5430,POLR2A,5430:down	http://amigo.geneontology.org/cgi-bin/amigo/term_details?term=GO:0005665
gap junction	Cellular Component	GO:0005921	3	29	1098	17517	0.00273224043715847	0.00165553462350859	2.723758e-01	6.634280e-01	hsa:2700,GJA3,2700:down|hsa:349149,GJC3,349149:up|hsa:23384,SPECC1L,23384:up	http://amigo.geneontology.org/cgi-bin/amigo/term_details?term=GO:0005921
lumenal side of membrane	Cellular Component	GO:0098576	3	28	1098	17517	0.00273224043715847	0.00159844722269795	2.550671e-01	6.634280e-01	hsa:3119,HLA-DQB1,3119:up|hsa:3134,HLA-F,3134:up|hsa:121665,SPPL3,121665:down	http://amigo.geneontology.org/cgi-bin/amigo/term_details?term=GO:0098576
positive transcription elongation factor complex b	Cellular Component	GO:0008024	1	5	1098	17517	0.000910746812386157	0.000285437004053205	2.765337e-01	6.634280e-01	hsa:904,CCNT1,904:up	http://amigo.geneontology.org/cgi-bin/amigo/term_details?term=GO:0008024
host intracellular part	Cellular Component	GO:0033646	1	5	1098	17517	0.000910746812386157	0.000285437004053205	2.765337e-01	6.634280e-01	hsa:2634,GBP2,2634:up	http://amigo.geneontology.org/cgi-bin/amigo/term_details?term=GO:0033646
lumenal side of endoplasmic reticulum membrane	Cellular Component	GO:0098553	3	28	1098	17517	0.00273224043715847	0.00159844722269795	2.550671e-01	6.634280e-01	hsa:3119,HLA-DQB1,3119:up|hsa:3134,HLA-F,3134:up|hsa:121665,SPPL3,121665:down	http://amigo.geneontology.org/cgi-bin/amigo/term_details?term=GO:0098553
extracellular matrix component	Cellular Component	GO:0044420	10	127	1098	17517	0.00910746812386157	0.00725009990295142	2.737290e-01	6.634280e-01	hsa:7078,TIMP3,7078:down|hsa:7077,TIMP2,7077:down|hsa:3339,HSPG2,3339:down|hsa:79875,THSD4,79875:down|hsa:4239,MFAP4,4239:up|hsa:80144,FRAS1,80144:down|hsa:7148,TNXB,7148:down|hsa:10319,LAMC3,10319:down|hsa:3691,ITGB4,3691:down|hsa:2192,FBLN1,2192:down	http://amigo.geneontology.org/cgi-bin/amigo/term_details?term=GO:0044420
early endosome membrane	Cellular Component	GO:0031901	8	96	1098	17517	0.00728597449908925	0.00548039047782154	2.535118e-01	6.634280e-01	hsa:29886,SNX8,29886:down|hsa:57732,ZFYVE28,57732:down|hsa:3134,HLA-F,3134:up|hsa:8630,HSD17B6,8630:up|hsa:857,CAV1,857:down|hsa:55858,TMEM165,55858:up|hsa:55614,KIF16B,55614:down|hsa:55361,PI4K2A,55361:down	http://amigo.geneontology.org/cgi-bin/amigo/term_details?term=GO:0031901
integral component of lumenal side of endoplasmic reticulum membrane	Cellular Component	GO:0071556	3	28	1098	17517	0.00273224043715847	0.00159844722269795	2.550671e-01	6.634280e-01	hsa:3119,HLA-DQB1,3119:up|hsa:3134,HLA-F,3134:up|hsa:121665,SPPL3,121665:down	http://amigo.geneontology.org/cgi-bin/amigo/term_details?term=GO:0071556
HULC complex	Cellular Component	GO:0033503	1	5	1098	17517	0.000910746812386157	0.000285437004053205	2.765337e-01	6.634280e-01	hsa:9810,RNF40,9810:down	http://amigo.geneontology.org/cgi-bin/amigo/term_details?term=GO:0033503
NLRP3 inflammasome complex	Cellular Component	GO:0072559	1	5	1098	17517	0.000910746812386157	0.000285437004053205	2.765337e-01	6.634280e-01	hsa:837,CASP4,837:up	http://amigo.geneontology.org/cgi-bin/amigo/term_details?term=GO:0072559
contractile fiber part	Cellular Component	GO:0044449	15	198	1098	17517	0.0136612021857923	0.0113033053605069	2.603934e-01	6.634280e-01	hsa:2318,FLNC,2318:down|hsa:10398,MYL9,10398:down|hsa:2275,FHL3,2275:down|hsa:79026,AHNAK,79026:down|hsa:8735,MYH13,8735:up|hsa:1756,DMD,1756:up|hsa:6334,SCN8A,6334:down|hsa:6521,SLC4A1,6521:up|hsa:113146,AHNAK2,113146:down|hsa:29767,TMOD2,29767:up|hsa:5339,PLEC,5339:down|hsa:832,CAPZB,832:down|hsa:3315,HSPB1,3315:down|hsa:4620,MYH2,4620:up|hsa:6709,SPTAN1,6709:down	http://amigo.geneontology.org/cgi-bin/amigo/term_details?term=GO:0044449
extrinsic component of membrane	Cellular Component	GO:0019898	18	244	1098	17517	0.0163934426229508	0.0139293257977964	2.704870e-01	6.634280e-01	hsa:4836,NMT1,4836:down|hsa:29886,SNX8,29886:down|hsa:2241,FER,2241:up|hsa:10160,FARP1,10160:down|hsa:22848,AAK1,22848:down|hsa:4771,NF2,4771:down|hsa:1861,TOR1A,1861:up|hsa:1495,CTNNA1,1495:down|hsa:8787,RGS9,8787:down|hsa:2781,GNAZ,2781:down|hsa:1445,CSK,1445:down|hsa:2790,GNG10,2790:up|hsa:5296,PIK3R2,5296:down|hsa:257019,FRMD3,257019:down|hsa:5962,RDX,5962:down|hsa:5293,PIK3CD,5293:down|hsa:1…	http://amigo.geneontology.org/cgi-bin/amigo/term_details?term=GO:0019898
H4/H2A histone acetyltransferase complex	Cellular Component	GO:0043189	2	16	1098	17517	0.00182149362477231	0.000913398412970257	2.652090e-01	6.634280e-01	hsa:54556,ING3,54556:up|hsa:80314,EPC1,80314:up	http://amigo.geneontology.org/cgi-bin/amigo/term_details?term=GO:0043189
integral component of endoplasmic reticulum membrane	Cellular Component	GO:0030176	9	112	1098	17517	0.00819672131147541	0.0063937888907918	2.688620e-01	6.634280e-01	hsa:51009,DERL2,51009:up|hsa:3119,HLA-DQB1,3119:up|hsa:3134,HLA-F,3134:up|hsa:79071,ELOVL6,79071:up|hsa:7993,UBXN8,7993:up|hsa:23344,ESYT1,23344:down|hsa:23065,EMC1,23065:down|hsa:121665,SPPL3,121665:down|hsa:284361,EMC10,284361:up	http://amigo.geneontology.org/cgi-bin/amigo/term_details?term=GO:0030176
mitochondrial outer membrane	Cellular Component	GO:0005741	11	140	1098	17517	0.0100182149362477	0.00799223611348975	2.624535e-01	6.634280e-01	hsa:10058,ABCB6,10058:down|hsa:79671,NLRX1,79671:down|hsa:1375,CPT1B,1375:up|hsa:1267,CNP,1267:up|hsa:84883,AIFM2,84883:down|hsa:22877,MLXIP,22877:down|hsa:23175,LPIN1,23175:down|hsa:387990,TOMM20L,387990:up|hsa:1528,CYB5A,1528:up|hsa:54471,MIEF1,54471:down|hsa:1727,CYB5R3,1727:down	http://amigo.geneontology.org/cgi-bin/amigo/term_details?term=GO:0005741
membrane coat	Cellular Component	GO:0030117	7	84	1098	17517	0.0063752276867031	0.00479534166809385	2.734895e-01	6.634280e-01	hsa:10427,SEC24B,10427:up|hsa:55317,AP5S1,55317:down|hsa:22905,EPN2,22905:down|hsa:161,AP2A2,161:down|hsa:9632,SEC24C,9632:down|hsa:160,AP2A1,160:down|hsa:8907,AP1M1,8907:down	http://amigo.geneontology.org/cgi-bin/amigo/term_details?term=GO:0030117
endosomal part	Cellular Component	GO:0044440	27	378	1098	17517	0.0245901639344262	0.0215790375064223	2.672796e-01	6.634280e-01	hsa:55317,AP5S1,55317:down|hsa:29886,SNX8,29886:down|hsa:23339,VPS39,23339:down|hsa:84440,RAB11FIP4,84440:down|hsa:9570,GOSR2,9570:up|hsa:54741,LEPROT,54741:up|hsa:2888,GRB14,2888:up|hsa:79065,ATG9A,79065:down|hsa:3134,HLA-F,3134:up|hsa:4012,LNPEP,4012:up|hsa:11230,PRAF2,11230:down|hsa:8630,HSD17B6,8630:up|hsa:929,CD14,929:down|hsa:857,CAV1,857:down|hsa:51652,CHMP3,51652:up|hsa:89853,MVB12B,89853…	http://amigo.geneontology.org/cgi-bin/amigo/term_details?term=GO:0044440
presynaptic membrane	Cellular Component	GO:0042734	5	55	1098	17517	0.00455373406193078	0.00313980704458526	2.610181e-01	6.634280e-01	hsa:2852,GPER1,2852:down|hsa:57555,NLGN2,57555:down|hsa:23085,ERC1,23085:down|hsa:55361,PI4K2A,55361:down|hsa:22953,P2RX2,22953:up	http://amigo.geneontology.org/cgi-bin/amigo/term_details?term=GO:0042734
lateral loop	Cellular Component	GO:0043219	1	5	1098	17517	0.000910746812386157	0.000285437004053205	2.765337e-01	6.634280e-01	hsa:64398,MPP5,64398:down	http://amigo.geneontology.org/cgi-bin/amigo/term_details?term=GO:0043219
clathrin coat of coated pit	Cellular Component	GO:0030132	2	16	1098	17517	0.00182149362477231	0.000913398412970257	2.652090e-01	6.634280e-01	hsa:161,AP2A2,161:down|hsa:160,AP2A1,160:down	http://amigo.geneontology.org/cgi-bin/amigo/term_details?term=GO:0030132
GABA receptor complex	Cellular Component	GO:1902710	1	5	1098	17517	0.000910746812386157	0.000285437004053205	2.765337e-01	6.634280e-01	hsa:2560,GABRB1,2560:up	http://amigo.geneontology.org/cgi-bin/amigo/term_details?term=GO:1902710
coated membrane	Cellular Component	GO:0048475	7	84	1098	17517	0.0063752276867031	0.00479534166809385	2.734895e-01	6.634280e-01	hsa:10427,SEC24B,10427:up|hsa:55317,AP5S1,55317:down|hsa:22905,EPN2,22905:down|hsa:161,AP2A2,161:down|hsa:9632,SEC24C,9632:down|hsa:160,AP2A1,160:down|hsa:8907,AP1M1,8907:down	http://amigo.geneontology.org/cgi-bin/amigo/term_details?term=GO:0048475
endosome membrane	Cellular Component	GO:0010008	26	361	1098	17517	0.0236794171220401	0.0206085516926414	2.582921e-01	6.634280e-01	hsa:55317,AP5S1,55317:down|hsa:29886,SNX8,29886:down|hsa:23339,VPS39,23339:down|hsa:84440,RAB11FIP4,84440:down|hsa:9570,GOSR2,9570:up|hsa:54741,LEPROT,54741:up|hsa:2888,GRB14,2888:up|hsa:79065,ATG9A,79065:down|hsa:3134,HLA-F,3134:up|hsa:11230,PRAF2,11230:down|hsa:8630,HSD17B6,8630:up|hsa:929,CD14,929:down|hsa:857,CAV1,857:down|hsa:51652,CHMP3,51652:up|hsa:89853,MVB12B,89853:down|hsa:55858,TMEM165…	http://amigo.geneontology.org/cgi-bin/amigo/term_details?term=GO:0010008
SMAD protein complex	Cellular Component	GO:0071141	1	5	1098	17517	0.000910746812386157	0.000285437004053205	2.765337e-01	6.634280e-01	hsa:4089,SMAD4,4089:down	http://amigo.geneontology.org/cgi-bin/amigo/term_details?term=GO:0071141
compact myelin	Cellular Component	GO:0043218	2	16	1098	17517	0.00182149362477231	0.000913398412970257	2.652090e-01	6.634280e-01	hsa:7122,CLDN5,7122:down|hsa:64398,MPP5,64398:down	http://amigo.geneontology.org/cgi-bin/amigo/term_details?term=GO:0043218
ESC/E(Z) complex	Cellular Component	GO:0035098	2	16	1098	17517	0.00182149362477231	0.000913398412970257	2.652090e-01	6.634280e-01	hsa:4591,TRIM37,4591:up|hsa:26147,PHF19,26147:down	http://amigo.geneontology.org/cgi-bin/amigo/term_details?term=GO:0035098
intracellular region of host	Cellular Component	GO:0043656	1	5	1098	17517	0.000910746812386157	0.000285437004053205	2.765337e-01	6.634280e-01	hsa:2634,GBP2,2634:up	http://amigo.geneontology.org/cgi-bin/amigo/term_details?term=GO:0043656
mitochondrial intermembrane space protein transporter complex	Cellular Component	GO:0042719	1	5	1098	17517	0.000910746812386157	0.000285437004053205	2.765337e-01	6.634280e-01	hsa:26517,TIMM13,26517:up	http://amigo.geneontology.org/cgi-bin/amigo/term_details?term=GO:0042719
transcription elongation factor complex	Cellular Component	GO:0008023	4	42	1098	17517	0.00364298724954463	0.00239767083404693	2.682728e-01	6.634280e-01	hsa:55840,EAF2,55840:up|hsa:80349,WDR61,80349:up|hsa:904,CCNT1,904:up|hsa:4298,MLLT1,4298:down	http://amigo.geneontology.org/cgi-bin/amigo/term_details?term=GO:0008023
spermatoproteasome complex	Cellular Component	GO:1990111	1	5	1098	17517	0.000910746812386157	0.000285437004053205	2.765337e-01	6.634280e-01	hsa:23198,PSME4,23198:up	http://amigo.geneontology.org/cgi-bin/amigo/term_details?term=GO:1990111
polar microtubule	Cellular Component	GO:0005827	1	5	1098	17517	0.000910746812386157	0.000285437004053205	2.765337e-01	6.634280e-01	hsa:10426,TUBGCP3,10426:down	http://amigo.geneontology.org/cgi-bin/amigo/term_details?term=GO:0005827
FHF complex	Cellular Component	GO:0070695	1	5	1098	17517	0.000910746812386157	0.000285437004053205	2.765337e-01	6.634280e-01	hsa:51361,HOOK1,51361:up	http://amigo.geneontology.org/cgi-bin/amigo/term_details?term=GO:0070695
lamellipodium	Cellular Component	GO:0030027	12	153	1098	17517	0.0109289617486339	0.00873437232402809	2.519541e-01	6.634280e-01	hsa:2241,FER,2241:up|hsa:65979,PHACTR4,65979:down|hsa:5829,PXN,5829:down|hsa:8525,DGKZ,8525:down|hsa:4771,NF2,4771:down|hsa:5783,PTPN13,5783:up|hsa:1495,CTNNA1,1495:down|hsa:121512,FGD4,121512:up|hsa:5962,RDX,5962:down|hsa:832,CAPZB,832:down|hsa:1000,CDH2,1000:up|hsa:6453,ITSN1,6453:down	http://amigo.geneontology.org/cgi-bin/amigo/term_details?term=GO:0030027
ruffle	Cellular Component	GO:0001726	12	153	1098	17517	0.0109289617486339	0.00873437232402809	2.519541e-01	6.634280e-01	hsa:55612,FERMT1,55612:down|hsa:9368,SLC9A3R1,9368:down|hsa:91663,MYADM,91663:down|hsa:4771,NF2,4771:down|hsa:7094,TLN1,7094:down|hsa:11113,CIT,11113:down|hsa:208,AKT2,208:down|hsa:117145,THEM4,117145:up|hsa:121512,FGD4,121512:up|hsa:5962,RDX,5962:down|hsa:23242,COBL,23242:down|hsa:4644,MYO5A,4644:down	http://amigo.geneontology.org/cgi-bin/amigo/term_details?term=GO:0001726
H4 histone acetyltransferase complex	Cellular Component	GO:1902562	2	16	1098	17517	0.00182149362477231	0.000913398412970257	2.652090e-01	6.634280e-01	hsa:54556,ING3,54556:up|hsa:80314,EPC1,80314:up	http://amigo.geneontology.org/cgi-bin/amigo/term_details?term=GO:1902562
pyruvate dehydrogenase complex	Cellular Component	GO:0045254	1	5	1098	17517	0.000910746812386157	0.000285437004053205	2.765337e-01	6.634280e-01	hsa:5164,PDK2,5164:down	http://amigo.geneontology.org/cgi-bin/amigo/term_details?term=GO:0045254
vacuolar part	Cellular Component	GO:0044437	25	350	1098	17517	0.0227686703096539	0.0199805902837244	2.770853e-01	6.643699e-01	hsa:55317,AP5S1,55317:down|hsa:92979,MARCH9,92979:down|hsa:23339,VPS39,23339:down|hsa:3339,HSPG2,3339:down|hsa:57709,SLC7A14,57709:up|hsa:7879,RAB7A,7879:down|hsa:4012,LNPEP,4012:up|hsa:4035,LRP1,4035:down|hsa:4935,GPR143,4935:up|hsa:55858,TMEM165,55858:up|hsa:55361,PI4K2A,55361:down|hsa:23400,ATP13A2,23400:down|hsa:114790,STK11IP,114790:down|hsa:79026,AHNAK,79026:down|hsa:7098,TLR3,7098:up|hsa:1…	http://amigo.geneontology.org/cgi-bin/amigo/term_details?term=GO:0044437
spindle	Cellular Component	GO:0005819	20	275	1098	17517	0.0182149362477231	0.0156990352229263	2.771639e-01	6.643699e-01	hsa:9371,KIF3B,9371:down|hsa:282809,POC1B,282809:up|hsa:55143,CDCA8,55143:down|hsa:23384,SPECC1L,23384:up|hsa:83903,GSG2,83903:down|hsa:2009,EML1,2009:down|hsa:55200,PLEKHG6,55200:down|hsa:6196,RPS6KA2,6196:down|hsa:10783,NEK6,10783:down|hsa:11190,CEP250,11190:down|hsa:146909,KIF18B,146909:down|hsa:60509,AGBL5,60509:down|hsa:8379,MAD1L1,8379:down|hsa:23636,NUP62,23636:down|hsa:6907,TBL1X,6907:dow…	http://amigo.geneontology.org/cgi-bin/amigo/term_details?term=GO:0005819
contractile fiber	Cellular Component	GO:0043292	16	216	1098	17517	0.0145719489981785	0.0123308785750985	2.804194e-01	6.710236e-01	hsa:2318,FLNC,2318:down|hsa:10398,MYL9,10398:down|hsa:2275,FHL3,2275:down|hsa:8735,MYH13,8735:up|hsa:1756,DMD,1756:up|hsa:6334,SCN8A,6334:down|hsa:5339,PLEC,5339:down|hsa:84448,ABLIM2,84448:down|hsa:79026,AHNAK,79026:down|hsa:113146,AHNAK2,113146:down|hsa:6521,SLC4A1,6521:up|hsa:29767,TMOD2,29767:up|hsa:832,CAPZB,832:down|hsa:3315,HSPB1,3315:down|hsa:4620,MYH2,4620:up|hsa:6709,SPTAN1,6709:down	http://amigo.geneontology.org/cgi-bin/amigo/term_details?term=GO:0043292
organelle subcompartment	Cellular Component	GO:0031984	19	261	1098	17517	0.017304189435337	0.0148998116115773	2.823461e-01	6.726945e-01	hsa:92979,MARCH9,92979:down|hsa:79585,CORO7,79585:down|hsa:9570,GOSR2,9570:up|hsa:51643,TMBIM4,51643:up|hsa:22796,COG2,22796:up|hsa:79065,ATG9A,79065:down|hsa:23621,BACE1,23621:down|hsa:11113,CIT,11113:down|hsa:10618,TGOLN2,10618:down|hsa:2316,FLNA,2316:down|hsa:55858,TMEM165,55858:up|hsa:23413,NCS1,23413:down|hsa:54103,GSAP,54103:up|hsa:6484,ST3GAL4,6484:down|hsa:2590,GALNT2,2590:down|hsa:3119,H…	http://amigo.geneontology.org/cgi-bin/amigo/term_details?term=GO:0031984
terminal bouton	Cellular Component	GO:0043195	4	43	1098	17517	0.00364298724954463	0.00245475823485757	2.824804e-01	6.726945e-01	hsa:796,CALCA,796:up|hsa:22848,AAK1,22848:down|hsa:1808,DPYSL2,1808:down|hsa:22953,P2RX2,22953:up	http://amigo.geneontology.org/cgi-bin/amigo/term_details?term=GO:0043195
mitochondrial protein complex	Cellular Component	GO:0098798	10	128	1098	17517	0.00910746812386157	0.00730718730376206	2.817410e-01	6.726945e-01	hsa:5164,PDK2,5164:down|hsa:4698,NDUFA5,4698:up|hsa:10295,BCKDK,10295:down|hsa:26517,TIMM13,26517:up|hsa:4695,NDUFA2,4695:up|hsa:594,BCKDHB,594:down|hsa:4705,NDUFA10,4705:down|hsa:6389,SDHA,6389:down|hsa:1629,DBT,1629:down|hsa:387990,TOMM20L,387990:up	http://amigo.geneontology.org/cgi-bin/amigo/term_details?term=GO:0098798
intercellular bridge	Cellular Component	GO:0045171	4	43	1098	17517	0.00364298724954463	0.00245475823485757	2.824804e-01	6.726945e-01	hsa:79960,JADE1,79960:down|hsa:25942,SIN3A,25942:down|hsa:22994,CEP131,22994:down|hsa:55143,CDCA8,55143:down	http://amigo.geneontology.org/cgi-bin/amigo/term_details?term=GO:0045171
transport vesicle membrane	Cellular Component	GO:0030658	7	85	1098	17517	0.0063752276867031	0.00485242906890449	2.834206e-01	6.741683e-01	hsa:10427,SEC24B,10427:up|hsa:9570,GOSR2,9570:up|hsa:3119,HLA-DQB1,3119:up|hsa:3134,HLA-F,3134:up|hsa:9632,SEC24C,9632:down|hsa:160,AP2A1,160:down|hsa:6720,SREBF1,6720:down	http://amigo.geneontology.org/cgi-bin/amigo/term_details?term=GO:0030658
microvillus	Cellular Component	GO:0005902	7	85	1098	17517	0.0063752276867031	0.00485242906890449	2.834206e-01	6.741683e-01	hsa:5962,RDX,5962:down|hsa:83715,ESPN,83715:down|hsa:949,SCARB1,949:down|hsa:9368,SLC9A3R1,9368:down|hsa:1267,CNP,1267:up|hsa:1515,CTSV,1515:up|hsa:150696,PROM2,150696:up	http://amigo.geneontology.org/cgi-bin/amigo/term_details?term=GO:0005902
integrin complex	Cellular Component	GO:0008305	3	30	1098	17517	0.00273224043715847	0.00171262202431923	2.898025e-01	6.751868e-01	hsa:3689,ITGB2,3689:down|hsa:3691,ITGB4,3691:down|hsa:3694,ITGB6,3694:up	http://amigo.geneontology.org/cgi-bin/amigo/term_details?term=GO:0008305
protein complex involved in cell adhesion	Cellular Component	GO:0098636	3	30	1098	17517	0.00273224043715847	0.00171262202431923	2.898025e-01	6.751868e-01	hsa:3689,ITGB2,3689:down|hsa:3691,ITGB4,3691:down|hsa:3694,ITGB6,3694:up	http://amigo.geneontology.org/cgi-bin/amigo/term_details?term=GO:0098636
male germ cell nucleus	Cellular Component	GO:0001673	2	17	1098	17517	0.00182149362477231	0.000970485813780899	2.890272e-01	6.751868e-01	hsa:3014,H2AFX,3014:down|hsa:6117,RPA1,6117:down	http://amigo.geneontology.org/cgi-bin/amigo/term_details?term=GO:0001673
phosphatidylinositol 3-kinase complex	Cellular Component	GO:0005942	2	17	1098	17517	0.00182149362477231	0.000970485813780899	2.890272e-01	6.751868e-01	hsa:5293,PIK3CD,5293:down|hsa:5296,PIK3R2,5296:down	http://amigo.geneontology.org/cgi-bin/amigo/term_details?term=GO:0005942
kinetochore	Cellular Component	GO:0000776	9	116	1098	17517	0.00819672131147541	0.00662213849403437	3.032320e-01	6.863167e-01	hsa:8243,SMC1A,8243:down|hsa:8379,MAD1L1,8379:down|hsa:64105,CENPK,64105:up|hsa:5253,PHF2,5253:down|hsa:147841,SPC24,147841:down|hsa:84516,DCTN5,84516:up|hsa:25942,SIN3A,25942:down|hsa:151648,SGOL1,151648:down|hsa:23468,CBX5,23468:down	http://amigo.geneontology.org/cgi-bin/amigo/term_details?term=GO:0000776
CD95 death-inducing signaling complex	Cellular Component	GO:0031265	1	6	1098	17517	0.000910746812386157	0.000342524404863847	3.218950e-01	6.863167e-01	hsa:355,FAS,355:up	http://amigo.geneontology.org/cgi-bin/amigo/term_details?term=GO:0031265
clathrin coat	Cellular Component	GO:0030118	4	45	1098	17517	0.00364298724954463	0.00256893303647885	3.111998e-01	6.863167e-01	hsa:22905,EPN2,22905:down|hsa:161,AP2A2,161:down|hsa:160,AP2A1,160:down|hsa:8907,AP1M1,8907:down	http://amigo.geneontology.org/cgi-bin/amigo/term_details?term=GO:0030118
microtubule end	Cellular Component	GO:1990752	2	18	1098	17517	0.00182149362477231	0.00102757321459154	3.127491e-01	6.863167e-01	hsa:146909,KIF18B,146909:down|hsa:4644,MYO5A,4644:down	http://amigo.geneontology.org/cgi-bin/amigo/term_details?term=GO:1990752
primary cilium	Cellular Component	GO:0072372	13	177	1098	17517	0.01183970856102	0.0101044699434835	3.178263e-01	6.863167e-01	hsa:3797,KIF3C,3797:down|hsa:1069,CETN2,1069:up|hsa:9371,KIF3B,9371:down|hsa:2736,GLI2,2736:down|hsa:51684,SUFU,51684:down|hsa:79867,TCTN2,79867:down|hsa:7289,TULP3,7289:down|hsa:55764,IFT122,55764:down|hsa:51259,TMEM216,51259:up|hsa:9742,IFT140,9742:down|hsa:5578,PRKCA,5578:down|hsa:146057,TTBK2,146057:down|hsa:4644,MYO5A,4644:down	http://amigo.geneontology.org/cgi-bin/amigo/term_details?term=GO:0072372
THO complex part of transcription export complex	Cellular Component	GO:0000445	1	6	1098	17517	0.000910746812386157	0.000342524404863847	3.218950e-01	6.863167e-01	hsa:80145,THOC7,80145:up	http://amigo.geneontology.org/cgi-bin/amigo/term_details?term=GO:0000445
PCAF complex	Cellular Component	GO:0000125	1	6	1098	17517	0.000910746812386157	0.000342524404863847	3.218950e-01	6.863167e-01	hsa:6871,TADA2A,6871:up	http://amigo.geneontology.org/cgi-bin/amigo/term_details?term=GO:0000125
neuron projection membrane	Cellular Component	GO:0032589	3	31	1098	17517	0.00273224043715847	0.00176970942512987	3.073049e-01	6.863167e-01	hsa:23109,DDN,23109:down|hsa:2852,GPER1,2852:down|hsa:5064,PALM,5064:down	http://amigo.geneontology.org/cgi-bin/amigo/term_details?term=GO:0032589
endoplasmic reticulum palmitoyltransferase complex	Cellular Component	GO:0031211	1	6	1098	17517	0.000910746812386157	0.000342524404863847	3.218950e-01	6.863167e-01	hsa:165679,SPTSSB,165679:up	http://amigo.geneontology.org/cgi-bin/amigo/term_details?term=GO:0031211
Pwp2p-containing subcomplex of 90S preribosome	Cellular Component	GO:0034388	1	6	1098	17517	0.000910746812386157	0.000342524404863847	3.218950e-01	6.863167e-01	hsa:10885,WDR3,10885:up	http://amigo.geneontology.org/cgi-bin/amigo/term_details?term=GO:0034388
CHD-type complex	Cellular Component	GO:0090545	2	18	1098	17517	0.00182149362477231	0.00102757321459154	3.127491e-01	6.863167e-01	hsa:1108,CHD4,1108:down|hsa:1107,CHD3,1107:down	http://amigo.geneontology.org/cgi-bin/amigo/term_details?term=GO:0090545
DNA packaging complex	Cellular Component	GO:0044815	8	101	1098	17517	0.00728597449908925	0.00576582748187475	2.991536e-01	6.863167e-01	hsa:9918,NCAPD2,9918:down|hsa:23310,NCAPD3,23310:down|hsa:257218,SHPRH,257218:up|hsa:6929,TCF3,6929:down|hsa:23522,KAT6B,23522:down|hsa:3014,H2AFX,3014:down|hsa:8971,H1FX,8971:down|hsa:7994,KAT6A,7994:down	http://amigo.geneontology.org/cgi-bin/amigo/term_details?term=GO:0044815
THO complex	Cellular Component	GO:0000347	1	6	1098	17517	0.000910746812386157	0.000342524404863847	3.218950e-01	6.863167e-01	hsa:80145,THOC7,80145:up	http://amigo.geneontology.org/cgi-bin/amigo/term_details?term=GO:0000347
polysomal ribosome	Cellular Component	GO:0042788	1	6	1098	17517	0.000910746812386157	0.000342524404863847	3.218950e-01	6.863167e-01	hsa:57532,NUFIP2,57532:down	http://amigo.geneontology.org/cgi-bin/amigo/term_details?term=GO:0042788
photoreceptor connecting cilium	Cellular Component	GO:0032391	3	31	1098	17517	0.00273224043715847	0.00176970942512987	3.073049e-01	6.863167e-01	hsa:9742,IFT140,9742:down|hsa:1069,CETN2,1069:up|hsa:55764,IFT122,55764:down	http://amigo.geneontology.org/cgi-bin/amigo/term_details?term=GO:0032391
paraspeckles	Cellular Component	GO:0042382	1	6	1098	17517	0.000910746812386157	0.000342524404863847	3.218950e-01	6.863167e-01	hsa:4841,NONO,4841:down	http://amigo.geneontology.org/cgi-bin/amigo/term_details?term=GO:0042382
signal recognition particle, endoplasmic reticulum targeting	Cellular Component	GO:0005786	1	6	1098	17517	0.000910746812386157	0.000342524404863847	3.218950e-01	6.863167e-01	hsa:6730,SRP68,6730:down	http://amigo.geneontology.org/cgi-bin/amigo/term_details?term=GO:0005786
pre-snoRNP complex	Cellular Component	GO:0070761	1	6	1098	17517	0.000910746812386157	0.000342524404863847	3.218950e-01	6.863167e-01	hsa:54680,ZNHIT6,54680:up	http://amigo.geneontology.org/cgi-bin/amigo/term_details?term=GO:0070761
Prp19 complex	Cellular Component	GO:0000974	1	6	1098	17517	0.000910746812386157	0.000342524404863847	3.218950e-01	6.863167e-01	hsa:5430,POLR2A,5430:down	http://amigo.geneontology.org/cgi-bin/amigo/term_details?term=GO:0000974
cell-cell contact zone	Cellular Component	GO:0044291	5	58	1098	17517	0.00455373406193078	0.00331106924701718	2.978583e-01	6.863167e-01	hsa:79026,AHNAK,79026:down|hsa:832,CAPZB,832:down|hsa:1000,CDH2,1000:up|hsa:1495,CTNNA1,1495:down|hsa:6709,SPTAN1,6709:down	http://amigo.geneontology.org/cgi-bin/amigo/term_details?term=GO:0044291
integral component of cytoplasmic side of endoplasmic reticulum membrane	Cellular Component	GO:0071458	1	6	1098	17517	0.000910746812386157	0.000342524404863847	3.218950e-01	6.863167e-01	hsa:121665,SPPL3,121665:down	http://amigo.geneontology.org/cgi-bin/amigo/term_details?term=GO:0071458
serine C-palmitoyltransferase complex	Cellular Component	GO:0017059	1	6	1098	17517	0.000910746812386157	0.000342524404863847	3.218950e-01	6.863167e-01	hsa:165679,SPTSSB,165679:up	http://amigo.geneontology.org/cgi-bin/amigo/term_details?term=GO:0017059
signal recognition particle	Cellular Component	GO:0048500	1	6	1098	17517	0.000910746812386157	0.000342524404863847	3.218950e-01	6.863167e-01	hsa:6730,SRP68,6730:down	http://amigo.geneontology.org/cgi-bin/amigo/term_details?term=GO:0048500
NuRD complex	Cellular Component	GO:0016581	2	18	1098	17517	0.00182149362477231	0.00102757321459154	3.127491e-01	6.863167e-01	hsa:1108,CHD4,1108:down|hsa:1107,CHD3,1107:down	http://amigo.geneontology.org/cgi-bin/amigo/term_details?term=GO:0016581
Cul5-RING ubiquitin ligase complex	Cellular Component	GO:0031466	1	6	1098	17517	0.000910746812386157	0.000342524404863847	3.218950e-01	6.863167e-01	hsa:9616,RNF7,9616:up	http://amigo.geneontology.org/cgi-bin/amigo/term_details?term=GO:0031466
mitotic spindle midzone	Cellular Component	GO:1990023	1	6	1098	17517	0.000910746812386157	0.000342524404863847	3.218950e-01	6.863167e-01	hsa:2009,EML1,2009:down	http://amigo.geneontology.org/cgi-bin/amigo/term_details?term=GO:1990023
extrinsic component of plasma membrane	Cellular Component	GO:0019897	10	131	1098	17517	0.00910746812386157	0.00747844950619398	3.061603e-01	6.863167e-01	hsa:2241,FER,2241:up|hsa:8787,RGS9,8787:down|hsa:10160,FARP1,10160:down|hsa:22848,AAK1,22848:down|hsa:1445,CSK,1445:down|hsa:2781,GNAZ,2781:down|hsa:2790,GNG10,2790:up|hsa:1495,CTNNA1,1495:down|hsa:1000,CDH2,1000:up|hsa:858,CAV2,858:down	http://amigo.geneontology.org/cgi-bin/amigo/term_details?term=GO:0019897
rough endoplasmic reticulum	Cellular Component	GO:0005791	5	60	1098	17517	0.00455373406193078	0.00342524404863847	3.228677e-01	6.875173e-01	hsa:54901,CDKAL1,54901:down|hsa:5351,PLOD1,5351:down|hsa:161176,SYNE3,161176:down|hsa:121665,SPPL3,121665:down|hsa:1906,EDN1,1906:up	http://amigo.geneontology.org/cgi-bin/amigo/term_details?term=GO:0005791
clathrin adaptor complex	Cellular Component	GO:0030131	3	32	1098	17517	0.00273224043715847	0.00182679682594051	3.248427e-01	6.889139e-01	hsa:161,AP2A2,161:down|hsa:160,AP2A1,160:down|hsa:8907,AP1M1,8907:down	http://amigo.geneontology.org/cgi-bin/amigo/term_details?term=GO:0030131
midbody	Cellular Component	GO:0030496	9	119	1098	17517	0.00819672131147541	0.00679340069646629	3.296535e-01	6.961981e-01	hsa:54784,ALKBH4,54784:down|hsa:9371,KIF3B,9371:down|hsa:84440,RAB11FIP4,84440:down|hsa:60509,AGBL5,60509:down|hsa:55143,CDCA8,55143:down|hsa:10190,TXNDC9,10190:up|hsa:221477,C6orf89,221477:down|hsa:6683,SPAST,6683:down|hsa:129138,ANKRD54,129138:down	http://amigo.geneontology.org/cgi-bin/amigo/term_details?term=GO:0030496
neuron projection terminus	Cellular Component	GO:0044306	7	90	1098	17517	0.0063752276867031	0.0051378660729577	3.341946e-01	7.029073e-01	hsa:152,ADRA2C,152:down|hsa:796,CALCA,796:up|hsa:22848,AAK1,22848:down|hsa:2852,GPER1,2852:down|hsa:1756,DMD,1756:up|hsa:1808,DPYSL2,1808:down|hsa:22953,P2RX2,22953:up	http://amigo.geneontology.org/cgi-bin/amigo/term_details?term=GO:0044306
mast cell granule	Cellular Component	GO:0042629	2	19	1098	17517	0.00182149362477231	0.00108466061540218	3.362932e-01	7.029073e-01	hsa:5293,PIK3CD,5293:down|hsa:3815,KIT,3815:up	http://amigo.geneontology.org/cgi-bin/amigo/term_details?term=GO:0042629
guanyl-nucleotide exchange factor complex	Cellular Component	GO:0032045	1	7	1098	17517	0.000910746812386157	0.000399611805674488	3.644145e-01	7.054594e-01	hsa:9827,RGP1,9827:down	http://amigo.geneontology.org/cgi-bin/amigo/term_details?term=GO:0032045
DNA-directed RNA polymerase complex	Cellular Component	GO:0000428	8	106	1098	17517	0.00728597449908925	0.00605126448592796	3.464721e-01	7.054594e-01	hsa:138474,TAF1L,138474:down|hsa:84181,CHD6,84181:down|hsa:80349,WDR61,80349:up|hsa:26173,INTS1,26173:down|hsa:57117,INTS12,57117:up|hsa:2072,ERCC4,2072:down|hsa:23248,RPRD2,23248:down|hsa:5430,POLR2A,5430:down	http://amigo.geneontology.org/cgi-bin/amigo/term_details?term=GO:0000428
intercalated disc	Cellular Component	GO:0014704	4	48	1098	17517	0.00364298724954463	0.00274019523891077	3.546941e-01	7.054594e-01	hsa:832,CAPZB,832:down|hsa:1000,CDH2,1000:up|hsa:1495,CTNNA1,1495:down|hsa:6709,SPTAN1,6709:down	http://amigo.geneontology.org/cgi-bin/amigo/term_details?term=GO:0014704
condensed chromosome kinetochore	Cellular Component	GO:0000777	7	92	1098	17517	0.0063752276867031	0.00525204087457898	3.548741e-01	7.054594e-01	hsa:147841,SPC24,147841:down|hsa:5253,PHF2,5253:down|hsa:64105,CENPK,64105:up|hsa:84516,DCTN5,84516:up|hsa:151648,SGOL1,151648:down|hsa:8243,SMC1A,8243:down|hsa:8379,MAD1L1,8379:down	http://amigo.geneontology.org/cgi-bin/amigo/term_details?term=GO:0000777
lateral plasma membrane	Cellular Component	GO:0016328	4	48	1098	17517	0.00364298724954463	0.00274019523891077	3.546941e-01	7.054594e-01	hsa:1364,CLDN4,1364:down|hsa:1756,DMD,1756:up|hsa:6904,TBCD,6904:down|hsa:6709,SPTAN1,6709:down	http://amigo.geneontology.org/cgi-bin/amigo/term_details?term=GO:0016328
Cul2-RING ubiquitin ligase complex	Cellular Component	GO:0031462	1	7	1098	17517	0.000910746812386157	0.000399611805674488	3.644145e-01	7.054594e-01	hsa:10444,ZER1,10444:down	http://amigo.geneontology.org/cgi-bin/amigo/term_details?term=GO:0031462
tRNA-splicing ligase complex	Cellular Component	GO:0072669	1	7	1098	17517	0.000910746812386157	0.000399611805674488	3.644145e-01	7.054594e-01	hsa:1653,DDX1,1653:up	http://amigo.geneontology.org/cgi-bin/amigo/term_details?term=GO:0072669
cytoplasmic exosome (RNase complex)	Cellular Component	GO:0000177	1	7	1098	17517	0.000910746812386157	0.000399611805674488	3.644145e-01	7.054594e-01	hsa:23589,CARHSP1,23589:down	http://amigo.geneontology.org/cgi-bin/amigo/term_details?term=GO:0000177
connexon complex	Cellular Component	GO:0005922	2	20	1098	17517	0.00182149362477231	0.00114174801621282	3.595888e-01	7.054594e-01	hsa:2700,GJA3,2700:down|hsa:349149,GJC3,349149:up	http://amigo.geneontology.org/cgi-bin/amigo/term_details?term=GO:0005922
nuclear heterochromatin	Cellular Component	GO:0005720	3	33	1098	17517	0.00273224043715847	0.00188388422675116	3.423781e-01	7.054594e-01	hsa:23310,NCAPD3,23310:down|hsa:23468,CBX5,23468:down|hsa:6015,RING1,6015:down	http://amigo.geneontology.org/cgi-bin/amigo/term_details?term=GO:0005720
tetraspanin-enriched microdomain	Cellular Component	GO:0097197	1	7	1098	17517	0.000910746812386157	0.000399611805674488	3.644145e-01	7.054594e-01	hsa:81619,TSPAN14,81619:down	http://amigo.geneontology.org/cgi-bin/amigo/term_details?term=GO:0097197
apical dendrite	Cellular Component	GO:0097440	1	7	1098	17517	0.000910746812386157	0.000399611805674488	3.644145e-01	7.054594e-01	hsa:2316,FLNA,2316:down	http://amigo.geneontology.org/cgi-bin/amigo/term_details?term=GO:0097440
LINC complex	Cellular Component	GO:0034993	1	7	1098	17517	0.000910746812386157	0.000399611805674488	3.644145e-01	7.054594e-01	hsa:161176,SYNE3,161176:down	http://amigo.geneontology.org/cgi-bin/amigo/term_details?term=GO:0034993
endoplasmic reticulum tubular network	Cellular Component	GO:0071782	1	7	1098	17517	0.000910746812386157	0.000399611805674488	3.644145e-01	7.054594e-01	hsa:54956,PARP16,54956:down	http://amigo.geneontology.org/cgi-bin/amigo/term_details?term=GO:0071782
nuclear DNA-directed RNA polymerase complex	Cellular Component	GO:0055029	8	106	1098	17517	0.00728597449908925	0.00605126448592796	3.464721e-01	7.054594e-01	hsa:138474,TAF1L,138474:down|hsa:84181,CHD6,84181:down|hsa:80349,WDR61,80349:up|hsa:26173,INTS1,26173:down|hsa:57117,INTS12,57117:up|hsa:2072,ERCC4,2072:down|hsa:23248,RPRD2,23248:down|hsa:5430,POLR2A,5430:down	http://amigo.geneontology.org/cgi-bin/amigo/term_details?term=GO:0055029
trans-Golgi network	Cellular Component	GO:0005802	11	153	1098	17517	0.0100182149362477	0.00873437232402809	3.638709e-01	7.054594e-01	hsa:92979,MARCH9,92979:down|hsa:79585,CORO7,79585:down|hsa:3119,HLA-DQB1,3119:up|hsa:79065,ATG9A,79065:down|hsa:23621,BACE1,23621:down|hsa:8907,AP1M1,8907:down|hsa:10618,TGOLN2,10618:down|hsa:2316,FLNA,2316:down|hsa:2852,GPER1,2852:down|hsa:55858,TMEM165,55858:up|hsa:54103,GSAP,54103:up	http://amigo.geneontology.org/cgi-bin/amigo/term_details?term=GO:0005802
micro-ribonucleoprotein complex	Cellular Component	GO:0035068	1	7	1098	17517	0.000910746812386157	0.000399611805674488	3.644145e-01	7.054594e-01	hsa:26523,AGO1,26523:down	http://amigo.geneontology.org/cgi-bin/amigo/term_details?term=GO:0035068
axon hillock	Cellular Component	GO:0043203	1	7	1098	17517	0.000910746812386157	0.000399611805674488	3.644145e-01	7.054594e-01	hsa:5590,PRKCZ,5590:down	http://amigo.geneontology.org/cgi-bin/amigo/term_details?term=GO:0043203
cerebellar mossy fiber	Cellular Component	GO:0044300	1	7	1098	17517	0.000910746812386157	0.000399611805674488	3.644145e-01	7.054594e-01	hsa:4781,NFIB,4781:down	http://amigo.geneontology.org/cgi-bin/amigo/term_details?term=GO:0044300
PTW/PP1 phosphatase complex	Cellular Component	GO:0072357	1	7	1098	17517	0.000910746812386157	0.000399611805674488	3.644145e-01	7.054594e-01	hsa:5514,PPP1R10,5514:down	http://amigo.geneontology.org/cgi-bin/amigo/term_details?term=GO:0072357
semaphorin receptor complex	Cellular Component	GO:0002116	1	7	1098	17517	0.000910746812386157	0.000399611805674488	3.644145e-01	7.054594e-01	hsa:8829,NRP1,8829:down	http://amigo.geneontology.org/cgi-bin/amigo/term_details?term=GO:0002116
neuronal postsynaptic density	Cellular Component	GO:0097481	2	20	1098	17517	0.00182149362477231	0.00114174801621282	3.595888e-01	7.054594e-01	hsa:5028,P2RY1,5028:up|hsa:2852,GPER1,2852:down	http://amigo.geneontology.org/cgi-bin/amigo/term_details?term=GO:0097481
apical cortex	Cellular Component	GO:0045179	1	7	1098	17517	0.000910746812386157	0.000399611805674488	3.644145e-01	7.054594e-01	hsa:5590,PRKCZ,5590:down	http://amigo.geneontology.org/cgi-bin/amigo/term_details?term=GO:0045179
protein phosphatase type 2A complex	Cellular Component	GO:0000159	2	20	1098	17517	0.00182149362477231	0.00114174801621282	3.595888e-01	7.054594e-01	hsa:54205,CYCS,54205:up|hsa:5528,PPP2R5D,5528:down	http://amigo.geneontology.org/cgi-bin/amigo/term_details?term=GO:0000159
calcium channel complex	Cellular Component	GO:0034704	5	62	1098	17517	0.00455373406193078	0.00353941885025975	3.480954e-01	7.054594e-01	hsa:5494,PPM1A,5494:up|hsa:786,CACNG1,786:up|hsa:27092,CACNG4,27092:down|hsa:5566,PRKACA,5566:down|hsa:59285,CACNG6,59285:down	http://amigo.geneontology.org/cgi-bin/amigo/term_details?term=GO:0034704
pre-autophagosomal structure	Cellular Component	GO:0000407	3	33	1098	17517	0.00273224043715847	0.00188388422675116	3.423781e-01	7.054594e-01	hsa:64771,C6orf106,64771:down|hsa:79065,ATG9A,79065:down|hsa:7879,RAB7A,7879:down	http://amigo.geneontology.org/cgi-bin/amigo/term_details?term=GO:0000407
nonhomologous end joining complex	Cellular Component	GO:0070419	1	7	1098	17517	0.000910746812386157	0.000399611805674488	3.644145e-01	7.054594e-01	hsa:5591,PRKDC,5591:down	http://amigo.geneontology.org/cgi-bin/amigo/term_details?term=GO:0070419
Golgi stack	Cellular Component	GO:0005795	9	121	1098	17517	0.00819672131147541	0.00690757549808757	3.474964e-01	7.054594e-01	hsa:92979,MARCH9,92979:down|hsa:6484,ST3GAL4,6484:down|hsa:2590,GALNT2,2590:down|hsa:9570,GOSR2,9570:up|hsa:51643,TMBIM4,51643:up|hsa:22796,COG2,22796:up|hsa:11113,CIT,11113:down|hsa:23413,NCS1,23413:down|hsa:2804,GOLGB1,2804:up	http://amigo.geneontology.org/cgi-bin/amigo/term_details?term=GO:0005795
Cdc73/Paf1 complex	Cellular Component	GO:0016593	1	7	1098	17517	0.000910746812386157	0.000399611805674488	3.644145e-01	7.054594e-01	hsa:80349,WDR61,80349:up	http://amigo.geneontology.org/cgi-bin/amigo/term_details?term=GO:0016593
insulin-responsive compartment	Cellular Component	GO:0032593	1	7	1098	17517	0.000910746812386157	0.000399611805674488	3.644145e-01	7.054594e-01	hsa:4644,MYO5A,4644:down	http://amigo.geneontology.org/cgi-bin/amigo/term_details?term=GO:0032593
microtubule organizing center attachment site	Cellular Component	GO:0034992	1	7	1098	17517	0.000910746812386157	0.000399611805674488	3.644145e-01	7.054594e-01	hsa:161176,SYNE3,161176:down	http://amigo.geneontology.org/cgi-bin/amigo/term_details?term=GO:0034992
meiotic cohesin complex	Cellular Component	GO:0030893	1	7	1098	17517	0.000910746812386157	0.000399611805674488	3.644145e-01	7.054594e-01	hsa:8243,SMC1A,8243:down	http://amigo.geneontology.org/cgi-bin/amigo/term_details?term=GO:0030893
sex chromatin	Cellular Component	GO:0001739	1	7	1098	17517	0.000910746812386157	0.000399611805674488	3.644145e-01	7.054594e-01	hsa:6015,RING1,6015:down	http://amigo.geneontology.org/cgi-bin/amigo/term_details?term=GO:0001739
nuclear transcriptional repressor complex	Cellular Component	GO:0090568	2	20	1098	17517	0.00182149362477231	0.00114174801621282	3.595888e-01	7.054594e-01	hsa:1108,CHD4,1108:down|hsa:1107,CHD3,1107:down	http://amigo.geneontology.org/cgi-bin/amigo/term_details?term=GO:0090568
central element	Cellular Component	GO:0000801	1	7	1098	17517	0.000910746812386157	0.000399611805674488	3.644145e-01	7.054594e-01	hsa:256126,SYCE2,256126:down	http://amigo.geneontology.org/cgi-bin/amigo/term_details?term=GO:0000801
ESCRT complex	Cellular Component	GO:0036452	2	20	1098	17517	0.00182149362477231	0.00114174801621282	3.595888e-01	7.054594e-01	hsa:51652,CHMP3,51652:up|hsa:89853,MVB12B,89853:down	http://amigo.geneontology.org/cgi-bin/amigo/term_details?term=GO:0036452
leading edge membrane	Cellular Component	GO:0031256	9	123	1098	17517	0.00819672131147541	0.00702175029970885	3.654741e-01	7.061367e-01	hsa:23109,DDN,23109:down|hsa:55612,FERMT1,55612:down|hsa:5064,PALM,5064:down|hsa:4771,NF2,4771:down|hsa:7094,TLN1,7094:down|hsa:208,AKT2,208:down|hsa:117145,THEM4,117145:up|hsa:2852,GPER1,2852:down|hsa:9912,ARHGAP44,9912:down	http://amigo.geneontology.org/cgi-bin/amigo/term_details?term=GO:0031256
RNA polymerase complex	Cellular Component	GO:0030880	8	108	1098	17517	0.00728597449908925	0.00616543928754924	3.656900e-01	7.061367e-01	hsa:138474,TAF1L,138474:down|hsa:84181,CHD6,84181:down|hsa:80349,WDR61,80349:up|hsa:26173,INTS1,26173:down|hsa:57117,INTS12,57117:up|hsa:2072,ERCC4,2072:down|hsa:23248,RPRD2,23248:down|hsa:5430,POLR2A,5430:down	http://amigo.geneontology.org/cgi-bin/amigo/term_details?term=GO:0030880
basement membrane	Cellular Component	GO:0005604	7	93	1098	17517	0.0063752276867031	0.00530912827538962	3.652611e-01	7.061367e-01	hsa:10319,LAMC3,10319:down|hsa:7078,TIMP3,7078:down|hsa:7077,TIMP2,7077:down|hsa:3691,ITGB4,3691:down|hsa:3339,HSPG2,3339:down|hsa:2192,FBLN1,2192:down|hsa:80144,FRAS1,80144:down	http://amigo.geneontology.org/cgi-bin/amigo/term_details?term=GO:0005604
RNA polymerase II transcription factor complex	Cellular Component	GO:0090575	6	79	1098	17517	0.00546448087431694	0.00450990466404065	3.752104e-01	7.207826e-01	hsa:138474,TAF1L,138474:down|hsa:2072,ERCC4,2072:down|hsa:4089,SMAD4,4089:down|hsa:28996,HIPK2,28996:down|hsa:6929,TCF3,6929:down|hsa:6256,RXRA,6256:down	http://amigo.geneontology.org/cgi-bin/amigo/term_details?term=GO:0090575
heterotrimeric G-protein complex	Cellular Component	GO:0005834	3	35	1098	17517	0.00273224043715847	0.00199805902837244	3.773027e-01	7.217516e-01	hsa:8787,RGS9,8787:down|hsa:2781,GNAZ,2781:down|hsa:2790,GNG10,2790:up	http://amigo.geneontology.org/cgi-bin/amigo/term_details?term=GO:0005834
axon terminus	Cellular Component	GO:0043679	6	80	1098	17517	0.00546448087431694	0.00456699206485129	3.865963e-01	7.267399e-01	hsa:152,ADRA2C,152:down|hsa:796,CALCA,796:up|hsa:22848,AAK1,22848:down|hsa:2852,GPER1,2852:down|hsa:1808,DPYSL2,1808:down|hsa:22953,P2RX2,22953:up	http://amigo.geneontology.org/cgi-bin/amigo/term_details?term=GO:0043679
nuclear lamina	Cellular Component	GO:0005652	1	8	1098	17517	0.000910746812386157	0.000456699206485129	4.042702e-01	7.267399e-01	hsa:6839,SUV39H1,6839:down	http://amigo.geneontology.org/cgi-bin/amigo/term_details?term=GO:0005652
nuclear pore	Cellular Component	GO:0005643	5	66	1098	17517	0.00455373406193078	0.00376776845350231	3.987503e-01	7.267399e-01	hsa:23636,NUP62,23636:down|hsa:10762,NUP50,10762:down|hsa:56943,ENY2,56943:up|hsa:8086,AAAS,8086:down|hsa:8379,MAD1L1,8379:down	http://amigo.geneontology.org/cgi-bin/amigo/term_details?term=GO:0005643
exon-exon junction complex	Cellular Component	GO:0035145	2	21	1098	17517	0.00182149362477231	0.00119883541702346	3.825743e-01	7.267399e-01	hsa:23293,SMG6,23293:down|hsa:84271,POLDIP3,84271:down	http://amigo.geneontology.org/cgi-bin/amigo/term_details?term=GO:0035145
mediator complex	Cellular Component	GO:0016592	3	36	1098	17517	0.00273224043715847	0.00205514642918308	3.946281e-01	7.267399e-01	hsa:9968,MED12,9968:down|hsa:9443,MED7,9443:up|hsa:10432,RBM14,10432:down	http://amigo.geneontology.org/cgi-bin/amigo/term_details?term=GO:0016592
death-inducing signaling complex	Cellular Component	GO:0031264	1	8	1098	17517	0.000910746812386157	0.000456699206485129	4.042702e-01	7.267399e-01	hsa:355,FAS,355:up	http://amigo.geneontology.org/cgi-bin/amigo/term_details?term=GO:0031264
palmitoyltransferase complex	Cellular Component	GO:0002178	1	8	1098	17517	0.000910746812386157	0.000456699206485129	4.042702e-01	7.267399e-01	hsa:165679,SPTSSB,165679:up	http://amigo.geneontology.org/cgi-bin/amigo/term_details?term=GO:0002178
mitochondrial outer membrane translocase complex	Cellular Component	GO:0005742	1	8	1098	17517	0.000910746812386157	0.000456699206485129	4.042702e-01	7.267399e-01	hsa:387990,TOMM20L,387990:up	http://amigo.geneontology.org/cgi-bin/amigo/term_details?term=GO:0005742
transcription factor TFIID complex	Cellular Component	GO:0005669	2	22	1098	17517	0.00182149362477231	0.0012559228178341	4.051973e-01	7.267399e-01	hsa:138474,TAF1L,138474:down|hsa:2072,ERCC4,2072:down	http://amigo.geneontology.org/cgi-bin/amigo/term_details?term=GO:0005669
spindle microtubule	Cellular Component	GO:0005876	4	50	1098	17517	0.00364298724954463	0.00285437004053205	3.837164e-01	7.267399e-01	hsa:9371,KIF3B,9371:down|hsa:6907,TBL1X,6907:down|hsa:146909,KIF18B,146909:down|hsa:10426,TUBGCP3,10426:down	http://amigo.geneontology.org/cgi-bin/amigo/term_details?term=GO:0005876
ATP-binding cassette (ABC) transporter complex	Cellular Component	GO:0043190	1	8	1098	17517	0.000910746812386157	0.000456699206485129	4.042702e-01	7.267399e-01	hsa:10058,ABCB6,10058:down	http://amigo.geneontology.org/cgi-bin/amigo/term_details?term=GO:0043190
stereocilium bundle tip	Cellular Component	GO:0032426	1	8	1098	17517	0.000910746812386157	0.000456699206485129	4.042702e-01	7.267399e-01	hsa:83715,ESPN,83715:down	http://amigo.geneontology.org/cgi-bin/amigo/term_details?term=GO:0032426
extrinsic component of cytoplasmic side of plasma membrane	Cellular Component	GO:0031234	7	96	1098	17517	0.0063752276867031	0.00548039047782154	3.965184e-01	7.267399e-01	hsa:2241,FER,2241:up|hsa:8787,RGS9,8787:down|hsa:10160,FARP1,10160:down|hsa:1445,CSK,1445:down|hsa:2781,GNAZ,2781:down|hsa:2790,GNG10,2790:up|hsa:858,CAV2,858:down	http://amigo.geneontology.org/cgi-bin/amigo/term_details?term=GO:0031234
zonula adherens	Cellular Component	GO:0005915	1	8	1098	17517	0.000910746812386157	0.000456699206485129	4.042702e-01	7.267399e-01	hsa:1495,CTNNA1,1495:down	http://amigo.geneontology.org/cgi-bin/amigo/term_details?term=GO:0005915
myosin filament	Cellular Component	GO:0032982	2	21	1098	17517	0.00182149362477231	0.00119883541702346	3.825743e-01	7.267399e-01	hsa:8735,MYH13,8735:up|hsa:4620,MYH2,4620:up	http://amigo.geneontology.org/cgi-bin/amigo/term_details?term=GO:0032982
desmosome	Cellular Component	GO:0030057	2	22	1098	17517	0.00182149362477231	0.0012559228178341	4.051973e-01	7.267399e-01	hsa:5493,PPL,5493:down|hsa:5317,PKP1,5317:down	http://amigo.geneontology.org/cgi-bin/amigo/term_details?term=GO:0030057
ionotropic glutamate receptor complex	Cellular Component	GO:0008328	4	50	1098	17517	0.00364298724954463	0.00285437004053205	3.837164e-01	7.267399e-01	hsa:2906,GRIN2D,2906:down|hsa:1740,DLG2,1740:up|hsa:27092,CACNG4,27092:down|hsa:2893,GRIA4,2893:up	http://amigo.geneontology.org/cgi-bin/amigo/term_details?term=GO:0008328
motile primary cilium	Cellular Component	GO:0031512	1	8	1098	17517	0.000910746812386157	0.000456699206485129	4.042702e-01	7.267399e-01	hsa:2736,GLI2,2736:down	http://amigo.geneontology.org/cgi-bin/amigo/term_details?term=GO:0031512
melanosome membrane	Cellular Component	GO:0033162	1	8	1098	17517	0.000910746812386157	0.000456699206485129	4.042702e-01	7.267399e-01	hsa:4935,GPR143,4935:up	http://amigo.geneontology.org/cgi-bin/amigo/term_details?term=GO:0033162
ciliary part	Cellular Component	GO:0044441	19	280	1098	17517	0.017304189435337	0.0159844722269795	3.939972e-01	7.267399e-01	hsa:3797,KIF3C,3797:down|hsa:26256,CABYR,26256:up|hsa:9371,KIF3B,9371:down|hsa:2736,GLI2,2736:down|hsa:79867,TCTN2,79867:down|hsa:282809,POC1B,282809:up|hsa:51259,TMEM216,51259:up|hsa:9696,CROCC,9696:down|hsa:5566,PRKACA,5566:down|hsa:1069,CETN2,1069:up|hsa:51684,SUFU,51684:down|hsa:9368,SLC9A3R1,9368:down|hsa:7289,TULP3,7289:down|hsa:55764,IFT122,55764:down|hsa:9742,IFT140,9742:down|hsa:146057,T…	http://amigo.geneontology.org/cgi-bin/amigo/term_details?term=GO:0044441
chitosome	Cellular Component	GO:0045009	1	8	1098	17517	0.000910746812386157	0.000456699206485129	4.042702e-01	7.267399e-01	hsa:4935,GPR143,4935:up	http://amigo.geneontology.org/cgi-bin/amigo/term_details?term=GO:0045009
dendritic spine	Cellular Component	GO:0043197	7	97	1098	17517	0.0063752276867031	0.00553747787863219	4.069446e-01	7.292503e-01	hsa:23109,DDN,23109:down|hsa:10160,FARP1,10160:down|hsa:2852,GPER1,2852:down|hsa:5064,PALM,5064:down|hsa:409,ARRB2,409:down|hsa:9912,ARHGAP44,9912:down|hsa:22953,P2RX2,22953:up	http://amigo.geneontology.org/cgi-bin/amigo/term_details?term=GO:0043197
late endosome membrane	Cellular Component	GO:0031902	7	97	1098	17517	0.0063752276867031	0.00553747787863219	4.069446e-01	7.292503e-01	hsa:55317,AP5S1,55317:down|hsa:23339,VPS39,23339:down|hsa:9570,GOSR2,9570:up|hsa:51652,CHMP3,51652:up|hsa:89853,MVB12B,89853:down|hsa:55858,TMEM165,55858:up|hsa:79065,ATG9A,79065:down	http://amigo.geneontology.org/cgi-bin/amigo/term_details?term=GO:0031902
protein kinase complex	Cellular Component	GO:1902911	6	82	1098	17517	0.00546448087431694	0.00468116686647257	4.093542e-01	7.321612e-01	hsa:51719,CAB39,51719:up|hsa:130399,ACVR1C,130399:up|hsa:904,CCNT1,904:up|hsa:5566,PRKACA,5566:down|hsa:23085,ERC1,23085:down|hsa:5567,PRKACB,5567:down	http://amigo.geneontology.org/cgi-bin/amigo/term_details?term=GO:1902911
main axon	Cellular Component	GO:0044304	4	52	1098	17517	0.00364298724954463	0.00296854484215334	4.125773e-01	7.330824e-01	hsa:7122,CLDN5,7122:down|hsa:1740,DLG2,1740:up|hsa:6334,SCN8A,6334:down|hsa:4897,NRCAM,4897:up	http://amigo.geneontology.org/cgi-bin/amigo/term_details?term=GO:0044304
ESCRT III complex	Cellular Component	GO:0000815	1	9	1098	17517	0.000910746812386157	0.00051378660729577	4.416288e-01	7.433897e-01	hsa:51652,CHMP3,51652:up	http://amigo.geneontology.org/cgi-bin/amigo/term_details?term=GO:0000815
external encapsulating structure	Cellular Component	GO:0030312	1	9	1098	17517	0.000910746812386157	0.00051378660729577	4.416288e-01	7.433897e-01	hsa:820,CAMP,820:up	http://amigo.geneontology.org/cgi-bin/amigo/term_details?term=GO:0030312
dynein complex	Cellular Component	GO:0030286	3	38	1098	17517	0.00273224043715847	0.00216932123080436	4.288627e-01	7.433897e-01	hsa:1778,DYNC1H1,1778:down|hsa:8701,DNAH11,8701:down|hsa:127602,DNAH14,127602:up	http://amigo.geneontology.org/cgi-bin/amigo/term_details?term=GO:0030286
site of polarized growth	Cellular Component	GO:0030427	9	130	1098	17517	0.00819672131147541	0.00742136210538334	4.288730e-01	7.433897e-01	hsa:7077,TIMP2,7077:down|hsa:1861,TOR1A,1861:up|hsa:1808,DPYSL2,1808:down|hsa:29767,TMOD2,29767:up|hsa:8829,NRP1,8829:down|hsa:23242,COBL,23242:down|hsa:4137,MAPT,4137:down|hsa:4644,MYO5A,4644:down|hsa:55361,PI4K2A,55361:down	http://amigo.geneontology.org/cgi-bin/amigo/term_details?term=GO:0030427
neuron spine	Cellular Component	GO:0044309	7	99	1098	17517	0.0063752276867031	0.00565165268025347	4.277642e-01	7.433897e-01	hsa:23109,DDN,23109:down|hsa:10160,FARP1,10160:down|hsa:2852,GPER1,2852:down|hsa:5064,PALM,5064:down|hsa:409,ARRB2,409:down|hsa:9912,ARHGAP44,9912:down|hsa:22953,P2RX2,22953:up	http://amigo.geneontology.org/cgi-bin/amigo/term_details?term=GO:0044309
filopodium tip	Cellular Component	GO:0032433	1	9	1098	17517	0.000910746812386157	0.00051378660729577	4.416288e-01	7.433897e-01	hsa:4644,MYO5A,4644:down	http://amigo.geneontology.org/cgi-bin/amigo/term_details?term=GO:0032433
spectrin	Cellular Component	GO:0008091	1	9	1098	17517	0.000910746812386157	0.00051378660729577	4.416288e-01	7.433897e-01	hsa:6709,SPTAN1,6709:down	http://amigo.geneontology.org/cgi-bin/amigo/term_details?term=GO:0008091
condensed chromosome, centromeric region	Cellular Component	GO:0000779	7	99	1098	17517	0.0063752276867031	0.00565165268025347	4.277642e-01	7.433897e-01	hsa:147841,SPC24,147841:down|hsa:5253,PHF2,5253:down|hsa:64105,CENPK,64105:up|hsa:84516,DCTN5,84516:up|hsa:151648,SGOL1,151648:down|hsa:8243,SMC1A,8243:down|hsa:8379,MAD1L1,8379:down	http://amigo.geneontology.org/cgi-bin/amigo/term_details?term=GO:0000779
Swr1 complex	Cellular Component	GO:0000812	1	9	1098	17517	0.000910746812386157	0.00051378660729577	4.416288e-01	7.433897e-01	hsa:54556,ING3,54556:up	http://amigo.geneontology.org/cgi-bin/amigo/term_details?term=GO:0000812
juxtaparanode region of axon	Cellular Component	GO:0044224	1	9	1098	17517	0.000910746812386157	0.00051378660729577	4.416288e-01	7.433897e-01	hsa:1740,DLG2,1740:up	http://amigo.geneontology.org/cgi-bin/amigo/term_details?term=GO:0044224
F-actin capping protein complex	Cellular Component	GO:0008290	1	9	1098	17517	0.000910746812386157	0.00051378660729577	4.416288e-01	7.433897e-01	hsa:832,CAPZB,832:down	http://amigo.geneontology.org/cgi-bin/amigo/term_details?term=GO:0008290
nonmotile primary cilium	Cellular Component	GO:0031513	8	115	1098	17517	0.00728597449908925	0.00656505109322373	4.333519e-01	7.433897e-01	hsa:1069,CETN2,1069:up|hsa:79867,TCTN2,79867:down|hsa:55764,IFT122,55764:down|hsa:51259,TMEM216,51259:up|hsa:9742,IFT140,9742:down|hsa:5578,PRKCA,5578:down|hsa:146057,TTBK2,146057:down|hsa:4644,MYO5A,4644:down	http://amigo.geneontology.org/cgi-bin/amigo/term_details?term=GO:0031513
neurofilament	Cellular Component	GO:0005883	1	9	1098	17517	0.000910746812386157	0.00051378660729577	4.416288e-01	7.433897e-01	hsa:8829,NRP1,8829:down	http://amigo.geneontology.org/cgi-bin/amigo/term_details?term=GO:0005883
synaptic vesicle membrane	Cellular Component	GO:0030672	4	54	1098	17517	0.00364298724954463	0.00308271964377462	4.411366e-01	7.433897e-01	hsa:23312,DMXL2,23312:up|hsa:9066,SYT7,9066:down|hsa:91683,SYT12,91683:down|hsa:55361,PI4K2A,55361:down	http://amigo.geneontology.org/cgi-bin/amigo/term_details?term=GO:0030672
ubiquitin conjugating enzyme complex	Cellular Component	GO:0031371	1	9	1098	17517	0.000910746812386157	0.00051378660729577	4.416288e-01	7.433897e-01	hsa:9810,RNF40,9810:down	http://amigo.geneontology.org/cgi-bin/amigo/term_details?term=GO:0031371
ciliary rootlet	Cellular Component	GO:0035253	1	9	1098	17517	0.000910746812386157	0.00051378660729577	4.416288e-01	7.433897e-01	hsa:9696,CROCC,9696:down	http://amigo.geneontology.org/cgi-bin/amigo/term_details?term=GO:0035253
AMP-activated protein kinase complex	Cellular Component	GO:0031588	1	9	1098	17517	0.000910746812386157	0.00051378660729577	4.416288e-01	7.433897e-01	hsa:5566,PRKACA,5566:down	http://amigo.geneontology.org/cgi-bin/amigo/term_details?term=GO:0031588
inhibitory synapse	Cellular Component	GO:0060077	1	9	1098	17517	0.000910746812386157	0.00051378660729577	4.416288e-01	7.433897e-01	hsa:57555,NLGN2,57555:down	http://amigo.geneontology.org/cgi-bin/amigo/term_details?term=GO:0060077
WASH complex	Cellular Component	GO:0071203	1	9	1098	17517	0.000910746812386157	0.00051378660729577	4.416288e-01	7.433897e-01	hsa:832,CAPZB,832:down	http://amigo.geneontology.org/cgi-bin/amigo/term_details?term=GO:0071203
intermediate filament cytoskeleton	Cellular Component	GO:0045111	16	239	1098	17517	0.0145719489981785	0.0136438887937432	4.298022e-01	7.433897e-01	hsa:25900,IFFO1,25900:up|hsa:3861,KRT14,3861:down|hsa:10763,NES,10763:down|hsa:5339,PLEC,5339:down|hsa:84285,EIF1AD,84285:down|hsa:4552,MTRR,4552:up|hsa:3860,KRT13,3860:down|hsa:1107,CHD3,1107:down|hsa:126917,IFFO2,126917:down|hsa:51517,NCKIPSD,51517:down|hsa:54464,XRN1,54464:down|hsa:2852,GPER1,2852:down|hsa:5317,PKP1,5317:down|hsa:146057,TTBK2,146057:down|hsa:8829,NRP1,8829:down|hsa:4644,MYO5A,…	http://amigo.geneontology.org/cgi-bin/amigo/term_details?term=GO:0045111
outer mitochondrial membrane protein complex	Cellular Component	GO:0098799	1	9	1098	17517	0.000910746812386157	0.00051378660729577	4.416288e-01	7.433897e-01	hsa:387990,TOMM20L,387990:up	http://amigo.geneontology.org/cgi-bin/amigo/term_details?term=GO:0098799
U5 snRNP	Cellular Component	GO:0005682	1	9	1098	17517	0.000910746812386157	0.00051378660729577	4.416288e-01	7.433897e-01	hsa:10594,PRPF8,10594:down	http://amigo.geneontology.org/cgi-bin/amigo/term_details?term=GO:0005682
cell surface	Cellular Component	GO:0009986	43	665	1098	17517	0.0391621129326047	0.0379631215390763	4.385127e-01	7.433897e-01	hsa:140453,MUC17,140453:up|hsa:84440,RAB11FIP4,84440:down|hsa:4771,NF2,4771:down|hsa:1756,DMD,1756:up|hsa:7094,TLN1,7094:down|hsa:3134,HLA-F,3134:up|hsa:23621,BACE1,23621:down|hsa:5028,P2RY1,5028:up|hsa:2013,EMP2,2013:down|hsa:23181,DIP2A,23181:down|hsa:4897,NRCAM,4897:up|hsa:965,CD58,965:up|hsa:2261,FGFR3,2261:down|hsa:2936,GSR,2936:down|hsa:57555,NLGN2,57555:down|hsa:250,ALPP,250:down|hsa:5962,…	http://amigo.geneontology.org/cgi-bin/amigo/term_details?term=GO:0009986
ESCRT I complex	Cellular Component	GO:0000813	1	9	1098	17517	0.000910746812386157	0.00051378660729577	4.416288e-01	7.433897e-01	hsa:89853,MVB12B,89853:down	http://amigo.geneontology.org/cgi-bin/amigo/term_details?term=GO:0000813
endolysosome	Cellular Component	GO:0036019	1	9	1098	17517	0.000910746812386157	0.00051378660729577	4.416288e-01	7.433897e-01	hsa:7098,TLR3,7098:up	http://amigo.geneontology.org/cgi-bin/amigo/term_details?term=GO:0036019
synaptic membrane	Cellular Component	GO:0097060	16	241	1098	17517	0.0145719489981785	0.0137580635953645	4.431569e-01	7.440666e-01	hsa:613,BCR,613:down|hsa:1756,DMD,1756:up|hsa:22953,P2RX2,22953:up|hsa:5028,P2RY1,5028:up|hsa:80758,PRR7,80758:up|hsa:23085,ERC1,23085:down|hsa:23413,NCS1,23413:down|hsa:2893,GRIA4,2893:up|hsa:55361,PI4K2A,55361:down|hsa:57555,NLGN2,57555:down|hsa:1740,DLG2,1740:up|hsa:2560,GABRB1,2560:up|hsa:2906,GRIN2D,2906:down|hsa:2852,GPER1,2852:down|hsa:2149,F2R,2149:down|hsa:409,ARRB2,409:down	http://amigo.geneontology.org/cgi-bin/amigo/term_details?term=GO:0097060
T-tubule	Cellular Component	GO:0030315	3	39	1098	17517	0.00273224043715847	0.002226408631615	4.457219e-01	7.451166e-01	hsa:5962,RDX,5962:down|hsa:79026,AHNAK,79026:down|hsa:113146,AHNAK2,113146:down	http://amigo.geneontology.org/cgi-bin/amigo/term_details?term=GO:0030315
nuclear transcription factor complex	Cellular Component	GO:0044798	7	101	1098	17517	0.0063752276867031	0.00576582748187475	4.484939e-01	7.451166e-01	hsa:138474,TAF1L,138474:down|hsa:9015,TAF1A,9015:up|hsa:2072,ERCC4,2072:down|hsa:4089,SMAD4,4089:down|hsa:28996,HIPK2,28996:down|hsa:6929,TCF3,6929:down|hsa:6256,RXRA,6256:down	http://amigo.geneontology.org/cgi-bin/amigo/term_details?term=GO:0044798
ATPase dependent transmembrane transport complex	Cellular Component	GO:0098533	2	24	1098	17517	0.00182149362477231	0.00137009761945539	4.491832e-01	7.451166e-01	hsa:10058,ABCB6,10058:down|hsa:486,FXYD2,486:down	http://amigo.geneontology.org/cgi-bin/amigo/term_details?term=GO:0098533
spindle pole	Cellular Component	GO:0000922	8	117	1098	17517	0.00728597449908925	0.00667922589484501	4.526054e-01	7.499997e-01	hsa:55200,PLEKHG6,55200:down|hsa:11190,CEP250,11190:down|hsa:10783,NEK6,10783:down|hsa:282809,POC1B,282809:up|hsa:23636,NUP62,23636:down|hsa:151648,SGOL1,151648:down|hsa:10426,TUBGCP3,10426:down|hsa:2009,EML1,2009:down	http://amigo.geneontology.org/cgi-bin/amigo/term_details?term=GO:0000922
plasma membrane protein complex	Cellular Component	GO:0098797	31	479	1098	17517	0.0282331511839709	0.0273448649882971	4.534293e-01	7.509728e-01	hsa:2700,GJA3,2700:down|hsa:10058,ABCB6,10058:down|hsa:27092,CACNG4,27092:down|hsa:1756,DMD,1756:up|hsa:130399,ACVR1C,130399:up|hsa:3134,HLA-F,3134:up|hsa:1495,CTNNA1,1495:down|hsa:6334,SCN8A,6334:down|hsa:349149,GJC3,349149:up|hsa:59285,CACNG6,59285:down|hsa:3140,MR1,3140:up|hsa:2893,GRIA4,2893:up|hsa:355,FAS,355:up|hsa:3689,ITGB2,3689:down|hsa:8787,RGS9,8787:down|hsa:161,AP2A2,161:down|hsa:786,…	http://amigo.geneontology.org/cgi-bin/amigo/term_details?term=GO:0098797
cell projection part	Cellular Component	GO:0044463	50	784	1098	17517	0.0455373406193078	0.0447565222355426	4.705676e-01	7.607489e-01	hsa:7122,CLDN5,7122:down|hsa:3797,KIF3C,3797:down|hsa:9371,KIF3B,9371:down|hsa:10160,FARP1,10160:down|hsa:2736,GLI2,2736:down|hsa:22848,AAK1,22848:down|hsa:4771,NF2,4771:down|hsa:79867,TCTN2,79867:down|hsa:1756,DMD,1756:up|hsa:7094,TLN1,7094:down|hsa:282809,POC1B,282809:up|hsa:6334,SCN8A,6334:down|hsa:796,CALCA,796:up|hsa:5028,P2RY1,5028:up|hsa:5566,PRKACA,5566:down|hsa:4897,NRCAM,4897:up|hsa:991…	http://amigo.geneontology.org/cgi-bin/amigo/term_details?term=GO:0044463
hemoglobin complex	Cellular Component	GO:0005833	1	10	1098	17517	0.000910746812386157	0.000570874008106411	4.766465e-01	7.607489e-01	hsa:1727,CYB5R3,1727:down	http://amigo.geneontology.org/cgi-bin/amigo/term_details?term=GO:0005833
beta-catenin destruction complex	Cellular Component	GO:0030877	1	10	1098	17517	0.000910746812386157	0.000570874008106411	4.766465e-01	7.607489e-01	hsa:56998,CTNNBIP1,56998:down	http://amigo.geneontology.org/cgi-bin/amigo/term_details?term=GO:0030877
dendrite terminus	Cellular Component	GO:0044292	1	10	1098	17517	0.000910746812386157	0.000570874008106411	4.766465e-01	7.607489e-01	hsa:23242,COBL,23242:down	http://amigo.geneontology.org/cgi-bin/amigo/term_details?term=GO:0044292
sperm fibrous sheath	Cellular Component	GO:0035686	1	10	1098	17517	0.000910746812386157	0.000570874008106411	4.766465e-01	7.607489e-01	hsa:26256,CABYR,26256:up	http://amigo.geneontology.org/cgi-bin/amigo/term_details?term=GO:0035686
nuclear chromosome, telomeric region	Cellular Component	GO:0000784	2	25	1098	17517	0.00182149362477231	0.00142718502026603	4.704767e-01	7.607489e-01	hsa:2072,ERCC4,2072:down|hsa:84464,SLX4,84464:down	http://amigo.geneontology.org/cgi-bin/amigo/term_details?term=GO:0000784
membrane protein complex	Cellular Component	GO:0098796	65	1020	1098	17517	0.0591985428051002	0.0582291488268539	4.632786e-01	7.607489e-01	hsa:4698,NDUFA5,4698:up|hsa:10058,ABCB6,10058:down|hsa:165679,SPTSSB,165679:up|hsa:59285,CACNG6,59285:down|hsa:23155,CLCC1,23155:down|hsa:89853,MVB12B,89853:down|hsa:5566,PRKACA,5566:down|hsa:6389,SDHA,6389:down|hsa:9117,SEC22C,9117:down|hsa:161,AP2A2,161:down|hsa:786,CACNG1,786:up|hsa:3119,HLA-DQB1,3119:up|hsa:2781,GNAZ,2781:down|hsa:5296,PIK3R2,5296:down|hsa:8907,AP1M1,8907:down|hsa:8379,MAD1L1…	http://amigo.geneontology.org/cgi-bin/amigo/term_details?term=GO:0098796
sarcomere	Cellular Component	GO:0030017	12	181	1098	17517	0.0109289617486339	0.010332819546726	4.633859e-01	7.607489e-01	hsa:2318,FLNC,2318:down|hsa:10398,MYL9,10398:down|hsa:2275,FHL3,2275:down|hsa:1756,DMD,1756:up|hsa:6334,SCN8A,6334:down|hsa:6521,SLC4A1,6521:up|hsa:113146,AHNAK2,113146:down|hsa:29767,TMOD2,29767:up|hsa:832,CAPZB,832:down|hsa:3315,HSPB1,3315:down|hsa:4620,MYH2,4620:up|hsa:6709,SPTAN1,6709:down	http://amigo.geneontology.org/cgi-bin/amigo/term_details?term=GO:0030017
NADPH oxidase complex	Cellular Component	GO:0043020	1	10	1098	17517	0.000910746812386157	0.000570874008106411	4.766465e-01	7.607489e-01	hsa:124056,NOXO1,124056:down	http://amigo.geneontology.org/cgi-bin/amigo/term_details?term=GO:0043020
recycling endosome	Cellular Component	GO:0055037	8	119	1098	17517	0.00728597449908925	0.00679340069646629	4.717438e-01	7.607489e-01	hsa:201294,UNC13D,201294:down|hsa:84440,RAB11FIP4,84440:down|hsa:7846,TUBA1A,7846:up|hsa:79065,ATG9A,79065:down|hsa:30846,EHD2,30846:down|hsa:2852,GPER1,2852:down|hsa:9912,ARHGAP44,9912:down|hsa:4644,MYO5A,4644:down	http://amigo.geneontology.org/cgi-bin/amigo/term_details?term=GO:0055037
mRNA cleavage and polyadenylation specificity factor complex	Cellular Component	GO:0005847	1	10	1098	17517	0.000910746812386157	0.000570874008106411	4.766465e-01	7.607489e-01	hsa:10898,CPSF4,10898:down	http://amigo.geneontology.org/cgi-bin/amigo/term_details?term=GO:0005847
invadopodium	Cellular Component	GO:0071437	1	10	1098	17517	0.000910746812386157	0.000570874008106411	4.766465e-01	7.607489e-01	hsa:6624,FSCN1,6624:down	http://amigo.geneontology.org/cgi-bin/amigo/term_details?term=GO:0071437
intrinsic component of organelle membrane	Cellular Component	GO:0031300	16	246	1098	17517	0.0145719489981785	0.0140435005994177	4.764629e-01	7.607489e-01	hsa:79944,L2HGDH,79944:down|hsa:10058,ABCB6,10058:down|hsa:3134,HLA-F,3134:up|hsa:79071,ELOVL6,79071:up|hsa:22953,P2RX2,22953:up|hsa:23344,ESYT1,23344:down|hsa:121665,SPPL3,121665:down|hsa:285671,RNF180,285671:up|hsa:6484,ST3GAL4,6484:down|hsa:2590,GALNT2,2590:down|hsa:3119,HLA-DQB1,3119:up|hsa:51009,DERL2,51009:up|hsa:215,ABCD1,215:down|hsa:7993,UBXN8,7993:up|hsa:23065,EMC1,23065:down|hsa:284361…	http://amigo.geneontology.org/cgi-bin/amigo/term_details?term=GO:0031300
sperm flagellum	Cellular Component	GO:0036126	3	41	1098	17517	0.00273224043715847	0.00234058343323628	4.788143e-01	7.620348e-01	hsa:26256,CABYR,26256:up|hsa:9368,SLC9A3R1,9368:down|hsa:5566,PRKACA,5566:down	http://amigo.geneontology.org/cgi-bin/amigo/term_details?term=GO:0036126
ruffle membrane	Cellular Component	GO:0032587	5	75	1098	17517	0.00455373406193078	0.00428155506079808	5.100645e-01	7.695957e-01	hsa:55612,FERMT1,55612:down|hsa:4771,NF2,4771:down|hsa:7094,TLN1,7094:down|hsa:208,AKT2,208:down|hsa:117145,THEM4,117145:up	http://amigo.geneontology.org/cgi-bin/amigo/term_details?term=GO:0032587
chromosome, telomeric region	Cellular Component	GO:0000781	4	58	1098	17517	0.00364298724954463	0.00331106924701718	4.968654e-01	7.695957e-01	hsa:23293,SMG6,23293:down|hsa:2072,ERCC4,2072:down|hsa:84464,SLX4,84464:down|hsa:3014,H2AFX,3014:down	http://amigo.geneontology.org/cgi-bin/amigo/term_details?term=GO:0000781
platelet dense tubular network	Cellular Component	GO:0031094	1	11	1098	17517	0.000910746812386157	0.000627961408917052	5.094701e-01	7.695957e-01	hsa:2149,F2R,2149:down	http://amigo.geneontology.org/cgi-bin/amigo/term_details?term=GO:0031094
PcG protein complex	Cellular Component	GO:0031519	3	43	1098	17517	0.00273224043715847	0.00245475823485757	5.109495e-01	7.695957e-01	hsa:4591,TRIM37,4591:up|hsa:26147,PHF19,26147:down|hsa:6015,RING1,6015:down	http://amigo.geneontology.org/cgi-bin/amigo/term_details?term=GO:0031519
alpha-amino-3-hydroxy-5-methyl-4-isoxazolepropionic acid selective glutamate receptor complex	Cellular Component	GO:0032281	2	27	1098	17517	0.00182149362477231	0.00154135982188731	5.115353e-01	7.695957e-01	hsa:27092,CACNG4,27092:down|hsa:2893,GRIA4,2893:up	http://amigo.geneontology.org/cgi-bin/amigo/term_details?term=GO:0032281
organelle membrane contact site	Cellular Component	GO:0044232	1	11	1098	17517	0.000910746812386157	0.000627961408917052	5.094701e-01	7.695957e-01	hsa:23344,ESYT1,23344:down	http://amigo.geneontology.org/cgi-bin/amigo/term_details?term=GO:0044232
IkappaB kinase complex	Cellular Component	GO:0008385	1	11	1098	17517	0.000910746812386157	0.000627961408917052	5.094701e-01	7.695957e-01	hsa:23085,ERC1,23085:down	http://amigo.geneontology.org/cgi-bin/amigo/term_details?term=GO:0008385
basal part of cell	Cellular Component	GO:0045178	3	42	1098	17517	0.00273224043715847	0.00239767083404693	4.950098e-01	7.695957e-01	hsa:1364,CLDN4,1364:down|hsa:3691,ITGB4,3691:down|hsa:1906,EDN1,1906:up	http://amigo.geneontology.org/cgi-bin/amigo/term_details?term=GO:0045178
sodium:potassium-exchanging ATPase complex	Cellular Component	GO:0005890	1	11	1098	17517	0.000910746812386157	0.000627961408917052	5.094701e-01	7.695957e-01	hsa:486,FXYD2,486:down	http://amigo.geneontology.org/cgi-bin/amigo/term_details?term=GO:0005890
secretory granule membrane	Cellular Component	GO:0030667	5	74	1098	17517	0.00455373406193078	0.00422446765998744	4.980500e-01	7.695957e-01	hsa:148229,ATP8B3,148229:down|hsa:21,ABCA3,21:down|hsa:857,CAV1,857:down|hsa:2319,FLOT2,2319:down|hsa:858,CAV2,858:down	http://amigo.geneontology.org/cgi-bin/amigo/term_details?term=GO:0030667
protein-DNA complex	Cellular Component	GO:0032993	10	154	1098	17517	0.00910746812386157	0.00879145972483873	5.010491e-01	7.695957e-01	hsa:8318,CDC45,8318:down|hsa:257218,SHPRH,257218:up|hsa:6929,TCF3,6929:down|hsa:23522,KAT6B,23522:down|hsa:3014,H2AFX,3014:down|hsa:10714,POLD3,10714:down|hsa:5424,POLD1,5424:down|hsa:8971,H1FX,8971:down|hsa:7994,KAT6A,7994:down|hsa:6117,RPA1,6117:down	http://amigo.geneontology.org/cgi-bin/amigo/term_details?term=GO:0032993
N-methyl-D-aspartate selective glutamate receptor complex	Cellular Component	GO:0017146	1	11	1098	17517	0.000910746812386157	0.000627961408917052	5.094701e-01	7.695957e-01	hsa:2906,GRIN2D,2906:down	http://amigo.geneontology.org/cgi-bin/amigo/term_details?term=GO:0017146
Golgi-associated vesicle membrane	Cellular Component	GO:0030660	3	42	1098	17517	0.00273224043715847	0.00239767083404693	4.950098e-01	7.695957e-01	hsa:160,AP2A1,160:down|hsa:121665,SPPL3,121665:down|hsa:54503,ZDHHC13,54503:up	http://amigo.geneontology.org/cgi-bin/amigo/term_details?term=GO:0030660
RNAi effector complex	Cellular Component	GO:0031332	1	11	1098	17517	0.000910746812386157	0.000627961408917052	5.094701e-01	7.695957e-01	hsa:26523,AGO1,26523:down	http://amigo.geneontology.org/cgi-bin/amigo/term_details?term=GO:0031332
basolateral plasma membrane	Cellular Component	GO:0016323	12	184	1098	17517	0.0109289617486339	0.010504081749158	4.864832e-01	7.695957e-01	hsa:5030,P2RY4,5030:down|hsa:5064,PALM,5064:down|hsa:486,FXYD2,486:down|hsa:160,AP2A1,160:down|hsa:6521,SLC4A1,6521:up|hsa:1364,CLDN4,1364:down|hsa:5028,P2RY1,5028:up|hsa:857,CAV1,857:down|hsa:1048,CEACAM5,1048:up|hsa:3691,ITGB4,3691:down|hsa:409,ARRB2,409:down|hsa:150696,PROM2,150696:up	http://amigo.geneontology.org/cgi-bin/amigo/term_details?term=GO:0016323
integral component of organelle membrane	Cellular Component	GO:0031301	15	233	1098	17517	0.0136612021857923	0.0133013643888794	4.958422e-01	7.695957e-01	hsa:79944,L2HGDH,79944:down|hsa:10058,ABCB6,10058:down|hsa:6484,ST3GAL4,6484:down|hsa:2590,GALNT2,2590:down|hsa:51009,DERL2,51009:up|hsa:3119,HLA-DQB1,3119:up|hsa:3134,HLA-F,3134:up|hsa:79071,ELOVL6,79071:up|hsa:22953,P2RX2,22953:up|hsa:215,ABCD1,215:down|hsa:23065,EMC1,23065:down|hsa:23344,ESYT1,23344:down|hsa:7993,UBXN8,7993:up|hsa:121665,SPPL3,121665:down|hsa:284361,EMC10,284361:up	http://amigo.geneontology.org/cgi-bin/amigo/term_details?term=GO:0031301
small-subunit processome	Cellular Component	GO:0032040	2	26	1098	17517	0.00182149362477231	0.00148427242107667	4.912676e-01	7.695957e-01	hsa:10885,WDR3,10885:up|hsa:25879,DCAF13,25879:up	http://amigo.geneontology.org/cgi-bin/amigo/term_details?term=GO:0032040
RISC complex	Cellular Component	GO:0016442	1	11	1098	17517	0.000910746812386157	0.000627961408917052	5.094701e-01	7.695957e-01	hsa:26523,AGO1,26523:down	http://amigo.geneontology.org/cgi-bin/amigo/term_details?term=GO:0016442
spindle pole centrosome	Cellular Component	GO:0031616	1	11	1098	17517	0.000910746812386157	0.000627961408917052	5.094701e-01	7.695957e-01	hsa:11190,CEP250,11190:down	http://amigo.geneontology.org/cgi-bin/amigo/term_details?term=GO:0031616
lateral element	Cellular Component	GO:0000800	1	11	1098	17517	0.000910746812386157	0.000627961408917052	5.094701e-01	7.695957e-01	hsa:6117,RPA1,6117:down	http://amigo.geneontology.org/cgi-bin/amigo/term_details?term=GO:0000800
ribonucleoprotein granule	Cellular Component	GO:0035770	8	123	1098	17517	0.00728597449908925	0.00702175029970885	5.095172e-01	7.695957e-01	hsa:23589,CARHSP1,23589:down|hsa:7846,TUBA1A,7846:up|hsa:26523,AGO1,26523:down|hsa:23644,EDC4,23644:down|hsa:54464,XRN1,54464:down|hsa:1653,DDX1,1653:up|hsa:8761,PABPC4,8761:down|hsa:4137,MAPT,4137:down	http://amigo.geneontology.org/cgi-bin/amigo/term_details?term=GO:0035770
clathrin coat of trans-Golgi network vesicle	Cellular Component	GO:0030130	1	11	1098	17517	0.000910746812386157	0.000627961408917052	5.094701e-01	7.695957e-01	hsa:160,AP2A1,160:down	http://amigo.geneontology.org/cgi-bin/amigo/term_details?term=GO:0030130
trans-Golgi network membrane	Cellular Component	GO:0032588	3	43	1098	17517	0.00273224043715847	0.00245475823485757	5.109495e-01	7.695957e-01	hsa:55858,TMEM165,55858:up|hsa:3119,HLA-DQB1,3119:up|hsa:8907,AP1M1,8907:down	http://amigo.geneontology.org/cgi-bin/amigo/term_details?term=GO:0032588
Golgi transport complex	Cellular Component	GO:0017119	1	11	1098	17517	0.000910746812386157	0.000627961408917052	5.094701e-01	7.695957e-01	hsa:22796,COG2,22796:up	http://amigo.geneontology.org/cgi-bin/amigo/term_details?term=GO:0017119
cytoplasmic ribonucleoprotein granule	Cellular Component	GO:0036464	8	123	1098	17517	0.00728597449908925	0.00702175029970885	5.095172e-01	7.695957e-01	hsa:23589,CARHSP1,23589:down|hsa:7846,TUBA1A,7846:up|hsa:26523,AGO1,26523:down|hsa:23644,EDC4,23644:down|hsa:54464,XRN1,54464:down|hsa:1653,DDX1,1653:up|hsa:8761,PABPC4,8761:down|hsa:4137,MAPT,4137:down	http://amigo.geneontology.org/cgi-bin/amigo/term_details?term=GO:0036464
neuronal cell body	Cellular Component	GO:0043025	22	349	1098	17517	0.0200364298724954	0.0199235028829137	5.209685e-01	7.811270e-01	hsa:23109,DDN,23109:down|hsa:7077,TIMP2,7077:down|hsa:11113,CIT,11113:down|hsa:6334,SCN8A,6334:down|hsa:347,APOD,347:up|hsa:4035,LRP1,4035:down|hsa:22953,P2RX2,22953:up|hsa:796,CALCA,796:up|hsa:2316,FLNA,2316:down|hsa:5578,PRKCA,5578:down|hsa:838,CASP5,838:up|hsa:55361,PI4K2A,55361:down|hsa:5372,PMM1,5372:down|hsa:547,KIF1A,547:down|hsa:1808,DPYSL2,1808:down|hsa:64699,TMPRSS3,64699:up|hsa:1515,CT…	http://amigo.geneontology.org/cgi-bin/amigo/term_details?term=GO:0043025
clathrin-coated vesicle membrane	Cellular Component	GO:0030665	5	76	1098	17517	0.00455373406193078	0.00433864246160872	5.219605e-01	7.817762e-01	hsa:22905,EPN2,22905:down|hsa:161,AP2A2,161:down|hsa:3119,HLA-DQB1,3119:up|hsa:160,AP2A1,160:down|hsa:8907,AP1M1,8907:down	http://amigo.geneontology.org/cgi-bin/amigo/term_details?term=GO:0030665
PRC1 complex	Cellular Component	GO:0035102	1	12	1098	17517	0.000910746812386157	0.000685048809727693	5.402368e-01	7.855947e-01	hsa:6015,RING1,6015:down	http://amigo.geneontology.org/cgi-bin/amigo/term_details?term=GO:0035102
side of membrane	Cellular Component	GO:0098552	25	398	1098	17517	0.0227686703096539	0.0227207855226352	5.257093e-01	7.855947e-01	hsa:140453,MUC17,140453:up|hsa:2241,FER,2241:up|hsa:10160,FARP1,10160:down|hsa:115650,TNFRSF13C,115650:down|hsa:3134,HLA-F,3134:up|hsa:22821,RASA3,22821:down|hsa:26191,PTPN22,26191:up|hsa:5774,PTPN3,5774:down|hsa:4897,NRCAM,4897:up|hsa:121665,SPPL3,121665:down|hsa:355,FAS,355:up|hsa:2261,FGFR3,2261:down|hsa:8787,RGS9,8787:down|hsa:5770,PTPN1,5770:down|hsa:2936,GSR,2936:down|hsa:2781,GNAZ,2781:dow…	http://amigo.geneontology.org/cgi-bin/amigo/term_details?term=GO:0098552
phosphatase complex	Cellular Component	GO:1903293	3	44	1098	17517	0.00273224043715847	0.00251184563566821	5.266192e-01	7.855947e-01	hsa:54205,CYCS,54205:up|hsa:5514,PPP1R10,5514:down|hsa:5528,PPP2R5D,5528:down	http://amigo.geneontology.org/cgi-bin/amigo/term_details?term=GO:1903293
protein serine/threonine phosphatase complex	Cellular Component	GO:0008287	3	44	1098	17517	0.00273224043715847	0.00251184563566821	5.266192e-01	7.855947e-01	hsa:54205,CYCS,54205:up|hsa:5514,PPP1R10,5514:down|hsa:5528,PPP2R5D,5528:down	http://amigo.geneontology.org/cgi-bin/amigo/term_details?term=GO:0008287
trans-Golgi network transport vesicle membrane	Cellular Component	GO:0012510	1	12	1098	17517	0.000910746812386157	0.000685048809727693	5.402368e-01	7.855947e-01	hsa:160,AP2A1,160:down	http://amigo.geneontology.org/cgi-bin/amigo/term_details?term=GO:0012510
endosome lumen	Cellular Component	GO:0031904	1	12	1098	17517	0.000910746812386157	0.000685048809727693	5.402368e-01	7.855947e-01	hsa:4012,LNPEP,4012:up	http://amigo.geneontology.org/cgi-bin/amigo/term_details?term=GO:0031904
paranode region of axon	Cellular Component	GO:0033270	1	12	1098	17517	0.000910746812386157	0.000685048809727693	5.402368e-01	7.855947e-01	hsa:7122,CLDN5,7122:down	http://amigo.geneontology.org/cgi-bin/amigo/term_details?term=GO:0033270
stereocilium	Cellular Component	GO:0032420	2	28	1098	17517	0.00182149362477231	0.00159844722269795	5.312637e-01	7.855947e-01	hsa:5962,RDX,5962:down|hsa:83715,ESPN,83715:down	http://amigo.geneontology.org/cgi-bin/amigo/term_details?term=GO:0032420
npBAF complex	Cellular Component	GO:0071564	1	12	1098	17517	0.000910746812386157	0.000685048809727693	5.402368e-01	7.855947e-01	hsa:6599,SMARCC1,6599:down	http://amigo.geneontology.org/cgi-bin/amigo/term_details?term=GO:0071564
growth cone	Cellular Component	GO:0030426	8	127	1098	17517	0.00728597449908925	0.00725009990295142	5.463791e-01	7.915093e-01	hsa:7077,TIMP2,7077:down|hsa:1861,TOR1A,1861:up|hsa:1808,DPYSL2,1808:down|hsa:29767,TMOD2,29767:up|hsa:8829,NRP1,8829:down|hsa:23242,COBL,23242:down|hsa:4137,MAPT,4137:down|hsa:4644,MYO5A,4644:down	http://amigo.geneontology.org/cgi-bin/amigo/term_details?term=GO:0030426
basal plasma membrane	Cellular Component	GO:0009925	2	29	1098	17517	0.00182149362477231	0.00165553462350859	5.504405e-01	7.922898e-01	hsa:1364,CLDN4,1364:down|hsa:3691,ITGB4,3691:down	http://amigo.geneontology.org/cgi-bin/amigo/term_details?term=GO:0009925
myosin complex	Cellular Component	GO:0016459	4	62	1098	17517	0.00364298724954463	0.00353941885025975	5.500792e-01	7.922898e-01	hsa:10398,MYL9,10398:down|hsa:8735,MYH13,8735:up|hsa:4620,MYH2,4620:up|hsa:4644,MYO5A,4644:down	http://amigo.geneontology.org/cgi-bin/amigo/term_details?term=GO:0016459
SCF ubiquitin ligase complex	Cellular Component	GO:0019005	2	29	1098	17517	0.00182149362477231	0.00165553462350859	5.504405e-01	7.922898e-01	hsa:201456,FBXO15,201456:up|hsa:899,CCNF,899:down	http://amigo.geneontology.org/cgi-bin/amigo/term_details?term=GO:0019005
inclusion body	Cellular Component	GO:0016234	4	62	1098	17517	0.00364298724954463	0.00353941885025975	5.500792e-01	7.922898e-01	hsa:23523,CABIN1,23523:down|hsa:5424,POLD1,5424:down|hsa:4591,TRIM37,4591:up|hsa:140545,RNF32,140545:up	http://amigo.geneontology.org/cgi-bin/amigo/term_details?term=GO:0016234
nucleosome	Cellular Component	GO:0000786	6	95	1098	17517	0.00546448087431694	0.0054233030770109	5.524546e-01	7.945791e-01	hsa:257218,SHPRH,257218:up|hsa:8971,H1FX,8971:down|hsa:6929,TCF3,6929:down|hsa:23522,KAT6B,23522:down|hsa:3014,H2AFX,3014:down|hsa:7994,KAT6A,7994:down	http://amigo.geneontology.org/cgi-bin/amigo/term_details?term=GO:0000786
DNA bending complex	Cellular Component	GO:1990104	6	95	1098	17517	0.00546448087431694	0.0054233030770109	5.524546e-01	7.945791e-01	hsa:257218,SHPRH,257218:up|hsa:8971,H1FX,8971:down|hsa:6929,TCF3,6929:down|hsa:23522,KAT6B,23522:down|hsa:3014,H2AFX,3014:down|hsa:7994,KAT6A,7994:down	http://amigo.geneontology.org/cgi-bin/amigo/term_details?term=GO:1990104
respiratory chain complex	Cellular Component	GO:0098803	4	63	1098	17517	0.00364298724954463	0.00359650625107039	5.629148e-01	7.957373e-01	hsa:4698,NDUFA5,4698:up|hsa:4695,NDUFA2,4695:up|hsa:4705,NDUFA10,4705:down|hsa:6389,SDHA,6389:down	http://amigo.geneontology.org/cgi-bin/amigo/term_details?term=GO:0098803
intrinsic component of nuclear inner membrane	Cellular Component	GO:0031229	1	13	1098	17517	0.000910746812386157	0.000742136210538334	5.690754e-01	7.957373e-01	hsa:22953,P2RX2,22953:up	http://amigo.geneontology.org/cgi-bin/amigo/term_details?term=GO:0031229
banded collagen fibril	Cellular Component	GO:0098643	1	13	1098	17517	0.000910746812386157	0.000742136210538334	5.690754e-01	7.957373e-01	hsa:7148,TNXB,7148:down	http://amigo.geneontology.org/cgi-bin/amigo/term_details?term=GO:0098643
cell-cell adherens junction	Cellular Component	GO:0005913	3	46	1098	17517	0.00273224043715847	0.00262602043728949	5.570998e-01	7.957373e-01	hsa:1000,CDH2,1000:up|hsa:1495,CTNNA1,1495:down|hsa:6709,SPTAN1,6709:down	http://amigo.geneontology.org/cgi-bin/amigo/term_details?term=GO:0005913
postsynaptic membrane	Cellular Component	GO:0045211	12	195	1098	17517	0.0109289617486339	0.011132043158075	5.688668e-01	7.957373e-01	hsa:613,BCR,613:down|hsa:57555,NLGN2,57555:down|hsa:1756,DMD,1756:up|hsa:2906,GRIN2D,2906:down|hsa:2560,GABRB1,2560:up|hsa:1740,DLG2,1740:up|hsa:5028,P2RY1,5028:up|hsa:409,ARRB2,409:down|hsa:2149,F2R,2149:down|hsa:80758,PRR7,80758:up|hsa:23413,NCS1,23413:down|hsa:2893,GRIA4,2893:up	http://amigo.geneontology.org/cgi-bin/amigo/term_details?term=GO:0045211
fibrillar collagen trimer	Cellular Component	GO:0005583	1	13	1098	17517	0.000910746812386157	0.000742136210538334	5.690754e-01	7.957373e-01	hsa:7148,TNXB,7148:down	http://amigo.geneontology.org/cgi-bin/amigo/term_details?term=GO:0005583
cytoplasmic mRNA processing body	Cellular Component	GO:0000932	4	63	1098	17517	0.00364298724954463	0.00359650625107039	5.629148e-01	7.957373e-01	hsa:23644,EDC4,23644:down|hsa:23589,CARHSP1,23589:down|hsa:54464,XRN1,54464:down|hsa:26523,AGO1,26523:down	http://amigo.geneontology.org/cgi-bin/amigo/term_details?term=GO:0000932
integral component of nuclear inner membrane	Cellular Component	GO:0005639	1	13	1098	17517	0.000910746812386157	0.000742136210538334	5.690754e-01	7.957373e-01	hsa:22953,P2RX2,22953:up	http://amigo.geneontology.org/cgi-bin/amigo/term_details?term=GO:0005639
axonal growth cone	Cellular Component	GO:0044295	1	13	1098	17517	0.000910746812386157	0.000742136210538334	5.690754e-01	7.957373e-01	hsa:23242,COBL,23242:down	http://amigo.geneontology.org/cgi-bin/amigo/term_details?term=GO:0044295
respiratory chain	Cellular Component	GO:0070469	5	80	1098	17517	0.00455373406193078	0.00456699206485129	5.682156e-01	7.957373e-01	hsa:4698,NDUFA5,4698:up|hsa:54205,CYCS,54205:up|hsa:4695,NDUFA2,4695:up|hsa:4705,NDUFA10,4705:down|hsa:6389,SDHA,6389:down	http://amigo.geneontology.org/cgi-bin/amigo/term_details?term=GO:0070469
mitochondrial respiratory chain complex I	Cellular Component	GO:0005747	3	47	1098	17517	0.00273224043715847	0.00268310783810013	5.718905e-01	7.980221e-01	hsa:4698,NDUFA5,4698:up|hsa:4695,NDUFA2,4695:up|hsa:4705,NDUFA10,4705:down	http://amigo.geneontology.org/cgi-bin/amigo/term_details?term=GO:0005747
respiratory chain complex I	Cellular Component	GO:0045271	3	47	1098	17517	0.00273224043715847	0.00268310783810013	5.718905e-01	7.980221e-01	hsa:4698,NDUFA5,4698:up|hsa:4695,NDUFA2,4695:up|hsa:4705,NDUFA10,4705:down	http://amigo.geneontology.org/cgi-bin/amigo/term_details?term=GO:0045271
NADH dehydrogenase complex	Cellular Component	GO:0030964	3	47	1098	17517	0.00273224043715847	0.00268310783810013	5.718905e-01	7.980221e-01	hsa:4698,NDUFA5,4698:up|hsa:4695,NDUFA2,4695:up|hsa:4705,NDUFA10,4705:down	http://amigo.geneontology.org/cgi-bin/amigo/term_details?term=GO:0030964
platelet alpha granule lumen	Cellular Component	GO:0031093	3	48	1098	17517	0.00273224043715847	0.00274019523891077	5.863703e-01	8.110325e-01	hsa:5627,PROS1,5627:up|hsa:2621,GAS6,2621:down|hsa:2157,F8,2157:up	http://amigo.geneontology.org/cgi-bin/amigo/term_details?term=GO:0031093
cytoplasmic stress granule	Cellular Component	GO:0010494	2	31	1098	17517	0.00182149362477231	0.00176970942512987	5.871094e-01	8.110325e-01	hsa:1653,DDX1,1653:up|hsa:8761,PABPC4,8761:down	http://amigo.geneontology.org/cgi-bin/amigo/term_details?term=GO:0010494
ciliary basal body	Cellular Component	GO:0036064	5	82	1098	17517	0.00455373406193078	0.00468116686647257	5.904582e-01	8.111768e-01	hsa:9742,IFT140,9742:down|hsa:1069,CETN2,1069:up|hsa:146057,TTBK2,146057:down|hsa:282809,POC1B,282809:up|hsa:55764,IFT122,55764:down	http://amigo.geneontology.org/cgi-bin/amigo/term_details?term=GO:0036064
P granule	Cellular Component	GO:0043186	1	14	1098	17517	0.000910746812386157	0.000799223611348975	5.961067e-01	8.111768e-01	hsa:23589,CARHSP1,23589:down	http://amigo.geneontology.org/cgi-bin/amigo/term_details?term=GO:0043186
eukaryotic 43S preinitiation complex	Cellular Component	GO:0016282	1	14	1098	17517	0.000910746812386157	0.000799223611348975	5.961067e-01	8.111768e-01	hsa:54505,DHX29,54505:up	http://amigo.geneontology.org/cgi-bin/amigo/term_details?term=GO:0016282
pole plasm	Cellular Component	GO:0045495	1	14	1098	17517	0.000910746812386157	0.000799223611348975	5.961067e-01	8.111768e-01	hsa:23589,CARHSP1,23589:down	http://amigo.geneontology.org/cgi-bin/amigo/term_details?term=GO:0045495
BLOC-1 complex	Cellular Component	GO:0031083	1	14	1098	17517	0.000910746812386157	0.000799223611348975	5.961067e-01	8.111768e-01	hsa:55361,PI4K2A,55361:down	http://amigo.geneontology.org/cgi-bin/amigo/term_details?term=GO:0031083
DNA replication factor A complex	Cellular Component	GO:0005662	1	14	1098	17517	0.000910746812386157	0.000799223611348975	5.961067e-01	8.111768e-01	hsa:6117,RPA1,6117:down	http://amigo.geneontology.org/cgi-bin/amigo/term_details?term=GO:0005662
integral component of peroxisomal membrane	Cellular Component	GO:0005779	1	14	1098	17517	0.000910746812386157	0.000799223611348975	5.961067e-01	8.111768e-01	hsa:215,ABCD1,215:down	http://amigo.geneontology.org/cgi-bin/amigo/term_details?term=GO:0005779
intrinsic component of the cytoplasmic side of the plasma membrane	Cellular Component	GO:0031235	1	14	1098	17517	0.000910746812386157	0.000799223611348975	5.961067e-01	8.111768e-01	hsa:22821,RASA3,22821:down	http://amigo.geneontology.org/cgi-bin/amigo/term_details?term=GO:0031235
intrinsic component of peroxisomal membrane	Cellular Component	GO:0031231	1	14	1098	17517	0.000910746812386157	0.000799223611348975	5.961067e-01	8.111768e-01	hsa:215,ABCD1,215:down	http://amigo.geneontology.org/cgi-bin/amigo/term_details?term=GO:0031231
germ plasm	Cellular Component	GO:0060293	1	14	1098	17517	0.000910746812386157	0.000799223611348975	5.961067e-01	8.111768e-01	hsa:23589,CARHSP1,23589:down	http://amigo.geneontology.org/cgi-bin/amigo/term_details?term=GO:0060293
nBAF complex	Cellular Component	GO:0071565	1	14	1098	17517	0.000910746812386157	0.000799223611348975	5.961067e-01	8.111768e-01	hsa:6599,SMARCC1,6599:down	http://amigo.geneontology.org/cgi-bin/amigo/term_details?term=GO:0071565
voltage-gated sodium channel complex	Cellular Component	GO:0001518	1	14	1098	17517	0.000910746812386157	0.000799223611348975	5.961067e-01	8.111768e-01	hsa:6334,SCN8A,6334:down	http://amigo.geneontology.org/cgi-bin/amigo/term_details?term=GO:0001518
gamma-tubulin complex	Cellular Component	GO:0000930	1	14	1098	17517	0.000910746812386157	0.000799223611348975	5.961067e-01	8.111768e-01	hsa:55835,CENPJ,55835:up	http://amigo.geneontology.org/cgi-bin/amigo/term_details?term=GO:0000930
pore complex	Cellular Component	GO:0046930	5	82	1098	17517	0.00455373406193078	0.00468116686647257	5.904582e-01	8.111768e-01	hsa:23636,NUP62,23636:down|hsa:10762,NUP50,10762:down|hsa:56943,ENY2,56943:up|hsa:8086,AAAS,8086:down|hsa:8379,MAD1L1,8379:down	http://amigo.geneontology.org/cgi-bin/amigo/term_details?term=GO:0046930
nuclear membrane part	Cellular Component	GO:0044453	1	14	1098	17517	0.000910746812386157	0.000799223611348975	5.961067e-01	8.111768e-01	hsa:22953,P2RX2,22953:up	http://amigo.geneontology.org/cgi-bin/amigo/term_details?term=GO:0044453
translation preinitiation complex	Cellular Component	GO:0070993	1	14	1098	17517	0.000910746812386157	0.000799223611348975	5.961067e-01	8.111768e-01	hsa:54505,DHX29,54505:up	http://amigo.geneontology.org/cgi-bin/amigo/term_details?term=GO:0070993
specific granule	Cellular Component	GO:0042581	1	14	1098	17517	0.000910746812386157	0.000799223611348975	5.961067e-01	8.111768e-01	hsa:820,CAMP,820:up	http://amigo.geneontology.org/cgi-bin/amigo/term_details?term=GO:0042581
autophagosome	Cellular Component	GO:0005776	3	49	1098	17517	0.00273224043715847	0.00279728263972141	6.005325e-01	8.150847e-01	hsa:64771,C6orf106,64771:down|hsa:79065,ATG9A,79065:down|hsa:79443,FYCO1,79443:down	http://amigo.geneontology.org/cgi-bin/amigo/term_details?term=GO:0005776
chloride channel complex	Cellular Component	GO:0034707	3	49	1098	17517	0.00273224043715847	0.00279728263972141	6.005325e-01	8.150847e-01	hsa:94015,TTYH2,94015:down|hsa:2560,GABRB1,2560:up|hsa:23155,CLCC1,23155:down	http://amigo.geneontology.org/cgi-bin/amigo/term_details?term=GO:0034707
SNARE complex	Cellular Component	GO:0031201	3	49	1098	17517	0.00273224043715847	0.00279728263972141	6.005325e-01	8.150847e-01	hsa:9570,GOSR2,9570:up|hsa:9527,GOSR1,9527:down|hsa:9117,SEC22C,9117:down	http://amigo.geneontology.org/cgi-bin/amigo/term_details?term=GO:0031201
cell body	Cellular Component	GO:0044297	24	398	1098	17517	0.0218579234972678	0.0227207855226352	6.086902e-01	8.217709e-01	hsa:23109,DDN,23109:down|hsa:7077,TIMP2,7077:down|hsa:5783,PTPN13,5783:up|hsa:11113,CIT,11113:down|hsa:6334,SCN8A,6334:down|hsa:347,APOD,347:up|hsa:4035,LRP1,4035:down|hsa:22953,P2RX2,22953:up|hsa:796,CALCA,796:up|hsa:5028,P2RY1,5028:up|hsa:2316,FLNA,2316:down|hsa:5578,PRKCA,5578:down|hsa:838,CASP5,838:up|hsa:55361,PI4K2A,55361:down|hsa:5372,PMM1,5372:down|hsa:547,KIF1A,547:down|hsa:1808,DPYSL2,1…	http://amigo.geneontology.org/cgi-bin/amigo/term_details?term=GO:0044297
SWI/SNF complex	Cellular Component	GO:0016514	1	15	1098	17517	0.000910746812386157	0.000856311012159616	6.214438e-01	8.225391e-01	hsa:6599,SMARCC1,6599:down	http://amigo.geneontology.org/cgi-bin/amigo/term_details?term=GO:0016514
MHC class II protein complex	Cellular Component	GO:0042613	1	15	1098	17517	0.000910746812386157	0.000856311012159616	6.214438e-01	8.225391e-01	hsa:3119,HLA-DQB1,3119:up	http://amigo.geneontology.org/cgi-bin/amigo/term_details?term=GO:0042613
integral component of mitochondrial inner membrane	Cellular Component	GO:0031305	1	15	1098	17517	0.000910746812386157	0.000856311012159616	6.214438e-01	8.225391e-01	hsa:79944,L2HGDH,79944:down	http://amigo.geneontology.org/cgi-bin/amigo/term_details?term=GO:0031305
apical part of cell	Cellular Component	GO:0045177	20	334	1098	17517	0.0182149362477231	0.0190671918707541	6.172099e-01	8.225391e-01	hsa:140453,MUC17,140453:up|hsa:5030,P2RY4,5030:down|hsa:55686,MREG,55686:up|hsa:4771,NF2,4771:down|hsa:4935,GPR143,4935:up|hsa:22953,P2RX2,22953:up|hsa:5028,P2RY1,5028:up|hsa:857,CAV1,857:down|hsa:5578,PRKCA,5578:down|hsa:2013,EMP2,2013:down|hsa:9368,SLC9A3R1,9368:down|hsa:160,AP2A1,160:down|hsa:1515,CTSV,1515:up|hsa:5590,PRKCZ,5590:down|hsa:1364,CLDN4,1364:down|hsa:5962,RDX,5962:down|hsa:56650,C…	http://amigo.geneontology.org/cgi-bin/amigo/term_details?term=GO:0045177
axon	Cellular Component	GO:0030424	19	318	1098	17517	0.017304189435337	0.0181537934577839	6.197509e-01	8.225391e-01	hsa:152,ADRA2C,152:down|hsa:7122,CLDN5,7122:down|hsa:22848,AAK1,22848:down|hsa:23621,BACE1,23621:down|hsa:6334,SCN8A,6334:down|hsa:22953,P2RX2,22953:up|hsa:796,CALCA,796:up|hsa:4897,NRCAM,4897:up|hsa:4781,NFIB,4781:down|hsa:23413,NCS1,23413:down|hsa:6049,RNF6,6049:up|hsa:5064,PALM,5064:down|hsa:1808,DPYSL2,1808:down|hsa:5590,PRKCZ,5590:down|hsa:1740,DLG2,1740:up|hsa:2852,GPER1,2852:down|hsa:8829,…	http://amigo.geneontology.org/cgi-bin/amigo/term_details?term=GO:0030424
dendrite membrane	Cellular Component	GO:0032590	1	15	1098	17517	0.000910746812386157	0.000856311012159616	6.214438e-01	8.225391e-01	hsa:5064,PALM,5064:down	http://amigo.geneontology.org/cgi-bin/amigo/term_details?term=GO:0032590
neuromuscular junction	Cellular Component	GO:0031594	3	50	1098	17517	0.00273224043715847	0.00285437004053205	6.143718e-01	8.225391e-01	hsa:1013,CDH15,1013:down|hsa:5566,PRKACA,5566:down|hsa:2149,F2R,2149:down	http://amigo.geneontology.org/cgi-bin/amigo/term_details?term=GO:0031594
pre-autophagosomal structure membrane	Cellular Component	GO:0034045	1	15	1098	17517	0.000910746812386157	0.000856311012159616	6.214438e-01	8.225391e-01	hsa:7879,RAB7A,7879:down	http://amigo.geneontology.org/cgi-bin/amigo/term_details?term=GO:0034045
intermediate filament	Cellular Component	GO:0005882	11	187	1098	17517	0.0100182149362477	0.0106753439515899	6.300590e-01	8.312301e-01	hsa:25900,IFFO1,25900:up|hsa:3860,KRT13,3860:down|hsa:3861,KRT14,3861:down|hsa:51517,NCKIPSD,51517:down|hsa:126917,IFFO2,126917:down|hsa:10763,NES,10763:down|hsa:2852,GPER1,2852:down|hsa:5317,PKP1,5317:down|hsa:8829,NRP1,8829:down|hsa:146057,TTBK2,146057:down|hsa:4644,MYO5A,4644:down	http://amigo.geneontology.org/cgi-bin/amigo/term_details?term=GO:0005882
sarcolemma	Cellular Component	GO:0042383	6	103	1098	17517	0.00546448087431694	0.00588000228349603	6.321353e-01	8.332195e-01	hsa:2318,FLNC,2318:down|hsa:5962,RDX,5962:down|hsa:5339,PLEC,5339:down|hsa:79026,AHNAK,79026:down|hsa:1756,DMD,1756:up|hsa:113146,AHNAK2,113146:down	http://amigo.geneontology.org/cgi-bin/amigo/term_details?term=GO:0042383
polysome	Cellular Component	GO:0005844	2	34	1098	17517	0.00182149362477231	0.0019409716275618	6.378632e-01	8.344055e-01	hsa:57532,NUFIP2,57532:down|hsa:26523,AGO1,26523:down	http://amigo.geneontology.org/cgi-bin/amigo/term_details?term=GO:0005844
cilium	Cellular Component	GO:0005929	25	420	1098	17517	0.0227686703096539	0.0239767083404693	6.358428e-01	8.344055e-01	hsa:3797,KIF3C,3797:down|hsa:26256,CABYR,26256:up|hsa:9371,KIF3B,9371:down|hsa:2736,GLI2,2736:down|hsa:79867,TCTN2,79867:down|hsa:282809,POC1B,282809:up|hsa:51259,TMEM216,51259:up|hsa:9696,CROCC,9696:down|hsa:857,CAV1,857:down|hsa:5578,PRKCA,5578:down|hsa:5566,PRKACA,5566:down|hsa:127602,DNAH14,127602:up|hsa:1069,CETN2,1069:up|hsa:51684,SUFU,51684:down|hsa:9368,SLC9A3R1,9368:down|hsa:11190,CEP250…	http://amigo.geneontology.org/cgi-bin/amigo/term_details?term=GO:0005929
intrinsic component of mitochondrial inner membrane	Cellular Component	GO:0031304	1	16	1098	17517	0.000910746812386157	0.000913398412970257	6.451927e-01	8.344055e-01	hsa:79944,L2HGDH,79944:down	http://amigo.geneontology.org/cgi-bin/amigo/term_details?term=GO:0031304
Golgi-associated vesicle	Cellular Component	GO:0005798	4	69	1098	17517	0.00364298724954463	0.00393903065593424	6.354618e-01	8.344055e-01	hsa:79929,MAP6D1,79929:down|hsa:160,AP2A1,160:down|hsa:121665,SPPL3,121665:down|hsa:54503,ZDHHC13,54503:up	http://amigo.geneontology.org/cgi-bin/amigo/term_details?term=GO:0005798
condensed nuclear chromosome, centromeric region	Cellular Component	GO:0000780	1	16	1098	17517	0.000910746812386157	0.000913398412970257	6.451927e-01	8.344055e-01	hsa:151648,SGOL1,151648:down	http://amigo.geneontology.org/cgi-bin/amigo/term_details?term=GO:0000780
pericentriolar material	Cellular Component	GO:0000242	1	16	1098	17517	0.000910746812386157	0.000913398412970257	6.451927e-01	8.344055e-01	hsa:4750,NEK1,4750:up	http://amigo.geneontology.org/cgi-bin/amigo/term_details?term=GO:0000242
SWI/SNF superfamily-type complex	Cellular Component	GO:0070603	4	69	1098	17517	0.00364298724954463	0.00393903065593424	6.354618e-01	8.344055e-01	hsa:54556,ING3,54556:up|hsa:1108,CHD4,1108:down|hsa:6599,SMARCC1,6599:down|hsa:1107,CHD3,1107:down	http://amigo.geneontology.org/cgi-bin/amigo/term_details?term=GO:0070603
phagocytic vesicle membrane	Cellular Component	GO:0030670	3	52	1098	17517	0.00273224043715847	0.00296854484215334	6.410661e-01	8.344055e-01	hsa:55647,RAB20,55647:down|hsa:3134,HLA-F,3134:up|hsa:7879,RAB7A,7879:down	http://amigo.geneontology.org/cgi-bin/amigo/term_details?term=GO:0030670
node of Ranvier	Cellular Component	GO:0033268	1	16	1098	17517	0.000910746812386157	0.000913398412970257	6.451927e-01	8.344055e-01	hsa:6334,SCN8A,6334:down	http://amigo.geneontology.org/cgi-bin/amigo/term_details?term=GO:0033268
pseudopodium	Cellular Component	GO:0031143	1	16	1098	17517	0.000910746812386157	0.000913398412970257	6.451927e-01	8.344055e-01	hsa:1267,CNP,1267:up	http://amigo.geneontology.org/cgi-bin/amigo/term_details?term=GO:0031143
sperm principal piece	Cellular Component	GO:0097228	1	16	1098	17517	0.000910746812386157	0.000913398412970257	6.451927e-01	8.344055e-01	hsa:26256,CABYR,26256:up	http://amigo.geneontology.org/cgi-bin/amigo/term_details?term=GO:0097228
cation-transporting ATPase complex	Cellular Component	GO:0090533	1	16	1098	17517	0.000910746812386157	0.000913398412970257	6.451927e-01	8.344055e-01	hsa:486,FXYD2,486:down	http://amigo.geneontology.org/cgi-bin/amigo/term_details?term=GO:0090533
cytoplasmic microtubule	Cellular Component	GO:0005881	3	53	1098	17517	0.00273224043715847	0.00302563224296398	6.539159e-01	8.378110e-01	hsa:7846,TUBA1A,7846:up|hsa:146909,KIF18B,146909:down|hsa:51308,REEP2,51308:down	http://amigo.geneontology.org/cgi-bin/amigo/term_details?term=GO:0005881
dendritic shaft	Cellular Component	GO:0043198	2	35	1098	17517	0.00182149362477231	0.00199805902837244	6.536548e-01	8.378110e-01	hsa:2316,FLNA,2316:down|hsa:2852,GPER1,2852:down	http://amigo.geneontology.org/cgi-bin/amigo/term_details?term=GO:0043198
apical plasma membrane	Cellular Component	GO:0016324	15	257	1098	17517	0.0136612021857923	0.0146714620083348	6.502974e-01	8.378110e-01	hsa:140453,MUC17,140453:up|hsa:5030,P2RY4,5030:down|hsa:9368,SLC9A3R1,9368:down|hsa:55686,MREG,55686:up|hsa:160,AP2A1,160:down|hsa:5590,PRKCZ,5590:down|hsa:4935,GPR143,4935:up|hsa:22953,P2RX2,22953:up|hsa:1364,CLDN4,1364:down|hsa:5028,P2RY1,5028:up|hsa:56650,CLDND1,56650:up|hsa:857,CAV1,857:down|hsa:2013,EMP2,2013:down|hsa:1000,CDH2,1000:up|hsa:150696,PROM2,150696:up	http://amigo.geneontology.org/cgi-bin/amigo/term_details?term=GO:0016324
COP9 signalosome	Cellular Component	GO:0008180	2	35	1098	17517	0.00182149362477231	0.00199805902837244	6.536548e-01	8.378110e-01	hsa:9730,VPRBP,9730:down|hsa:51517,NCKIPSD,51517:down	http://amigo.geneontology.org/cgi-bin/amigo/term_details?term=GO:0008180
endoplasmic reticulum-Golgi intermediate compartment membrane	Cellular Component	GO:0033116	2	35	1098	17517	0.00182149362477231	0.00199805902837244	6.536548e-01	8.378110e-01	hsa:9780,PIEZO1,9780:down|hsa:2055,CLN8,2055:down	http://amigo.geneontology.org/cgi-bin/amigo/term_details?term=GO:0033116
microbody lumen	Cellular Component	GO:0031907	2	35	1098	17517	0.00182149362477231	0.00199805902837244	6.536548e-01	8.378110e-01	hsa:8540,AGPS,8540:up|hsa:1384,CRAT,1384:down	http://amigo.geneontology.org/cgi-bin/amigo/term_details?term=GO:0031907
peroxisomal matrix	Cellular Component	GO:0005782	2	35	1098	17517	0.00182149362477231	0.00199805902837244	6.536548e-01	8.378110e-01	hsa:8540,AGPS,8540:up|hsa:1384,CRAT,1384:down	http://amigo.geneontology.org/cgi-bin/amigo/term_details?term=GO:0005782
mitochondrial respiratory chain	Cellular Component	GO:0005746	4	72	1098	17517	0.00364298724954463	0.00411029285836616	6.686629e-01	8.406977e-01	hsa:4698,NDUFA5,4698:up|hsa:4695,NDUFA2,4695:up|hsa:4705,NDUFA10,4705:down|hsa:6389,SDHA,6389:down	http://amigo.geneontology.org/cgi-bin/amigo/term_details?term=GO:0005746
pronucleus	Cellular Component	GO:0045120	1	17	1098	17517	0.000910746812386157	0.000970485813780899	6.674531e-01	8.406977e-01	hsa:9918,NCAPD2,9918:down	http://amigo.geneontology.org/cgi-bin/amigo/term_details?term=GO:0045120
phagocytic cup	Cellular Component	GO:0001891	1	17	1098	17517	0.000910746812386157	0.000970485813780899	6.674531e-01	8.406977e-01	hsa:56990,CDC42SE2,56990:up	http://amigo.geneontology.org/cgi-bin/amigo/term_details?term=GO:0001891
plasma membrane region	Cellular Component	GO:0098590	38	640	1098	17517	0.034608378870674	0.0365359365188103	6.613799e-01	8.406977e-01	hsa:140453,MUC17,140453:up|hsa:5030,P2RY4,5030:down|hsa:55686,MREG,55686:up|hsa:4771,NF2,4771:down|hsa:79867,TCTN2,79867:down|hsa:1756,DMD,1756:up|hsa:7094,TLN1,7094:down|hsa:4935,GPR143,4935:up|hsa:5028,P2RY1,5028:up|hsa:2013,EMP2,2013:down|hsa:1013,CDH15,1013:down|hsa:9368,SLC9A3R1,9368:down|hsa:284119,PTRF,284119:down|hsa:30846,EHD2,30846:down|hsa:117145,THEM4,117145:up|hsa:6521,SLC4A1,6521:up…	http://amigo.geneontology.org/cgi-bin/amigo/term_details?term=GO:0098590
cell projection	Cellular Component	GO:0042995	95	1569	1098	17517	0.0865209471766849	0.0895701318718959	6.587969e-01	8.406977e-01	hsa:7122,CLDN5,7122:down|hsa:3797,KIF3C,3797:down|hsa:2736,GLI2,2736:down|hsa:22848,AAK1,22848:down|hsa:4771,NF2,4771:down|hsa:79867,TCTN2,79867:down|hsa:796,CALCA,796:up|hsa:56990,CDC42SE2,56990:up|hsa:5578,PRKCA,5578:down|hsa:5566,PRKACA,5566:down|hsa:26051,PPP1R16B,26051:down|hsa:23413,NCS1,23413:down|hsa:1069,CETN2,1069:up|hsa:1808,DPYSL2,1808:down|hsa:83715,ESPN,83715:down|hsa:5494,PPM1A,549…	http://amigo.geneontology.org/cgi-bin/amigo/term_details?term=GO:0042995
rough endoplasmic reticulum membrane	Cellular Component	GO:0030867	1	17	1098	17517	0.000910746812386157	0.000970485813780899	6.674531e-01	8.406977e-01	hsa:5351,PLOD1,5351:down	http://amigo.geneontology.org/cgi-bin/amigo/term_details?term=GO:0030867
integral component of mitochondrial outer membrane	Cellular Component	GO:0031307	1	17	1098	17517	0.000910746812386157	0.000970485813780899	6.674531e-01	8.406977e-01	hsa:10058,ABCB6,10058:down	http://amigo.geneontology.org/cgi-bin/amigo/term_details?term=GO:0031307
anchored component of plasma membrane	Cellular Component	GO:0046658	2	36	1098	17517	0.00182149362477231	0.00205514642918308	6.688917e-01	8.406977e-01	hsa:4241,MFI2,4241:down|hsa:80329,ULBP1,80329:down	http://amigo.geneontology.org/cgi-bin/amigo/term_details?term=GO:0046658
peroxisome	Cellular Component	GO:0005777	7	124	1098	17517	0.0063752276867031	0.00707883770051949	6.662967e-01	8.406977e-01	hsa:215,ABCD1,215:down|hsa:23334,SZT2,23334:down|hsa:8540,AGPS,8540:up|hsa:4591,TRIM37,4591:up|hsa:1384,CRAT,1384:down|hsa:55289,ACOXL,55289:down|hsa:4644,MYO5A,4644:down	http://amigo.geneontology.org/cgi-bin/amigo/term_details?term=GO:0005777
sodium channel complex	Cellular Component	GO:0034706	1	17	1098	17517	0.000910746812386157	0.000970485813780899	6.674531e-01	8.406977e-01	hsa:6334,SCN8A,6334:down	http://amigo.geneontology.org/cgi-bin/amigo/term_details?term=GO:0034706
lysosomal lumen	Cellular Component	GO:0043202	4	72	1098	17517	0.00364298724954463	0.00411029285836616	6.686629e-01	8.406977e-01	hsa:3339,HSPG2,3339:down|hsa:10855,HPSE,10855:down|hsa:2817,GPC1,2817:down|hsa:1515,CTSV,1515:up	http://amigo.geneontology.org/cgi-bin/amigo/term_details?term=GO:0043202
exocyst	Cellular Component	GO:0000145	1	17	1098	17517	0.000910746812386157	0.000970485813780899	6.674531e-01	8.406977e-01	hsa:23233,EXOC6B,23233:down	http://amigo.geneontology.org/cgi-bin/amigo/term_details?term=GO:0000145
microbody	Cellular Component	GO:0042579	7	124	1098	17517	0.0063752276867031	0.00707883770051949	6.662967e-01	8.406977e-01	hsa:215,ABCD1,215:down|hsa:23334,SZT2,23334:down|hsa:8540,AGPS,8540:up|hsa:4591,TRIM37,4591:up|hsa:1384,CRAT,1384:down|hsa:55289,ACOXL,55289:down|hsa:4644,MYO5A,4644:down	http://amigo.geneontology.org/cgi-bin/amigo/term_details?term=GO:0042579
mitochondrial envelope	Cellular Component	GO:0005740	39	660	1098	17517	0.0355191256830601	0.0376776845350231	6.745091e-01	8.466168e-01	hsa:92170,MTG1,92170:down|hsa:5321,PLA2G4A,5321:up|hsa:8924,HERC2,8924:down|hsa:79944,L2HGDH,79944:down|hsa:4698,NDUFA5,4698:up|hsa:10058,ABCB6,10058:down|hsa:79145,CHCHD7,79145:up|hsa:79671,NLRX1,79671:down|hsa:9131,AIFM1,9131:down|hsa:3418,IDH2,3418:down|hsa:1375,CPT1B,1375:up|hsa:54205,CYCS,54205:up|hsa:5578,PRKCA,5578:down|hsa:51012,SLMO2,51012:up|hsa:26235,FBXL4,26235:up|hsa:29103,DNAJC15,29…	http://amigo.geneontology.org/cgi-bin/amigo/term_details?term=GO:0005740
cellular_component	Cellular Component	GO:0005575	1043	16680	1098	17517	0.949908925318761	0.952217845521493	6.768590e-01	8.493122e-01	hsa:23092,ARHGAP26,23092:down|hsa:5030,P2RY4,5030:down|hsa:2812,GP1BB,2812:down|hsa:10618,TGOLN2,10618:down|hsa:51710,ZNF44,51710:up|hsa:80176,SPSB1,80176:down|hsa:6497,SKI,6497:down|hsa:284348,LYPD5,284348:down|hsa:64376,IKZF5,64376:up|hsa:2634,GBP2,2634:up|hsa:8379,MAD1L1,8379:down|hsa:8907,AP1M1,8907:down|hsa:1364,CLDN4,1364:down|hsa:140738,TMEM37,140738:down|hsa:8242,KDM5C,8242:down|hsa:79102…	http://amigo.geneontology.org/cgi-bin/amigo/term_details?term=GO:0005575
postsynapse	Cellular Component	GO:0098794	14	245	1098	17517	0.0127504553734062	0.0139864131986071	6.785575e-01	8.501596e-01	hsa:613,BCR,613:down|hsa:57555,NLGN2,57555:down|hsa:1756,DMD,1756:up|hsa:22953,P2RX2,22953:up|hsa:2906,GRIN2D,2906:down|hsa:2560,GABRB1,2560:up|hsa:1740,DLG2,1740:up|hsa:5028,P2RY1,5028:up|hsa:2852,GPER1,2852:down|hsa:409,ARRB2,409:down|hsa:2149,F2R,2149:down|hsa:80758,PRR7,80758:up|hsa:23413,NCS1,23413:down|hsa:2893,GRIA4,2893:up	http://amigo.geneontology.org/cgi-bin/amigo/term_details?term=GO:0098794
intrinsic component of mitochondrial outer membrane	Cellular Component	GO:0031306	1	18	1098	17517	0.000910746812386157	0.00102757321459154	6.883180e-01	8.528518e-01	hsa:10058,ABCB6,10058:down	http://amigo.geneontology.org/cgi-bin/amigo/term_details?term=GO:0031306
centriolar satellite	Cellular Component	GO:0034451	1	18	1098	17517	0.000910746812386157	0.00102757321459154	6.883180e-01	8.528518e-01	hsa:22994,CEP131,22994:down	http://amigo.geneontology.org/cgi-bin/amigo/term_details?term=GO:0034451
integral component of mitochondrial membrane	Cellular Component	GO:0032592	2	38	1098	17517	0.00182149362477231	0.00216932123080436	6.977323e-01	8.591885e-01	hsa:79944,L2HGDH,79944:down|hsa:10058,ABCB6,10058:down	http://amigo.geneontology.org/cgi-bin/amigo/term_details?term=GO:0032592
stereocilium bundle	Cellular Component	GO:0032421	2	38	1098	17517	0.00182149362477231	0.00216932123080436	6.977323e-01	8.591885e-01	hsa:5962,RDX,5962:down|hsa:83715,ESPN,83715:down	http://amigo.geneontology.org/cgi-bin/amigo/term_details?term=GO:0032421
preribosome	Cellular Component	GO:0030684	2	38	1098	17517	0.00182149362477231	0.00216932123080436	6.977323e-01	8.591885e-01	hsa:10885,WDR3,10885:up|hsa:25879,DCAF13,25879:up	http://amigo.geneontology.org/cgi-bin/amigo/term_details?term=GO:0030684
postsynaptic density	Cellular Component	GO:0014069	7	128	1098	17517	0.0063752276867031	0.00730718730376206	6.983282e-01	8.596699e-01	hsa:613,BCR,613:down|hsa:1740,DLG2,1740:up|hsa:5028,P2RY1,5028:up|hsa:2852,GPER1,2852:down|hsa:409,ARRB2,409:down|hsa:23413,NCS1,23413:down|hsa:22953,P2RX2,22953:up	http://amigo.geneontology.org/cgi-bin/amigo/term_details?term=GO:0014069
extracellular organelle	Cellular Component	GO:0043230	163	2690	1098	17517	0.148451730418944	0.153565108180625	6.992730e-01	8.605805e-01	hsa:3339,HSPG2,3339:down|hsa:147138,TMC8,147138:down|hsa:7358,UGDH,7358:down|hsa:5351,PLOD1,5351:down|hsa:6590,SLPI,6590:up|hsa:64398,MPP5,64398:down|hsa:56990,CDC42SE2,56990:up|hsa:5578,PRKCA,5578:down|hsa:219855,SLC37A2,219855:down|hsa:23413,NCS1,23413:down|hsa:56241,SUSD2,56241:down|hsa:10385,BTN2A2,10385:up|hsa:1013,CDH15,1013:down|hsa:6484,ST3GAL4,6484:down|hsa:54680,ZNHIT6,54680:up|hsa:1808…	http://amigo.geneontology.org/cgi-bin/amigo/term_details?term=GO:0043230
extracellular membrane-bounded organelle	Cellular Component	GO:0065010	163	2690	1098	17517	0.148451730418944	0.153565108180625	6.992730e-01	8.605805e-01	hsa:3339,HSPG2,3339:down|hsa:147138,TMC8,147138:down|hsa:7358,UGDH,7358:down|hsa:5351,PLOD1,5351:down|hsa:6590,SLPI,6590:up|hsa:64398,MPP5,64398:down|hsa:56990,CDC42SE2,56990:up|hsa:5578,PRKCA,5578:down|hsa:219855,SLC37A2,219855:down|hsa:23413,NCS1,23413:down|hsa:56241,SUSD2,56241:down|hsa:10385,BTN2A2,10385:up|hsa:1013,CDH15,1013:down|hsa:6484,ST3GAL4,6484:down|hsa:54680,ZNHIT6,54680:up|hsa:1808…	http://amigo.geneontology.org/cgi-bin/amigo/term_details?term=GO:0065010
vacuolar lumen	Cellular Component	GO:0005775	4	75	1098	17517	0.00364298724954463	0.00428155506079808	6.997264e-01	8.606337e-01	hsa:3339,HSPG2,3339:down|hsa:10855,HPSE,10855:down|hsa:2817,GPC1,2817:down|hsa:1515,CTSV,1515:up	http://amigo.geneontology.org/cgi-bin/amigo/term_details?term=GO:0005775
nuclear nucleosome	Cellular Component	GO:0000788	1	19	1098	17517	0.000910746812386157	0.00108466061540218	7.078750e-01	8.611716e-01	hsa:6929,TCF3,6929:down	http://amigo.geneontology.org/cgi-bin/amigo/term_details?term=GO:0000788
BLOC complex	Cellular Component	GO:0031082	1	19	1098	17517	0.000910746812386157	0.00108466061540218	7.078750e-01	8.611716e-01	hsa:55361,PI4K2A,55361:down	http://amigo.geneontology.org/cgi-bin/amigo/term_details?term=GO:0031082
site of double-strand break	Cellular Component	GO:0035861	1	19	1098	17517	0.000910746812386157	0.00108466061540218	7.078750e-01	8.611716e-01	hsa:3014,H2AFX,3014:down	http://amigo.geneontology.org/cgi-bin/amigo/term_details?term=GO:0035861
carboxy-terminal domain protein kinase complex	Cellular Component	GO:0032806	1	19	1098	17517	0.000910746812386157	0.00108466061540218	7.078750e-01	8.611716e-01	hsa:904,CCNT1,904:up	http://amigo.geneontology.org/cgi-bin/amigo/term_details?term=GO:0032806
recycling endosome membrane	Cellular Component	GO:0055038	2	39	1098	17517	0.00182149362477231	0.002226408631615	7.113545e-01	8.619242e-01	hsa:84440,RAB11FIP4,84440:down|hsa:30846,EHD2,30846:down	http://amigo.geneontology.org/cgi-bin/amigo/term_details?term=GO:0055038
extrinsic component of organelle membrane	Cellular Component	GO:0031312	1	20	1098	17517	0.000910746812386157	0.00114174801621282	7.262058e-01	8.683841e-01	hsa:1861,TOR1A,1861:up	http://amigo.geneontology.org/cgi-bin/amigo/term_details?term=GO:0031312
nucleoid	Cellular Component	GO:0009295	2	40	1098	17517	0.00182149362477231	0.00228349603242564	7.244585e-01	8.683841e-01	hsa:7019,TFAM,7019:up|hsa:1629,DBT,1629:down	http://amigo.geneontology.org/cgi-bin/amigo/term_details?term=GO:0009295
intrinsic component of mitochondrial membrane	Cellular Component	GO:0098573	2	40	1098	17517	0.00182149362477231	0.00228349603242564	7.244585e-01	8.683841e-01	hsa:79944,L2HGDH,79944:down|hsa:10058,ABCB6,10058:down	http://amigo.geneontology.org/cgi-bin/amigo/term_details?term=GO:0098573
mitochondrial nucleoid	Cellular Component	GO:0042645	2	40	1098	17517	0.00182149362477231	0.00228349603242564	7.244585e-01	8.683841e-01	hsa:7019,TFAM,7019:up|hsa:1629,DBT,1629:down	http://amigo.geneontology.org/cgi-bin/amigo/term_details?term=GO:0042645
neuron projection	Cellular Component	GO:0043005	46	791	1098	17517	0.0418943533697632	0.0451561340412171	7.257892e-01	8.683841e-01	hsa:7122,CLDN5,7122:down|hsa:10160,FARP1,10160:down|hsa:22848,AAK1,22848:down|hsa:1756,DMD,1756:up|hsa:23621,BACE1,23621:down|hsa:6334,SCN8A,6334:down|hsa:796,CALCA,796:up|hsa:5028,P2RY1,5028:up|hsa:5578,PRKCA,5578:down|hsa:4897,NRCAM,4897:up|hsa:23413,NCS1,23413:down|hsa:9912,ARHGAP44,9912:down|hsa:838,CASP5,838:up|hsa:9810,RNF40,9810:down|hsa:1808,DPYSL2,1808:down|hsa:5494,PPM1A,5494:up|hsa:508…	http://amigo.geneontology.org/cgi-bin/amigo/term_details?term=GO:0043005
BAF-type complex	Cellular Component	GO:0090544	1	20	1098	17517	0.000910746812386157	0.00114174801621282	7.262058e-01	8.683841e-01	hsa:6599,SMARCC1,6599:down	http://amigo.geneontology.org/cgi-bin/amigo/term_details?term=GO:0090544
exosome (RNase complex)	Cellular Component	GO:0000178	1	20	1098	17517	0.000910746812386157	0.00114174801621282	7.262058e-01	8.683841e-01	hsa:23589,CARHSP1,23589:down	http://amigo.geneontology.org/cgi-bin/amigo/term_details?term=GO:0000178
transcriptionally active chromatin	Cellular Component	GO:0035327	1	20	1098	17517	0.000910746812386157	0.00114174801621282	7.262058e-01	8.683841e-01	hsa:80349,WDR61,80349:up	http://amigo.geneontology.org/cgi-bin/amigo/term_details?term=GO:0035327
somatodendritic compartment	Cellular Component	GO:0036477	32	558	1098	17517	0.029143897996357	0.0318547696523377	7.263760e-01	8.684638e-01	hsa:10160,FARP1,10160:down|hsa:11113,CIT,11113:down|hsa:6334,SCN8A,6334:down|hsa:796,CALCA,796:up|hsa:5028,P2RY1,5028:up|hsa:5578,PRKCA,5578:down|hsa:23413,NCS1,23413:down|hsa:9912,ARHGAP44,9912:down|hsa:838,CASP5,838:up|hsa:1808,DPYSL2,1808:down|hsa:50863,NTM,50863:up|hsa:4644,MYO5A,4644:down|hsa:2049,EPHB3,2049:down|hsa:23109,DDN,23109:down|hsa:7077,TIMP2,7077:down|hsa:347,APOD,347:up|hsa:22953…	http://amigo.geneontology.org/cgi-bin/amigo/term_details?term=GO:0036477
extracellular vesicle	Cellular Component	GO:1903561	162	2689	1098	17517	0.147540983606557	0.153508020779814	7.271636e-01	8.686629e-01	hsa:3339,HSPG2,3339:down|hsa:147138,TMC8,147138:down|hsa:7358,UGDH,7358:down|hsa:5351,PLOD1,5351:down|hsa:6590,SLPI,6590:up|hsa:64398,MPP5,64398:down|hsa:56990,CDC42SE2,56990:up|hsa:5578,PRKCA,5578:down|hsa:219855,SLC37A2,219855:down|hsa:23413,NCS1,23413:down|hsa:56241,SUSD2,56241:down|hsa:10385,BTN2A2,10385:up|hsa:1013,CDH15,1013:down|hsa:6484,ST3GAL4,6484:down|hsa:54680,ZNHIT6,54680:up|hsa:1808…	http://amigo.geneontology.org/cgi-bin/amigo/term_details?term=GO:1903561
extracellular exosome	Cellular Component	GO:0070062	162	2689	1098	17517	0.147540983606557	0.153508020779814	7.271636e-01	8.686629e-01	hsa:3339,HSPG2,3339:down|hsa:147138,TMC8,147138:down|hsa:7358,UGDH,7358:down|hsa:5351,PLOD1,5351:down|hsa:6590,SLPI,6590:up|hsa:64398,MPP5,64398:down|hsa:56990,CDC42SE2,56990:up|hsa:5578,PRKCA,5578:down|hsa:219855,SLC37A2,219855:down|hsa:23413,NCS1,23413:down|hsa:56241,SUSD2,56241:down|hsa:10385,BTN2A2,10385:up|hsa:1013,CDH15,1013:down|hsa:6484,ST3GAL4,6484:down|hsa:54680,ZNHIT6,54680:up|hsa:1808…	http://amigo.geneontology.org/cgi-bin/amigo/term_details?term=GO:0070062
extracellular matrix	Cellular Component	GO:0031012	23	407	1098	17517	0.0209471766848816	0.0232345721299309	7.274995e-01	8.689404e-01	hsa:169611,OLFML2A,169611:down|hsa:7077,TIMP2,7077:down|hsa:7033,TFF3,7033:up|hsa:3339,HSPG2,3339:down|hsa:145864,HAPLN3,145864:down|hsa:79875,THSD4,79875:down|hsa:7148,TNXB,7148:down|hsa:29995,LMCD1,29995:down|hsa:10319,LAMC3,10319:down|hsa:6590,SLPI,6590:up|hsa:7477,WNT7B,7477:down|hsa:2192,FBLN1,2192:down|hsa:7078,TIMP3,7078:down|hsa:7475,WNT6,7475:down|hsa:4239,MFAP4,4239:up|hsa:80144,FRAS1,8…	http://amigo.geneontology.org/cgi-bin/amigo/term_details?term=GO:0031012
membrane	Cellular Component	GO:0016020	522	8479	1098	17517	0.475409836065574	0.484044071473426	7.331335e-01	8.740527e-01	hsa:5030,P2RY4,5030:down|hsa:55686,MREG,55686:up|hsa:10554,AGPAT1,10554:down|hsa:2812,GP1BB,2812:down|hsa:10618,TGOLN2,10618:down|hsa:26051,PPP1R16B,26051:down|hsa:284348,LYPD5,284348:down|hsa:2634,GBP2,2634:up|hsa:8379,MAD1L1,8379:down|hsa:8907,AP1M1,8907:down|hsa:1364,CLDN4,1364:down|hsa:5293,PIK3CD,5293:down|hsa:140738,TMEM37,140738:down|hsa:79102,RNF26,79102:down|hsa:7704,ZBTB16,7704:up|hsa:1…	http://amigo.geneontology.org/cgi-bin/amigo/term_details?term=GO:0016020
ubiquitin ligase complex	Cellular Component	GO:0000151	10	186	1098	17517	0.00910746812386157	0.0106182565507792	7.360471e-01	8.742543e-01	hsa:9810,RNF40,9810:down|hsa:9616,RNF7,9616:up|hsa:7332,UBE2L3,7332:down|hsa:201456,FBXO15,201456:up|hsa:10277,UBE4B,10277:down|hsa:899,CCNF,899:down|hsa:26235,FBXL4,26235:up|hsa:6015,RING1,6015:down|hsa:25879,DCAF13,25879:up|hsa:10444,ZER1,10444:down	http://amigo.geneontology.org/cgi-bin/amigo/term_details?term=GO:0000151
cytosolic part	Cellular Component	GO:0044445	11	203	1098	17517	0.0100182149362477	0.0115887423645601	7.334212e-01	8.742543e-01	hsa:8266,UBL4A,8266:down|hsa:347,APOD,347:up|hsa:5296,PIK3R2,5296:down|hsa:5293,PIK3CD,5293:down|hsa:7917,BAG6,7917:down|hsa:23085,ERC1,23085:down|hsa:837,CASP4,837:up|hsa:838,CASP5,838:up|hsa:6228,RPS23,6228:up|hsa:1727,CYB5R3,1727:down|hsa:55361,PI4K2A,55361:down	http://amigo.geneontology.org/cgi-bin/amigo/term_details?term=GO:0044445
phagocytic vesicle	Cellular Component	GO:0045335	4	79	1098	17517	0.00364298724954463	0.00450990466404065	7.377988e-01	8.743973e-01	hsa:55647,RAB20,55647:down|hsa:81622,UNC93B1,81622:down|hsa:3134,HLA-F,3134:up|hsa:7879,RAB7A,7879:down	http://amigo.geneontology.org/cgi-bin/amigo/term_details?term=GO:0045335
INO80-type complex	Cellular Component	GO:0097346	1	21	1098	17517	0.000910746812386157	0.00119883541702346	7.433874e-01	8.761948e-01	hsa:54556,ING3,54556:up	http://amigo.geneontology.org/cgi-bin/amigo/term_details?term=GO:0097346
dystrophin-associated glycoprotein complex	Cellular Component	GO:0016010	1	21	1098	17517	0.000910746812386157	0.00119883541702346	7.433874e-01	8.761948e-01	hsa:1756,DMD,1756:up	http://amigo.geneontology.org/cgi-bin/amigo/term_details?term=GO:0016010
secretory granule lumen	Cellular Component	GO:0034774	3	61	1098	17517	0.00273224043715847	0.00348233144944911	7.447858e-01	8.768578e-01	hsa:5627,PROS1,5627:up|hsa:2621,GAS6,2621:down|hsa:2157,F8,2157:up	http://amigo.geneontology.org/cgi-bin/amigo/term_details?term=GO:0034774
receptor complex	Cellular Component	GO:0043235	16	294	1098	17517	0.0145719489981785	0.0167836958383285	7.560123e-01	8.836605e-01	hsa:7433,VIPR1,7433:down|hsa:27092,CACNG4,27092:down|hsa:130399,ACVR1C,130399:up|hsa:6256,RXRA,6256:down|hsa:4035,LRP1,4035:down|hsa:22953,P2RX2,22953:up|hsa:4041,LRP5,4041:down|hsa:2893,GRIA4,2893:up|hsa:3689,ITGB2,3689:down|hsa:1740,DLG2,1740:up|hsa:2560,GABRB1,2560:up|hsa:2906,GRIN2D,2906:down|hsa:4854,NOTCH3,4854:down|hsa:3691,ITGB4,3691:down|hsa:8829,NRP1,8829:down|hsa:3694,ITGB6,3694:up	http://amigo.geneontology.org/cgi-bin/amigo/term_details?term=GO:0043235
organellar large ribosomal subunit	Cellular Component	GO:0000315	1	22	1098	17517	0.000910746812386157	0.0012559228178341	7.594917e-01	8.836605e-01	hsa:9553,MRPL33,9553:up	http://amigo.geneontology.org/cgi-bin/amigo/term_details?term=GO:0000315
striated muscle thin filament	Cellular Component	GO:0005865	1	22	1098	17517	0.000910746812386157	0.0012559228178341	7.594917e-01	8.836605e-01	hsa:29767,TMOD2,29767:up	http://amigo.geneontology.org/cgi-bin/amigo/term_details?term=GO:0005865
intrinsic component of external side of plasma membrane	Cellular Component	GO:0031233	1	22	1098	17517	0.000910746812386157	0.0012559228178341	7.594917e-01	8.836605e-01	hsa:1048,CEACAM5,1048:up	http://amigo.geneontology.org/cgi-bin/amigo/term_details?term=GO:0031233
90S preribosome	Cellular Component	GO:0030686	1	22	1098	17517	0.000910746812386157	0.0012559228178341	7.594917e-01	8.836605e-01	hsa:10885,WDR3,10885:up	http://amigo.geneontology.org/cgi-bin/amigo/term_details?term=GO:0030686
mitochondrial large ribosomal subunit	Cellular Component	GO:0005762	1	22	1098	17517	0.000910746812386157	0.0012559228178341	7.594917e-01	8.836605e-01	hsa:9553,MRPL33,9553:up	http://amigo.geneontology.org/cgi-bin/amigo/term_details?term=GO:0005762
platelet alpha granule	Cellular Component	GO:0031091	3	63	1098	17517	0.00273224043715847	0.00359650625107039	7.642747e-01	8.864952e-01	hsa:5627,PROS1,5627:up|hsa:2621,GAS6,2621:down|hsa:2157,F8,2157:up	http://amigo.geneontology.org/cgi-bin/amigo/term_details?term=GO:0031091
integral component of Golgi membrane	Cellular Component	GO:0030173	2	44	1098	17517	0.00182149362477231	0.00251184563566821	7.719282e-01	8.892377e-01	hsa:6484,ST3GAL4,6484:down|hsa:2590,GALNT2,2590:down	http://amigo.geneontology.org/cgi-bin/amigo/term_details?term=GO:0030173
basal lamina	Cellular Component	GO:0005605	1	23	1098	17517	0.000910746812386157	0.00131301021864475	7.745862e-01	8.892377e-01	hsa:3339,HSPG2,3339:down	http://amigo.geneontology.org/cgi-bin/amigo/term_details?term=GO:0005605
Cul4-RING E3 ubiquitin ligase complex	Cellular Component	GO:0080008	1	23	1098	17517	0.000910746812386157	0.00131301021864475	7.745862e-01	8.892377e-01	hsa:25879,DCAF13,25879:up	http://amigo.geneontology.org/cgi-bin/amigo/term_details?term=GO:0080008
complex of collagen trimers	Cellular Component	GO:0098644	1	23	1098	17517	0.000910746812386157	0.00131301021864475	7.745862e-01	8.892377e-01	hsa:7148,TNXB,7148:down	http://amigo.geneontology.org/cgi-bin/amigo/term_details?term=GO:0098644
mitochondrial membrane	Cellular Component	GO:0031966	35	624	1098	17517	0.0318761384335155	0.03562253810584	7.784335e-01	8.931657e-01	hsa:92170,MTG1,92170:down|hsa:5321,PLA2G4A,5321:up|hsa:8924,HERC2,8924:down|hsa:79944,L2HGDH,79944:down|hsa:4698,NDUFA5,4698:up|hsa:10058,ABCB6,10058:down|hsa:79671,NLRX1,79671:down|hsa:9131,AIFM1,9131:down|hsa:3418,IDH2,3418:down|hsa:1375,CPT1B,1375:up|hsa:54205,CYCS,54205:up|hsa:5578,PRKCA,5578:down|hsa:29103,DNAJC15,29103:up|hsa:84883,AIFM2,84883:down|hsa:6389,SDHA,6389:down|hsa:23175,LPIN1,23…	http://amigo.geneontology.org/cgi-bin/amigo/term_details?term=GO:0031966
perikaryon	Cellular Component	GO:0043204	3	65	1098	17517	0.00273224043715847	0.00371068105269167	7.825363e-01	8.940602e-01	hsa:23109,DDN,23109:down|hsa:1515,CTSV,1515:up|hsa:55361,PI4K2A,55361:down	http://amigo.geneontology.org/cgi-bin/amigo/term_details?term=GO:0043204
presynaptic active zone	Cellular Component	GO:0048786	1	24	1098	17517	0.000910746812386157	0.00137009761945539	7.887341e-01	8.950719e-01	hsa:2852,GPER1,2852:down	http://amigo.geneontology.org/cgi-bin/amigo/term_details?term=GO:0048786
spindle midzone	Cellular Component	GO:0051233	1	24	1098	17517	0.000910746812386157	0.00137009761945539	7.887341e-01	8.950719e-01	hsa:2009,EML1,2009:down	http://amigo.geneontology.org/cgi-bin/amigo/term_details?term=GO:0051233
cytoplasmic dynein complex	Cellular Component	GO:0005868	1	24	1098	17517	0.000910746812386157	0.00137009761945539	7.887341e-01	8.950719e-01	hsa:1778,DYNC1H1,1778:down	http://amigo.geneontology.org/cgi-bin/amigo/term_details?term=GO:0005868
plasma membrane receptor complex	Cellular Component	GO:0098802	8	159	1098	17517	0.00728597449908925	0.00907689672889193	7.866745e-01	8.950719e-01	hsa:3689,ITGB2,3689:down|hsa:27092,CACNG4,27092:down|hsa:130399,ACVR1C,130399:up|hsa:1740,DLG2,1740:up|hsa:2906,GRIN2D,2906:down|hsa:3691,ITGB4,3691:down|hsa:3694,ITGB6,3694:up|hsa:2893,GRIA4,2893:up	http://amigo.geneontology.org/cgi-bin/amigo/term_details?term=GO:0098802
cullin-RING ubiquitin ligase complex	Cellular Component	GO:0031461	5	104	1098	17517	0.00455373406193078	0.00593708968430667	7.882685e-01	8.950719e-01	hsa:201456,FBXO15,201456:up|hsa:899,CCNF,899:down|hsa:9616,RNF7,9616:up|hsa:25879,DCAF13,25879:up|hsa:10444,ZER1,10444:down	http://amigo.geneontology.org/cgi-bin/amigo/term_details?term=GO:0031461
proteinaceous extracellular matrix	Cellular Component	GO:0005578	18	337	1098	17517	0.0163934426229508	0.019238454073186	7.917145e-01	8.971003e-01	hsa:7077,TIMP2,7077:down|hsa:7033,TFF3,7033:up|hsa:3339,HSPG2,3339:down|hsa:145864,HAPLN3,145864:down|hsa:79875,THSD4,79875:down|hsa:7148,TNXB,7148:down|hsa:10319,LAMC3,10319:down|hsa:7477,WNT7B,7477:down|hsa:2192,FBLN1,2192:down|hsa:7078,TIMP3,7078:down|hsa:7475,WNT6,7475:down|hsa:80326,WNT10A,80326:up|hsa:80144,FRAS1,80144:down|hsa:4239,MFAP4,4239:up|hsa:10417,SPON2,10417:up|hsa:3691,ITGB4,3691…	http://amigo.geneontology.org/cgi-bin/amigo/term_details?term=GO:0005578
mitochondrial part	Cellular Component	GO:0044429	49	866	1098	17517	0.0446265938069217	0.0494376891020152	7.955428e-01	8.997567e-01	hsa:92170,MTG1,92170:down|hsa:5321,PLA2G4A,5321:up|hsa:8924,HERC2,8924:down|hsa:79944,L2HGDH,79944:down|hsa:4698,NDUFA5,4698:up|hsa:10058,ABCB6,10058:down|hsa:10295,BCKDK,10295:down|hsa:7019,TFAM,7019:up|hsa:79145,CHCHD7,79145:up|hsa:79671,NLRX1,79671:down|hsa:9131,AIFM1,9131:down|hsa:3418,IDH2,3418:down|hsa:1375,CPT1B,1375:up|hsa:54205,CYCS,54205:up|hsa:5578,PRKCA,5578:down|hsa:51012,SLMO2,51012…	http://amigo.geneontology.org/cgi-bin/amigo/term_details?term=GO:0044429
myofilament	Cellular Component	GO:0036379	1	25	1098	17517	0.000910746812386157	0.00142718502026603	8.019949e-01	9.010989e-01	hsa:29767,TMOD2,29767:up	http://amigo.geneontology.org/cgi-bin/amigo/term_details?term=GO:0036379
cation channel complex	Cellular Component	GO:0034703	8	162	1098	17517	0.00728597449908925	0.00924815893132386	8.033581e-01	9.011733e-01	hsa:786,CACNG1,786:up|hsa:27092,CACNG4,27092:down|hsa:6334,SCN8A,6334:down|hsa:59285,CACNG6,59285:down|hsa:1740,DLG2,1740:up|hsa:5494,PPM1A,5494:up|hsa:5566,PRKACA,5566:down|hsa:3787,KCNS1,3787:up	http://amigo.geneontology.org/cgi-bin/amigo/term_details?term=GO:0034703
dendrite	Cellular Component	GO:0030425	20	377	1098	17517	0.0182149362477231	0.0215219501056117	8.110093e-01	9.075350e-01	hsa:23109,DDN,23109:down|hsa:10160,FARP1,10160:down|hsa:6334,SCN8A,6334:down|hsa:347,APOD,347:up|hsa:4035,LRP1,4035:down|hsa:22953,P2RX2,22953:up|hsa:5028,P2RY1,5028:up|hsa:2316,FLNA,2316:down|hsa:5578,PRKCA,5578:down|hsa:23413,NCS1,23413:down|hsa:2893,GRIA4,2893:up|hsa:9912,ARHGAP44,9912:down|hsa:55361,PI4K2A,55361:down|hsa:5064,PALM,5064:down|hsa:1808,DPYSL2,1808:down|hsa:2906,GRIN2D,2906:down|…	http://amigo.geneontology.org/cgi-bin/amigo/term_details?term=GO:0030425
synapse part	Cellular Component	GO:0044456	23	429	1098	17517	0.0209471766848816	0.024490494947765	8.105545e-01	9.075350e-01	hsa:613,BCR,613:down|hsa:23312,DMXL2,23312:up|hsa:22848,AAK1,22848:down|hsa:1756,DMD,1756:up|hsa:1861,TOR1A,1861:up|hsa:91683,SYT12,91683:down|hsa:22953,P2RX2,22953:up|hsa:796,CALCA,796:up|hsa:5028,P2RY1,5028:up|hsa:80758,PRR7,80758:up|hsa:23085,ERC1,23085:down|hsa:23413,NCS1,23413:down|hsa:2893,GRIA4,2893:up|hsa:55361,PI4K2A,55361:down|hsa:57555,NLGN2,57555:down|hsa:9066,SYT7,9066:down|hsa:1808,…	http://amigo.geneontology.org/cgi-bin/amigo/term_details?term=GO:0044456
trans-Golgi network transport vesicle	Cellular Component	GO:0030140	1	26	1098	17517	0.000910746812386157	0.00148427242107667	8.144240e-01	9.075350e-01	hsa:160,AP2A1,160:down	http://amigo.geneontology.org/cgi-bin/amigo/term_details?term=GO:0030140
Golgi cisterna	Cellular Component	GO:0031985	4	89	1098	17517	0.00364298724954463	0.00508077867214706	8.168154e-01	9.082702e-01	hsa:6484,ST3GAL4,6484:down|hsa:2590,GALNT2,2590:down|hsa:11113,CIT,11113:down|hsa:23413,NCS1,23413:down	http://amigo.geneontology.org/cgi-bin/amigo/term_details?term=GO:0031985
intrinsic component of Golgi membrane	Cellular Component	GO:0031228	2	49	1098	17517	0.00182149362477231	0.00279728263972141	8.211030e-01	9.117090e-01	hsa:6484,ST3GAL4,6484:down|hsa:2590,GALNT2,2590:down	http://amigo.geneontology.org/cgi-bin/amigo/term_details?term=GO:0031228
transporter complex	Cellular Component	GO:1990351	16	310	1098	17517	0.0145719489981785	0.0176970942512987	8.227737e-01	9.122791e-01	hsa:10058,ABCB6,10058:down|hsa:27092,CACNG4,27092:down|hsa:6334,SCN8A,6334:down|hsa:59285,CACNG6,59285:down|hsa:94015,TTYH2,94015:down|hsa:23155,CLCC1,23155:down|hsa:5566,PRKACA,5566:down|hsa:2893,GRIA4,2893:up|hsa:786,CACNG1,786:up|hsa:26517,TIMM13,26517:up|hsa:486,FXYD2,486:down|hsa:5494,PPM1A,5494:up|hsa:1740,DLG2,1740:up|hsa:2560,GABRB1,2560:up|hsa:2906,GRIN2D,2906:down|hsa:3787,KCNS1,3787:up	http://amigo.geneontology.org/cgi-bin/amigo/term_details?term=GO:1990351
MLL1 complex	Cellular Component	GO:0071339	1	27	1098	17517	0.000910746812386157	0.00154135982188731	8.260735e-01	9.122791e-01	hsa:4297,KMT2A,4297:down	http://amigo.geneontology.org/cgi-bin/amigo/term_details?term=GO:0071339
MLL1/2 complex	Cellular Component	GO:0044665	1	27	1098	17517	0.000910746812386157	0.00154135982188731	8.260735e-01	9.122791e-01	hsa:4297,KMT2A,4297:down	http://amigo.geneontology.org/cgi-bin/amigo/term_details?term=GO:0044665
keratin filament	Cellular Component	GO:0045095	4	91	1098	17517	0.00364298724954463	0.00519495347376834	8.300192e-01	9.147106e-01	hsa:3860,KRT13,3860:down|hsa:2852,GPER1,2852:down|hsa:146057,TTBK2,146057:down|hsa:3861,KRT14,3861:down	http://amigo.geneontology.org/cgi-bin/amigo/term_details?term=GO:0045095
Golgi cisterna membrane	Cellular Component	GO:0032580	3	71	1098	17517	0.00273224043715847	0.00405320545755552	8.304011e-01	9.147711e-01	hsa:6484,ST3GAL4,6484:down|hsa:2590,GALNT2,2590:down|hsa:23413,NCS1,23413:down	http://amigo.geneontology.org/cgi-bin/amigo/term_details?term=GO:0032580
mitochondrial inner membrane	Cellular Component	GO:0005743	24	454	1098	17517	0.0218579234972678	0.0259176799680311	8.344916e-01	9.186306e-01	hsa:92170,MTG1,92170:down|hsa:5321,PLA2G4A,5321:up|hsa:8924,HERC2,8924:down|hsa:79944,L2HGDH,79944:down|hsa:4698,NDUFA5,4698:up|hsa:9131,AIFM1,9131:down|hsa:1353,COX11,1353:up|hsa:3418,IDH2,3418:down|hsa:54205,CYCS,54205:up|hsa:29103,DNAJC15,29103:up|hsa:6389,SDHA,6389:down|hsa:83733,SLC25A18,83733:up|hsa:26517,TIMM13,26517:up|hsa:4695,NDUFA2,4695:up|hsa:5091,PC,5091:down|hsa:10131,TRAP1,10131:do…	http://amigo.geneontology.org/cgi-bin/amigo/term_details?term=GO:0005743
nucleolar part	Cellular Component	GO:0044452	2	51	1098	17517	0.00182149362477231	0.0029114574413427	8.379549e-01	9.186306e-01	hsa:10885,WDR3,10885:up|hsa:9015,TAF1A,9015:up	http://amigo.geneontology.org/cgi-bin/amigo/term_details?term=GO:0044452
multivesicular body	Cellular Component	GO:0005771	1	28	1098	17517	0.000910746812386157	0.00159844722269795	8.369924e-01	9.186306e-01	hsa:23621,BACE1,23621:down	http://amigo.geneontology.org/cgi-bin/amigo/term_details?term=GO:0005771
mitochondrion	Cellular Component	GO:0005739	91	1588	1098	17517	0.0828779599271403	0.090654792487298	8.367215e-01	9.186306e-01	hsa:92170,MTG1,92170:down|hsa:5321,PLA2G4A,5321:up|hsa:79944,L2HGDH,79944:down|hsa:4698,NDUFA5,4698:up|hsa:10058,ABCB6,10058:down|hsa:118672,PSTK,118672:up|hsa:79671,NLRX1,79671:down|hsa:3418,IDH2,3418:down|hsa:1375,CPT1B,1375:up|hsa:5578,PRKCA,5578:down|hsa:90362,FAM110B,90362:up|hsa:5566,PRKACA,5566:down|hsa:84883,AIFM2,84883:down|hsa:6389,SDHA,6389:down|hsa:23175,LPIN1,23175:down|hsa:54471,MIE…	http://amigo.geneontology.org/cgi-bin/amigo/term_details?term=GO:0005739
axoneme	Cellular Component	GO:0005930	3	73	1098	17517	0.00273224043715847	0.0041673802591768	8.442122e-01	9.240418e-01	hsa:9742,IFT140,9742:down|hsa:7289,TULP3,7289:down|hsa:4137,MAPT,4137:down	http://amigo.geneontology.org/cgi-bin/amigo/term_details?term=GO:0005930
ciliary cytoplasm	Cellular Component	GO:0097014	3	73	1098	17517	0.00273224043715847	0.0041673802591768	8.442122e-01	9.240418e-01	hsa:9742,IFT140,9742:down|hsa:7289,TULP3,7289:down|hsa:4137,MAPT,4137:down	http://amigo.geneontology.org/cgi-bin/amigo/term_details?term=GO:0097014
synapse	Cellular Component	GO:0045202	31	579	1098	17517	0.0282331511839709	0.0330536050693612	8.440885e-01	9.240418e-01	hsa:613,BCR,613:down|hsa:23312,DMXL2,23312:up|hsa:10160,FARP1,10160:down|hsa:22848,AAK1,22848:down|hsa:1756,DMD,1756:up|hsa:1861,TOR1A,1861:up|hsa:91683,SYT12,91683:down|hsa:22953,P2RX2,22953:up|hsa:796,CALCA,796:up|hsa:5028,P2RY1,5028:up|hsa:80758,PRR7,80758:up|hsa:5566,PRKACA,5566:down|hsa:23085,ERC1,23085:down|hsa:4897,NRCAM,4897:up|hsa:23413,NCS1,23413:down|hsa:2893,GRIA4,2893:up|hsa:9912,ARH…	http://amigo.geneontology.org/cgi-bin/amigo/term_details?term=GO:0045202
cell projection membrane	Cellular Component	GO:0031253	13	265	1098	17517	0.01183970856102	0.0151281612148199	8.545071e-01	9.295922e-01	hsa:23109,DDN,23109:down|hsa:55612,FERMT1,55612:down|hsa:9368,SLC9A3R1,9368:down|hsa:5064,PALM,5064:down|hsa:4771,NF2,4771:down|hsa:79867,TCTN2,79867:down|hsa:1756,DMD,1756:up|hsa:7094,TLN1,7094:down|hsa:208,AKT2,208:down|hsa:117145,THEM4,117145:up|hsa:949,SCARB1,949:down|hsa:2852,GPER1,2852:down|hsa:150696,PROM2,150696:up	http://amigo.geneontology.org/cgi-bin/amigo/term_details?term=GO:0031253
microbody membrane	Cellular Component	GO:0031903	2	54	1098	17517	0.00182149362477231	0.00308271964377462	8.605459e-01	9.318324e-01	hsa:215,ABCD1,215:down|hsa:8540,AGPS,8540:up	http://amigo.geneontology.org/cgi-bin/amigo/term_details?term=GO:0031903
peroxisomal membrane	Cellular Component	GO:0005778	2	54	1098	17517	0.00182149362477231	0.00308271964377462	8.605459e-01	9.318324e-01	hsa:215,ABCD1,215:down|hsa:8540,AGPS,8540:up	http://amigo.geneontology.org/cgi-bin/amigo/term_details?term=GO:0005778
transmembrane transporter complex	Cellular Component	GO:1902495	15	305	1098	17517	0.0136612021857923	0.0174116572472455	8.665777e-01	9.351061e-01	hsa:10058,ABCB6,10058:down|hsa:786,CACNG1,786:up|hsa:486,FXYD2,486:down|hsa:27092,CACNG4,27092:down|hsa:6334,SCN8A,6334:down|hsa:59285,CACNG6,59285:down|hsa:94015,TTYH2,94015:down|hsa:2906,GRIN2D,2906:down|hsa:2560,GABRB1,2560:up|hsa:1740,DLG2,1740:up|hsa:5494,PPM1A,5494:up|hsa:23155,CLCC1,23155:down|hsa:5566,PRKACA,5566:down|hsa:2893,GRIA4,2893:up|hsa:3787,KCNS1,3787:up	http://amigo.geneontology.org/cgi-bin/amigo/term_details?term=GO:1902495
inner mitochondrial membrane protein complex	Cellular Component	GO:0098800	4	98	1098	17517	0.00364298724954463	0.00559456527944283	8.701294e-01	9.371254e-01	hsa:4698,NDUFA5,4698:up|hsa:4695,NDUFA2,4695:up|hsa:4705,NDUFA10,4705:down|hsa:6389,SDHA,6389:down	http://amigo.geneontology.org/cgi-bin/amigo/term_details?term=GO:0098800
cytoplasmic membrane-bounded vesicle lumen	Cellular Component	GO:0060205	3	78	1098	17517	0.00273224043715847	0.00445281726323001	8.745397e-01	9.383886e-01	hsa:5627,PROS1,5627:up|hsa:2621,GAS6,2621:down|hsa:2157,F8,2157:up	http://amigo.geneontology.org/cgi-bin/amigo/term_details?term=GO:0060205
vesicle lumen	Cellular Component	GO:0031983	3	78	1098	17517	0.00273224043715847	0.00445281726323001	8.745397e-01	9.383886e-01	hsa:5627,PROS1,5627:up|hsa:2621,GAS6,2621:down|hsa:2157,F8,2157:up	http://amigo.geneontology.org/cgi-bin/amigo/term_details?term=GO:0031983
A band	Cellular Component	GO:0031672	1	32	1098	17517	0.000910746812386157	0.00182679682594051	8.742350e-01	9.383886e-01	hsa:4620,MYH2,4620:up	http://amigo.geneontology.org/cgi-bin/amigo/term_details?term=GO:0031672
peroxisomal part	Cellular Component	GO:0044439	3	79	1098	17517	0.00273224043715847	0.00450990466404065	8.799373e-01	9.421989e-01	hsa:215,ABCD1,215:down|hsa:8540,AGPS,8540:up|hsa:1384,CRAT,1384:down	http://amigo.geneontology.org/cgi-bin/amigo/term_details?term=GO:0044439
ion channel complex	Cellular Component	GO:0034702	13	273	1098	17517	0.01183970856102	0.015584860421305	8.804044e-01	9.421989e-01	hsa:786,CACNG1,786:up|hsa:27092,CACNG4,27092:down|hsa:6334,SCN8A,6334:down|hsa:59285,CACNG6,59285:down|hsa:94015,TTYH2,94015:down|hsa:2906,GRIN2D,2906:down|hsa:2560,GABRB1,2560:up|hsa:1740,DLG2,1740:up|hsa:5494,PPM1A,5494:up|hsa:23155,CLCC1,23155:down|hsa:5566,PRKACA,5566:down|hsa:2893,GRIA4,2893:up|hsa:3787,KCNS1,3787:up	http://amigo.geneontology.org/cgi-bin/amigo/term_details?term=GO:0034702
photoreceptor outer segment	Cellular Component	GO:0001750	2	57	1098	17517	0.00182149362477231	0.00325398184620654	8.802187e-01	9.421989e-01	hsa:5578,PRKCA,5578:down|hsa:4644,MYO5A,4644:down	http://amigo.geneontology.org/cgi-bin/amigo/term_details?term=GO:0001750
microbody part	Cellular Component	GO:0044438	3	79	1098	17517	0.00273224043715847	0.00450990466404065	8.799373e-01	9.421989e-01	hsa:215,ABCD1,215:down|hsa:8540,AGPS,8540:up|hsa:1384,CRAT,1384:down	http://amigo.geneontology.org/cgi-bin/amigo/term_details?term=GO:0044438
spliceosomal snRNP complex	Cellular Component	GO:0097525	1	35	1098	17517	0.000910746812386157	0.00199805902837244	8.964724e-01	9.507388e-01	hsa:10594,PRPF8,10594:down	http://amigo.geneontology.org/cgi-bin/amigo/term_details?term=GO:0097525
catalytic step 2 spliceosome	Cellular Component	GO:0071013	3	82	1098	17517	0.00273224043715847	0.00468116686647257	8.949104e-01	9.507388e-01	hsa:10594,PRPF8,10594:down|hsa:56949,XAB2,56949:down|hsa:10450,PPIE,10450:up	http://amigo.geneontology.org/cgi-bin/amigo/term_details?term=GO:0071013
organelle inner membrane	Cellular Component	GO:0019866	25	499	1098	17517	0.0227686703096539	0.0284866130045099	9.012795e-01	9.538977e-01	hsa:92170,MTG1,92170:down|hsa:5321,PLA2G4A,5321:up|hsa:8924,HERC2,8924:down|hsa:79944,L2HGDH,79944:down|hsa:4698,NDUFA5,4698:up|hsa:9131,AIFM1,9131:down|hsa:22953,P2RX2,22953:up|hsa:1353,COX11,1353:up|hsa:3418,IDH2,3418:down|hsa:54205,CYCS,54205:up|hsa:29103,DNAJC15,29103:up|hsa:6389,SDHA,6389:down|hsa:83733,SLC25A18,83733:up|hsa:26517,TIMM13,26517:up|hsa:4695,NDUFA2,4695:up|hsa:5091,PC,5091:down…	http://amigo.geneontology.org/cgi-bin/amigo/term_details?term=GO:0019866
organellar ribosome	Cellular Component	GO:0000313	2	61	1098	17517	0.00182149362477231	0.00348233144944911	9.024685e-01	9.538977e-01	hsa:92170,MTG1,92170:down|hsa:9553,MRPL33,9553:up	http://amigo.geneontology.org/cgi-bin/amigo/term_details?term=GO:0000313
mitochondrial ribosome	Cellular Component	GO:0005761	2	61	1098	17517	0.00182149362477231	0.00348233144944911	9.024685e-01	9.538977e-01	hsa:92170,MTG1,92170:down|hsa:9553,MRPL33,9553:up	http://amigo.geneontology.org/cgi-bin/amigo/term_details?term=GO:0005761
mitochondrial membrane part	Cellular Component	GO:0044455	7	167	1098	17517	0.0063752276867031	0.00953359593537706	9.051596e-01	9.557246e-01	hsa:79944,L2HGDH,79944:down|hsa:4698,NDUFA5,4698:up|hsa:10058,ABCB6,10058:down|hsa:4695,NDUFA2,4695:up|hsa:4705,NDUFA10,4705:down|hsa:6389,SDHA,6389:down|hsa:387990,TOMM20L,387990:up	http://amigo.geneontology.org/cgi-bin/amigo/term_details?term=GO:0044455
presynapse	Cellular Component	GO:0098793	6	148	1098	17517	0.00546448087431694	0.00844893531997488	9.083282e-01	9.582850e-01	hsa:23312,DMXL2,23312:up|hsa:2852,GPER1,2852:down|hsa:1861,TOR1A,1861:up|hsa:9066,SYT7,9066:down|hsa:91683,SYT12,91683:down|hsa:55361,PI4K2A,55361:down	http://amigo.geneontology.org/cgi-bin/amigo/term_details?term=GO:0098793
nuclear ubiquitin ligase complex	Cellular Component	GO:0000152	1	37	1098	17517	0.000910746812386157	0.00211223382999372	9.090690e-01	9.582850e-01	hsa:6015,RING1,6015:down	http://amigo.geneontology.org/cgi-bin/amigo/term_details?term=GO:0000152
cytosolic small ribosomal subunit	Cellular Component	GO:0022627	1	37	1098	17517	0.000910746812386157	0.00211223382999372	9.090690e-01	9.582850e-01	hsa:6228,RPS23,6228:up	http://amigo.geneontology.org/cgi-bin/amigo/term_details?term=GO:0022627
synaptic vesicle	Cellular Component	GO:0008021	5	128	1098	17517	0.00455373406193078	0.00730718730376206	9.097151e-01	9.586049e-01	hsa:23312,DMXL2,23312:up|hsa:1861,TOR1A,1861:up|hsa:9066,SYT7,9066:down|hsa:91683,SYT12,91683:down|hsa:55361,PI4K2A,55361:down	http://amigo.geneontology.org/cgi-bin/amigo/term_details?term=GO:0008021
mitochondrial matrix	Cellular Component	GO:0005759	16	341	1098	17517	0.0145719489981785	0.0194668036764286	9.122609e-01	9.602024e-01	hsa:92170,MTG1,92170:down|hsa:10295,BCKDK,10295:down|hsa:7019,TFAM,7019:up|hsa:594,BCKDHB,594:down|hsa:3418,IDH2,3418:down|hsa:11238,CA5B,11238:up|hsa:23410,SIRT3,23410:down|hsa:23590,PDSS1,23590:up|hsa:8659,ALDH4A1,8659:down|hsa:5164,PDK2,5164:down|hsa:2936,GSR,2936:down|hsa:5091,PC,5091:down|hsa:10131,TRAP1,10131:down|hsa:9553,MRPL33,9553:up|hsa:4705,NDUFA10,4705:down|hsa:1629,DBT,1629:down	http://amigo.geneontology.org/cgi-bin/amigo/term_details?term=GO:0005759
blood microparticle	Cellular Component	GO:0072562	4	108	1098	17517	0.00364298724954463	0.00616543928754924	9.131566e-01	9.605656e-01	hsa:5627,PROS1,5627:up|hsa:5644,PRSS1,5644:up|hsa:714,C1QC,714:up|hsa:6521,SLC4A1,6521:up	http://amigo.geneontology.org/cgi-bin/amigo/term_details?term=GO:0072562
neuron part	Cellular Component	GO:0097458	55	1033	1098	17517	0.0500910746812386	0.0589712850373922	9.150218e-01	9.606985e-01	hsa:23312,DMXL2,23312:up|hsa:7122,CLDN5,7122:down|hsa:10160,FARP1,10160:down|hsa:22848,AAK1,22848:down|hsa:1756,DMD,1756:up|hsa:91683,SYT12,91683:down|hsa:23621,BACE1,23621:down|hsa:11113,CIT,11113:down|hsa:6334,SCN8A,6334:down|hsa:796,CALCA,796:up|hsa:5028,P2RY1,5028:up|hsa:5578,PRKCA,5578:down|hsa:4897,NRCAM,4897:up|hsa:23413,NCS1,23413:down|hsa:9912,ARHGAP44,9912:down|hsa:838,CASP5,838:up|hsa:…	http://amigo.geneontology.org/cgi-bin/amigo/term_details?term=GO:0097458
sarcoplasm	Cellular Component	GO:0016528	2	64	1098	17517	0.00182149362477231	0.00365359365188103	9.165557e-01	9.615874e-01	hsa:2318,FLNC,2318:down|hsa:5339,PLEC,5339:down	http://amigo.geneontology.org/cgi-bin/amigo/term_details?term=GO:0016528
membrane part	Cellular Component	GO:0044425	371	6250	1098	17517	0.337887067395264	0.356796255066507	9.171443e-01	9.619641e-01	hsa:5030,P2RY4,5030:down|hsa:55686,MREG,55686:up|hsa:255043,TMEM86B,255043:down|hsa:10554,AGPAT1,10554:down|hsa:2812,GP1BB,2812:down|hsa:10618,TGOLN2,10618:down|hsa:23413,NCS1,23413:down|hsa:23175,LPIN1,23175:down|hsa:284348,LYPD5,284348:down|hsa:1013,CDH15,1013:down|hsa:6484,ST3GAL4,6484:down|hsa:284759,SIRPB2,284759:down|hsa:347735,SERINC2,347735:down|hsa:8379,MAD1L1,8379:down|hsa:8907,AP1M1,89…	http://amigo.geneontology.org/cgi-bin/amigo/term_details?term=GO:0044425
plasma membrane part	Cellular Component	GO:0044459	126	2239	1098	17517	0.114754098360656	0.127818690415025	9.186306e-01	9.632823e-01	hsa:10058,ABCB6,10058:down|hsa:5030,P2RY4,5030:down|hsa:22848,AAK1,22848:down|hsa:55686,MREG,55686:up|hsa:4771,NF2,4771:down|hsa:79867,TCTN2,79867:down|hsa:59285,CACNG6,59285:down|hsa:4935,GPR143,4935:up|hsa:2812,GP1BB,2812:down|hsa:56990,CDC42SE2,56990:up|hsa:2013,EMP2,2013:down|hsa:80758,PRR7,80758:up|hsa:23413,NCS1,23413:down|hsa:1013,CDH15,1013:down|hsa:161,AP2A2,161:down|hsa:7098,TLR3,7098:u…	http://amigo.geneontology.org/cgi-bin/amigo/term_details?term=GO:0044459
proteasome complex	Cellular Component	GO:0000502	2	65	1098	17517	0.00182149362477231	0.00371068105269167	9.208103e-01	9.636414e-01	hsa:3315,HSPB1,3315:down|hsa:23198,PSME4,23198:up	http://amigo.geneontology.org/cgi-bin/amigo/term_details?term=GO:0000502
collagen trimer	Cellular Component	GO:0005581	3	89	1098	17517	0.00273224043715847	0.00508077867214706	9.235161e-01	9.653601e-01	hsa:714,C1QC,714:up|hsa:338761,C1QL4,338761:down|hsa:7148,TNXB,7148:down	http://amigo.geneontology.org/cgi-bin/amigo/term_details?term=GO:0005581
motile cilium	Cellular Component	GO:0031514	3	89	1098	17517	0.00273224043715847	0.00508077867214706	9.235161e-01	9.653601e-01	hsa:26256,CABYR,26256:up|hsa:9368,SLC9A3R1,9368:down|hsa:5566,PRKACA,5566:down	http://amigo.geneontology.org/cgi-bin/amigo/term_details?term=GO:0031514
cell projection cytoplasm	Cellular Component	GO:0032838	3	91	1098	17517	0.00273224043715847	0.00519495347376834	9.302692e-01	9.681076e-01	hsa:9742,IFT140,9742:down|hsa:7289,TULP3,7289:down|hsa:4137,MAPT,4137:down	http://amigo.geneontology.org/cgi-bin/amigo/term_details?term=GO:0032838
extracellular space	Cellular Component	GO:0005615	63	1189	1098	17517	0.0573770491803279	0.0678769195638523	9.347073e-01	9.708979e-01	hsa:23312,DMXL2,23312:up|hsa:685,BTC,685:up|hsa:84440,RAB11FIP4,84440:down|hsa:21,ABCA3,21:down|hsa:3339,HSPG2,3339:down|hsa:3489,IGFBP6,3489:down|hsa:147138,TMC8,147138:down|hsa:145864,HAPLN3,145864:down|hsa:4204,MECP2,4204:down|hsa:2157,F8,2157:up|hsa:90226,UCN2,90226:up|hsa:7148,TNXB,7148:down|hsa:29995,LMCD1,29995:down|hsa:796,CALCA,796:up|hsa:2621,GAS6,2621:down|hsa:11272,PRR4,11272:down|hsa…	http://amigo.geneontology.org/cgi-bin/amigo/term_details?term=GO:0005615
brush border	Cellular Component	GO:0005903	2	69	1098	17517	0.00182149362477231	0.00393903065593424	9.358676e-01	9.714039e-01	hsa:83715,ESPN,83715:down|hsa:9368,SLC9A3R1,9368:down	http://amigo.geneontology.org/cgi-bin/amigo/term_details?term=GO:0005903
external side of plasma membrane	Cellular Component	GO:0009897	9	219	1098	17517	0.00819672131147541	0.0125021407775304	9.364851e-01	9.718045e-01	hsa:140453,MUC17,140453:up|hsa:2936,GSR,2936:down|hsa:115650,TNFRSF13C,115650:down|hsa:1515,CTSV,1515:up|hsa:1048,CEACAM5,1048:up|hsa:3815,KIT,3815:up|hsa:3694,ITGB6,3694:up|hsa:4897,NRCAM,4897:up|hsa:355,FAS,355:up	http://amigo.geneontology.org/cgi-bin/amigo/term_details?term=GO:0009897
extracellular region part	Cellular Component	GO:0044421	206	3594	1098	17517	0.187613843351548	0.205172118513444	9.377391e-01	9.727003e-01	hsa:3339,HSPG2,3339:down|hsa:147138,TMC8,147138:down|hsa:7358,UGDH,7358:down|hsa:29995,LMCD1,29995:down|hsa:5351,PLOD1,5351:down|hsa:796,CALCA,796:up|hsa:6590,SLPI,6590:up|hsa:64398,MPP5,64398:down|hsa:56990,CDC42SE2,56990:up|hsa:11272,PRR4,11272:down|hsa:5578,PRKCA,5578:down|hsa:25942,SIN3A,25942:down|hsa:219855,SLC37A2,219855:down|hsa:23413,NCS1,23413:down|hsa:56241,SUSD2,56241:down|hsa:10385,B…	http://amigo.geneontology.org/cgi-bin/amigo/term_details?term=GO:0044421
ciliary membrane	Cellular Component	GO:0060170	2	70	1098	17517	0.00182149362477231	0.00399611805674488	9.391840e-01	9.731193e-01	hsa:79867,TCTN2,79867:down|hsa:150696,PROM2,150696:up	http://amigo.geneontology.org/cgi-bin/amigo/term_details?term=GO:0060170
small nuclear ribonucleoprotein complex	Cellular Component	GO:0030532	1	44	1098	17517	0.000910746812386157	0.00251184563566821	9.422628e-01	9.749837e-01	hsa:10594,PRPF8,10594:down	http://amigo.geneontology.org/cgi-bin/amigo/term_details?term=GO:0030532
brush border membrane	Cellular Component	GO:0031526	1	45	1098	17517	0.000910746812386157	0.00256893303647885	9.458910e-01	9.760134e-01	hsa:9368,SLC9A3R1,9368:down	http://amigo.geneontology.org/cgi-bin/amigo/term_details?term=GO:0031526
nuclear inner membrane	Cellular Component	GO:0005637	1	45	1098	17517	0.000910746812386157	0.00256893303647885	9.458910e-01	9.760134e-01	hsa:22953,P2RX2,22953:up	http://amigo.geneontology.org/cgi-bin/amigo/term_details?term=GO:0005637
Cajal body	Cellular Component	GO:0015030	1	48	1098	17517	0.000910746812386157	0.00274019523891077	9.554650e-01	9.809472e-01	hsa:55135,WRAP53,55135:down	http://amigo.geneontology.org/cgi-bin/amigo/term_details?term=GO:0015030
voltage-gated potassium channel complex	Cellular Component	GO:0008076	2	81	1098	17517	0.00182149362477231	0.00462407946566193	9.663826e-01	9.869640e-01	hsa:1740,DLG2,1740:up|hsa:3787,KCNS1,3787:up	http://amigo.geneontology.org/cgi-bin/amigo/term_details?term=GO:0008076
potassium channel complex	Cellular Component	GO:0034705	2	82	1098	17517	0.00182149362477231	0.00468116686647257	9.681694e-01	9.877070e-01	hsa:1740,DLG2,1740:up|hsa:3787,KCNS1,3787:up	http://amigo.geneontology.org/cgi-bin/amigo/term_details?term=GO:0034705
ribonucleoprotein complex	Cellular Component	GO:0030529	30	648	1098	17517	0.0273224043715847	0.0369926357252954	9.711472e-01	9.894877e-01	hsa:92170,MTG1,92170:down|hsa:23293,SMG6,23293:down|hsa:10594,PRPF8,10594:down|hsa:7846,TUBA1A,7846:up|hsa:10625,IVNS1ABP,10625:up|hsa:26523,AGO1,26523:down|hsa:54505,DHX29,54505:up|hsa:56949,XAB2,56949:down|hsa:347,APOD,347:up|hsa:10450,PPIE,10450:up|hsa:3609,ILF3,3609:down|hsa:10885,WDR3,10885:up|hsa:23644,EDC4,23644:down|hsa:343069,HNRNPCL1,343069:up|hsa:57532,NUFIP2,57532:down|hsa:8761,PABPC4…	http://amigo.geneontology.org/cgi-bin/amigo/term_details?term=GO:0030529
spliceosomal complex	Cellular Component	GO:0005681	5	159	1098	17517	0.00455373406193078	0.00907689672889193	9.741487e-01	9.903715e-01	hsa:10594,PRPF8,10594:down|hsa:10625,IVNS1ABP,10625:up|hsa:56949,XAB2,56949:down|hsa:10450,PPIE,10450:up|hsa:284695,ZNF326,284695:up	http://amigo.geneontology.org/cgi-bin/amigo/term_details?term=GO:0005681
ribosome	Cellular Component	GO:0005840	7	205	1098	17517	0.0063752276867031	0.0117029171661814	9.758225e-01	9.909369e-01	hsa:92170,MTG1,92170:down|hsa:10985,GCN1L1,10985:down|hsa:57532,NUFIP2,57532:down|hsa:9553,MRPL33,9553:up|hsa:6730,SRP68,6730:down|hsa:347,APOD,347:up|hsa:6228,RPS23,6228:up	http://amigo.geneontology.org/cgi-bin/amigo/term_details?term=GO:0005840
cell periphery	Cellular Component	GO:0071944	264	4666	1098	17517	0.240437158469945	0.266369812182451	9.802662e-01	9.935481e-01	hsa:5030,P2RY4,5030:down|hsa:55686,MREG,55686:up|hsa:3339,HSPG2,3339:down|hsa:2812,GP1BB,2812:down|hsa:10618,TGOLN2,10618:down|hsa:5578,PRKCA,5578:down|hsa:26051,PPP1R16B,26051:down|hsa:23413,NCS1,23413:down|hsa:284348,LYPD5,284348:down|hsa:1013,CDH15,1013:down|hsa:1364,CLDN4,1364:down|hsa:5494,PPM1A,5494:up|hsa:5293,PIK3CD,5293:down|hsa:204962,SLC44A5,204962:up|hsa:23109,DDN,23109:down|hsa:7704,…	http://amigo.geneontology.org/cgi-bin/amigo/term_details?term=GO:0071944
small ribosomal subunit	Cellular Component	GO:0015935	1	61	1098	17517	0.000910746812386157	0.00348233144944911	9.808546e-01	9.936422e-01	hsa:6228,RPS23,6228:up	http://amigo.geneontology.org/cgi-bin/amigo/term_details?term=GO:0015935
cytosolic ribosome	Cellular Component	GO:0022626	2	96	1098	17517	0.00182149362477231	0.00548039047782154	9.853398e-01	9.951826e-01	hsa:347,APOD,347:up|hsa:6228,RPS23,6228:up	http://amigo.geneontology.org/cgi-bin/amigo/term_details?term=GO:0022626
plasma membrane	Cellular Component	GO:0005886	256	4575	1098	17517	0.233151183970856	0.261174858708683	9.874432e-01	9.963476e-01	hsa:5030,P2RY4,5030:down|hsa:55686,MREG,55686:up|hsa:3339,HSPG2,3339:down|hsa:2812,GP1BB,2812:down|hsa:10618,TGOLN2,10618:down|hsa:5578,PRKCA,5578:down|hsa:26051,PPP1R16B,26051:down|hsa:23413,NCS1,23413:down|hsa:284348,LYPD5,284348:down|hsa:1013,CDH15,1013:down|hsa:1364,CLDN4,1364:down|hsa:5494,PPM1A,5494:up|hsa:5293,PIK3CD,5293:down|hsa:204962,SLC44A5,204962:up|hsa:23109,DDN,23109:down|hsa:7704,…	http://amigo.geneontology.org/cgi-bin/amigo/term_details?term=GO:0005886
integral component of plasma membrane	Cellular Component	GO:0005887	63	1313	1098	17517	0.0573770491803279	0.0749557572643718	9.922151e-01	9.993602e-01	hsa:1948,EFNB2,1948:down|hsa:7433,VIPR1,7433:down|hsa:4267,CD99,4267:down|hsa:5030,P2RY4,5030:down|hsa:10330,CNPY2,10330:up|hsa:51063,CALHM2,51063:down|hsa:23621,BACE1,23621:down|hsa:6334,SCN8A,6334:down|hsa:4012,LNPEP,4012:up|hsa:2812,GP1BB,2812:down|hsa:5028,P2RY1,5028:up|hsa:9514,GAL3ST1,9514:down|hsa:4897,NRCAM,4897:up|hsa:965,CD58,965:up|hsa:2261,FGFR3,2261:down|hsa:7098,TLR3,7098:up|hsa:575…	http://amigo.geneontology.org/cgi-bin/amigo/term_details?term=GO:0005887
intrinsic component of plasma membrane	Cellular Component	GO:0031226	65	1363	1098	17517	0.0591985428051002	0.0778101273049038	9.940737e-01	1.000000e+00	hsa:5030,P2RY4,5030:down|hsa:2812,GP1BB,2812:down|hsa:7098,TLR3,7098:up|hsa:51308,REEP2,51308:down|hsa:8742,TNFSF12,8742:down|hsa:1364,CLDN4,1364:down|hsa:3694,ITGB6,3694:up|hsa:2149,F2R,2149:down|hsa:2817,GPC1,2817:down|hsa:3787,KCNS1,3787:up|hsa:152,ADRA2C,152:down|hsa:27092,CACNG4,27092:down|hsa:130399,ACVR1C,130399:up|hsa:10076,PTPRU,10076:down|hsa:22953,P2RX2,22953:up|hsa:4035,LRP1,4035:down…	http://amigo.geneontology.org/cgi-bin/amigo/term_details?term=GO:0031226
ribosomal subunit	Cellular Component	GO:0044391	2	138	1098	17517	0.00182149362477231	0.00787806131186847	9.986886e-01	1.000000e+00	hsa:9553,MRPL33,9553:up|hsa:6228,RPS23,6228:up	http://amigo.geneontology.org/cgi-bin/amigo/term_details?term=GO:0044391
large ribosomal subunit	Cellular Component	GO:0015934	1	78	1098	17517	0.000910746812386157	0.00445281726323001	9.936585e-01	1.000000e+00	hsa:9553,MRPL33,9553:up	http://amigo.geneontology.org/cgi-bin/amigo/term_details?term=GO:0015934
integral component of membrane	Cellular Component	GO:0016021	281	5144	1098	17517	0.25591985428051	0.293657589769938	9.981497e-01	1.000000e+00	hsa:5030,P2RY4,5030:down|hsa:255043,TMEM86B,255043:down|hsa:10554,AGPAT1,10554:down|hsa:2812,GP1BB,2812:down|hsa:10618,TGOLN2,10618:down|hsa:1013,CDH15,1013:down|hsa:6484,ST3GAL4,6484:down|hsa:284759,SIRPB2,284759:down|hsa:347735,SERINC2,347735:down|hsa:8379,MAD1L1,8379:down|hsa:1364,CLDN4,1364:down|hsa:5494,PPM1A,5494:up|hsa:140738,TMEM37,140738:down|hsa:79102,RNF26,79102:down|hsa:204962,SLC44A5…	http://amigo.geneontology.org/cgi-bin/amigo/term_details?term=GO:0016021
extracellular region	Cellular Component	GO:0005576	235	4282	1098	17517	0.214025500910747	0.244448250271165	9.935855e-01	1.000000e+00	hsa:3339,HSPG2,3339:down|hsa:147138,TMC8,147138:down|hsa:7358,UGDH,7358:down|hsa:29995,LMCD1,29995:down|hsa:5351,PLOD1,5351:down|hsa:796,CALCA,796:up|hsa:6590,SLPI,6590:up|hsa:64398,MPP5,64398:down|hsa:389383,CLPSL2,389383:up|hsa:56990,CDC42SE2,56990:up|hsa:11272,PRR4,11272:down|hsa:5578,PRKCA,5578:down|hsa:25942,SIN3A,25942:down|hsa:219855,SLC37A2,219855:down|hsa:23413,NCS1,23413:down|hsa:90378,…	http://amigo.geneontology.org/cgi-bin/amigo/term_details?term=GO:0005576
intrinsic component of membrane	Cellular Component	GO:0031224	288	5258	1098	17517	0.262295081967213	0.300165553462351	9.980920e-01	1.000000e+00	hsa:5030,P2RY4,5030:down|hsa:255043,TMEM86B,255043:down|hsa:10554,AGPAT1,10554:down|hsa:2812,GP1BB,2812:down|hsa:10618,TGOLN2,10618:down|hsa:284348,LYPD5,284348:down|hsa:1013,CDH15,1013:down|hsa:6484,ST3GAL4,6484:down|hsa:284759,SIRPB2,284759:down|hsa:347735,SERINC2,347735:down|hsa:8379,MAD1L1,8379:down|hsa:1364,CLDN4,1364:down|hsa:5494,PPM1A,5494:up|hsa:140738,TMEM37,140738:down|hsa:79102,RNF26,…	http://amigo.geneontology.org/cgi-bin/amigo/term_details?term=GO:0031224

## Sheet: mRNA-Biological Process
Supplementary TABLE 6: The Gene-Ontilogy-enrichment of mRNAs (Biological Process)
Term	Database	ID	Input number	Background number	All input number	All background number	Input frequency	Background frequency	P-Value	Corrected P-Value	Input	Hyperlink
chromosome organization	Biological Process	GO:0051276	111	961	1098	17517	0.101092896174863	0.0548609921790261	1.865390e-10	1.911824e-07	hsa:2033,EP300,2033:down|hsa:29855,UBN1,29855:down|hsa:79885,HDAC11,79885:down|hsa:83903,GSG2,83903:down|hsa:54904,WHSC1L1,54904:down|hsa:5578,PRKCA,5578:down|hsa:25942,SIN3A,25942:down|hsa:5424,POLD1,5424:down|hsa:6015,RING1,6015:down|hsa:23175,LPIN1,23175:down|hsa:8864,PER2,8864:down|hsa:6497,SKI,6497:down|hsa:55636,CHD7,55636:down|hsa:9918,NCAPD2,9918:down|hsa:10432,RBM14,10432:down|hsa:22992,…	http://amigo.geneontology.org/cgi-bin/amigo/term_details?term=GO:0051276
chromatin organization	Biological Process	GO:0006325	84	690	1098	17517	0.0765027322404372	0.0393903065593424	3.067014e-09	2.573838e-06	hsa:2033,EP300,2033:down|hsa:29855,UBN1,29855:down|hsa:79885,HDAC11,79885:down|hsa:83903,GSG2,83903:down|hsa:54904,WHSC1L1,54904:down|hsa:5578,PRKCA,5578:down|hsa:25942,SIN3A,25942:down|hsa:6015,RING1,6015:down|hsa:23175,LPIN1,23175:down|hsa:8864,PER2,8864:down|hsa:6497,SKI,6497:down|hsa:55636,CHD7,55636:down|hsa:10432,RBM14,10432:down|hsa:22992,KDM2A,22992:down|hsa:83852,SETDB2,83852:up|hsa:6303…	http://amigo.geneontology.org/cgi-bin/amigo/term_details?term=GO:0006325
organelle organization	Biological Process	GO:0006996	267	3112	1098	17517	0.243169398907104	0.177655991322715	1.011298e-08	7.072344e-06	hsa:23092,ARHGAP26,23092:down|hsa:23384,SPECC1L,23384:up|hsa:116840,CNTROB,116840:down|hsa:5578,PRKCA,5578:down|hsa:25942,SIN3A,25942:down|hsa:23175,LPIN1,23175:down|hsa:6497,SKI,6497:down|hsa:7161,TP73,7161:down|hsa:56924,PAK6,56924:down|hsa:1069,CETN2,1069:up|hsa:10783,NEK6,10783:down|hsa:8379,MAD1L1,8379:down|hsa:8907,AP1M1,8907:down|hsa:8242,KDM5C,8242:down|hsa:1786,DNMT1,1786:down|hsa:6871,T…	http://amigo.geneontology.org/cgi-bin/amigo/term_details?term=GO:0006996
chromatin modification	Biological Process	GO:0016568	72	586	1098	17517	0.0655737704918033	0.0334532168750357	2.934907e-08	1.641983e-05	hsa:2033,EP300,2033:down|hsa:29855,UBN1,29855:down|hsa:79885,HDAC11,79885:down|hsa:83903,GSG2,83903:down|hsa:54904,WHSC1L1,54904:down|hsa:5578,PRKCA,5578:down|hsa:25942,SIN3A,25942:down|hsa:6015,RING1,6015:down|hsa:23175,LPIN1,23175:down|hsa:8864,PER2,8864:down|hsa:6497,SKI,6497:down|hsa:55636,CHD7,55636:down|hsa:10432,RBM14,10432:down|hsa:22992,KDM2A,22992:down|hsa:83852,SETDB2,83852:up|hsa:6303…	http://amigo.geneontology.org/cgi-bin/amigo/term_details?term=GO:0016568
histone modification	Biological Process	GO:0016570	52	392	1098	17517	0.0473588342440801	0.0223782611177713	2.374915e-07	1.048962e-04	hsa:2033,EP300,2033:down|hsa:26147,PHF19,26147:down|hsa:4204,MECP2,4204:down|hsa:9739,SETD1A,9739:down|hsa:6929,TCF3,6929:down|hsa:79885,HDAC11,79885:down|hsa:83903,GSG2,83903:down|hsa:54904,WHSC1L1,54904:down|hsa:90780,PYGO2,90780:down|hsa:5578,PRKCA,5578:down|hsa:25942,SIN3A,25942:down|hsa:6015,RING1,6015:down|hsa:23175,LPIN1,23175:down|hsa:80314,EPC1,80314:up|hsa:8864,PER2,8864:down|hsa:6497,S…	http://amigo.geneontology.org/cgi-bin/amigo/term_details?term=GO:0016570
covalent chromatin modification	Biological Process	GO:0016569	52	398	1098	17517	0.0473588342440801	0.0227207855226352	3.837910e-07	1.610387e-04	hsa:2033,EP300,2033:down|hsa:26147,PHF19,26147:down|hsa:4204,MECP2,4204:down|hsa:9739,SETD1A,9739:down|hsa:6929,TCF3,6929:down|hsa:79885,HDAC11,79885:down|hsa:83903,GSG2,83903:down|hsa:54904,WHSC1L1,54904:down|hsa:90780,PYGO2,90780:down|hsa:5578,PRKCA,5578:down|hsa:25942,SIN3A,25942:down|hsa:6015,RING1,6015:down|hsa:23175,LPIN1,23175:down|hsa:80314,EPC1,80314:up|hsa:8864,PER2,8864:down|hsa:6497,S…	http://amigo.geneontology.org/cgi-bin/amigo/term_details?term=GO:0016569
single-organism organelle organization	Biological Process	GO:1902589	189	2180	1098	17517	0.172131147540984	0.124450533767198	1.345199e-06	4.908222e-04	hsa:23092,ARHGAP26,23092:down|hsa:23384,SPECC1L,23384:up|hsa:116840,CNTROB,116840:down|hsa:5578,PRKCA,5578:down|hsa:25942,SIN3A,25942:down|hsa:23175,LPIN1,23175:down|hsa:6497,SKI,6497:down|hsa:1069,CETN2,1069:up|hsa:10432,RBM14,10432:down|hsa:10783,NEK6,10783:down|hsa:56252,YLPM1,56252:down|hsa:26155,NOC2L,26155:down|hsa:8379,MAD1L1,8379:down|hsa:55647,RAB20,55647:down|hsa:8242,KDM5C,8242:down|hs…	http://amigo.geneontology.org/cgi-bin/amigo/term_details?term=GO:1902589
peptidyl-lysine modification	Biological Process	GO:0018205	38	280	1098	17517	0.034608378870674	0.0159844722269795	5.717255e-06	1.654455e-03	hsa:51588,PIAS4,51588:down|hsa:2033,EP300,2033:down|hsa:26147,PHF19,26147:down|hsa:4204,MECP2,4204:down|hsa:9739,SETD1A,9739:down|hsa:6929,TCF3,6929:down|hsa:54904,WHSC1L1,54904:down|hsa:90780,PYGO2,90780:down|hsa:25942,SIN3A,25942:down|hsa:80314,EPC1,80314:up|hsa:83852,SETDB2,83852:up|hsa:387893,SETD8,387893:down|hsa:23551,RASD2,23551:down|hsa:26155,NOC2L,26155:down|hsa:7917,BAG6,7917:down|hsa:4…	http://amigo.geneontology.org/cgi-bin/amigo/term_details?term=GO:0018205
protein modification process	Biological Process	GO:0036211	257	3245	1098	17517	0.234061930783242	0.18524861563053	1.676642e-05	4.138347e-03	hsa:5589,PRKCSH,5589:down|hsa:5578,PRKCA,5578:down|hsa:25942,SIN3A,25942:down|hsa:80176,SPSB1,80176:down|hsa:26051,PPP1R16B,26051:down|hsa:23175,LPIN1,23175:down|hsa:143279,HECTD2,143279:up|hsa:6497,SKI,6497:down|hsa:7161,TP73,7161:down|hsa:56924,PAK6,56924:down|hsa:6484,ST3GAL4,6484:down|hsa:10783,NEK6,10783:down|hsa:57732,ZFYVE28,57732:down|hsa:8379,MAD1L1,8379:down|hsa:5494,PPM1A,5494:up|hsa:5…	http://amigo.geneontology.org/cgi-bin/amigo/term_details?term=GO:0036211
cellular protein modification process	Biological Process	GO:0006464	257	3245	1098	17517	0.234061930783242	0.18524861563053	1.676642e-05	4.138347e-03	hsa:5589,PRKCSH,5589:down|hsa:5578,PRKCA,5578:down|hsa:25942,SIN3A,25942:down|hsa:80176,SPSB1,80176:down|hsa:26051,PPP1R16B,26051:down|hsa:23175,LPIN1,23175:down|hsa:143279,HECTD2,143279:up|hsa:6497,SKI,6497:down|hsa:7161,TP73,7161:down|hsa:56924,PAK6,56924:down|hsa:6484,ST3GAL4,6484:down|hsa:10783,NEK6,10783:down|hsa:57732,ZFYVE28,57732:down|hsa:8379,MAD1L1,8379:down|hsa:5494,PPM1A,5494:up|hsa:5…	http://amigo.geneontology.org/cgi-bin/amigo/term_details?term=GO:0006464
cytoskeleton organization	Biological Process	GO:0007010	95	1000	1098	17517	0.0865209471766849	0.0570874008106411	2.810269e-05	6.738223e-03	hsa:10634,GAS2L1,10634:down|hsa:23092,ARHGAP26,23092:down|hsa:79585,CORO7,79585:down|hsa:4771,NF2,4771:down|hsa:7148,TNXB,7148:down|hsa:23384,SPECC1L,23384:up|hsa:116840,CNTROB,116840:down|hsa:2013,EMP2,2013:down|hsa:23175,LPIN1,23175:down|hsa:85477,SCIN,85477:down|hsa:56924,PAK6,56924:down|hsa:1069,CETN2,1069:up|hsa:9204,ZMYM6,9204:up|hsa:10783,NEK6,10783:down|hsa:1808,DPYSL2,1808:down|hsa:51517…	http://amigo.geneontology.org/cgi-bin/amigo/term_details?term=GO:0007010
macromolecule modification	Biological Process	GO:0043412	265	3388	1098	17517	0.241347905282332	0.193412113946452	2.984650e-05	6.957551e-03	hsa:5589,PRKCSH,5589:down|hsa:5578,PRKCA,5578:down|hsa:25942,SIN3A,25942:down|hsa:80176,SPSB1,80176:down|hsa:26051,PPP1R16B,26051:down|hsa:23175,LPIN1,23175:down|hsa:143279,HECTD2,143279:up|hsa:6497,SKI,6497:down|hsa:7161,TP73,7161:down|hsa:56924,PAK6,56924:down|hsa:6484,ST3GAL4,6484:down|hsa:10783,NEK6,10783:down|hsa:57732,ZFYVE28,57732:down|hsa:8379,MAD1L1,8379:down|hsa:5494,PPM1A,5494:up|hsa:5…	http://amigo.geneontology.org/cgi-bin/amigo/term_details?term=GO:0043412
regulation of metabolic process	Biological Process	GO:0019222	435	5957	1098	17517	0.396174863387978	0.340069646628989	3.454893e-05	7.836072e-03	hsa:10554,AGPAT1,10554:down|hsa:6590,SLPI,6590:up|hsa:5578,PRKCA,5578:down|hsa:25942,SIN3A,25942:down|hsa:51710,ZNF44,51710:up|hsa:26051,PPP1R16B,26051:down|hsa:255520,ELMOD2,255520:up|hsa:23175,LPIN1,23175:down|hsa:6497,SKI,6497:down|hsa:125919,ZNF543,125919:down|hsa:7161,TP73,7161:down|hsa:56924,PAK6,56924:down|hsa:64376,IKZF5,64376:up|hsa:10783,NEK6,10783:down|hsa:57732,ZFYVE28,57732:down|hsa:…	http://amigo.geneontology.org/cgi-bin/amigo/term_details?term=GO:0019222
smoothened signaling pathway involved in dorsal/ventral neural tube patterning	Biological Process	GO:0060831	6	12	1098	17517	0.00546448087431694	0.000685048809727693	3.983207e-05	8.796598e-03	hsa:2736,GLI2,2736:down|hsa:51684,SUFU,51684:down|hsa:5566,PRKACA,5566:down|hsa:7289,TULP3,7289:down|hsa:55764,IFT122,55764:down|hsa:5567,PRKACB,5567:down	http://amigo.geneontology.org/cgi-bin/amigo/term_details?term=GO:0060831
cellular component organization	Biological Process	GO:0016043	393	5327	1098	17517	0.35792349726776	0.304104584118285	4.445278e-05	9.565327e-03	hsa:23092,ARHGAP26,23092:down|hsa:3339,HSPG2,3339:down|hsa:5589,PRKCSH,5589:down|hsa:23384,SPECC1L,23384:up|hsa:116840,CNTROB,116840:down|hsa:5578,PRKCA,5578:down|hsa:25942,SIN3A,25942:down|hsa:26051,PPP1R16B,26051:down|hsa:23413,NCS1,23413:down|hsa:23175,LPIN1,23175:down|hsa:6497,SKI,6497:down|hsa:7161,TP73,7161:down|hsa:56924,PAK6,56924:down|hsa:1069,CETN2,1069:up|hsa:1013,CDH15,1013:down|hsa:1…	http://amigo.geneontology.org/cgi-bin/amigo/term_details?term=GO:0016043
peptidyl-amino acid modification	Biological Process	GO:0018193	96	1037	1098	17517	0.087431693989071	0.0591996346406348	6.863495e-05	1.339499e-02	hsa:2033,EP300,2033:down|hsa:4771,NF2,4771:down|hsa:5589,PRKCSH,5589:down|hsa:55757,UGGT2,55757:up|hsa:83903,GSG2,83903:down|hsa:54904,WHSC1L1,54904:down|hsa:5578,PRKCA,5578:down|hsa:25942,SIN3A,25942:down|hsa:5566,PRKACA,5566:down|hsa:11328,FKBP9,11328:down|hsa:6484,ST3GAL4,6484:down|hsa:6196,RPS6KA2,6196:down|hsa:83852,SETDB2,83852:up|hsa:10783,NEK6,10783:down|hsa:57732,ZFYVE28,57732:down|hsa:2…	http://amigo.geneontology.org/cgi-bin/amigo/term_details?term=GO:0018193
cellular component organization or biogenesis	Biological Process	GO:0071840	397	5437	1098	17517	0.361566484517304	0.310384198207456	1.041206e-04	1.899523e-02	hsa:23092,ARHGAP26,23092:down|hsa:3339,HSPG2,3339:down|hsa:5589,PRKCSH,5589:down|hsa:23384,SPECC1L,23384:up|hsa:116840,CNTROB,116840:down|hsa:5578,PRKCA,5578:down|hsa:25942,SIN3A,25942:down|hsa:26051,PPP1R16B,26051:down|hsa:23413,NCS1,23413:down|hsa:23175,LPIN1,23175:down|hsa:6497,SKI,6497:down|hsa:7161,TP73,7161:down|hsa:56924,PAK6,56924:down|hsa:1069,CETN2,1069:up|hsa:1013,CDH15,1013:down|hsa:1…	http://amigo.geneontology.org/cgi-bin/amigo/term_details?term=GO:0071840
glycerolipid metabolic process	Biological Process	GO:0046486	38	322	1098	17517	0.034608378870674	0.0183821430610264	1.294542e-04	2.311447e-02	hsa:5321,PLA2G4A,5321:up|hsa:83394,PITPNM3,83394:down|hsa:3635,INPP5D,3635:down|hsa:4204,MECP2,4204:down|hsa:10554,AGPAT1,10554:down|hsa:7148,TNXB,7148:down|hsa:55224,ETNK2,55224:down|hsa:10162,LPCAT3,10162:down|hsa:56894,AGPAT3,56894:down|hsa:1120,CHKB,1120:up|hsa:5566,PRKACA,5566:down|hsa:23175,LPIN1,23175:down|hsa:3632,INPP5A,3632:down|hsa:51227,PIGP,51227:up|hsa:5296,PIK3R2,5296:down|hsa:3477…	http://amigo.geneontology.org/cgi-bin/amigo/term_details?term=GO:0046486
cellular lipid metabolic process	Biological Process	GO:0044255	85	911	1098	17517	0.0774134790528233	0.052006622138494	1.383274e-04	2.369069e-02	hsa:5321,PLA2G4A,5321:up|hsa:83394,PITPNM3,83394:down|hsa:3339,HSPG2,3339:down|hsa:255043,TMEM86B,255043:down|hsa:3635,INPP5D,3635:down|hsa:6256,RXRA,6256:down|hsa:165679,SPTSSB,165679:up|hsa:10554,AGPAT1,10554:down|hsa:7148,TNXB,7148:down|hsa:23038,WDTC1,23038:down|hsa:10162,LPCAT3,10162:down|hsa:1375,CPT1B,1375:up|hsa:4258,MGST2,4258:up|hsa:1120,CHKB,1120:up|hsa:25942,SIN3A,25942:down|hsa:5566,…	http://amigo.geneontology.org/cgi-bin/amigo/term_details?term=GO:0044255
histone lysine methylation	Biological Process	GO:0034968	15	82	1098	17517	0.0136612021857923	0.00468116686647257	1.552930e-04	2.606438e-02	hsa:80349,WDR61,80349:up|hsa:23067,SETD1B,23067:down|hsa:83852,SETDB2,83852:up|hsa:11176,BAZ2A,11176:down|hsa:26147,PHF19,26147:down|hsa:387893,SETD8,387893:down|hsa:9739,SETD1A,9739:down|hsa:7468,WHSC1,7468:down|hsa:8328,GFI1B,8328:up|hsa:54904,WHSC1L1,54904:down|hsa:90780,PYGO2,90780:down|hsa:4297,KMT2A,4297:down|hsa:1786,DNMT1,1786:down|hsa:6839,SUV39H1,6839:down|hsa:9869,SETDB1,9869:down	http://amigo.geneontology.org/cgi-bin/amigo/term_details?term=GO:0034968
negative regulation of transcription from RNA polymerase II promoter	Biological Process	GO:0000122	66	672	1098	17517	0.0601092896174863	0.0383627333447508	1.874818e-04	3.025667e-02	hsa:2033,EP300,2033:down|hsa:2736,GLI2,2736:down|hsa:7067,THRA,7067:down|hsa:6256,RXRA,6256:down|hsa:23038,WDTC1,23038:down|hsa:29995,LMCD1,29995:down|hsa:57649,PHF12,57649:down|hsa:25942,SIN3A,25942:down|hsa:23175,LPIN1,23175:down|hsa:8864,PER2,8864:down|hsa:6497,SKI,6497:down|hsa:7161,TP73,7161:down|hsa:3651,PDX1,3651:down|hsa:84662,GLIS2,84662:down|hsa:56252,YLPM1,56252:down|hsa:26155,NOC2L,26…	http://amigo.geneontology.org/cgi-bin/amigo/term_details?term=GO:0000122
negative regulation of smoothened signaling pathway involved in dorsal/ventral neural tube patterning	Biological Process	GO:1901621	4	6	1098	17517	0.00364298724954463	0.000342524404863847	2.079479e-04	3.116010e-02	hsa:51684,SUFU,51684:down|hsa:5566,PRKACA,5566:down|hsa:7289,TULP3,7289:down|hsa:5567,PRKACB,5567:down	http://amigo.geneontology.org/cgi-bin/amigo/term_details?term=GO:1901621
regulation of cellular metabolic process	Biological Process	GO:0031323	387	5324	1098	17517	0.352459016393443	0.303933321915853	2.034132e-04	3.116010e-02	hsa:10554,AGPAT1,10554:down|hsa:6590,SLPI,6590:up|hsa:5578,PRKCA,5578:down|hsa:25942,SIN3A,25942:down|hsa:51710,ZNF44,51710:up|hsa:26051,PPP1R16B,26051:down|hsa:23175,LPIN1,23175:down|hsa:6497,SKI,6497:down|hsa:125919,ZNF543,125919:down|hsa:7161,TP73,7161:down|hsa:56924,PAK6,56924:down|hsa:64376,IKZF5,64376:up|hsa:10783,NEK6,10783:down|hsa:57732,ZFYVE28,57732:down|hsa:8379,MAD1L1,8379:down|hsa:54…	http://amigo.geneontology.org/cgi-bin/amigo/term_details?term=GO:0031323
regulation of smoothened signaling pathway involved in dorsal/ventral neural tube patterning	Biological Process	GO:1901620	4	6	1098	17517	0.00364298724954463	0.000342524404863847	2.079479e-04	3.116010e-02	hsa:51684,SUFU,51684:down|hsa:5566,PRKACA,5566:down|hsa:7289,TULP3,7289:down|hsa:5567,PRKACB,5567:down	http://amigo.geneontology.org/cgi-bin/amigo/term_details?term=GO:1901620
negative regulation of cellular metabolic process	Biological Process	GO:0031324	168	2081	1098	17517	0.153005464480874	0.118798881086944	2.712647e-04	3.858396e-02	hsa:2736,GLI2,2736:down|hsa:29855,UBN1,29855:down|hsa:6256,RXRA,6256:down|hsa:29995,LMCD1,29995:down|hsa:796,CALCA,796:up|hsa:6590,SLPI,6590:up|hsa:5578,PRKCA,5578:down|hsa:25942,SIN3A,25942:down|hsa:26051,PPP1R16B,26051:down|hsa:23175,LPIN1,23175:down|hsa:6497,SKI,6497:down|hsa:7161,TP73,7161:down|hsa:10385,BTN2A2,10385:up|hsa:84662,GLIS2,84662:down|hsa:56252,YLPM1,56252:down|hsa:57732,ZFYVE28,5…	http://amigo.geneontology.org/cgi-bin/amigo/term_details?term=GO:0031324
primary metabolic process	Biological Process	GO:0044238	643	9375	1098	17517	0.585610200364299	0.53519438259976	2.931713e-04	4.100489e-02	hsa:56675,NRIP3,56675:down|hsa:10554,AGPAT1,10554:down|hsa:2812,GP1BB,2812:down|hsa:51710,ZNF44,51710:up|hsa:80176,SPSB1,80176:down|hsa:26051,PPP1R16B,26051:down|hsa:8761,PABPC4,8761:down|hsa:6497,SKI,6497:down|hsa:7161,TP73,7161:down|hsa:64376,IKZF5,64376:up|hsa:10783,NEK6,10783:down|hsa:8379,MAD1L1,8379:down|hsa:5293,PIK3CD,5293:down|hsa:8242,KDM5C,8242:down|hsa:31,ACACA,31:down|hsa:23293,SMG6,…	http://amigo.geneontology.org/cgi-bin/amigo/term_details?term=GO:0044238
negative regulation of smoothened signaling pathway	Biological Process	GO:0045879	8	29	1098	17517	0.00728597449908925	0.00165553462350859	3.048690e-04	4.194198e-02	hsa:2261,FGFR3,2261:down|hsa:51684,SUFU,51684:down|hsa:84662,GLIS2,84662:down|hsa:7289,TULP3,7289:down|hsa:55764,IFT122,55764:down|hsa:7477,WNT7B,7477:down|hsa:5566,PRKACA,5566:down|hsa:5567,PRKACB,5567:down	http://amigo.geneontology.org/cgi-bin/amigo/term_details?term=GO:0045879
metabolic process	Biological Process	GO:0008152	738	10930	1098	17517	0.672131147540984	0.623965290860307	3.390527e-04	4.589242e-02	hsa:56675,NRIP3,56675:down|hsa:10554,AGPAT1,10554:down|hsa:2812,GP1BB,2812:down|hsa:51710,ZNF44,51710:up|hsa:80176,SPSB1,80176:down|hsa:26051,PPP1R16B,26051:down|hsa:8761,PABPC4,8761:down|hsa:6497,SKI,6497:down|hsa:7161,TP73,7161:down|hsa:64376,IKZF5,64376:up|hsa:10783,NEK6,10783:down|hsa:2634,GBP2,2634:up|hsa:8379,MAD1L1,8379:down|hsa:5293,PIK3CD,5293:down|hsa:8242,KDM5C,8242:down|hsa:31,ACACA,3…	http://amigo.geneontology.org/cgi-bin/amigo/term_details?term=GO:0008152
peptidyl-lysine methylation	Biological Process	GO:0018022	15	89	1098	17517	0.0136612021857923	0.00508077867214706	3.943570e-04	5.253086e-02	hsa:80349,WDR61,80349:up|hsa:23067,SETD1B,23067:down|hsa:83852,SETDB2,83852:up|hsa:11176,BAZ2A,11176:down|hsa:26147,PHF19,26147:down|hsa:387893,SETD8,387893:down|hsa:9739,SETD1A,9739:down|hsa:7468,WHSC1,7468:down|hsa:8328,GFI1B,8328:up|hsa:54904,WHSC1L1,54904:down|hsa:90780,PYGO2,90780:down|hsa:4297,KMT2A,4297:down|hsa:1786,DNMT1,1786:down|hsa:6839,SUV39H1,6839:down|hsa:9869,SETDB1,9869:down	http://amigo.geneontology.org/cgi-bin/amigo/term_details?term=GO:0018022
negative regulation of cellular process	Biological Process	GO:0048523	285	3818	1098	17517	0.259562841530055	0.217959696295028	4.026463e-04	5.279699e-02	hsa:5589,PRKCSH,5589:down|hsa:23384,SPECC1L,23384:up|hsa:6590,SLPI,6590:up|hsa:5578,PRKCA,5578:down|hsa:25942,SIN3A,25942:down|hsa:26051,PPP1R16B,26051:down|hsa:23175,LPIN1,23175:down|hsa:6497,SKI,6497:down|hsa:7161,TP73,7161:down|hsa:57732,ZFYVE28,57732:down|hsa:8379,MAD1L1,8379:down|hsa:5494,PPM1A,5494:up|hsa:8242,KDM5C,8242:down|hsa:23228,PLCL2,23228:up|hsa:1786,DNMT1,1786:down|hsa:4841,NONO,4…	http://amigo.geneontology.org/cgi-bin/amigo/term_details?term=GO:0048523
execution phase of apoptosis	Biological Process	GO:0097194	16	99	1098	17517	0.0145719489981785	0.00565165268025347	4.173938e-04	5.388876e-02	hsa:130399,ACVR1C,130399:up|hsa:9131,AIFM1,9131:down|hsa:129303,TMEM150A,129303:up|hsa:10904,BLCAP,10904:down|hsa:54205,CYCS,54205:up|hsa:5339,PLEC,5339:down|hsa:63924,CIDEC,63924:down|hsa:837,CASP4,837:up|hsa:838,CASP5,838:up|hsa:9414,TJP2,9414:down|hsa:8567,MADD,8567:down|hsa:835,CASP2,835:down|hsa:5317,PKP1,5317:down|hsa:2852,GPER1,2852:down|hsa:4137,MAPT,4137:down|hsa:6709,SPTAN1,6709:down	http://amigo.geneontology.org/cgi-bin/amigo/term_details?term=GO:0097194
negative regulation of metabolic process	Biological Process	GO:0009892	183	2317	1098	17517	0.166666666666667	0.132271507678255	4.282196e-04	5.444877e-02	hsa:2736,GLI2,2736:down|hsa:29855,UBN1,29855:down|hsa:6256,RXRA,6256:down|hsa:29995,LMCD1,29995:down|hsa:796,CALCA,796:up|hsa:6590,SLPI,6590:up|hsa:5578,PRKCA,5578:down|hsa:25942,SIN3A,25942:down|hsa:26051,PPP1R16B,26051:down|hsa:23175,LPIN1,23175:down|hsa:6497,SKI,6497:down|hsa:7161,TP73,7161:down|hsa:10385,BTN2A2,10385:up|hsa:84662,GLIS2,84662:down|hsa:56252,YLPM1,56252:down|hsa:57732,ZFYVE28,5…	http://amigo.geneontology.org/cgi-bin/amigo/term_details?term=GO:0009892
sebaceous gland development	Biological Process	GO:0048733	4	7	1098	17517	0.00364298724954463	0.000399611805674488	4.610682e-04	5.690124e-02	hsa:79152,FA2H,79152:down|hsa:4089,SMAD4,4089:down|hsa:80326,WNT10A,80326:up|hsa:340481,ZDHHC21,340481:up	http://amigo.geneontology.org/cgi-bin/amigo/term_details?term=GO:0048733
internal peptidyl-lysine acetylation	Biological Process	GO:0018393	20	140	1098	17517	0.0182149362477231	0.00799223611348975	4.596354e-04	5.690124e-02	hsa:138474,TAF1L,138474:down|hsa:2033,EP300,2033:down|hsa:4204,MECP2,4204:down|hsa:6929,TCF3,6929:down|hsa:9425,CDYL,9425:down|hsa:54556,ING3,54556:up|hsa:23326,USP22,23326:down|hsa:90780,PYGO2,90780:down|hsa:23774,BRD1,23774:down|hsa:25942,SIN3A,25942:down|hsa:5447,POR,5447:down|hsa:80314,EPC1,80314:up|hsa:79960,JADE1,79960:down|hsa:23522,KAT6B,23522:down|hsa:26155,NOC2L,26155:down|hsa:7917,BAG6…	http://amigo.geneontology.org/cgi-bin/amigo/term_details?term=GO:0018393
negative regulation of RNA biosynthetic process	Biological Process	GO:1902679	97	1109	1098	17517	0.0883424408014572	0.063309927499001	4.801090e-04	5.755821e-02	hsa:4152,MBD1,4152:down|hsa:2033,EP300,2033:down|hsa:2736,GLI2,2736:down|hsa:7067,THRA,7067:down|hsa:6256,RXRA,6256:down|hsa:23038,WDTC1,23038:down|hsa:29995,LMCD1,29995:down|hsa:796,CALCA,796:up|hsa:54904,WHSC1L1,54904:down|hsa:57649,PHF12,57649:down|hsa:25942,SIN3A,25942:down|hsa:6015,RING1,6015:down|hsa:23175,LPIN1,23175:down|hsa:8864,PER2,8864:down|hsa:6497,SKI,6497:down|hsa:7161,TP73,7161:do…	http://amigo.geneontology.org/cgi-bin/amigo/term_details?term=GO:1902679
negative regulation of nucleic acid-templated transcription	Biological Process	GO:1903507	96	1096	1098	17517	0.087431693989071	0.0625677912884626	4.892832e-04	5.783189e-02	hsa:4152,MBD1,4152:down|hsa:2033,EP300,2033:down|hsa:2736,GLI2,2736:down|hsa:7067,THRA,7067:down|hsa:6256,RXRA,6256:down|hsa:23038,WDTC1,23038:down|hsa:29995,LMCD1,29995:down|hsa:796,CALCA,796:up|hsa:54904,WHSC1L1,54904:down|hsa:57649,PHF12,57649:down|hsa:25942,SIN3A,25942:down|hsa:6015,RING1,6015:down|hsa:23175,LPIN1,23175:down|hsa:8864,PER2,8864:down|hsa:6497,SKI,6497:down|hsa:7161,TP73,7161:do…	http://amigo.geneontology.org/cgi-bin/amigo/term_details?term=GO:1903507
histone methylation	Biological Process	GO:0016571	16	102	1098	17517	0.0145719489981785	0.00582291488268539	5.871329e-04	6.483183e-02	hsa:80349,WDR61,80349:up|hsa:23067,SETD1B,23067:down|hsa:11176,BAZ2A,11176:down|hsa:26147,PHF19,26147:down|hsa:4204,MECP2,4204:down|hsa:9739,SETD1A,9739:down|hsa:7468,WHSC1,7468:down|hsa:54904,WHSC1L1,54904:down|hsa:90780,PYGO2,90780:down|hsa:83852,SETDB2,83852:up|hsa:387893,SETD8,387893:down|hsa:8328,GFI1B,8328:up|hsa:4297,KMT2A,4297:down|hsa:1786,DNMT1,1786:down|hsa:6839,SUV39H1,6839:down|hsa:9…	http://amigo.geneontology.org/cgi-bin/amigo/term_details?term=GO:0016571
negative regulation of nucleobase-containing compound metabolic process	Biological Process	GO:0045934	107	1252	1098	17517	0.0974499089253188	0.0714734258149227	5.698511e-04	6.483183e-02	hsa:4152,MBD1,4152:down|hsa:2033,EP300,2033:down|hsa:2736,GLI2,2736:down|hsa:4771,NF2,4771:down|hsa:7067,THRA,7067:down|hsa:6256,RXRA,6256:down|hsa:23038,WDTC1,23038:down|hsa:29995,LMCD1,29995:down|hsa:796,CALCA,796:up|hsa:54904,WHSC1L1,54904:down|hsa:57649,PHF12,57649:down|hsa:5578,PRKCA,5578:down|hsa:25942,SIN3A,25942:down|hsa:6015,RING1,6015:down|hsa:23175,LPIN1,23175:down|hsa:8864,PER2,8864:d…	http://amigo.geneontology.org/cgi-bin/amigo/term_details?term=GO:0045934
cellular metabolic process	Biological Process	GO:0044237	641	9389	1098	17517	0.583788706739526	0.535993606211109	5.622787e-04	6.483183e-02	hsa:10554,AGPAT1,10554:down|hsa:51710,ZNF44,51710:up|hsa:80176,SPSB1,80176:down|hsa:26051,PPP1R16B,26051:down|hsa:8761,PABPC4,8761:down|hsa:6497,SKI,6497:down|hsa:7161,TP73,7161:down|hsa:64376,IKZF5,64376:up|hsa:10783,NEK6,10783:down|hsa:8379,MAD1L1,8379:down|hsa:5293,PIK3CD,5293:down|hsa:8242,KDM5C,8242:down|hsa:31,ACACA,31:down|hsa:23293,SMG6,23293:down|hsa:51095,TRNT1,51095:up|hsa:7704,ZBTB16,…	http://amigo.geneontology.org/cgi-bin/amigo/term_details?term=GO:0044237
DNA packaging	Biological Process	GO:0006323	23	175	1098	17517	0.0209471766848816	0.00999029514186219	6.048235e-04	6.591791e-02	hsa:11176,BAZ2A,11176:down|hsa:29855,UBN1,29855:down|hsa:8208,CHAF1B,8208:down|hsa:257218,SHPRH,257218:up|hsa:9131,AIFM1,9131:down|hsa:64105,CENPK,64105:up|hsa:4171,MCM2,4171:down|hsa:8971,H1FX,8971:down|hsa:10036,CHAF1A,10036:down|hsa:266812,NAP1L5,266812:up|hsa:9918,NCAPD2,9918:down|hsa:23310,NCAPD3,23310:down|hsa:148479,PHF13,148479:down|hsa:23522,KAT6B,23522:down|hsa:3014,H2AFX,3014:down|hsa:…	http://amigo.geneontology.org/cgi-bin/amigo/term_details?term=GO:0006323
protein deacetylation	Biological Process	GO:0006476	13	74	1098	17517	0.01183970856102	0.00422446765998744	6.283968e-04	6.608212e-02	hsa:2033,EP300,2033:down|hsa:10432,RBM14,10432:down|hsa:11176,BAZ2A,11176:down|hsa:79885,HDAC11,79885:down|hsa:90665,TBL1Y,90665:down|hsa:6720,SREBF1,6720:down|hsa:6907,TBL1X,6907:down|hsa:25942,SIN3A,25942:down|hsa:23410,SIRT3,23410:down|hsa:6871,TADA2A,6871:up|hsa:23175,LPIN1,23175:down|hsa:8864,PER2,8864:down|hsa:6497,SKI,6497:down	http://amigo.geneontology.org/cgi-bin/amigo/term_details?term=GO:0006476
cellular protein metabolic process	Biological Process	GO:0044267	314	4280	1098	17517	0.285974499089253	0.244334075469544	6.142870e-04	6.608212e-02	hsa:5589,PRKCSH,5589:down|hsa:6590,SLPI,6590:up|hsa:5578,PRKCA,5578:down|hsa:25942,SIN3A,25942:down|hsa:80176,SPSB1,80176:down|hsa:26051,PPP1R16B,26051:down|hsa:23175,LPIN1,23175:down|hsa:8761,PABPC4,8761:down|hsa:143279,HECTD2,143279:up|hsa:6497,SKI,6497:down|hsa:7161,TP73,7161:down|hsa:56924,PAK6,56924:down|hsa:6484,ST3GAL4,6484:down|hsa:10783,NEK6,10783:down|hsa:57732,ZFYVE28,57732:down|hsa:83…	http://amigo.geneontology.org/cgi-bin/amigo/term_details?term=GO:0044267
negative regulation of RNA metabolic process	Biological Process	GO:0051253	99	1147	1098	17517	0.0901639344262295	0.0654792487298053	6.595735e-04	6.745057e-02	hsa:4152,MBD1,4152:down|hsa:2033,EP300,2033:down|hsa:2736,GLI2,2736:down|hsa:7067,THRA,7067:down|hsa:6256,RXRA,6256:down|hsa:23038,WDTC1,23038:down|hsa:29995,LMCD1,29995:down|hsa:796,CALCA,796:up|hsa:54904,WHSC1L1,54904:down|hsa:57649,PHF12,57649:down|hsa:25942,SIN3A,25942:down|hsa:6015,RING1,6015:down|hsa:23175,LPIN1,23175:down|hsa:8864,PER2,8864:down|hsa:6497,SKI,6497:down|hsa:7161,TP73,7161:do…	http://amigo.geneontology.org/cgi-bin/amigo/term_details?term=GO:0051253
DNA conformation change	Biological Process	GO:0071103	28	232	1098	17517	0.0255009107468124	0.0132442769880687	6.664853e-04	6.745057e-02	hsa:11176,BAZ2A,11176:down|hsa:29855,UBN1,29855:down|hsa:8208,CHAF1B,8208:down|hsa:257218,SHPRH,257218:up|hsa:9131,AIFM1,9131:down|hsa:64105,CENPK,64105:up|hsa:4171,MCM2,4171:down|hsa:8971,H1FX,8971:down|hsa:10036,CHAF1A,10036:down|hsa:9918,NCAPD2,9918:down|hsa:8318,CDC45,8318:down|hsa:266812,NAP1L5,266812:up|hsa:23310,NCAPD3,23310:down|hsa:1107,CHD3,1107:down|hsa:148479,PHF13,148479:down|hsa:417…	http://amigo.geneontology.org/cgi-bin/amigo/term_details?term=GO:0071103
negative regulation of nitrogen compound metabolic process	Biological Process	GO:0051172	108	1273	1098	17517	0.0983606557377049	0.0726722612319461	6.962271e-04	6.869999e-02	hsa:4152,MBD1,4152:down|hsa:2033,EP300,2033:down|hsa:2736,GLI2,2736:down|hsa:4771,NF2,4771:down|hsa:7067,THRA,7067:down|hsa:6256,RXRA,6256:down|hsa:23038,WDTC1,23038:down|hsa:29995,LMCD1,29995:down|hsa:796,CALCA,796:up|hsa:54904,WHSC1L1,54904:down|hsa:57649,PHF12,57649:down|hsa:5578,PRKCA,5578:down|hsa:25942,SIN3A,25942:down|hsa:6015,RING1,6015:down|hsa:23175,LPIN1,23175:down|hsa:8864,PER2,8864:d…	http://amigo.geneontology.org/cgi-bin/amigo/term_details?term=GO:0051172
peptidyl-lysine acetylation	Biological Process	GO:0018394	20	145	1098	17517	0.0182149362477231	0.00827767311754296	7.257616e-04	6.895093e-02	hsa:138474,TAF1L,138474:down|hsa:2033,EP300,2033:down|hsa:4204,MECP2,4204:down|hsa:6929,TCF3,6929:down|hsa:9425,CDYL,9425:down|hsa:54556,ING3,54556:up|hsa:23326,USP22,23326:down|hsa:90780,PYGO2,90780:down|hsa:23774,BRD1,23774:down|hsa:25942,SIN3A,25942:down|hsa:5447,POR,5447:down|hsa:80314,EPC1,80314:up|hsa:79960,JADE1,79960:down|hsa:23522,KAT6B,23522:down|hsa:26155,NOC2L,26155:down|hsa:7917,BAG6…	http://amigo.geneontology.org/cgi-bin/amigo/term_details?term=GO:0018394
histone deacetylation	Biological Process	GO:0016575	12	66	1098	17517	0.0109289617486339	0.00376776845350231	7.312480e-04	6.895093e-02	hsa:10432,RBM14,10432:down|hsa:11176,BAZ2A,11176:down|hsa:79885,HDAC11,79885:down|hsa:90665,TBL1Y,90665:down|hsa:6720,SREBF1,6720:down|hsa:6907,TBL1X,6907:down|hsa:25942,SIN3A,25942:down|hsa:23410,SIRT3,23410:down|hsa:6871,TADA2A,6871:up|hsa:23175,LPIN1,23175:down|hsa:8864,PER2,8864:down|hsa:6497,SKI,6497:down	http://amigo.geneontology.org/cgi-bin/amigo/term_details?term=GO:0016575
phosphatidylcholine metabolic process	Biological Process	GO:0046470	12	66	1098	17517	0.0109289617486339	0.00376776845350231	7.312480e-04	6.895093e-02	hsa:5321,PLA2G4A,5321:up|hsa:79887,PLBD1,79887:up|hsa:4204,MECP2,4204:down|hsa:10390,CEPT1,10390:up|hsa:10908,PNPLA6,10908:down|hsa:57153,SLC44A2,57153:down|hsa:154141,MBOAT1,154141:down|hsa:10162,LPCAT3,10162:down|hsa:1120,CHKB,1120:up|hsa:949,SCARB1,949:down|hsa:23175,LPIN1,23175:down|hsa:204962,SLC44A5,204962:up	http://amigo.geneontology.org/cgi-bin/amigo/term_details?term=GO:0046470
negative regulation of macromolecule metabolic process	Biological Process	GO:0010605	162	2040	1098	17517	0.147540983606557	0.116458297653708	7.518172e-04	7.010278e-02	hsa:2736,GLI2,2736:down|hsa:6256,RXRA,6256:down|hsa:29995,LMCD1,29995:down|hsa:796,CALCA,796:up|hsa:6590,SLPI,6590:up|hsa:5578,PRKCA,5578:down|hsa:25942,SIN3A,25942:down|hsa:26051,PPP1R16B,26051:down|hsa:23175,LPIN1,23175:down|hsa:6497,SKI,6497:down|hsa:7161,TP73,7161:down|hsa:84662,GLIS2,84662:down|hsa:56252,YLPM1,56252:down|hsa:57732,ZFYVE28,57732:down|hsa:26173,INTS1,26173:down|hsa:57721,METTL…	http://amigo.geneontology.org/cgi-bin/amigo/term_details?term=GO:0010605
protein metabolic process	Biological Process	GO:0019538	351	4857	1098	17517	0.319672131147541	0.277273505737284	7.665287e-04	7.068910e-02	hsa:3339,HSPG2,3339:down|hsa:5589,PRKCSH,5589:down|hsa:56675,NRIP3,56675:down|hsa:2812,GP1BB,2812:down|hsa:6590,SLPI,6590:up|hsa:5578,PRKCA,5578:down|hsa:25942,SIN3A,25942:down|hsa:80176,SPSB1,80176:down|hsa:26051,PPP1R16B,26051:down|hsa:23175,LPIN1,23175:down|hsa:8761,PABPC4,8761:down|hsa:143279,HECTD2,143279:up|hsa:6497,SKI,6497:down|hsa:7161,TP73,7161:down|hsa:56924,PAK6,56924:down|hsa:6484,ST…	http://amigo.geneontology.org/cgi-bin/amigo/term_details?term=GO:0019538
internal protein amino acid acetylation	Biological Process	GO:0006475	20	146	1098	17517	0.0182149362477231	0.0083347605183536	7.925625e-04	7.229548e-02	hsa:138474,TAF1L,138474:down|hsa:2033,EP300,2033:down|hsa:4204,MECP2,4204:down|hsa:6929,TCF3,6929:down|hsa:9425,CDYL,9425:down|hsa:54556,ING3,54556:up|hsa:23326,USP22,23326:down|hsa:90780,PYGO2,90780:down|hsa:23774,BRD1,23774:down|hsa:25942,SIN3A,25942:down|hsa:5447,POR,5447:down|hsa:80314,EPC1,80314:up|hsa:79960,JADE1,79960:down|hsa:23522,KAT6B,23522:down|hsa:26155,NOC2L,26155:down|hsa:7917,BAG6…	http://amigo.geneontology.org/cgi-bin/amigo/term_details?term=GO:0006475
negative regulation of biological process	Biological Process	GO:0048519	303	4132	1098	17517	0.275956284153005	0.235885140149569	8.276032e-04	7.468007e-02	hsa:5589,PRKCSH,5589:down|hsa:23384,SPECC1L,23384:up|hsa:6590,SLPI,6590:up|hsa:5578,PRKCA,5578:down|hsa:25942,SIN3A,25942:down|hsa:26051,PPP1R16B,26051:down|hsa:23175,LPIN1,23175:down|hsa:6497,SKI,6497:down|hsa:7161,TP73,7161:down|hsa:57732,ZFYVE28,57732:down|hsa:8379,MAD1L1,8379:down|hsa:5494,PPM1A,5494:up|hsa:8242,KDM5C,8242:down|hsa:23228,PLCL2,23228:up|hsa:1786,DNMT1,1786:down|hsa:4841,NONO,4…	http://amigo.geneontology.org/cgi-bin/amigo/term_details?term=GO:0048519
regulation of chromatin modification	Biological Process	GO:1903308	17	116	1098	17517	0.0154826958105647	0.00662213849403437	8.909095e-04	7.501749e-02	hsa:80349,WDR61,80349:up|hsa:26147,PHF19,26147:down|hsa:4204,MECP2,4204:down|hsa:90780,PYGO2,90780:down|hsa:25942,SIN3A,25942:down|hsa:23175,LPIN1,23175:down|hsa:6497,SKI,6497:down|hsa:9810,RNF40,9810:down|hsa:8318,CDC45,8318:down|hsa:26155,NOC2L,26155:down|hsa:6720,SREBF1,6720:down|hsa:8328,GFI1B,8328:up|hsa:5253,PHF2,5253:down|hsa:4297,KMT2A,4297:down|hsa:6871,TADA2A,6871:up|hsa:1786,DNMT1,1786…	http://amigo.geneontology.org/cgi-bin/amigo/term_details?term=GO:1903308
smoothened signaling pathway involved in ventral spinal cord patterning	Biological Process	GO:0021910	4	8	1098	17517	0.00364298724954463	0.000456699206485129	8.763532e-04	7.501749e-02	hsa:2736,GLI2,2736:down|hsa:51684,SUFU,51684:down|hsa:7289,TULP3,7289:down|hsa:55764,IFT122,55764:down	http://amigo.geneontology.org/cgi-bin/amigo/term_details?term=GO:0021910
regulation of macromolecule metabolic process	Biological Process	GO:0060255	376	5249	1098	17517	0.342440801457195	0.299651766855055	8.738579e-04	7.501749e-02	hsa:6590,SLPI,6590:up|hsa:5578,PRKCA,5578:down|hsa:25942,SIN3A,25942:down|hsa:51710,ZNF44,51710:up|hsa:26051,PPP1R16B,26051:down|hsa:23175,LPIN1,23175:down|hsa:6497,SKI,6497:down|hsa:125919,ZNF543,125919:down|hsa:7161,TP73,7161:down|hsa:56924,PAK6,56924:down|hsa:64376,IKZF5,64376:up|hsa:10783,NEK6,10783:down|hsa:57732,ZFYVE28,57732:down|hsa:8379,MAD1L1,8379:down|hsa:5494,PPM1A,5494:up|hsa:8242,KD…	http://amigo.geneontology.org/cgi-bin/amigo/term_details?term=GO:0060255
centrosome organization	Biological Process	GO:0051297	14	86	1098	17517	0.0127504553734062	0.00490951646971513	8.704895e-04	7.501749e-02	hsa:1069,CETN2,1069:up|hsa:9371,KIF3B,9371:down|hsa:11190,CEP250,11190:down|hsa:9738,CCP110,9738:down|hsa:1107,CHD3,1107:down|hsa:55835,CENPJ,55835:up|hsa:6566,SLC16A1,6566:up|hsa:9696,CROCC,9696:down|hsa:116840,CNTROB,116840:down|hsa:51652,CHMP3,51652:up|hsa:22994,CEP131,22994:down|hsa:899,CCNF,899:down|hsa:151648,SGOL1,151648:down|hsa:4591,TRIM37,4591:up	http://amigo.geneontology.org/cgi-bin/amigo/term_details?term=GO:0051297
ectopic germ cell programmed cell death	Biological Process	GO:0035234	4	8	1098	17517	0.00364298724954463	0.000456699206485129	8.763532e-04	7.501749e-02	hsa:3815,KIT,3815:up|hsa:5591,PRKDC,5591:down|hsa:838,CASP5,838:up|hsa:835,CASP2,835:down	http://amigo.geneontology.org/cgi-bin/amigo/term_details?term=GO:0035234
protein deacylation	Biological Process	GO:0035601	13	77	1098	17517	0.01183970856102	0.00439572986241936	9.271488e-04	7.630368e-02	hsa:2033,EP300,2033:down|hsa:10432,RBM14,10432:down|hsa:11176,BAZ2A,11176:down|hsa:79885,HDAC11,79885:down|hsa:90665,TBL1Y,90665:down|hsa:6720,SREBF1,6720:down|hsa:6907,TBL1X,6907:down|hsa:25942,SIN3A,25942:down|hsa:23410,SIRT3,23410:down|hsa:6871,TADA2A,6871:up|hsa:23175,LPIN1,23175:down|hsa:8864,PER2,8864:down|hsa:6497,SKI,6497:down	http://amigo.geneontology.org/cgi-bin/amigo/term_details?term=GO:0035601
negative regulation of transcription, DNA-templated	Biological Process	GO:0045892	92	1063	1098	17517	0.0837887067395264	0.0606839070617115	9.358746e-04	7.630368e-02	hsa:4152,MBD1,4152:down|hsa:2033,EP300,2033:down|hsa:2736,GLI2,2736:down|hsa:7067,THRA,7067:down|hsa:6256,RXRA,6256:down|hsa:23038,WDTC1,23038:down|hsa:29995,LMCD1,29995:down|hsa:796,CALCA,796:up|hsa:54904,WHSC1L1,54904:down|hsa:57649,PHF12,57649:down|hsa:25942,SIN3A,25942:down|hsa:6015,RING1,6015:down|hsa:23175,LPIN1,23175:down|hsa:8864,PER2,8864:down|hsa:6497,SKI,6497:down|hsa:7161,TP73,7161:do…	http://amigo.geneontology.org/cgi-bin/amigo/term_details?term=GO:0045892
regulation of cellular component organization	Biological Process	GO:0051128	143	1781	1098	17517	0.13023679417122	0.101672660843752	1.014046e-03	8.182572e-02	hsa:22848,AAK1,22848:down|hsa:147138,TMC8,147138:down|hsa:5589,PRKCSH,5589:down|hsa:23384,SPECC1L,23384:up|hsa:56990,CDC42SE2,56990:up|hsa:25942,SIN3A,25942:down|hsa:26051,PPP1R16B,26051:down|hsa:23413,NCS1,23413:down|hsa:23175,LPIN1,23175:down|hsa:6497,SKI,6497:down|hsa:6196,RPS6KA2,6196:down|hsa:10783,NEK6,10783:down|hsa:56252,YLPM1,56252:down|hsa:1808,DPYSL2,1808:down|hsa:26155,NOC2L,26155:dow…	http://amigo.geneontology.org/cgi-bin/amigo/term_details?term=GO:0051128
macromolecule deacylation	Biological Process	GO:0098732	13	78	1098	17517	0.01183970856102	0.00445281726323001	1.049966e-03	8.391730e-02	hsa:2033,EP300,2033:down|hsa:10432,RBM14,10432:down|hsa:11176,BAZ2A,11176:down|hsa:79885,HDAC11,79885:down|hsa:90665,TBL1Y,90665:down|hsa:6720,SREBF1,6720:down|hsa:6907,TBL1X,6907:down|hsa:25942,SIN3A,25942:down|hsa:23410,SIRT3,23410:down|hsa:6871,TADA2A,6871:up|hsa:23175,LPIN1,23175:down|hsa:8864,PER2,8864:down|hsa:6497,SKI,6497:down	http://amigo.geneontology.org/cgi-bin/amigo/term_details?term=GO:0098732
dorsal/ventral neural tube patterning	Biological Process	GO:0021904	7	27	1098	17517	0.0063752276867031	0.00154135982188731	1.091616e-03	8.613002e-02	hsa:2736,GLI2,2736:down|hsa:51684,SUFU,51684:down|hsa:5566,PRKACA,5566:down|hsa:7289,TULP3,7289:down|hsa:3110,MNX1,3110:down|hsa:55764,IFT122,55764:down|hsa:5567,PRKACB,5567:down	http://amigo.geneontology.org/cgi-bin/amigo/term_details?term=GO:0021904
regulation of protein complex disassembly	Biological Process	GO:0043244	14	88	1098	17517	0.0127504553734062	0.00502369127133642	1.098178e-03	8.613002e-02	hsa:10634,GAS2L1,10634:down|hsa:10247,HRSP12,10247:up|hsa:58526,MID1IP1,58526:down|hsa:246176,GAS2L2,246176:down|hsa:23384,SPECC1L,23384:up|hsa:10763,NES,10763:down|hsa:5962,RDX,5962:down|hsa:29767,TMOD2,29767:up|hsa:832,CAPZB,832:down|hsa:79929,MAP6D1,79929:down|hsa:6683,SPAST,6683:down|hsa:6709,SPTAN1,6709:down|hsa:8864,PER2,8864:down|hsa:85477,SCIN,85477:down	http://amigo.geneontology.org/cgi-bin/amigo/term_details?term=GO:0043244
glycerophospholipid metabolic process	Biological Process	GO:0006650	28	240	1098	17517	0.0255009107468124	0.0137009761945539	1.130525e-03	8.704002e-02	hsa:5321,PLA2G4A,5321:up|hsa:79887,PLBD1,79887:up|hsa:83394,PITPNM3,83394:down|hsa:9926,LPGAT1,9926:down|hsa:3635,INPP5D,3635:down|hsa:4204,MECP2,4204:down|hsa:10554,AGPAT1,10554:down|hsa:9107,MTMR6,9107:up|hsa:55224,ETNK2,55224:down|hsa:10162,LPCAT3,10162:down|hsa:56894,AGPAT3,56894:down|hsa:1120,CHKB,1120:up|hsa:23175,LPIN1,23175:down|hsa:55361,PI4K2A,55361:down|hsa:3632,INPP5A,3632:down|hsa:10…	http://amigo.geneontology.org/cgi-bin/amigo/term_details?term=GO:0006650
negative regulation of macromolecule biosynthetic process	Biological Process	GO:0010558	106	1263	1098	17517	0.0965391621129326	0.0721013872238397	1.126712e-03	8.704002e-02	hsa:4152,MBD1,4152:down|hsa:2033,EP300,2033:down|hsa:2736,GLI2,2736:down|hsa:4771,NF2,4771:down|hsa:7067,THRA,7067:down|hsa:6256,RXRA,6256:down|hsa:23038,WDTC1,23038:down|hsa:29995,LMCD1,29995:down|hsa:796,CALCA,796:up|hsa:54904,WHSC1L1,54904:down|hsa:57649,PHF12,57649:down|hsa:25942,SIN3A,25942:down|hsa:6015,RING1,6015:down|hsa:23175,LPIN1,23175:down|hsa:8864,PER2,8864:down|hsa:6497,SKI,6497:dow…	http://amigo.geneontology.org/cgi-bin/amigo/term_details?term=GO:0010558
regulation of primary metabolic process	Biological Process	GO:0080090	372	5206	1098	17517	0.33879781420765	0.297197008620198	1.144655e-03	8.732679e-02	hsa:6590,SLPI,6590:up|hsa:5578,PRKCA,5578:down|hsa:25942,SIN3A,25942:down|hsa:51710,ZNF44,51710:up|hsa:26051,PPP1R16B,26051:down|hsa:23175,LPIN1,23175:down|hsa:6497,SKI,6497:down|hsa:125919,ZNF543,125919:down|hsa:7161,TP73,7161:down|hsa:56924,PAK6,56924:down|hsa:64376,IKZF5,64376:up|hsa:10783,NEK6,10783:down|hsa:57732,ZFYVE28,57732:down|hsa:8379,MAD1L1,8379:down|hsa:5494,PPM1A,5494:up|hsa:8242,KD…	http://amigo.geneontology.org/cgi-bin/amigo/term_details?term=GO:0080090
neural tube patterning	Biological Process	GO:0021532	9	43	1098	17517	0.00819672131147541	0.00245475823485757	1.175664e-03	8.888447e-02	hsa:2019,EN1,2019:down|hsa:2736,GLI2,2736:down|hsa:51684,SUFU,51684:down|hsa:23648,SSBP3,23648:down|hsa:7289,TULP3,7289:down|hsa:3110,MNX1,3110:down|hsa:55764,IFT122,55764:down|hsa:5566,PRKACA,5566:down|hsa:5567,PRKACB,5567:down	http://amigo.geneontology.org/cgi-bin/amigo/term_details?term=GO:0021532
glycerolipid biosynthetic process	Biological Process	GO:0045017	27	230	1098	17517	0.0245901639344262	0.0131301021864475	1.252177e-03	9.299354e-02	hsa:5321,PLA2G4A,5321:up|hsa:79887,PLBD1,79887:up|hsa:7069,THRSP,7069:down|hsa:9926,LPGAT1,9926:down|hsa:79071,ELOVL6,79071:up|hsa:3635,INPP5D,3635:down|hsa:10554,AGPAT1,10554:down|hsa:2194,FASN,2194:down|hsa:9107,MTMR6,9107:up|hsa:55224,ETNK2,55224:down|hsa:56894,AGPAT3,56894:down|hsa:10162,LPCAT3,10162:down|hsa:1120,CHKB,1120:up|hsa:23175,LPIN1,23175:down|hsa:55361,PI4K2A,55361:down|hsa:10390,C…	http://amigo.geneontology.org/cgi-bin/amigo/term_details?term=GO:0045017
regulation of chromatin organization	Biological Process	GO:1902275	17	121	1098	17517	0.0154826958105647	0.00690757549808757	1.435563e-03	1.047587e-01	hsa:80349,WDR61,80349:up|hsa:26147,PHF19,26147:down|hsa:4204,MECP2,4204:down|hsa:90780,PYGO2,90780:down|hsa:25942,SIN3A,25942:down|hsa:23175,LPIN1,23175:down|hsa:6497,SKI,6497:down|hsa:9810,RNF40,9810:down|hsa:8318,CDC45,8318:down|hsa:26155,NOC2L,26155:down|hsa:6720,SREBF1,6720:down|hsa:8328,GFI1B,8328:up|hsa:5253,PHF2,5253:down|hsa:4297,KMT2A,4297:down|hsa:6871,TADA2A,6871:up|hsa:1786,DNMT1,1786…	http://amigo.geneontology.org/cgi-bin/amigo/term_details?term=GO:1902275
protein acylation	Biological Process	GO:0043543	24	199	1098	17517	0.0218579234972678	0.0113603927613176	1.576854e-03	1.107028e-01	hsa:138474,TAF1L,138474:down|hsa:2033,EP300,2033:down|hsa:4836,NMT1,4836:down|hsa:4204,MECP2,4204:down|hsa:6929,TCF3,6929:down|hsa:9425,CDYL,9425:down|hsa:54556,ING3,54556:up|hsa:23326,USP22,23326:down|hsa:90780,PYGO2,90780:down|hsa:23774,BRD1,23774:down|hsa:25942,SIN3A,25942:down|hsa:5447,POR,5447:down|hsa:80314,EPC1,80314:up|hsa:340481,ZDHHC21,340481:up|hsa:79960,JADE1,79960:down|hsa:23522,KAT6…	http://amigo.geneontology.org/cgi-bin/amigo/term_details?term=GO:0043543
cell cycle	Biological Process	GO:0007049	129	1600	1098	17517	0.117486338797814	0.0913398412970257	1.552824e-03	1.107028e-01	hsa:23384,SPECC1L,23384:up|hsa:116840,CNTROB,116840:down|hsa:5578,PRKCA,5578:down|hsa:25942,SIN3A,25942:down|hsa:23175,LPIN1,23175:down|hsa:7161,TP73,7161:down|hsa:1069,CETN2,1069:up|hsa:6196,RPS6KA2,6196:down|hsa:10783,NEK6,10783:down|hsa:11064,CNTRL,11064:down|hsa:8379,MAD1L1,8379:down|hsa:5494,PPM1A,5494:up|hsa:6871,TADA2A,6871:up|hsa:5567,PRKACB,5567:down|hsa:208,AKT2,208:down|hsa:256126,SYCE…	http://amigo.geneontology.org/cgi-bin/amigo/term_details?term=GO:0007049
regulation of chromosome organization	Biological Process	GO:0033044	24	199	1098	17517	0.0218579234972678	0.0113603927613176	1.576854e-03	1.107028e-01	hsa:80349,WDR61,80349:up|hsa:26147,PHF19,26147:down|hsa:11113,CIT,11113:down|hsa:4204,MECP2,4204:down|hsa:11169,WDHD1,11169:down|hsa:56984,PSMG2,56984:down|hsa:2072,ERCC4,2072:down|hsa:90780,PYGO2,90780:down|hsa:25942,SIN3A,25942:down|hsa:23175,LPIN1,23175:down|hsa:6497,SKI,6497:down|hsa:9810,RNF40,9810:down|hsa:8318,CDC45,8318:down|hsa:10783,NEK6,10783:down|hsa:56252,YLPM1,56252:down|hsa:6720,SR…	http://amigo.geneontology.org/cgi-bin/amigo/term_details?term=GO:0033044
negative regulation of biosynthetic process	Biological Process	GO:0009890	110	1335	1098	17517	0.100182149362477	0.0762116800822059	1.701933e-03	1.172007e-01	hsa:4152,MBD1,4152:down|hsa:2033,EP300,2033:down|hsa:2736,GLI2,2736:down|hsa:4771,NF2,4771:down|hsa:7067,THRA,7067:down|hsa:6256,RXRA,6256:down|hsa:23038,WDTC1,23038:down|hsa:29995,LMCD1,29995:down|hsa:796,CALCA,796:up|hsa:54904,WHSC1L1,54904:down|hsa:57649,PHF12,57649:down|hsa:5578,PRKCA,5578:down|hsa:25942,SIN3A,25942:down|hsa:6015,RING1,6015:down|hsa:23175,LPIN1,23175:down|hsa:8864,PER2,8864:d…	http://amigo.geneontology.org/cgi-bin/amigo/term_details?term=GO:0009890
microtubule organizing center organization	Biological Process	GO:0031023	14	92	1098	17517	0.0127504553734062	0.00525204087457898	1.705029e-03	1.172007e-01	hsa:1069,CETN2,1069:up|hsa:9371,KIF3B,9371:down|hsa:11190,CEP250,11190:down|hsa:9738,CCP110,9738:down|hsa:1107,CHD3,1107:down|hsa:55835,CENPJ,55835:up|hsa:6566,SLC16A1,6566:up|hsa:9696,CROCC,9696:down|hsa:116840,CNTROB,116840:down|hsa:51652,CHMP3,51652:up|hsa:22994,CEP131,22994:down|hsa:899,CCNF,899:down|hsa:151648,SGOL1,151648:down|hsa:4591,TRIM37,4591:up	http://amigo.geneontology.org/cgi-bin/amigo/term_details?term=GO:0031023
regulation of molecular function	Biological Process	GO:0065009	177	2300	1098	17517	0.16120218579235	0.131301021864475	1.789273e-03	1.201246e-01	hsa:147138,TMC8,147138:down|hsa:29855,UBN1,29855:down|hsa:796,CALCA,796:up|hsa:6590,SLPI,6590:up|hsa:389383,CLPSL2,389383:up|hsa:5578,PRKCA,5578:down|hsa:25942,SIN3A,25942:down|hsa:26051,PPP1R16B,26051:down|hsa:255520,ELMOD2,255520:up|hsa:6745,SSR1,6745:down|hsa:6497,SKI,6497:down|hsa:10444,ZER1,10444:down|hsa:7161,TP73,7161:down|hsa:84662,GLIS2,84662:down|hsa:57732,ZFYVE28,57732:down|hsa:26173,I…	http://amigo.geneontology.org/cgi-bin/amigo/term_details?term=GO:0065009
protein depolymerization	Biological Process	GO:0051261	14	93	1098	17517	0.0127504553734062	0.00530912827538962	1.894001e-03	1.261465e-01	hsa:10634,GAS2L1,10634:down|hsa:9645,MICAL2,9645:up|hsa:58526,MID1IP1,58526:down|hsa:146909,KIF18B,146909:down|hsa:246176,GAS2L2,246176:down|hsa:23384,SPECC1L,23384:up|hsa:10763,NES,10763:down|hsa:5962,RDX,5962:down|hsa:29767,TMOD2,29767:up|hsa:832,CAPZB,832:down|hsa:79929,MAP6D1,79929:down|hsa:6683,SPAST,6683:down|hsa:6709,SPTAN1,6709:down|hsa:85477,SCIN,85477:down	http://amigo.geneontology.org/cgi-bin/amigo/term_details?term=GO:0051261
negative regulation of protein complex disassembly	Biological Process	GO:0043242	11	64	1098	17517	0.0100182149362477	0.00365359365188103	1.933160e-03	1.267428e-01	hsa:10634,GAS2L1,10634:down|hsa:58526,MID1IP1,58526:down|hsa:246176,GAS2L2,246176:down|hsa:23384,SPECC1L,23384:up|hsa:5962,RDX,5962:down|hsa:29767,TMOD2,29767:up|hsa:832,CAPZB,832:down|hsa:79929,MAP6D1,79929:down|hsa:6709,SPTAN1,6709:down|hsa:8864,PER2,8864:down|hsa:85477,SCIN,85477:down	http://amigo.geneontology.org/cgi-bin/amigo/term_details?term=GO:0043242
histone acetylation	Biological Process	GO:0016573	18	135	1098	17517	0.0163934426229508	0.00770679910943655	1.929721e-03	1.267428e-01	hsa:138474,TAF1L,138474:down|hsa:2033,EP300,2033:down|hsa:4204,MECP2,4204:down|hsa:6929,TCF3,6929:down|hsa:9425,CDYL,9425:down|hsa:54556,ING3,54556:up|hsa:23326,USP22,23326:down|hsa:90780,PYGO2,90780:down|hsa:23774,BRD1,23774:down|hsa:25942,SIN3A,25942:down|hsa:80314,EPC1,80314:up|hsa:79960,JADE1,79960:down|hsa:23522,KAT6B,23522:down|hsa:26155,NOC2L,26155:down|hsa:4297,KMT2A,4297:down|hsa:112869,…	http://amigo.geneontology.org/cgi-bin/amigo/term_details?term=GO:0016573
regulation of protein depolymerization	Biological Process	GO:1901879	12	74	1098	17517	0.0109289617486339	0.00422446765998744	2.056640e-03	1.337932e-01	hsa:10634,GAS2L1,10634:down|hsa:58526,MID1IP1,58526:down|hsa:246176,GAS2L2,246176:down|hsa:23384,SPECC1L,23384:up|hsa:10763,NES,10763:down|hsa:5962,RDX,5962:down|hsa:29767,TMOD2,29767:up|hsa:832,CAPZB,832:down|hsa:79929,MAP6D1,79929:down|hsa:6683,SPAST,6683:down|hsa:6709,SPTAN1,6709:down|hsa:85477,SCIN,85477:down	http://amigo.geneontology.org/cgi-bin/amigo/term_details?term=GO:1901879
mRNA methylation	Biological Process	GO:0080009	3	5	1098	17517	0.00273224043715847	0.000285437004053205	2.231870e-03	1.402405e-01	hsa:23070,CMTR1,23070:down|hsa:57721,METTL14,57721:up|hsa:9589,WTAP,9589:up	http://amigo.geneontology.org/cgi-bin/amigo/term_details?term=GO:0080009
microtubule polymerization or depolymerization	Biological Process	GO:0031109	12	75	1098	17517	0.0109289617486339	0.00428155506079808	2.311749e-03	1.402405e-01	hsa:10634,GAS2L1,10634:down|hsa:58526,MID1IP1,58526:down|hsa:146909,KIF18B,146909:down|hsa:55835,CENPJ,55835:up|hsa:6904,TBCD,6904:down|hsa:246176,GAS2L2,246176:down|hsa:23384,SPECC1L,23384:up|hsa:832,CAPZB,832:down|hsa:79929,MAP6D1,79929:down|hsa:10426,TUBGCP3,10426:down|hsa:4137,MAPT,4137:down|hsa:6683,SPAST,6683:down	http://amigo.geneontology.org/cgi-bin/amigo/term_details?term=GO:0031109
lipid metabolic process	Biological Process	GO:0006629	100	1207	1098	17517	0.0910746812386157	0.0689044927784438	2.319185e-03	1.402405e-01	hsa:5321,PLA2G4A,5321:up|hsa:83394,PITPNM3,83394:down|hsa:3339,HSPG2,3339:down|hsa:255043,TMEM86B,255043:down|hsa:3635,INPP5D,3635:down|hsa:7067,THRA,7067:down|hsa:6256,RXRA,6256:down|hsa:165679,SPTSSB,165679:up|hsa:10554,AGPAT1,10554:down|hsa:7148,TNXB,7148:down|hsa:23038,WDTC1,23038:down|hsa:389383,CLPSL2,389383:up|hsa:10162,LPCAT3,10162:down|hsa:1375,CPT1B,1375:up|hsa:4258,MGST2,4258:up|hsa:11…	http://amigo.geneontology.org/cgi-bin/amigo/term_details?term=GO:0006629
organic substance metabolic process	Biological Process	GO:0071704	655	9723	1098	17517	0.596539162112933	0.555060798081863	2.300376e-03	1.402405e-01	hsa:56675,NRIP3,56675:down|hsa:10554,AGPAT1,10554:down|hsa:2812,GP1BB,2812:down|hsa:51710,ZNF44,51710:up|hsa:80176,SPSB1,80176:down|hsa:26051,PPP1R16B,26051:down|hsa:8761,PABPC4,8761:down|hsa:6497,SKI,6497:down|hsa:7161,TP73,7161:down|hsa:64376,IKZF5,64376:up|hsa:10783,NEK6,10783:down|hsa:8379,MAD1L1,8379:down|hsa:5293,PIK3CD,5293:down|hsa:8242,KDM5C,8242:down|hsa:31,ACACA,31:down|hsa:23293,SMG6,…	http://amigo.geneontology.org/cgi-bin/amigo/term_details?term=GO:0071704
cell cycle process	Biological Process	GO:0022402	99	1193	1098	17517	0.0901639344262295	0.0681052691670948	2.319065e-03	1.402405e-01	hsa:10634,GAS2L1,10634:down|hsa:2033,EP300,2033:down|hsa:685,BTC,685:up|hsa:84440,RAB11FIP4,84440:down|hsa:83903,GSG2,83903:down|hsa:116840,CNTROB,116840:down|hsa:5578,PRKCA,5578:down|hsa:25942,SIN3A,25942:down|hsa:5424,POLD1,5424:down|hsa:5566,PRKACA,5566:down|hsa:23175,LPIN1,23175:down|hsa:7161,TP73,7161:down|hsa:9918,NCAPD2,9918:down|hsa:1069,CETN2,1069:up|hsa:6196,RPS6KA2,6196:down|hsa:83852,…	http://amigo.geneontology.org/cgi-bin/amigo/term_details?term=GO:0022402
embryonic camera-type eye development	Biological Process	GO:0031076	8	39	1098	17517	0.00728597449908925	0.002226408631615	2.501951e-03	1.478618e-01	hsa:5308,PITX2,5308:down|hsa:6670,SP3,6670:up|hsa:65979,PHACTR4,65979:down|hsa:28996,HIPK2,28996:down|hsa:7289,TULP3,7289:down|hsa:10763,NES,10763:down|hsa:4041,LRP5,4041:down|hsa:5916,RARG,5916:down	http://amigo.geneontology.org/cgi-bin/amigo/term_details?term=GO:0031076
regulation of nucleobase-containing compound metabolic process	Biological Process	GO:0019219	272	3738	1098	17517	0.247723132969035	0.213392704230176	2.645802e-03	1.541915e-01	hsa:5578,PRKCA,5578:down|hsa:25942,SIN3A,25942:down|hsa:51710,ZNF44,51710:up|hsa:23175,LPIN1,23175:down|hsa:6497,SKI,6497:down|hsa:125919,ZNF543,125919:down|hsa:7161,TP73,7161:down|hsa:56924,PAK6,56924:down|hsa:64376,IKZF5,64376:up|hsa:5494,PPM1A,5494:up|hsa:8242,KDM5C,8242:down|hsa:1786,DNMT1,1786:down|hsa:6871,TADA2A,6871:up|hsa:9726,ZNF646,9726:down|hsa:23109,DDN,23109:down|hsa:4841,NONO,4841:…	http://amigo.geneontology.org/cgi-bin/amigo/term_details?term=GO:0019219
cellular macromolecule metabolic process	Biological Process	GO:0044260	521	7597	1098	17517	0.474499089253188	0.43369298395844	2.719647e-03	1.563238e-01	hsa:51710,ZNF44,51710:up|hsa:80176,SPSB1,80176:down|hsa:26051,PPP1R16B,26051:down|hsa:8761,PABPC4,8761:down|hsa:6497,SKI,6497:down|hsa:7161,TP73,7161:down|hsa:64376,IKZF5,64376:up|hsa:10783,NEK6,10783:down|hsa:8379,MAD1L1,8379:down|hsa:5293,PIK3CD,5293:down|hsa:8242,KDM5C,8242:down|hsa:23293,SMG6,23293:down|hsa:51095,TRNT1,51095:up|hsa:7704,ZBTB16,7704:up|hsa:1861,TOR1A,1861:up|hsa:4774,NFIA,4774…	http://amigo.geneontology.org/cgi-bin/amigo/term_details?term=GO:0044260
regulation of smoothened signaling pathway	Biological Process	GO:0008589	11	67	1098	17517	0.0100182149362477	0.00382485585431295	2.815319e-03	1.596362e-01	hsa:2261,FGFR3,2261:down|hsa:2736,GLI2,2736:down|hsa:51684,SUFU,51684:down|hsa:84662,GLIS2,84662:down|hsa:1495,CTNNA1,1495:down|hsa:7289,TULP3,7289:down|hsa:55764,IFT122,55764:down|hsa:7477,WNT7B,7477:down|hsa:5566,PRKACA,5566:down|hsa:5447,POR,5447:down|hsa:5567,PRKACB,5567:down	http://amigo.geneontology.org/cgi-bin/amigo/term_details?term=GO:0008589
protein alkylation	Biological Process	GO:0008213	17	129	1098	17517	0.0154826958105647	0.0073642747045727	2.878904e-03	1.610651e-01	hsa:80349,WDR61,80349:up|hsa:23067,SETD1B,23067:down|hsa:11176,BAZ2A,11176:down|hsa:26147,PHF19,26147:down|hsa:4204,MECP2,4204:down|hsa:9739,SETD1A,9739:down|hsa:7468,WHSC1,7468:down|hsa:54904,WHSC1L1,54904:down|hsa:90780,PYGO2,90780:down|hsa:83852,SETDB2,83852:up|hsa:387893,SETD8,387893:down|hsa:8328,GFI1B,8328:up|hsa:4297,KMT2A,4297:down|hsa:1786,DNMT1,1786:down|hsa:6839,SUV39H1,6839:down|hsa:9…	http://amigo.geneontology.org/cgi-bin/amigo/term_details?term=GO:0008213
protein methylation	Biological Process	GO:0006479	17	129	1098	17517	0.0154826958105647	0.0073642747045727	2.878904e-03	1.610651e-01	hsa:80349,WDR61,80349:up|hsa:23067,SETD1B,23067:down|hsa:11176,BAZ2A,11176:down|hsa:26147,PHF19,26147:down|hsa:4204,MECP2,4204:down|hsa:9739,SETD1A,9739:down|hsa:7468,WHSC1,7468:down|hsa:54904,WHSC1L1,54904:down|hsa:90780,PYGO2,90780:down|hsa:83852,SETDB2,83852:up|hsa:387893,SETD8,387893:down|hsa:8328,GFI1B,8328:up|hsa:4297,KMT2A,4297:down|hsa:1786,DNMT1,1786:down|hsa:6839,SUV39H1,6839:down|hsa:9…	http://amigo.geneontology.org/cgi-bin/amigo/term_details?term=GO:0006479
regulation of microtubule cytoskeleton organization	Biological Process	GO:0070507	15	108	1098	17517	0.0136612021857923	0.00616543928754924	2.985095e-03	1.647502e-01	hsa:10634,GAS2L1,10634:down|hsa:58526,MID1IP1,58526:down|hsa:11190,CEP250,11190:down|hsa:55835,CENPJ,55835:up|hsa:6904,TBCD,6904:down|hsa:246176,GAS2L2,246176:down|hsa:23384,SPECC1L,23384:up|hsa:51652,CHMP3,51652:up|hsa:22994,CEP131,22994:down|hsa:832,CAPZB,832:down|hsa:899,CCNF,899:down|hsa:79929,MAP6D1,79929:down|hsa:4591,TRIM37,4591:up|hsa:4137,MAPT,4137:down|hsa:6683,SPAST,6683:down	http://amigo.geneontology.org/cgi-bin/amigo/term_details?term=GO:0070507
microtubule cytoskeleton organization	Biological Process	GO:0000226	38	380	1098	17517	0.034608378870674	0.0216932123080436	3.009638e-03	1.647502e-01	hsa:10634,GAS2L1,10634:down|hsa:9371,KIF3B,9371:down|hsa:246176,GAS2L2,246176:down|hsa:54919,HEATR2,54919:down|hsa:23384,SPECC1L,23384:up|hsa:116840,CNTROB,116840:down|hsa:161582,DYX1C1,161582:up|hsa:1069,CETN2,1069:up|hsa:9738,CCP110,9738:down|hsa:10783,NEK6,10783:down|hsa:55835,CENPJ,55835:up|hsa:6904,TBCD,6904:down|hsa:283431,GAS2L3,283431:down|hsa:1108,CHD4,1108:down|hsa:1267,CNP,1267:up|hsa:…	http://amigo.geneontology.org/cgi-bin/amigo/term_details?term=GO:0000226
triglyceride biosynthetic process	Biological Process	GO:0019432	10	58	1098	17517	0.00910746812386157	0.00331106924701718	2.986212e-03	1.647502e-01	hsa:7069,THRSP,7069:down|hsa:79071,ELOVL6,79071:up|hsa:10554,AGPAT1,10554:down|hsa:6720,SREBF1,6720:down|hsa:2194,FASN,2194:down|hsa:56894,AGPAT3,56894:down|hsa:949,SCARB1,949:down|hsa:23175,LPIN1,23175:down|hsa:31,ACACA,31:down|hsa:6576,SLC25A1,6576:down	http://amigo.geneontology.org/cgi-bin/amigo/term_details?term=GO:0019432
macromolecule metabolic process	Biological Process	GO:0043170	562	8256	1098	17517	0.51183970856102	0.471313581092653	3.023300e-03	1.647502e-01	hsa:56675,NRIP3,56675:down|hsa:2812,GP1BB,2812:down|hsa:51710,ZNF44,51710:up|hsa:80176,SPSB1,80176:down|hsa:26051,PPP1R16B,26051:down|hsa:8761,PABPC4,8761:down|hsa:6497,SKI,6497:down|hsa:7161,TP73,7161:down|hsa:64376,IKZF5,64376:up|hsa:10783,NEK6,10783:down|hsa:8379,MAD1L1,8379:down|hsa:5293,PIK3CD,5293:down|hsa:8242,KDM5C,8242:down|hsa:31,ACACA,31:down|hsa:23293,SMG6,23293:down|hsa:51095,TRNT1,5…	http://amigo.geneontology.org/cgi-bin/amigo/term_details?term=GO:0043170
chromatin assembly or disassembly	Biological Process	GO:0006333	20	163	1098	17517	0.0182149362477231	0.0093052463321345	3.045133e-03	1.648694e-01	hsa:11176,BAZ2A,11176:down|hsa:29855,UBN1,29855:down|hsa:8208,CHAF1B,8208:down|hsa:257218,SHPRH,257218:up|hsa:64105,CENPK,64105:up|hsa:4171,MCM2,4171:down|hsa:8971,H1FX,8971:down|hsa:10036,CHAF1A,10036:down|hsa:266812,NAP1L5,266812:up|hsa:6599,SMARCC1,6599:down|hsa:1107,CHD3,1107:down|hsa:23522,KAT6B,23522:down|hsa:3014,H2AFX,3014:down|hsa:26155,NOC2L,26155:down|hsa:8479,HIRIP3,8479:down|hsa:2352…	http://amigo.geneontology.org/cgi-bin/amigo/term_details?term=GO:0006333
negative regulation of microtubule polymerization or depolymerization	Biological Process	GO:0031111	7	32	1098	17517	0.0063752276867031	0.00182679682594051	3.145356e-03	1.649739e-01	hsa:10634,GAS2L1,10634:down|hsa:58526,MID1IP1,58526:down|hsa:79929,MAP6D1,79929:down|hsa:832,CAPZB,832:down|hsa:6904,TBCD,6904:down|hsa:246176,GAS2L2,246176:down|hsa:23384,SPECC1L,23384:up	http://amigo.geneontology.org/cgi-bin/amigo/term_details?term=GO:0031111
negative regulation of cellular biosynthetic process	Biological Process	GO:0031327	107	1317	1098	17517	0.0974499089253188	0.0751841068676143	3.070042e-03	1.649739e-01	hsa:4152,MBD1,4152:down|hsa:2033,EP300,2033:down|hsa:2736,GLI2,2736:down|hsa:4771,NF2,4771:down|hsa:7067,THRA,7067:down|hsa:6256,RXRA,6256:down|hsa:23038,WDTC1,23038:down|hsa:29995,LMCD1,29995:down|hsa:796,CALCA,796:up|hsa:54904,WHSC1L1,54904:down|hsa:57649,PHF12,57649:down|hsa:5578,PRKCA,5578:down|hsa:25942,SIN3A,25942:down|hsa:6015,RING1,6015:down|hsa:23175,LPIN1,23175:down|hsa:8864,PER2,8864:d…	http://amigo.geneontology.org/cgi-bin/amigo/term_details?term=GO:0031327
negative regulation of cellular macromolecule biosynthetic process	Biological Process	GO:2000113	98	1192	1098	17517	0.0892531876138433	0.0680481817662842	3.216442e-03	1.676545e-01	hsa:4152,MBD1,4152:down|hsa:2033,EP300,2033:down|hsa:2736,GLI2,2736:down|hsa:4771,NF2,4771:down|hsa:7067,THRA,7067:down|hsa:6256,RXRA,6256:down|hsa:23038,WDTC1,23038:down|hsa:29995,LMCD1,29995:down|hsa:796,CALCA,796:up|hsa:54904,WHSC1L1,54904:down|hsa:57649,PHF12,57649:down|hsa:25942,SIN3A,25942:down|hsa:6015,RING1,6015:down|hsa:23175,LPIN1,23175:down|hsa:8864,PER2,8864:down|hsa:6497,SKI,6497:dow…	http://amigo.geneontology.org/cgi-bin/amigo/term_details?term=GO:2000113
phospholipid metabolic process	Biological Process	GO:0006644	34	332	1098	17517	0.0309653916211293	0.0189530170691328	3.333679e-03	1.726928e-01	hsa:5321,PLA2G4A,5321:up|hsa:83394,PITPNM3,83394:down|hsa:3635,INPP5D,3635:down|hsa:4204,MECP2,4204:down|hsa:10554,AGPAT1,10554:down|hsa:55224,ETNK2,55224:down|hsa:10162,LPCAT3,10162:down|hsa:56894,AGPAT3,56894:down|hsa:1120,CHKB,1120:up|hsa:23175,LPIN1,23175:down|hsa:2261,FGFR3,2261:down|hsa:3632,INPP5A,3632:down|hsa:51227,PIGP,51227:up|hsa:5296,PIK3R2,5296:down|hsa:347735,SERINC2,347735:down|hs…	http://amigo.geneontology.org/cgi-bin/amigo/term_details?term=GO:0006644
histone H3-K4 methylation	Biological Process	GO:0051568	8	41	1098	17517	0.00728597449908925	0.00234058343323628	3.477703e-03	1.779566e-01	hsa:80349,WDR61,80349:up|hsa:23067,SETD1B,23067:down|hsa:9739,SETD1A,9739:down|hsa:8328,GFI1B,8328:up|hsa:54904,WHSC1L1,54904:down|hsa:90780,PYGO2,90780:down|hsa:4297,KMT2A,4297:down|hsa:1786,DNMT1,1786:down	http://amigo.geneontology.org/cgi-bin/amigo/term_details?term=GO:0051568
negative regulation of organelle organization	Biological Process	GO:0010639	29	272	1098	17517	0.0264116575591985	0.0155277730204944	3.629875e-03	1.790449e-01	hsa:10634,GAS2L1,10634:down|hsa:4204,MECP2,4204:down|hsa:246176,GAS2L2,246176:down|hsa:23384,SPECC1L,23384:up|hsa:56984,PSMG2,56984:down|hsa:2072,ERCC4,2072:down|hsa:25942,SIN3A,25942:down|hsa:899,CCNF,899:down|hsa:4591,TRIM37,4591:up|hsa:85477,SCIN,85477:down|hsa:6497,SKI,6497:down|hsa:2261,FGFR3,2261:down|hsa:58526,MID1IP1,58526:down|hsa:6196,RPS6KA2,6196:down|hsa:91663,MYADM,91663:down|hsa:514…	http://amigo.geneontology.org/cgi-bin/amigo/term_details?term=GO:0010639
acylglycerol biosynthetic process	Biological Process	GO:0046463	10	60	1098	17517	0.00910746812386157	0.00342524404863847	3.853623e-03	1.790449e-01	hsa:7069,THRSP,7069:down|hsa:79071,ELOVL6,79071:up|hsa:10554,AGPAT1,10554:down|hsa:6720,SREBF1,6720:down|hsa:2194,FASN,2194:down|hsa:56894,AGPAT3,56894:down|hsa:949,SCARB1,949:down|hsa:23175,LPIN1,23175:down|hsa:31,ACACA,31:down|hsa:6576,SLC25A1,6576:down	http://amigo.geneontology.org/cgi-bin/amigo/term_details?term=GO:0046463
regulation of gene expression	Biological Process	GO:0010468	298	4156	1098	17517	0.271402550091075	0.237255237769024	3.706916e-03	1.790449e-01	hsa:6590,SLPI,6590:up|hsa:25942,SIN3A,25942:down|hsa:51710,ZNF44,51710:up|hsa:23175,LPIN1,23175:down|hsa:6497,SKI,6497:down|hsa:125919,ZNF543,125919:down|hsa:7161,TP73,7161:down|hsa:56924,PAK6,56924:down|hsa:64376,IKZF5,64376:up|hsa:8379,MAD1L1,8379:down|hsa:5494,PPM1A,5494:up|hsa:8242,KDM5C,8242:down|hsa:1786,DNMT1,1786:down|hsa:6871,TADA2A,6871:up|hsa:9726,ZNF646,9726:down|hsa:23109,DDN,23109:d…	http://amigo.geneontology.org/cgi-bin/amigo/term_details?term=GO:0010468
cellular organofluorine metabolic process	Biological Process	GO:0090346	2	2	1098	17517	0.00182149362477231	0.000114174801621282	3.925675e-03	1.790449e-01	hsa:1565,CYP2D6,1565:up|hsa:5447,POR,5447:down	http://amigo.geneontology.org/cgi-bin/amigo/term_details?term=GO:0090346
cellular response to mineralocorticoid stimulus	Biological Process	GO:0071389	2	2	1098	17517	0.00182149362477231	0.000114174801621282	3.925675e-03	1.790449e-01	hsa:2852,GPER1,2852:down|hsa:1906,EDN1,1906:up	http://amigo.geneontology.org/cgi-bin/amigo/term_details?term=GO:0071389
negative regulation of integrin-mediated signaling pathway	Biological Process	GO:2001045	2	2	1098	17517	0.00182149362477231	0.000114174801621282	3.925675e-03	1.790449e-01	hsa:65979,PHACTR4,65979:down|hsa:1495,CTNNA1,1495:down	http://amigo.geneontology.org/cgi-bin/amigo/term_details?term=GO:2001045
negative regulation of protein depolymerization	Biological Process	GO:1901880	10	60	1098	17517	0.00910746812386157	0.00342524404863847	3.853623e-03	1.790449e-01	hsa:10634,GAS2L1,10634:down|hsa:58526,MID1IP1,58526:down|hsa:246176,GAS2L2,246176:down|hsa:23384,SPECC1L,23384:up|hsa:5962,RDX,5962:down|hsa:29767,TMOD2,29767:up|hsa:832,CAPZB,832:down|hsa:79929,MAP6D1,79929:down|hsa:6709,SPTAN1,6709:down|hsa:85477,SCIN,85477:down	http://amigo.geneontology.org/cgi-bin/amigo/term_details?term=GO:1901880
cellular organohalogen metabolic process	Biological Process	GO:0090345	2	2	1098	17517	0.00182149362477231	0.000114174801621282	3.925675e-03	1.790449e-01	hsa:1565,CYP2D6,1565:up|hsa:5447,POR,5447:down	http://amigo.geneontology.org/cgi-bin/amigo/term_details?term=GO:0090345
neutral lipid biosynthetic process	Biological Process	GO:0046460	10	60	1098	17517	0.00910746812386157	0.00342524404863847	3.853623e-03	1.790449e-01	hsa:7069,THRSP,7069:down|hsa:79071,ELOVL6,79071:up|hsa:10554,AGPAT1,10554:down|hsa:6720,SREBF1,6720:down|hsa:2194,FASN,2194:down|hsa:56894,AGPAT3,56894:down|hsa:949,SCARB1,949:down|hsa:23175,LPIN1,23175:down|hsa:31,ACACA,31:down|hsa:6576,SLC25A1,6576:down	http://amigo.geneontology.org/cgi-bin/amigo/term_details?term=GO:0046460
regulation of microtubule depolymerization	Biological Process	GO:0031114	6	25	1098	17517	0.00546448087431694	0.00142718502026603	3.777850e-03	1.790449e-01	hsa:10634,GAS2L1,10634:down|hsa:58526,MID1IP1,58526:down|hsa:79929,MAP6D1,79929:down|hsa:6683,SPAST,6683:down|hsa:246176,GAS2L2,246176:down|hsa:23384,SPECC1L,23384:up	http://amigo.geneontology.org/cgi-bin/amigo/term_details?term=GO:0031114
heparan sulfate proteoglycan catabolic process	Biological Process	GO:0030200	2	2	1098	17517	0.00182149362477231	0.000114174801621282	3.925675e-03	1.790449e-01	hsa:10855,HPSE,10855:down|hsa:2817,GPC1,2817:down	http://amigo.geneontology.org/cgi-bin/amigo/term_details?term=GO:0030200
centrosome cycle	Biological Process	GO:0007098	10	60	1098	17517	0.00910746812386157	0.00342524404863847	3.853623e-03	1.790449e-01	hsa:1069,CETN2,1069:up|hsa:9371,KIF3B,9371:down|hsa:11190,CEP250,11190:down|hsa:9738,CCP110,9738:down|hsa:55835,CENPJ,55835:up|hsa:116840,CNTROB,116840:down|hsa:22994,CEP131,22994:down|hsa:899,CCNF,899:down|hsa:51652,CHMP3,51652:up|hsa:4591,TRIM37,4591:up	http://amigo.geneontology.org/cgi-bin/amigo/term_details?term=GO:0007098
regulation of transcription, DNA-templated	Biological Process	GO:0006355	241	3297	1098	17517	0.219489981785064	0.188217160472684	3.949876e-03	1.791749e-01	hsa:2736,GLI2,2736:down|hsa:29855,UBN1,29855:down|hsa:127396,ZNF684,127396:up|hsa:6256,RXRA,6256:down|hsa:29995,LMCD1,29995:down|hsa:796,CALCA,796:up|hsa:25942,SIN3A,25942:down|hsa:51710,ZNF44,51710:up|hsa:23175,LPIN1,23175:down|hsa:6497,SKI,6497:down|hsa:125919,ZNF543,125919:down|hsa:7161,TP73,7161:down|hsa:56924,PAK6,56924:down|hsa:10432,RBM14,10432:down|hsa:64376,IKZF5,64376:up|hsa:84662,GLIS2…	http://amigo.geneontology.org/cgi-bin/amigo/term_details?term=GO:0006355
regulation of microtubule polymerization or depolymerization	Biological Process	GO:0031110	9	51	1098	17517	0.00819672131147541	0.0029114574413427	4.047682e-03	1.816478e-01	hsa:10634,GAS2L1,10634:down|hsa:58526,MID1IP1,58526:down|hsa:6904,TBCD,6904:down|hsa:246176,GAS2L2,246176:down|hsa:23384,SPECC1L,23384:up|hsa:832,CAPZB,832:down|hsa:79929,MAP6D1,79929:down|hsa:6683,SPAST,6683:down|hsa:4137,MAPT,4137:down	http://amigo.geneontology.org/cgi-bin/amigo/term_details?term=GO:0031110
antigen processing and presentation of exogenous peptide antigen via MHC class II	Biological Process	GO:0019886	13	91	1098	17517	0.01183970856102	0.00519495347376834	4.311065e-03	1.855306e-01	hsa:10427,SEC24B,10427:up|hsa:1778,DYNC1H1,1778:down|hsa:3797,KIF3C,3797:down|hsa:161,AP2A2,161:down|hsa:81622,UNC93B1,81622:down|hsa:9371,KIF3B,9371:down|hsa:3119,HLA-DQB1,3119:up|hsa:7879,RAB7A,7879:down|hsa:9632,SEC24C,9632:down|hsa:160,AP2A1,160:down|hsa:1515,CTSV,1515:up|hsa:8907,AP1M1,8907:down|hsa:84516,DCTN5,84516:up	http://amigo.geneontology.org/cgi-bin/amigo/term_details?term=GO:0019886
negative regulation of cytoskeleton organization	Biological Process	GO:0051494	15	112	1098	17517	0.0136612021857923	0.0063937888907918	4.241421e-03	1.855306e-01	hsa:10634,GAS2L1,10634:down|hsa:58526,MID1IP1,58526:down|hsa:91663,MYADM,91663:down|hsa:6904,TBCD,6904:down|hsa:246176,GAS2L2,246176:down|hsa:23384,SPECC1L,23384:up|hsa:5962,RDX,5962:down|hsa:83715,ESPN,83715:down|hsa:29767,TMOD2,29767:up|hsa:832,CAPZB,832:down|hsa:899,CCNF,899:down|hsa:79929,MAP6D1,79929:down|hsa:4591,TRIM37,4591:up|hsa:6709,SPTAN1,6709:down|hsa:85477,SCIN,85477:down	http://amigo.geneontology.org/cgi-bin/amigo/term_details?term=GO:0051494
phosphorus metabolic process	Biological Process	GO:0006793	207	2792	1098	17517	0.188524590163934	0.15938802306331	4.223318e-03	1.855306e-01	hsa:22848,AAK1,22848:down|hsa:118672,PSTK,118672:up|hsa:29855,UBN1,29855:down|hsa:7358,UGDH,7358:down|hsa:10554,AGPAT1,10554:down|hsa:796,CALCA,796:up|hsa:55757,UGGT2,55757:up|hsa:5578,PRKCA,5578:down|hsa:26051,PPP1R16B,26051:down|hsa:23175,LPIN1,23175:down|hsa:6745,SSR1,6745:down|hsa:7161,TP73,7161:down|hsa:56924,PAK6,56924:down|hsa:6196,RPS6KA2,6196:down|hsa:10783,NEK6,10783:down|hsa:57732,ZFYV…	http://amigo.geneontology.org/cgi-bin/amigo/term_details?term=GO:0006793
N-terminal protein lipidation	Biological Process	GO:0006498	3	6	1098	17517	0.00273224043715847	0.000342524404863847	4.255792e-03	1.855306e-01	hsa:4836,NMT1,4836:down|hsa:5494,PPM1A,5494:up|hsa:79929,MAP6D1,79929:down	http://amigo.geneontology.org/cgi-bin/amigo/term_details?term=GO:0006498
protein acetylation	Biological Process	GO:0006473	20	168	1098	17517	0.0182149362477231	0.0095906833361877	4.309311e-03	1.855306e-01	hsa:138474,TAF1L,138474:down|hsa:2033,EP300,2033:down|hsa:4204,MECP2,4204:down|hsa:6929,TCF3,6929:down|hsa:9425,CDYL,9425:down|hsa:54556,ING3,54556:up|hsa:23326,USP22,23326:down|hsa:90780,PYGO2,90780:down|hsa:23774,BRD1,23774:down|hsa:25942,SIN3A,25942:down|hsa:5447,POR,5447:down|hsa:80314,EPC1,80314:up|hsa:79960,JADE1,79960:down|hsa:23522,KAT6B,23522:down|hsa:26155,NOC2L,26155:down|hsa:7917,BAG6…	http://amigo.geneontology.org/cgi-bin/amigo/term_details?term=GO:0006473
negative regulation of membrane protein ectodomain proteolysis	Biological Process	GO:0051045	3	6	1098	17517	0.00273224043715847	0.000342524404863847	4.255792e-03	1.855306e-01	hsa:5774,PTPN3,5774:down|hsa:7078,TIMP3,7078:down|hsa:7077,TIMP2,7077:down	http://amigo.geneontology.org/cgi-bin/amigo/term_details?term=GO:0051045
phosphate-containing compound metabolic process	Biological Process	GO:0006796	204	2750	1098	17517	0.185792349726776	0.156990352229263	4.412600e-03	1.889313e-01	hsa:22848,AAK1,22848:down|hsa:118672,PSTK,118672:up|hsa:29855,UBN1,29855:down|hsa:7358,UGDH,7358:down|hsa:10554,AGPAT1,10554:down|hsa:796,CALCA,796:up|hsa:55757,UGGT2,55757:up|hsa:5578,PRKCA,5578:down|hsa:26051,PPP1R16B,26051:down|hsa:23175,LPIN1,23175:down|hsa:6745,SSR1,6745:down|hsa:7161,TP73,7161:down|hsa:56924,PAK6,56924:down|hsa:6196,RPS6KA2,6196:down|hsa:10783,NEK6,10783:down|hsa:57732,ZFYV…	http://amigo.geneontology.org/cgi-bin/amigo/term_details?term=GO:0006796
regulation of nucleic acid-templated transcription	Biological Process	GO:1903506	242	3320	1098	17517	0.22040072859745	0.189530170691328	4.451492e-03	1.893470e-01	hsa:2736,GLI2,2736:down|hsa:29855,UBN1,29855:down|hsa:127396,ZNF684,127396:up|hsa:6256,RXRA,6256:down|hsa:29995,LMCD1,29995:down|hsa:796,CALCA,796:up|hsa:25942,SIN3A,25942:down|hsa:51710,ZNF44,51710:up|hsa:23175,LPIN1,23175:down|hsa:6497,SKI,6497:down|hsa:125919,ZNF543,125919:down|hsa:7161,TP73,7161:down|hsa:56924,PAK6,56924:down|hsa:10432,RBM14,10432:down|hsa:64376,IKZF5,64376:up|hsa:84662,GLIS2…	http://amigo.geneontology.org/cgi-bin/amigo/term_details?term=GO:1903506
macromolecular complex subunit organization	Biological Process	GO:0043933	172	2279	1098	17517	0.156648451730419	0.130102186447451	4.671071e-03	1.966897e-01	hsa:147138,TMC8,147138:down|hsa:29855,UBN1,29855:down|hsa:5589,PRKCSH,5589:down|hsa:6256,RXRA,6256:down|hsa:23384,SPECC1L,23384:up|hsa:5578,PRKCA,5578:down|hsa:25942,SIN3A,25942:down|hsa:23175,LPIN1,23175:down|hsa:6497,SKI,6497:down|hsa:7161,TP73,7161:down|hsa:10432,RBM14,10432:down|hsa:10783,NEK6,10783:down|hsa:63035,BCORL1,63035:down|hsa:54680,ZNHIT6,54680:up|hsa:26155,NOC2L,26155:down|hsa:5494…	http://amigo.geneontology.org/cgi-bin/amigo/term_details?term=GO:0043933
regulation of nitrogen compound metabolic process	Biological Process	GO:0051171	276	3838	1098	17517	0.251366120218579	0.219101444311241	4.687552e-03	1.966897e-01	hsa:5578,PRKCA,5578:down|hsa:25942,SIN3A,25942:down|hsa:51710,ZNF44,51710:up|hsa:23175,LPIN1,23175:down|hsa:6497,SKI,6497:down|hsa:125919,ZNF543,125919:down|hsa:7161,TP73,7161:down|hsa:56924,PAK6,56924:down|hsa:64376,IKZF5,64376:up|hsa:5494,PPM1A,5494:up|hsa:8242,KDM5C,8242:down|hsa:1786,DNMT1,1786:down|hsa:6871,TADA2A,6871:up|hsa:9726,ZNF646,9726:down|hsa:23109,DDN,23109:down|hsa:4841,NONO,4841:…	http://amigo.geneontology.org/cgi-bin/amigo/term_details?term=GO:0051171
regulation of RNA metabolic process	Biological Process	GO:0051252	249	3434	1098	17517	0.226775956284153	0.196038134383742	5.037921e-03	2.061737e-01	hsa:2736,GLI2,2736:down|hsa:29855,UBN1,29855:down|hsa:127396,ZNF684,127396:up|hsa:6256,RXRA,6256:down|hsa:29995,LMCD1,29995:down|hsa:796,CALCA,796:up|hsa:25942,SIN3A,25942:down|hsa:51710,ZNF44,51710:up|hsa:23175,LPIN1,23175:down|hsa:6497,SKI,6497:down|hsa:125919,ZNF543,125919:down|hsa:7161,TP73,7161:down|hsa:56924,PAK6,56924:down|hsa:10432,RBM14,10432:down|hsa:64376,IKZF5,64376:up|hsa:84662,GLIS2…	http://amigo.geneontology.org/cgi-bin/amigo/term_details?term=GO:0051252
regulation of chromatin silencing	Biological Process	GO:0031935	4	12	1098	17517	0.00364298724954463	0.000685048809727693	5.060984e-03	2.061737e-01	hsa:8318,CDC45,8318:down|hsa:5253,PHF2,5253:down|hsa:25942,SIN3A,25942:down|hsa:25842,ASF1A,25842:up	http://amigo.geneontology.org/cgi-bin/amigo/term_details?term=GO:0031935
single-organism metabolic process	Biological Process	GO:0044710	341	4839	1098	17517	0.310564663023679	0.276245932522692	5.116688e-03	2.074360e-01	hsa:3339,HSPG2,3339:down|hsa:5589,PRKCSH,5589:down|hsa:255043,TMEM86B,255043:down|hsa:10554,AGPAT1,10554:down|hsa:2812,GP1BB,2812:down|hsa:5578,PRKCA,5578:down|hsa:25942,SIN3A,25942:down|hsa:23175,LPIN1,23175:down|hsa:6497,SKI,6497:down|hsa:7161,TP73,7161:down|hsa:56924,PAK6,56924:down|hsa:1069,CETN2,1069:up|hsa:6484,ST3GAL4,6484:down|hsa:10783,NEK6,10783:down|hsa:606495,CYB5RL,606495:up|hsa:3477…	http://amigo.geneontology.org/cgi-bin/amigo/term_details?term=GO:0044710
centriole replication	Biological Process	GO:0007099	5	19	1098	17517	0.00455373406193078	0.00108466061540218	5.323437e-03	2.127347e-01	hsa:1069,CETN2,1069:up|hsa:116840,CNTROB,116840:down|hsa:9738,CCP110,9738:down|hsa:4591,TRIM37,4591:up|hsa:55835,CENPJ,55835:up	http://amigo.geneontology.org/cgi-bin/amigo/term_details?term=GO:0007099
regulation of organelle organization	Biological Process	GO:0033043	69	810	1098	17517	0.0628415300546448	0.0462407946566193	5.687909e-03	2.247573e-01	hsa:92170,MTG1,92170:down|hsa:10634,GAS2L1,10634:down|hsa:685,BTC,685:up|hsa:4771,NF2,4771:down|hsa:23384,SPECC1L,23384:up|hsa:25942,SIN3A,25942:down|hsa:23175,LPIN1,23175:down|hsa:54471,MIEF1,54471:down|hsa:85477,SCIN,85477:down|hsa:6497,SKI,6497:down|hsa:6196,RPS6KA2,6196:down|hsa:10783,NEK6,10783:down|hsa:56252,YLPM1,56252:down|hsa:26155,NOC2L,26155:down|hsa:8379,MAD1L1,8379:down|hsa:83715,ESP…	http://amigo.geneontology.org/cgi-bin/amigo/term_details?term=GO:0033043
regulation of RNA biosynthetic process	Biological Process	GO:2001141	242	3338	1098	17517	0.22040072859745	0.19055774390592	5.799271e-03	2.252307e-01	hsa:2736,GLI2,2736:down|hsa:29855,UBN1,29855:down|hsa:127396,ZNF684,127396:up|hsa:6256,RXRA,6256:down|hsa:29995,LMCD1,29995:down|hsa:796,CALCA,796:up|hsa:25942,SIN3A,25942:down|hsa:51710,ZNF44,51710:up|hsa:23175,LPIN1,23175:down|hsa:6497,SKI,6497:down|hsa:125919,ZNF543,125919:down|hsa:7161,TP73,7161:down|hsa:56924,PAK6,56924:down|hsa:10432,RBM14,10432:down|hsa:64376,IKZF5,64376:up|hsa:84662,GLIS2…	http://amigo.geneontology.org/cgi-bin/amigo/term_details?term=GO:2001141
regulation of binding	Biological Process	GO:0051098	25	232	1098	17517	0.0227686703096539	0.0132442769880687	5.773464e-03	2.252307e-01	hsa:2033,EP300,2033:down|hsa:1565,CYP2D6,1565:up|hsa:147138,TMC8,147138:down|hsa:5465,PPARA,5465:down|hsa:6590,SLPI,6590:up|hsa:10763,NES,10763:down|hsa:5028,P2RY1,5028:up|hsa:857,CAV1,857:down|hsa:90780,PYGO2,90780:down|hsa:25942,SIN3A,25942:down|hsa:5566,PRKACA,5566:down|hsa:4781,NFIB,4781:down|hsa:8864,PER2,8864:down|hsa:6497,SKI,6497:down|hsa:5308,PITX2,5308:down|hsa:56998,CTNNBIP1,56998:down…	http://amigo.geneontology.org/cgi-bin/amigo/term_details?term=GO:0051098
regulation of histone modification	Biological Process	GO:0031056	14	105	1098	17517	0.0127504553734062	0.00599417708511731	5.850845e-03	2.252307e-01	hsa:9810,RNF40,9810:down|hsa:80349,WDR61,80349:up|hsa:26147,PHF19,26147:down|hsa:4204,MECP2,4204:down|hsa:6720,SREBF1,6720:down|hsa:26155,NOC2L,26155:down|hsa:8328,GFI1B,8328:up|hsa:90780,PYGO2,90780:down|hsa:25942,SIN3A,25942:down|hsa:4297,KMT2A,4297:down|hsa:1786,DNMT1,1786:down|hsa:6871,TADA2A,6871:up|hsa:23175,LPIN1,23175:down|hsa:6497,SKI,6497:down	http://amigo.geneontology.org/cgi-bin/amigo/term_details?term=GO:0031056
negative regulation of binding	Biological Process	GO:0051100	14	105	1098	17517	0.0127504553734062	0.00599417708511731	5.850845e-03	2.252307e-01	hsa:56998,CTNNBIP1,56998:down|hsa:3433,IFIT2,3433:up|hsa:1565,CYP2D6,1565:up|hsa:147138,TMC8,147138:down|hsa:5465,PPARA,5465:down|hsa:6590,SLPI,6590:up|hsa:10763,NES,10763:down|hsa:146198,ZFP90,146198:down|hsa:5028,P2RY1,5028:up|hsa:857,CAV1,857:down|hsa:25942,SIN3A,25942:down|hsa:409,ARRB2,409:down|hsa:4781,NFIB,4781:down|hsa:8864,PER2,8864:down	http://amigo.geneontology.org/cgi-bin/amigo/term_details?term=GO:0051100
negative regulation of gene expression	Biological Process	GO:0010629	124	1592	1098	17517	0.112932604735883	0.0908831420905406	6.106948e-03	2.329523e-01	hsa:10634,GAS2L1,10634:down|hsa:4152,MBD1,4152:down|hsa:2033,EP300,2033:down|hsa:2736,GLI2,2736:down|hsa:7067,THRA,7067:down|hsa:6256,RXRA,6256:down|hsa:90226,UCN2,90226:up|hsa:10978,CLP1,10978:up|hsa:23038,WDTC1,23038:down|hsa:29995,LMCD1,29995:down|hsa:796,CALCA,796:up|hsa:6590,SLPI,6590:up|hsa:54904,WHSC1L1,54904:down|hsa:57649,PHF12,57649:down|hsa:25942,SIN3A,25942:down|hsa:6015,RING1,6015:do…	http://amigo.geneontology.org/cgi-bin/amigo/term_details?term=GO:0010629
cellular component disassembly involved in execution phase of apoptosis	Biological Process	GO:0006921	11	74	1098	17517	0.0100182149362477	0.00422446765998744	6.150349e-03	2.335463e-01	hsa:9414,TJP2,9414:down|hsa:130399,ACVR1C,130399:up|hsa:9131,AIFM1,9131:down|hsa:129303,TMEM150A,129303:up|hsa:10904,BLCAP,10904:down|hsa:54205,CYCS,54205:up|hsa:2852,GPER1,2852:down|hsa:5317,PKP1,5317:down|hsa:5339,PLEC,5339:down|hsa:4137,MAPT,4137:down|hsa:6709,SPTAN1,6709:down	http://amigo.geneontology.org/cgi-bin/amigo/term_details?term=GO:0006921
chromatin assembly	Biological Process	GO:0031497	17	139	1098	17517	0.0154826958105647	0.00793514871267911	6.202916e-03	2.344814e-01	hsa:11176,BAZ2A,11176:down|hsa:29855,UBN1,29855:down|hsa:8208,CHAF1B,8208:down|hsa:257218,SHPRH,257218:up|hsa:64105,CENPK,64105:up|hsa:4171,MCM2,4171:down|hsa:8971,H1FX,8971:down|hsa:10036,CHAF1A,10036:down|hsa:266812,NAP1L5,266812:up|hsa:23522,KAT6B,23522:down|hsa:26155,NOC2L,26155:down|hsa:3014,H2AFX,3014:down|hsa:23523,CABIN1,23523:down|hsa:84629,TNRC18,84629:down|hsa:146059,CDAN1,146059:down|…	http://amigo.geneontology.org/cgi-bin/amigo/term_details?term=GO:0031497
antigen processing and presentation of peptide antigen via MHC class II	Biological Process	GO:0002495	13	95	1098	17517	0.01183970856102	0.0054233030770109	6.235503e-03	2.346562e-01	hsa:10427,SEC24B,10427:up|hsa:1778,DYNC1H1,1778:down|hsa:3797,KIF3C,3797:down|hsa:161,AP2A2,161:down|hsa:81622,UNC93B1,81622:down|hsa:9371,KIF3B,9371:down|hsa:3119,HLA-DQB1,3119:up|hsa:7879,RAB7A,7879:down|hsa:9632,SEC24C,9632:down|hsa:160,AP2A1,160:down|hsa:1515,CTSV,1515:up|hsa:8907,AP1M1,8907:down|hsa:84516,DCTN5,84516:up	http://amigo.geneontology.org/cgi-bin/amigo/term_details?term=GO:0002495
microtubule depolymerization	Biological Process	GO:0007019	7	36	1098	17517	0.0063752276867031	0.00205514642918308	6.271697e-03	2.346947e-01	hsa:10634,GAS2L1,10634:down|hsa:58526,MID1IP1,58526:down|hsa:146909,KIF18B,146909:down|hsa:79929,MAP6D1,79929:down|hsa:6683,SPAST,6683:down|hsa:246176,GAS2L2,246176:down|hsa:23384,SPECC1L,23384:up	http://amigo.geneontology.org/cgi-bin/amigo/term_details?term=GO:0007019
peripheral nervous system myelin maintenance	Biological Process	GO:0032287	3	7	1098	17517	0.00273224043715847	0.000399611805674488	7.101835e-03	2.412899e-01	hsa:64398,MPP5,64398:down|hsa:79152,FA2H,79152:down|hsa:208,AKT2,208:down	http://amigo.geneontology.org/cgi-bin/amigo/term_details?term=GO:0032287
antigen processing and presentation of peptide or polysaccharide antigen via MHC class II	Biological Process	GO:0002504	13	96	1098	17517	0.01183970856102	0.00548039047782154	6.809962e-03	2.412899e-01	hsa:10427,SEC24B,10427:up|hsa:1778,DYNC1H1,1778:down|hsa:3797,KIF3C,3797:down|hsa:161,AP2A2,161:down|hsa:81622,UNC93B1,81622:down|hsa:9371,KIF3B,9371:down|hsa:3119,HLA-DQB1,3119:up|hsa:7879,RAB7A,7879:down|hsa:9632,SEC24C,9632:down|hsa:160,AP2A1,160:down|hsa:1515,CTSV,1515:up|hsa:8907,AP1M1,8907:down|hsa:84516,DCTN5,84516:up	http://amigo.geneontology.org/cgi-bin/amigo/term_details?term=GO:0002504
Schwann cell proliferation	Biological Process	GO:0014010	3	7	1098	17517	0.00273224043715847	0.000399611805674488	7.101835e-03	2.412899e-01	hsa:4771,NF2,4771:down|hsa:9921,RNF10,9921:down|hsa:6497,SKI,6497:down	http://amigo.geneontology.org/cgi-bin/amigo/term_details?term=GO:0014010
histone-threonine phosphorylation	Biological Process	GO:0035405	3	7	1098	17517	0.00273224043715847	0.000399611805674488	7.101835e-03	2.412899e-01	hsa:83903,GSG2,83903:down|hsa:5578,PRKCA,5578:down|hsa:9730,VPRBP,9730:down	http://amigo.geneontology.org/cgi-bin/amigo/term_details?term=GO:0035405
axonal fasciculation	Biological Process	GO:0007413	5	20	1098	17517	0.00455373406193078	0.00114174801621282	6.737194e-03	2.412899e-01	hsa:8829,NRP1,8829:down|hsa:1951,CELSR3,1951:down|hsa:1954,MEGF8,1954:down|hsa:4897,NRCAM,4897:up|hsa:2049,EPHB3,2049:down	http://amigo.geneontology.org/cgi-bin/amigo/term_details?term=GO:0007413
mitotic cell cycle process	Biological Process	GO:1903047	69	817	1098	17517	0.0628415300546448	0.0466404064622938	6.906167e-03	2.412899e-01	hsa:2033,EP300,2033:down|hsa:685,BTC,685:up|hsa:83903,GSG2,83903:down|hsa:116840,CNTROB,116840:down|hsa:5578,PRKCA,5578:down|hsa:25942,SIN3A,25942:down|hsa:5566,PRKACA,5566:down|hsa:23175,LPIN1,23175:down|hsa:7161,TP73,7161:down|hsa:9918,NCAPD2,9918:down|hsa:1069,CETN2,1069:up|hsa:83852,SETDB2,83852:up|hsa:10783,NEK6,10783:down|hsa:11064,CNTRL,11064:down|hsa:835,CASP2,835:down|hsa:23198,PSME4,231…	http://amigo.geneontology.org/cgi-bin/amigo/term_details?term=GO:1903047
Type I pneumocyte differentiation	Biological Process	GO:0060509	3	7	1098	17517	0.00273224043715847	0.000399611805674488	7.101835e-03	2.412899e-01	hsa:9612,NCOR2,9612:down|hsa:7067,THRA,7067:down|hsa:4781,NFIB,4781:down	http://amigo.geneontology.org/cgi-bin/amigo/term_details?term=GO:0060509
histone H3 acetylation	Biological Process	GO:0043966	9	55	1098	17517	0.00819672131147541	0.00313980704458526	6.765790e-03	2.412899e-01	hsa:79960,JADE1,79960:down|hsa:6929,TCF3,6929:down|hsa:23522,KAT6B,23522:down|hsa:23774,BRD1,23774:down|hsa:25942,SIN3A,25942:down|hsa:4297,KMT2A,4297:down|hsa:6871,TADA2A,6871:up|hsa:112869,CCDC101,112869:down|hsa:7994,KAT6A,7994:down	http://amigo.geneontology.org/cgi-bin/amigo/term_details?term=GO:0043966
cellular response to zinc ion	Biological Process	GO:0071294	4	13	1098	17517	0.00364298724954463	0.000742136210538334	6.951508e-03	2.412899e-01	hsa:4493,MT1E,4493:up|hsa:4495,MT1G,4495:up|hsa:4494,MT1F,4494:up|hsa:4499,MT1M,4499:up	http://amigo.geneontology.org/cgi-bin/amigo/term_details?term=GO:0071294
elastic fiber assembly	Biological Process	GO:0048251	3	7	1098	17517	0.00273224043715847	0.000399611805674488	7.101835e-03	2.412899e-01	hsa:79875,THSD4,79875:down|hsa:4239,MFAP4,4239:up|hsa:7148,TNXB,7148:down	http://amigo.geneontology.org/cgi-bin/amigo/term_details?term=GO:0048251
ethanolamine-containing compound metabolic process	Biological Process	GO:0042439	12	86	1098	17517	0.0109289617486339	0.00490951646971513	7.210466e-03	2.430130e-01	hsa:5321,PLA2G4A,5321:up|hsa:79887,PLBD1,79887:up|hsa:4204,MECP2,4204:down|hsa:10390,CEPT1,10390:up|hsa:10908,PNPLA6,10908:down|hsa:57153,SLC44A2,57153:down|hsa:154141,MBOAT1,154141:down|hsa:10162,LPCAT3,10162:down|hsa:1120,CHKB,1120:up|hsa:949,SCARB1,949:down|hsa:23175,LPIN1,23175:down|hsa:204962,SLC44A5,204962:up	http://amigo.geneontology.org/cgi-bin/amigo/term_details?term=GO:0042439
neural tube closure	Biological Process	GO:0001843	12	86	1098	17517	0.0109289617486339	0.00490951646971513	7.210466e-03	2.430130e-01	hsa:10427,SEC24B,10427:up|hsa:65979,PHACTR4,65979:down|hsa:51684,SUFU,51684:down|hsa:7289,TULP3,7289:down|hsa:55764,IFT122,55764:down|hsa:9968,MED12,9968:down|hsa:5566,PRKACA,5566:down|hsa:23242,COBL,23242:down|hsa:5916,RARG,5916:down|hsa:1856,DVL2,1856:down|hsa:5567,PRKACB,5567:down|hsa:6497,SKI,6497:down	http://amigo.geneontology.org/cgi-bin/amigo/term_details?term=GO:0001843
tube closure	Biological Process	GO:0060606	12	87	1098	17517	0.0109289617486339	0.00496660387052577	7.900646e-03	2.579853e-01	hsa:10427,SEC24B,10427:up|hsa:65979,PHACTR4,65979:down|hsa:51684,SUFU,51684:down|hsa:7289,TULP3,7289:down|hsa:55764,IFT122,55764:down|hsa:9968,MED12,9968:down|hsa:5566,PRKACA,5566:down|hsa:23242,COBL,23242:down|hsa:5916,RARG,5916:down|hsa:1856,DVL2,1856:down|hsa:5567,PRKACB,5567:down|hsa:6497,SKI,6497:down	http://amigo.geneontology.org/cgi-bin/amigo/term_details?term=GO:0060606
triglyceride metabolic process	Biological Process	GO:0006641	14	109	1098	17517	0.0127504553734062	0.00622252668835988	8.119265e-03	2.640964e-01	hsa:7069,THRSP,7069:down|hsa:79071,ELOVL6,79071:up|hsa:10554,AGPAT1,10554:down|hsa:7148,TNXB,7148:down|hsa:6720,SREBF1,6720:down|hsa:2194,FASN,2194:down|hsa:56894,AGPAT3,56894:down|hsa:857,CAV1,857:down|hsa:949,SCARB1,949:down|hsa:5566,PRKACA,5566:down|hsa:23175,LPIN1,23175:down|hsa:31,ACACA,31:down|hsa:5567,PRKACB,5567:down|hsa:6576,SLC25A1,6576:down	http://amigo.geneontology.org/cgi-bin/amigo/term_details?term=GO:0006641
dephosphorylation	Biological Process	GO:0016311	37	391	1098	17517	0.0336976320582878	0.0223211737169607	8.190155e-03	2.653737e-01	hsa:10160,FARP1,10160:down|hsa:84240,ZCCHC9,84240:up|hsa:29855,UBN1,29855:down|hsa:3635,INPP5D,3635:down|hsa:54205,CYCS,54205:up|hsa:5774,PTPN3,5774:down|hsa:6305,SBF1,6305:down|hsa:26051,PPP1R16B,26051:down|hsa:23175,LPIN1,23175:down|hsa:63898,SH2D4A,63898:down|hsa:5770,PTPN1,5770:down|hsa:8555,CDC14B,8555:down|hsa:250,ALPP,250:down|hsa:3632,INPP5A,3632:down|hsa:54893,MTMR10,54893:down|hsa:5494,…	http://amigo.geneontology.org/cgi-bin/amigo/term_details?term=GO:0016311
microtubule-based process	Biological Process	GO:0007017	49	550	1098	17517	0.0446265938069217	0.0313980704458526	8.241147e-03	2.659989e-01	hsa:10634,GAS2L1,10634:down|hsa:3797,KIF3C,3797:down|hsa:9371,KIF3B,9371:down|hsa:246176,GAS2L2,246176:down|hsa:54919,HEATR2,54919:down|hsa:23384,SPECC1L,23384:up|hsa:116840,CNTROB,116840:down|hsa:161582,DYX1C1,161582:up|hsa:1069,CETN2,1069:up|hsa:9738,CCP110,9738:down|hsa:10783,NEK6,10783:down|hsa:55835,CENPJ,55835:up|hsa:79443,FYCO1,79443:down|hsa:6904,TBCD,6904:down|hsa:283431,GAS2L3,283431:do…	http://amigo.geneontology.org/cgi-bin/amigo/term_details?term=GO:0007017
regulation of histone H3-K4 methylation	Biological Process	GO:0051569	5	21	1098	17517	0.00455373406193078	0.00119883541702346	8.393998e-03	2.668274e-01	hsa:8328,GFI1B,8328:up|hsa:90780,PYGO2,90780:down|hsa:80349,WDR61,80349:up|hsa:4297,KMT2A,4297:down|hsa:1786,DNMT1,1786:down	http://amigo.geneontology.org/cgi-bin/amigo/term_details?term=GO:0051569
regulation of macromolecule biosynthetic process	Biological Process	GO:0010556	265	3714	1098	17517	0.241347905282332	0.212022606610721	8.458427e-03	2.678608e-01	hsa:25942,SIN3A,25942:down|hsa:51710,ZNF44,51710:up|hsa:23175,LPIN1,23175:down|hsa:6497,SKI,6497:down|hsa:125919,ZNF543,125919:down|hsa:7161,TP73,7161:down|hsa:56924,PAK6,56924:down|hsa:64376,IKZF5,64376:up|hsa:5494,PPM1A,5494:up|hsa:8242,KDM5C,8242:down|hsa:1786,DNMT1,1786:down|hsa:6871,TADA2A,6871:up|hsa:9726,ZNF646,9726:down|hsa:23109,DDN,23109:down|hsa:4841,NONO,4841:down|hsa:7704,ZBTB16,7704…	http://amigo.geneontology.org/cgi-bin/amigo/term_details?term=GO:0010556
mast cell mediated immunity	Biological Process	GO:0002448	7	38	1098	17517	0.0063752276867031	0.00216932123080436	8.505166e-03	2.683284e-01	hsa:201294,UNC13D,201294:down|hsa:5170,PDPK1,5170:down|hsa:2241,FER,2241:up|hsa:5293,PIK3CD,5293:down|hsa:3815,KIT,3815:up|hsa:57102,C12orf4,57102:up|hsa:10417,SPON2,10417:up	http://amigo.geneontology.org/cgi-bin/amigo/term_details?term=GO:0002448
myeloid cell activation involved in immune response	Biological Process	GO:0002275	9	57	1098	17517	0.00819672131147541	0.00325398184620654	8.563608e-03	2.691603e-01	hsa:201294,UNC13D,201294:down|hsa:613,BCR,613:down|hsa:5170,PDPK1,5170:down|hsa:2241,FER,2241:up|hsa:7098,TLR3,7098:up|hsa:5293,PIK3CD,5293:down|hsa:3815,KIT,3815:up|hsa:57102,C12orf4,57102:up|hsa:55361,PI4K2A,55361:down	http://amigo.geneontology.org/cgi-bin/amigo/term_details?term=GO:0002275
response to hormone	Biological Process	GO:0009725	70	840	1098	17517	0.063752276867031	0.0479534166809385	8.813182e-03	2.749451e-01	hsa:10634,GAS2L1,10634:down|hsa:2033,EP300,2033:down|hsa:7067,THRA,7067:down|hsa:6256,RXRA,6256:down|hsa:90226,UCN2,90226:up|hsa:23038,WDTC1,23038:down|hsa:5578,PRKCA,5578:down|hsa:5566,PRKACA,5566:down|hsa:23175,LPIN1,23175:down|hsa:5164,PDK2,5164:down|hsa:10432,RBM14,10432:down|hsa:3651,PDX1,3651:down|hsa:5296,PIK3R2,5296:down|hsa:1364,CLDN4,1364:down|hsa:5494,PPM1A,5494:up|hsa:3557,IL1RN,3557:…	http://amigo.geneontology.org/cgi-bin/amigo/term_details?term=GO:0009725
mitotic sister chromatid cohesion	Biological Process	GO:0007064	4	14	1098	17517	0.00364298724954463	0.000799223611348975	9.255583e-03	2.866157e-01	hsa:83903,GSG2,83903:down|hsa:23383,MAU2,23383:down|hsa:23126,POGZ,23126:down|hsa:8243,SMC1A,8243:down	http://amigo.geneontology.org/cgi-bin/amigo/term_details?term=GO:0007064
phosphatidylethanolamine biosynthetic process	Biological Process	GO:0006646	4	14	1098	17517	0.00364298724954463	0.000799223611348975	9.255583e-03	2.866157e-01	hsa:55224,ETNK2,55224:down|hsa:1120,CHKB,1120:up|hsa:10390,CEPT1,10390:up|hsa:23175,LPIN1,23175:down	http://amigo.geneontology.org/cgi-bin/amigo/term_details?term=GO:0006646
centrosome duplication	Biological Process	GO:0051298	8	48	1098	17517	0.00728597449908925	0.00274019523891077	9.332501e-03	2.872887e-01	hsa:1069,CETN2,1069:up|hsa:9738,CCP110,9738:down|hsa:55835,CENPJ,55835:up|hsa:116840,CNTROB,116840:down|hsa:22994,CEP131,22994:down|hsa:899,CCNF,899:down|hsa:51652,CHMP3,51652:up|hsa:4591,TRIM37,4591:up	http://amigo.geneontology.org/cgi-bin/amigo/term_details?term=GO:0051298
L-glutamate uptake involved in synaptic transmission	Biological Process	GO:0051935	2	3	1098	17517	0.00182149362477231	0.000171262202431923	1.128573e-02	2.896325e-01	hsa:2055,CLN8,2055:down|hsa:8864,PER2,8864:down	http://amigo.geneontology.org/cgi-bin/amigo/term_details?term=GO:0051935
positive regulation by host of viral release from host cell	Biological Process	GO:0044791	2	3	1098	17517	0.00182149362477231	0.000171262202431923	1.128573e-02	2.896325e-01	hsa:9218,VAPA,9218:down|hsa:5091,PC,5091:down	http://amigo.geneontology.org/cgi-bin/amigo/term_details?term=GO:0044791
cellular response to stem cell factor stimulus	Biological Process	GO:0036216	2	3	1098	17517	0.00182149362477231	0.000171262202431923	1.128573e-02	2.896325e-01	hsa:2241,FER,2241:up|hsa:3815,KIT,3815:up	http://amigo.geneontology.org/cgi-bin/amigo/term_details?term=GO:0036216
mitotic cell cycle	Biological Process	GO:0000278	77	947	1098	17517	0.0701275045537341	0.0540617685676771	1.100150e-02	2.896325e-01	hsa:2033,EP300,2033:down|hsa:685,BTC,685:up|hsa:83903,GSG2,83903:down|hsa:116840,CNTROB,116840:down|hsa:5578,PRKCA,5578:down|hsa:25942,SIN3A,25942:down|hsa:5424,POLD1,5424:down|hsa:5566,PRKACA,5566:down|hsa:23175,LPIN1,23175:down|hsa:7161,TP73,7161:down|hsa:9918,NCAPD2,9918:down|hsa:1069,CETN2,1069:up|hsa:83852,SETDB2,83852:up|hsa:10783,NEK6,10783:down|hsa:11064,CNTRL,11064:down|hsa:835,CASP2,835…	http://amigo.geneontology.org/cgi-bin/amigo/term_details?term=GO:0000278
primary neural tube formation	Biological Process	GO:0014020	12	91	1098	17517	0.0109289617486339	0.00519495347376834	1.119227e-02	2.896325e-01	hsa:10427,SEC24B,10427:up|hsa:65979,PHACTR4,65979:down|hsa:51684,SUFU,51684:down|hsa:7289,TULP3,7289:down|hsa:55764,IFT122,55764:down|hsa:9968,MED12,9968:down|hsa:5566,PRKACA,5566:down|hsa:23242,COBL,23242:down|hsa:5916,RARG,5916:down|hsa:1856,DVL2,1856:down|hsa:5567,PRKACB,5567:down|hsa:6497,SKI,6497:down	http://amigo.geneontology.org/cgi-bin/amigo/term_details?term=GO:0014020
centriole-centriole cohesion	Biological Process	GO:0010457	3	8	1098	17517	0.00273224043715847	0.000456699206485129	1.083712e-02	2.896325e-01	hsa:9696,CROCC,9696:down|hsa:11190,CEP250,11190:down|hsa:151648,SGOL1,151648:down	http://amigo.geneontology.org/cgi-bin/amigo/term_details?term=GO:0010457
nucleic acid-templated transcription	Biological Process	GO:0097659	246	3442	1098	17517	0.224043715846995	0.196494833590227	1.058471e-02	2.896325e-01	hsa:2736,GLI2,2736:down|hsa:29855,UBN1,29855:down|hsa:127396,ZNF684,127396:up|hsa:6256,RXRA,6256:down|hsa:29995,LMCD1,29995:down|hsa:796,CALCA,796:up|hsa:25942,SIN3A,25942:down|hsa:51710,ZNF44,51710:up|hsa:23175,LPIN1,23175:down|hsa:6497,SKI,6497:down|hsa:125919,ZNF543,125919:down|hsa:7161,TP73,7161:down|hsa:56924,PAK6,56924:down|hsa:10432,RBM14,10432:down|hsa:64376,IKZF5,64376:up|hsa:84662,GLIS2…	http://amigo.geneontology.org/cgi-bin/amigo/term_details?term=GO:0097659
histone H3-K9 modification	Biological Process	GO:0061647	7	39	1098	17517	0.0063752276867031	0.002226408631615	9.818369e-03	2.896325e-01	hsa:83852,SETDB2,83852:up|hsa:11176,BAZ2A,11176:down|hsa:4297,KMT2A,4297:down|hsa:1786,DNMT1,1786:down|hsa:79885,HDAC11,79885:down|hsa:6839,SUV39H1,6839:down|hsa:9869,SETDB1,9869:down	http://amigo.geneontology.org/cgi-bin/amigo/term_details?term=GO:0061647
negative regulation of chromatin modification	Biological Process	GO:1903309	7	39	1098	17517	0.0063752276867031	0.002226408631615	9.818369e-03	2.896325e-01	hsa:5253,PHF2,5253:down|hsa:25942,SIN3A,25942:down|hsa:1786,DNMT1,1786:down|hsa:4204,MECP2,4204:down|hsa:25842,ASF1A,25842:up|hsa:6497,SKI,6497:down|hsa:26155,NOC2L,26155:down	http://amigo.geneontology.org/cgi-bin/amigo/term_details?term=GO:1903309
regulation of biosynthetic process	Biological Process	GO:0009889	277	3914	1098	17517	0.252276867030965	0.223440086772849	1.052954e-02	2.896325e-01	hsa:5578,PRKCA,5578:down|hsa:25942,SIN3A,25942:down|hsa:51710,ZNF44,51710:up|hsa:23175,LPIN1,23175:down|hsa:6497,SKI,6497:down|hsa:125919,ZNF543,125919:down|hsa:7161,TP73,7161:down|hsa:56924,PAK6,56924:down|hsa:64376,IKZF5,64376:up|hsa:5494,PPM1A,5494:up|hsa:8242,KDM5C,8242:down|hsa:1786,DNMT1,1786:down|hsa:6871,TADA2A,6871:up|hsa:9726,ZNF646,9726:down|hsa:23109,DDN,23109:down|hsa:4841,NONO,4841:…	http://amigo.geneontology.org/cgi-bin/amigo/term_details?term=GO:0009889
intracellular signal transduction	Biological Process	GO:0035556	174	2352	1098	17517	0.158469945355191	0.134269566706628	9.598707e-03	2.896325e-01	hsa:23092,ARHGAP26,23092:down|hsa:5589,PRKCSH,5589:down|hsa:29995,LMCD1,29995:down|hsa:5578,PRKCA,5578:down|hsa:80176,SPSB1,80176:down|hsa:26051,PPP1R16B,26051:down|hsa:255520,ELMOD2,255520:up|hsa:23413,NCS1,23413:down|hsa:7161,TP73,7161:down|hsa:56924,PAK6,56924:down|hsa:100506627,DCDC5,100506627:up|hsa:6196,RPS6KA2,6196:down|hsa:10783,NEK6,10783:down|hsa:5296,PIK3R2,5296:down|hsa:26155,NOC2L,26…	http://amigo.geneontology.org/cgi-bin/amigo/term_details?term=GO:0035556
negative regulation of tyrosine phosphorylation of Stat5 protein	Biological Process	GO:0042524	2	3	1098	17517	0.00182149362477231	0.000171262202431923	1.128573e-02	2.896325e-01	hsa:857,CAV1,857:down|hsa:4771,NF2,4771:down	http://amigo.geneontology.org/cgi-bin/amigo/term_details?term=GO:0042524
amino acid uptake involved in synaptic transmission	Biological Process	GO:0051933	2	3	1098	17517	0.00182149362477231	0.000171262202431923	1.128573e-02	2.896325e-01	hsa:2055,CLN8,2055:down|hsa:8864,PER2,8864:down	http://amigo.geneontology.org/cgi-bin/amigo/term_details?term=GO:0051933
smoothened signaling pathway involved in ventral spinal cord interneuron specification	Biological Process	GO:0021775	2	3	1098	17517	0.00182149362477231	0.000171262202431923	1.128573e-02	2.896325e-01	hsa:2736,GLI2,2736:down|hsa:51684,SUFU,51684:down	http://amigo.geneontology.org/cgi-bin/amigo/term_details?term=GO:0021775
positive regulation of nucleobase-containing compound metabolic process	Biological Process	GO:0045935	123	1609	1098	17517	0.112021857923497	0.0918536279043215	1.118172e-02	2.896325e-01	hsa:2033,EP300,2033:down|hsa:2736,GLI2,2736:down|hsa:7067,THRA,7067:down|hsa:6256,RXRA,6256:down|hsa:796,CALCA,796:up|hsa:5578,PRKCA,5578:down|hsa:25942,SIN3A,25942:down|hsa:23175,LPIN1,23175:down|hsa:6745,SSR1,6745:down|hsa:6497,SKI,6497:down|hsa:7161,TP73,7161:down|hsa:54700,RRN3,54700:up|hsa:7098,TLR3,7098:up|hsa:10432,RBM14,10432:down|hsa:3651,PDX1,3651:down|hsa:84662,GLIS2,84662:down|hsa:529…	http://amigo.geneontology.org/cgi-bin/amigo/term_details?term=GO:0045935
germ-line stem cell division	Biological Process	GO:0042078	2	3	1098	17517	0.00182149362477231	0.000171262202431923	1.128573e-02	2.896325e-01	hsa:7704,ZBTB16,7704:up|hsa:2119,ETV5,2119:down	http://amigo.geneontology.org/cgi-bin/amigo/term_details?term=GO:0042078
germline stem cell asymmetric division	Biological Process	GO:0098728	2	3	1098	17517	0.00182149362477231	0.000171262202431923	1.128573e-02	2.896325e-01	hsa:7704,ZBTB16,7704:up|hsa:2119,ETV5,2119:down	http://amigo.geneontology.org/cgi-bin/amigo/term_details?term=GO:0098728
regulation of type III interferon production	Biological Process	GO:0034344	2	3	1098	17517	0.00182149362477231	0.000171262202431923	1.128573e-02	2.896325e-01	hsa:7098,TLR3,7098:up|hsa:64135,IFIH1,64135:up	http://amigo.geneontology.org/cgi-bin/amigo/term_details?term=GO:0034344
modulation by host of viral release from host cell	Biological Process	GO:0044789	2	3	1098	17517	0.00182149362477231	0.000171262202431923	1.128573e-02	2.896325e-01	hsa:9218,VAPA,9218:down|hsa:5091,PC,5091:down	http://amigo.geneontology.org/cgi-bin/amigo/term_details?term=GO:0044789
type III interferon production	Biological Process	GO:0034343	2	3	1098	17517	0.00182149362477231	0.000171262202431923	1.128573e-02	2.896325e-01	hsa:7098,TLR3,7098:up|hsa:64135,IFIH1,64135:up	http://amigo.geneontology.org/cgi-bin/amigo/term_details?term=GO:0034343
regulation of cellular macromolecule biosynthetic process	Biological Process	GO:2000112	257	3603	1098	17517	0.234061930783242	0.20568590512074	9.749236e-03	2.896325e-01	hsa:25942,SIN3A,25942:down|hsa:51710,ZNF44,51710:up|hsa:23175,LPIN1,23175:down|hsa:6497,SKI,6497:down|hsa:125919,ZNF543,125919:down|hsa:7161,TP73,7161:down|hsa:56924,PAK6,56924:down|hsa:64376,IKZF5,64376:up|hsa:5494,PPM1A,5494:up|hsa:8242,KDM5C,8242:down|hsa:1786,DNMT1,1786:down|hsa:6871,TADA2A,6871:up|hsa:9726,ZNF646,9726:down|hsa:23109,DDN,23109:down|hsa:4841,NONO,4841:down|hsa:7704,ZBTB16,7704…	http://amigo.geneontology.org/cgi-bin/amigo/term_details?term=GO:2000112
detection of virus	Biological Process	GO:0009597	2	3	1098	17517	0.00182149362477231	0.000171262202431923	1.128573e-02	2.896325e-01	hsa:7098,TLR3,7098:up|hsa:64135,IFIH1,64135:up	http://amigo.geneontology.org/cgi-bin/amigo/term_details?term=GO:0009597
smoothened signaling pathway	Biological Process	GO:0007224	15	123	1098	17517	0.0136612021857923	0.00702175029970885	1.002280e-02	2.896325e-01	hsa:2261,FGFR3,2261:down|hsa:2736,GLI2,2736:down|hsa:51684,SUFU,51684:down|hsa:3651,PDX1,3651:down|hsa:79867,TCTN2,79867:down|hsa:84662,GLIS2,84662:down|hsa:1495,CTNNA1,1495:down|hsa:28996,HIPK2,28996:down|hsa:7289,TULP3,7289:down|hsa:55764,IFT122,55764:down|hsa:7477,WNT7B,7477:down|hsa:146057,TTBK2,146057:down|hsa:5566,PRKACA,5566:down|hsa:5447,POR,5447:down|hsa:5567,PRKACB,5567:down	http://amigo.geneontology.org/cgi-bin/amigo/term_details?term=GO:0007224
proteoglycan catabolic process	Biological Process	GO:0030167	2	3	1098	17517	0.00182149362477231	0.000171262202431923	1.128573e-02	2.896325e-01	hsa:10855,HPSE,10855:down|hsa:2817,GPC1,2817:down	http://amigo.geneontology.org/cgi-bin/amigo/term_details?term=GO:0030167
negative regulation of cellular respiration	Biological Process	GO:1901856	2	3	1098	17517	0.00182149362477231	0.000171262202431923	1.128573e-02	2.896325e-01	hsa:29103,DNAJC15,29103:up|hsa:10131,TRAP1,10131:down	http://amigo.geneontology.org/cgi-bin/amigo/term_details?term=GO:1901856
Kit signaling pathway	Biological Process	GO:0038109	2	3	1098	17517	0.00182149362477231	0.000171262202431923	1.128573e-02	2.896325e-01	hsa:2241,FER,2241:up|hsa:3815,KIT,3815:up	http://amigo.geneontology.org/cgi-bin/amigo/term_details?term=GO:0038109
male germ-line stem cell asymmetric division	Biological Process	GO:0048133	2	3	1098	17517	0.00182149362477231	0.000171262202431923	1.128573e-02	2.896325e-01	hsa:7704,ZBTB16,7704:up|hsa:2119,ETV5,2119:down	http://amigo.geneontology.org/cgi-bin/amigo/term_details?term=GO:0048133
histone H3-K9 methylation	Biological Process	GO:0051567	5	22	1098	17517	0.00455373406193078	0.0012559228178341	1.031278e-02	2.896325e-01	hsa:83852,SETDB2,83852:up|hsa:11176,BAZ2A,11176:down|hsa:1786,DNMT1,1786:down|hsa:6839,SUV39H1,6839:down|hsa:9869,SETDB1,9869:down	http://amigo.geneontology.org/cgi-bin/amigo/term_details?term=GO:0051567
L-glutamate(1-) import into cell	Biological Process	GO:1903802	2	3	1098	17517	0.00182149362477231	0.000171262202431923	1.128573e-02	2.896325e-01	hsa:2055,CLN8,2055:down|hsa:8864,PER2,8864:down	http://amigo.geneontology.org/cgi-bin/amigo/term_details?term=GO:1903802
L-glutamate import into cell	Biological Process	GO:1990123	2	3	1098	17517	0.00182149362477231	0.000171262202431923	1.128573e-02	2.896325e-01	hsa:2055,CLN8,2055:down|hsa:8864,PER2,8864:down	http://amigo.geneontology.org/cgi-bin/amigo/term_details?term=GO:1990123
smoothened signaling pathway involved in spinal cord motor neuron cell fate specification	Biological Process	GO:0021776	2	3	1098	17517	0.00182149362477231	0.000171262202431923	1.128573e-02	2.896325e-01	hsa:2736,GLI2,2736:down|hsa:51684,SUFU,51684:down	http://amigo.geneontology.org/cgi-bin/amigo/term_details?term=GO:0021776
transcription, DNA-templated	Biological Process	GO:0006351	245	3424	1098	17517	0.223132969034608	0.195467260375635	1.019551e-02	2.896325e-01	hsa:2736,GLI2,2736:down|hsa:29855,UBN1,29855:down|hsa:127396,ZNF684,127396:up|hsa:6256,RXRA,6256:down|hsa:29995,LMCD1,29995:down|hsa:796,CALCA,796:up|hsa:25942,SIN3A,25942:down|hsa:51710,ZNF44,51710:up|hsa:23175,LPIN1,23175:down|hsa:6497,SKI,6497:down|hsa:125919,ZNF543,125919:down|hsa:7161,TP73,7161:down|hsa:56924,PAK6,56924:down|hsa:10432,RBM14,10432:down|hsa:64376,IKZF5,64376:up|hsa:84662,GLIS2…	http://amigo.geneontology.org/cgi-bin/amigo/term_details?term=GO:0006351
membrane raft assembly	Biological Process	GO:0001765	3	8	1098	17517	0.00273224043715847	0.000456699206485129	1.083712e-02	2.896325e-01	hsa:857,CAV1,857:down|hsa:2013,EMP2,2013:down|hsa:858,CAV2,858:down	http://amigo.geneontology.org/cgi-bin/amigo/term_details?term=GO:0001765
response to stem cell factor	Biological Process	GO:0036215	2	3	1098	17517	0.00182149362477231	0.000171262202431923	1.128573e-02	2.896325e-01	hsa:2241,FER,2241:up|hsa:3815,KIT,3815:up	http://amigo.geneontology.org/cgi-bin/amigo/term_details?term=GO:0036215
DNA replication initiation	Biological Process	GO:0006270	6	31	1098	17517	0.00546448087431694	0.00176970942512987	1.140044e-02	2.916843e-01	hsa:8318,CDC45,8318:down|hsa:25792,CIZ1,25792:down|hsa:4171,MCM2,4171:down|hsa:4174,MCM5,4174:down|hsa:5001,ORC5,5001:up|hsa:81620,CDT1,81620:down	http://amigo.geneontology.org/cgi-bin/amigo/term_details?term=GO:0006270
negative regulation of cellular component organization	Biological Process	GO:0051129	46	521	1098	17517	0.0418943533697632	0.029742535822344	1.191895e-02	3.021867e-01	hsa:10634,GAS2L1,10634:down|hsa:147138,TMC8,147138:down|hsa:5589,PRKCSH,5589:down|hsa:11113,CIT,11113:down|hsa:4204,MECP2,4204:down|hsa:7067,THRA,7067:down|hsa:246176,GAS2L2,246176:down|hsa:23384,SPECC1L,23384:up|hsa:2072,ERCC4,2072:down|hsa:25942,SIN3A,25942:down|hsa:29103,DNAJC15,29103:up|hsa:8864,PER2,8864:down|hsa:85477,SCIN,85477:down|hsa:6497,SKI,6497:down|hsa:56998,CTNNBIP1,56998:down|hsa:…	http://amigo.geneontology.org/cgi-bin/amigo/term_details?term=GO:0051129
phosphatidylethanolamine metabolic process	Biological Process	GO:0046337	4	15	1098	17517	0.00364298724954463	0.000856311012159616	1.200475e-02	3.025342e-01	hsa:55224,ETNK2,55224:down|hsa:1120,CHKB,1120:up|hsa:10390,CEPT1,10390:up|hsa:23175,LPIN1,23175:down	http://amigo.geneontology.org/cgi-bin/amigo/term_details?term=GO:0046337
membrane raft organization	Biological Process	GO:0031579	4	15	1098	17517	0.00364298724954463	0.000856311012159616	1.200475e-02	3.025342e-01	hsa:857,CAV1,857:down|hsa:91663,MYADM,91663:down|hsa:2013,EMP2,2013:down|hsa:858,CAV2,858:down	http://amigo.geneontology.org/cgi-bin/amigo/term_details?term=GO:0031579
negative regulation of protein complex assembly	Biological Process	GO:0031333	13	103	1098	17517	0.01183970856102	0.00588000228349603	1.209681e-02	3.028124e-01	hsa:56998,CTNNBIP1,56998:down|hsa:91663,MYADM,91663:down|hsa:147138,TMC8,147138:down|hsa:7067,THRA,7067:down|hsa:6904,TBCD,6904:down|hsa:5590,PRKCZ,5590:down|hsa:5962,RDX,5962:down|hsa:5494,PPM1A,5494:up|hsa:29767,TMOD2,29767:up|hsa:832,CAPZB,832:down|hsa:29103,DNAJC15,29103:up|hsa:6709,SPTAN1,6709:down|hsa:85477,SCIN,85477:down	http://amigo.geneontology.org/cgi-bin/amigo/term_details?term=GO:0031333
morphogenesis of embryonic epithelium	Biological Process	GO:0016331	17	149	1098	17517	0.0154826958105647	0.00850602272078552	1.212406e-02	3.028124e-01	hsa:2736,GLI2,2736:down|hsa:7477,WNT7B,7477:down|hsa:5566,PRKACA,5566:down|hsa:6497,SKI,6497:down|hsa:10427,SEC24B,10427:up|hsa:65979,PHACTR4,65979:down|hsa:51684,SUFU,51684:down|hsa:3651,PDX1,3651:down|hsa:7475,WNT6,7475:down|hsa:7289,TULP3,7289:down|hsa:55764,IFT122,55764:down|hsa:9968,MED12,9968:down|hsa:126695,KDF1,126695:down|hsa:5916,RARG,5916:down|hsa:23242,COBL,23242:down|hsa:5567,PRKACB,…	http://amigo.geneontology.org/cgi-bin/amigo/term_details?term=GO:0016331
centriole assembly	Biological Process	GO:0098534	5	23	1098	17517	0.00455373406193078	0.00131301021864475	1.251145e-02	3.097229e-01	hsa:1069,CETN2,1069:up|hsa:116840,CNTROB,116840:down|hsa:9738,CCP110,9738:down|hsa:4591,TRIM37,4591:up|hsa:55835,CENPJ,55835:up	http://amigo.geneontology.org/cgi-bin/amigo/term_details?term=GO:0098534
negative regulation of microtubule depolymerization	Biological Process	GO:0007026	5	23	1098	17517	0.00455373406193078	0.00131301021864475	1.251145e-02	3.097229e-01	hsa:10634,GAS2L1,10634:down|hsa:58526,MID1IP1,58526:down|hsa:79929,MAP6D1,79929:down|hsa:246176,GAS2L2,246176:down|hsa:23384,SPECC1L,23384:up	http://amigo.geneontology.org/cgi-bin/amigo/term_details?term=GO:0007026
nitrogen compound metabolic process	Biological Process	GO:0006807	416	6084	1098	17517	0.378870673952641	0.34731974653194	1.305810e-02	3.185569e-01	hsa:3339,HSPG2,3339:down|hsa:5589,PRKCSH,5589:down|hsa:5578,PRKCA,5578:down|hsa:25942,SIN3A,25942:down|hsa:51710,ZNF44,51710:up|hsa:23175,LPIN1,23175:down|hsa:8761,PABPC4,8761:down|hsa:6497,SKI,6497:down|hsa:125919,ZNF543,125919:down|hsa:7161,TP73,7161:down|hsa:56924,PAK6,56924:down|hsa:1069,CETN2,1069:up|hsa:6484,ST3GAL4,6484:down|hsa:64376,IKZF5,64376:up|hsa:347735,SERINC2,347735:down|hsa:5494,…	http://amigo.geneontology.org/cgi-bin/amigo/term_details?term=GO:0006807
myelination	Biological Process	GO:0042552	13	104	1098	17517	0.01183970856102	0.00593708968430667	1.305750e-02	3.185569e-01	hsa:7122,CLDN5,7122:down|hsa:2261,FGFR3,2261:down|hsa:79152,FA2H,79152:down|hsa:6334,SCN8A,6334:down|hsa:208,AKT2,208:down|hsa:349149,GJC3,349149:up|hsa:64398,MPP5,64398:down|hsa:9921,RNF10,9921:down|hsa:9514,GAL3ST1,9514:down|hsa:2817,GPC1,2817:down|hsa:5916,RARG,5916:down|hsa:4644,MYO5A,4644:down|hsa:6497,SKI,6497:down	http://amigo.geneontology.org/cgi-bin/amigo/term_details?term=GO:0042552
regulation of biological process	Biological Process	GO:0050789	651	9816	1098	17517	0.592896174863388	0.560369926357253	1.333135e-02	3.207155e-01	hsa:23092,ARHGAP26,23092:down|hsa:5030,P2RY4,5030:down|hsa:10554,AGPAT1,10554:down|hsa:23384,SPECC1L,23384:up|hsa:2812,GP1BB,2812:down|hsa:51710,ZNF44,51710:up|hsa:80176,SPSB1,80176:down|hsa:26051,PPP1R16B,26051:down|hsa:6497,SKI,6497:down|hsa:7161,TP73,7161:down|hsa:100506627,DCDC5,100506627:up|hsa:64376,IKZF5,64376:up|hsa:10783,NEK6,10783:down|hsa:2634,GBP2,2634:up|hsa:8379,MAD1L1,8379:down|hsa…	http://amigo.geneontology.org/cgi-bin/amigo/term_details?term=GO:0050789
organic substance biosynthetic process	Biological Process	GO:1901576	385	5602	1098	17517	0.35063752276867	0.319803619341211	1.333767e-02	3.207155e-01	hsa:3339,HSPG2,3339:down|hsa:5589,PRKCSH,5589:down|hsa:10554,AGPAT1,10554:down|hsa:5578,PRKCA,5578:down|hsa:25942,SIN3A,25942:down|hsa:51710,ZNF44,51710:up|hsa:23175,LPIN1,23175:down|hsa:8761,PABPC4,8761:down|hsa:6497,SKI,6497:down|hsa:125919,ZNF543,125919:down|hsa:7161,TP73,7161:down|hsa:56924,PAK6,56924:down|hsa:6484,ST3GAL4,6484:down|hsa:64376,IKZF5,64376:up|hsa:5494,PPM1A,5494:up|hsa:5293,PIK…	http://amigo.geneontology.org/cgi-bin/amigo/term_details?term=GO:1901576
epidermal growth factor receptor signaling pathway	Biological Process	GO:0007173	24	236	1098	17517	0.0218579234972678	0.0134726265913113	1.330659e-02	3.207155e-01	hsa:152,ADRA2C,152:down|hsa:5170,PDPK1,5170:down|hsa:2241,FER,2241:up|hsa:685,BTC,685:up|hsa:5829,PXN,5829:down|hsa:26523,AGO1,26523:down|hsa:7879,RAB7A,7879:down|hsa:5578,PRKCA,5578:down|hsa:89853,MVB12B,89853:down|hsa:5566,PRKACA,5566:down|hsa:55824,PAG1,55824:down|hsa:55614,KIF16B,55614:down|hsa:2261,FGFR3,2261:down|hsa:161,AP2A2,161:down|hsa:57732,ZFYVE28,57732:down|hsa:1445,CSK,1445:down|hsa…	http://amigo.geneontology.org/cgi-bin/amigo/term_details?term=GO:0007173
positive regulation of nitrogen compound metabolic process	Biological Process	GO:0051173	124	1636	1098	17517	0.112932604735883	0.0933949877262088	1.398064e-02	3.342608e-01	hsa:2033,EP300,2033:down|hsa:2736,GLI2,2736:down|hsa:7067,THRA,7067:down|hsa:6256,RXRA,6256:down|hsa:796,CALCA,796:up|hsa:5578,PRKCA,5578:down|hsa:25942,SIN3A,25942:down|hsa:23175,LPIN1,23175:down|hsa:6745,SSR1,6745:down|hsa:6497,SKI,6497:down|hsa:7161,TP73,7161:down|hsa:54700,RRN3,54700:up|hsa:7098,TLR3,7098:up|hsa:10432,RBM14,10432:down|hsa:3651,PDX1,3651:down|hsa:84662,GLIS2,84662:down|hsa:529…	http://amigo.geneontology.org/cgi-bin/amigo/term_details?term=GO:0051173
fatty acid metabolic process	Biological Process	GO:0006631	31	327	1098	17517	0.0282331511839709	0.0186675800650796	1.425019e-02	3.397376e-01	hsa:5321,PLA2G4A,5321:up|hsa:9415,FADS2,9415:down|hsa:1565,CYP2D6,1565:up|hsa:79071,ELOVL6,79071:up|hsa:65985,AACS,65985:down|hsa:208,AKT2,208:down|hsa:7148,TNXB,7148:down|hsa:5465,PPARA,5465:down|hsa:23038,WDTC1,23038:down|hsa:1906,EDN1,1906:up|hsa:2194,FASN,2194:down|hsa:1375,CPT1B,1375:up|hsa:4258,MGST2,4258:up|hsa:857,CAV1,857:down|hsa:55289,ACOXL,55289:down|hsa:5447,POR,5447:down|hsa:23175,L…	http://amigo.geneontology.org/cgi-bin/amigo/term_details?term=GO:0006631
[truncated: 6,016 more rows]

## Sheet: mRNA-Molecular Function
Supplementary TABLE 6: The Gene-Ontilogy-enrichment of mRNAs (Molecular Function)
Term	Database	ID	Input number	Background number	All input number	All background number	Input frequency	Background frequency	P-Value	Corrected P-Value	Input	Hyperlink
[truncated: 1,349 more rows]

## Sheet: lncRNA-Cellular Component
Supplementary TABLE 6: The Gene-Ontilogy-enrichment of lncRNAs (Cellular Component)
[truncated: 317 more rows]

[truncated: 2 more sheets: lncRNA-Biological Process, lncRNA-Molecular Function]
