# Supplementary material for: Expression Profiles of mRNA and lncRNA in HCT-8 Cells Infected With Cryptosporidium parvum IId Subtype
Source: Front Microbiol. 2018 Jun 27;9:1409. doi: 10.3389/fmicb.2018.01409 (PMC6036261; doi:10.3389/fmicb.2018.01409)
Supplement: TABLE S7 — KEGG pathway analysis of mRNAs and lncRNAs. [file Table_7.XLSX]

## Sheet: mRNA-Reactome
Supplementary TABLE 7: The Pathway_enrichment of mRNA (Reactome)
Term	Database	ID	Input number	Background number	All input number	All background number	Input frequency	Background frequency	P-Value	Corrected P-Value	Input	Hyperlink
Chromatin organization	Reactome	REACT_264155	29	239	5289	81338	0.00548307808659	0.00293835599597	0.00213161060991	0.636008308653	hsa:23326,USP22,23326:down|hsa:9612,NCOR2,9612:down|hsa:9739,SETD1A,9739:down|hsa:6599,SMARCC1,6599:down|hsa:6839,SUV39H1,6839:down|hsa:23774,BRD1,23774:down|hsa:6907,TBL1X,6907:down|hsa:112869,CCDC101,112869:down|hsa:83852,SETDB2,83852:up|hsa:6871,TADA2A,6871:up|hsa:5253,PHF2,5253:down|hsa:22992,KDM2A,22992:down|hsa:79960,JADE1,79960:down|hsa:80314,EPC1,80314:up|hsa:23067,SETD1B,23067:down|hsa:2…	http://www.reactome.org/cgi-bin/eventbrowser_st_id?ST_ID=REACT_264155
Chromatin modifying enzymes	Reactome	REACT_264165	29	239	5289	81338	0.00548307808659	0.00293835599597	0.00213161060991	0.636008308653	hsa:23326,USP22,23326:down|hsa:9612,NCOR2,9612:down|hsa:9739,SETD1A,9739:down|hsa:6599,SMARCC1,6599:down|hsa:6839,SUV39H1,6839:down|hsa:23774,BRD1,23774:down|hsa:6907,TBL1X,6907:down|hsa:112869,CCDC101,112869:down|hsa:83852,SETDB2,83852:up|hsa:6871,TADA2A,6871:up|hsa:5253,PHF2,5253:down|hsa:22992,KDM2A,22992:down|hsa:79960,JADE1,79960:down|hsa:80314,EPC1,80314:up|hsa:23067,SETD1B,23067:down|hsa:2…	http://www.reactome.org/cgi-bin/eventbrowser_st_id?ST_ID=REACT_264165
WNT5A-dependent internalization of FZD4	Reactome	REACT_263890	5	15	5289	81338	0.000945358290792	0.000184415648282	0.00605752005056	0.636008308653	hsa:409,ARRB2,409:down|hsa:160,AP2A1,160:down|hsa:161,AP2A2,161:down|hsa:1856,DVL2,1856:down|hsa:5578,PRKCA,5578:down	http://www.reactome.org/cgi-bin/eventbrowser_st_id?ST_ID=REACT_263890
Activation of PKB	Reactome	REACT_790	3	4	5289	81338	0.000567214974475	4.91775062087e-05	0.00660719182324	0.636008308653	hsa:208,AKT2,208:down|hsa:5170,PDPK1,5170:down|hsa:117145,THEM4,117145:up	http://www.reactome.org/cgi-bin/eventbrowser_st_id?ST_ID=REACT_790
Phospholipid metabolism	Reactome	REACT_120870	18	137	5289	81338	0.00340328984685	0.00168432958765	0.00667976353555	0.636008308653	hsa:154141,MBOAT1,154141:down|hsa:56894,AGPAT3,56894:down|hsa:3635,INPP5D,3635:down|hsa:79887,PLBD1,79887:up|hsa:55361,PI4K2A,55361:down|hsa:5296,PIK3R2,5296:down|hsa:9107,MTMR6,9107:up|hsa:5321,PLA2G4A,5321:up|hsa:5293,PIK3CD,5293:down|hsa:10162,LPCAT3,10162:down|hsa:10390,CEPT1,10390:up|hsa:204962,SLC44A5,204962:up|hsa:10554,AGPAT1,10554:down|hsa:55224,ETNK2,55224:down|hsa:23175,LPIN1,23175:dow…	http://www.reactome.org/cgi-bin/eventbrowser_st_id?ST_ID=REACT_120870
Glycerophospholipid biosynthesis	Reactome	REACT_121401	13	88	5289	81338	0.00245793155606	0.00108190513659	0.00854673811055	0.636008308653	hsa:154141,MBOAT1,154141:down|hsa:56894,AGPAT3,56894:down|hsa:79887,PLBD1,79887:up|hsa:1120,CHKB,1120:up|hsa:5321,PLA2G4A,5321:up|hsa:10162,LPCAT3,10162:down|hsa:10390,CEPT1,10390:up|hsa:204962,SLC44A5,204962:up|hsa:10554,AGPAT1,10554:down|hsa:55224,ETNK2,55224:down|hsa:23175,LPIN1,23175:down|hsa:57153,SLC44A2,57153:down|hsa:9926,LPGAT1,9926:down	http://www.reactome.org/cgi-bin/eventbrowser_st_id?ST_ID=REACT_121401
Cell-Cell communication	Reactome	REACT_111155	17	132	5289	81338	0.00321421818869	0.00162285770489	0.00974245481274	0.636008308653	hsa:64398,MPP5,64398:down|hsa:140885,SIRPA,140885:up|hsa:961,CD47,961:up|hsa:2318,FLNC,2318:down|hsa:8935,SKAP2,8935:down|hsa:5296,PIK3R2,5296:down|hsa:3691,ITGB4,3691:down|hsa:3861,KRT14,3861:down|hsa:6709,SPTAN1,6709:down|hsa:2316,FLNA,2316:down|hsa:1364,CLDN4,1364:down|hsa:1495,CTNNA1,1495:down|hsa:5829,PXN,5829:down|hsa:5339,PLEC,5339:down|hsa:1000,CDH2,1000:up|hsa:7122,CLDN5,7122:down|hsa:10…	http://www.reactome.org/cgi-bin/eventbrowser_st_id?ST_ID=REACT_111155
Regulation of cholesterol biosynthesis by SREBP (SREBF)	Reactome	REACT_147797	9	51	5289	81338	0.00170164492343	0.00062701320416	0.0102380230329	0.636008308653	hsa:4047,LSS,4047:down|hsa:79071,ELOVL6,79071:up|hsa:31,ACACA,31:down|hsa:6256,RXRA,6256:down|hsa:6907,TBL1X,6907:down|hsa:2194,FASN,2194:down|hsa:5465,PPARA,5465:down|hsa:9632,SEC24C,9632:down|hsa:10427,SEC24B,10427:up	http://www.reactome.org/cgi-bin/eventbrowser_st_id?ST_ID=REACT_147797
Signaling by VEGF	Reactome	REACT_12529	15	114	5289	81338	0.00283607487238	0.00140155892695	0.0123807760771	0.636008308653	hsa:5590,PRKCZ,5590:down|hsa:5170,PDPK1,5170:down|hsa:117145,THEM4,117145:up|hsa:5578,PRKCA,5578:down|hsa:5296,PIK3R2,5296:down|hsa:208,AKT2,208:down|hsa:5566,PRKACA,5566:down|hsa:5567,PRKACB,5567:down|hsa:5829,PXN,5829:down|hsa:857,CAV1,857:down|hsa:1495,CTNNA1,1495:down|hsa:1793,DOCK1,1793:down|hsa:4846,NOS3,4846:down|hsa:8829,NRP1,8829:down|hsa:3315,HSPB1,3315:down	http://www.reactome.org/cgi-bin/eventbrowser_st_id?ST_ID=REACT_12529
Synthesis of PC	Reactome	REACT_121238	5	19	5289	81338	0.000945358290792	0.000233593154491	0.0135576286073	0.636008308653	hsa:10390,CEPT1,10390:up|hsa:204962,SLC44A5,204962:up|hsa:1120,CHKB,1120:up|hsa:57153,SLC44A2,57153:down|hsa:23175,LPIN1,23175:down	http://www.reactome.org/cgi-bin/eventbrowser_st_id?ST_ID=REACT_121238
VEGFR2 mediated vascular permeability	Reactome	REACT_263991	6	27	5289	81338	0.00113442994895	0.000331948166908	0.0137521314946	0.636008308653	hsa:857,CAV1,857:down|hsa:117145,THEM4,117145:up|hsa:208,AKT2,208:down|hsa:5170,PDPK1,5170:down|hsa:1495,CTNNA1,1495:down|hsa:4846,NOS3,4846:down	http://www.reactome.org/cgi-bin/eventbrowser_st_id?ST_ID=REACT_263991
VEGFA-VEGFR2 Pathway	Reactome	REACT_264464	14	105	5289	81338	0.00264700321422	0.00129090953798	0.0139342515287	0.636008308653	hsa:5590,PRKCZ,5590:down|hsa:5170,PDPK1,5170:down|hsa:117145,THEM4,117145:up|hsa:5578,PRKCA,5578:down|hsa:5296,PIK3R2,5296:down|hsa:208,AKT2,208:down|hsa:5566,PRKACA,5566:down|hsa:5567,PRKACB,5567:down|hsa:5829,PXN,5829:down|hsa:857,CAV1,857:down|hsa:1495,CTNNA1,1495:down|hsa:1793,DOCK1,1793:down|hsa:4846,NOS3,4846:down|hsa:3315,HSPB1,3315:down	http://www.reactome.org/cgi-bin/eventbrowser_st_id?ST_ID=REACT_264464
Synthesis of PE	Reactome	REACT_120919	4	12	5289	81338	0.000756286632634	0.000147532518626	0.0139619417296	0.636008308653	hsa:10390,CEPT1,10390:up|hsa:1120,CHKB,1120:up|hsa:55224,ETNK2,55224:down|hsa:23175,LPIN1,23175:down	http://www.reactome.org/cgi-bin/eventbrowser_st_id?ST_ID=REACT_120919
Metabolism of lipids and lipoproteins	Reactome	REACT_22258	50	549	5289	81338	0.00945358290792	0.00674961272714	0.0165314743284	0.636008308653	hsa:215,ABCD1,215:down|hsa:9612,NCOR2,9612:down|hsa:79887,PLBD1,79887:up|hsa:55361,PI4K2A,55361:down|hsa:5296,PIK3R2,5296:down|hsa:9107,MTMR6,9107:up|hsa:50486,G0S2,50486:up|hsa:3635,INPP5D,3635:down|hsa:5293,PIK3CD,5293:down|hsa:23590,PDSS1,23590:up|hsa:10554,AGPAT1,10554:down|hsa:2194,FASN,2194:down|hsa:9632,SEC24C,9632:down|hsa:8540,AGPS,8540:up|hsa:154141,MBOAT1,154141:down|hsa:56894,AGPAT3,5…	http://www.reactome.org/cgi-bin/eventbrowser_st_id?ST_ID=REACT_22258
Cell junction organization	Reactome	REACT_20676	12	87	5289	81338	0.0022688598979	0.00106961076004	0.017553997687	0.636008308653	hsa:64398,MPP5,64398:down|hsa:2318,FLNC,2318:down|hsa:2316,FLNA,2316:down|hsa:3691,ITGB4,3691:down|hsa:3861,KRT14,3861:down|hsa:5829,PXN,5829:down|hsa:1364,CLDN4,1364:down|hsa:1495,CTNNA1,1495:down|hsa:5339,PLEC,5339:down|hsa:1000,CDH2,1000:up|hsa:7122,CLDN5,7122:down|hsa:1013,CDH15,1013:down	http://www.reactome.org/cgi-bin/eventbrowser_st_id?ST_ID=REACT_20676
Anchoring of the basal body to the plasma membrane	Reactome	REACT_267965	12	87	5289	81338	0.0022688598979	0.00106961076004	0.017553997687	0.636008308653	hsa:1069,CETN2,1069:up|hsa:11190,CEP250,11190:down|hsa:22994,CEP131,22994:down|hsa:79867,TCTN2,79867:down|hsa:9738,CCP110,9738:down|hsa:5566,PRKACA,5566:down|hsa:51259,TMEM216,51259:up|hsa:1778,DYNC1H1,1778:down|hsa:11064,CNTRL,11064:down|hsa:55835,CENPJ,55835:up|hsa:7846,TUBA1A,7846:up|hsa:146057,TTBK2,146057:down	http://www.reactome.org/cgi-bin/eventbrowser_st_id?ST_ID=REACT_267965
Activation of gene expression by SREBF (SREBP)	Reactome	REACT_147904	7	38	5289	81338	0.00132350160711	0.000467186308982	0.01851448998	0.636008308653	hsa:4047,LSS,4047:down|hsa:79071,ELOVL6,79071:up|hsa:31,ACACA,31:down|hsa:6907,TBL1X,6907:down|hsa:2194,FASN,2194:down|hsa:5465,PPARA,5465:down|hsa:6256,RXRA,6256:down	http://www.reactome.org/cgi-bin/eventbrowser_st_id?ST_ID=REACT_147904
ChREBP activates metabolic gene expression	Reactome	REACT_2122	3	7	5289	81338	0.000567214974475	8.60606358652e-05	0.0197292680625	0.636008308653	hsa:31,ACACA,31:down|hsa:2194,FASN,2194:down|hsa:10554,AGPAT1,10554:down	http://www.reactome.org/cgi-bin/eventbrowser_st_id?ST_ID=REACT_2122
Activation of the pre-replicative complex	Reactome	REACT_1095	6	30	5289	81338	0.00113442994895	0.000368831296565	0.0207118817348	0.636008308653	hsa:4174,MCM5,4174:down|hsa:5001,ORC5,5001:up|hsa:4171,MCM2,4171:down|hsa:6117,RPA1,6117:down|hsa:81620,CDT1,81620:down|hsa:8318,CDC45,8318:down	http://www.reactome.org/cgi-bin/eventbrowser_st_id?ST_ID=REACT_1095
Loss of proteins required for interphase microtubule organization from the centrosome	Reactome	REACT_15451	9	60	5289	81338	0.00170164492343	0.00073766259313	0.0241258498275	0.636008308653	hsa:1069,CETN2,1069:up|hsa:11190,CEP250,11190:down|hsa:22994,CEP131,22994:down|hsa:9738,CCP110,9738:down|hsa:5566,PRKACA,5566:down|hsa:1778,DYNC1H1,1778:down|hsa:11064,CNTRL,11064:down|hsa:55835,CENPJ,55835:up|hsa:7846,TUBA1A,7846:up	http://www.reactome.org/cgi-bin/eventbrowser_st_id?ST_ID=REACT_15451
Loss of Nlp from mitotic centrosomes	Reactome	REACT_15364	9	60	5289	81338	0.00170164492343	0.00073766259313	0.0241258498275	0.636008308653	hsa:1069,CETN2,1069:up|hsa:11190,CEP250,11190:down|hsa:22994,CEP131,22994:down|hsa:9738,CCP110,9738:down|hsa:5566,PRKACA,5566:down|hsa:1778,DYNC1H1,1778:down|hsa:11064,CNTRL,11064:down|hsa:55835,CENPJ,55835:up|hsa:7846,TUBA1A,7846:up	http://www.reactome.org/cgi-bin/eventbrowser_st_id?ST_ID=REACT_15364
Hemostasis	Reactome	REACT_604	46	512	5289	81338	0.00869729627529	0.00629472079471	0.0250384766869	0.636008308653	hsa:2734,GLG1,2734:down|hsa:152,ADRA2C,152:down|hsa:5296,PIK3R2,5296:down|hsa:3635,INPP5D,3635:down|hsa:5293,PIK3CD,5293:down|hsa:965,CD58,965:up|hsa:5170,PDPK1,5170:down|hsa:7035,TFPI,7035:up|hsa:5528,PPP2R5D,5528:down|hsa:8525,DGKZ,8525:down|hsa:832,CAPZB,832:down|hsa:7094,TLN1,7094:down|hsa:857,CAV1,857:down|hsa:5627,PROS1,5627:up|hsa:5566,PRKACA,5566:down|hsa:5567,PRKACB,5567:down|hsa:23468,C…	http://www.reactome.org/cgi-bin/eventbrowser_st_id?ST_ID=REACT_604
Downregulation of SMAD2/3:SMAD4 transcriptional activity	Reactome	REACT_121111	5	23	5289	81338	0.000945358290792	0.0002827706607	0.0256332002473	0.636008308653	hsa:5494,PPM1A,5494:up|hsa:4089,SMAD4,4089:down|hsa:6497,SKI,6497:down|hsa:9612,NCOR2,9612:down|hsa:23327,NEDD4L,23327:down	http://www.reactome.org/cgi-bin/eventbrowser_st_id?ST_ID=REACT_121111
Triglyceride Biosynthesis	Reactome	REACT_1190	7	41	5289	81338	0.00132350160711	0.000504069438639	0.0256635844805	0.636008308653	hsa:56894,AGPAT3,56894:down|hsa:6576,SLC25A1,6576:down|hsa:79071,ELOVL6,79071:up|hsa:31,ACACA,31:down|hsa:10554,AGPAT1,10554:down|hsa:2194,FASN,2194:down|hsa:23175,LPIN1,23175:down	http://www.reactome.org/cgi-bin/eventbrowser_st_id?ST_ID=REACT_1190
Transcriptional activity of SMAD2/SMAD3:SMAD4 heterotrimer	Reactome	REACT_121061	7	41	5289	81338	0.00132350160711	0.000504069438639	0.0256635844805	0.636008308653	hsa:23327,NEDD4L,23327:down|hsa:6497,SKI,6497:down|hsa:9612,NCOR2,9612:down|hsa:904,CCNT1,904:up|hsa:4089,SMAD4,4089:down|hsa:5494,PPM1A,5494:up|hsa:25937,WWTR1,25937:down	http://www.reactome.org/cgi-bin/eventbrowser_st_id?ST_ID=REACT_121061
Transport of gamma-carboxylated protein precursors from the endoplasmic reticulum to the Golgi apparatus	Reactome	REACT_1906	3	8	5289	81338	0.000567214974475	9.83550124173e-05	0.0259147703766	0.636008308653	hsa:5627,PROS1,5627:up|hsa:2621,GAS6,2621:down|hsa:2158,F9,2158:up	http://www.reactome.org/cgi-bin/eventbrowser_st_id?ST_ID=REACT_1906
PKMTs methylate histone lysines	Reactome	REACT_268728	8	51	5289	81338	0.00151257326527	0.00062701320416	0.0263966892243	0.636008308653	hsa:9739,SETD1A,9739:down|hsa:4297,KMT2A,4297:down|hsa:6839,SUV39H1,6839:down|hsa:9869,SETDB1,9869:down|hsa:23067,SETD1B,23067:down|hsa:54904,WHSC1L1,54904:down|hsa:83852,SETDB2,83852:up|hsa:7468,WHSC1,7468:down	http://www.reactome.org/cgi-bin/eventbrowser_st_id?ST_ID=REACT_268728
DNA strand elongation	Reactome	REACT_932	6	32	5289	81338	0.00113442994895	0.000393420049669	0.0264845637047	0.636008308653	hsa:4174,MCM5,4174:down|hsa:4171,MCM2,4171:down|hsa:5424,POLD1,5424:down|hsa:6117,RPA1,6117:down|hsa:10714,POLD3,10714:down|hsa:8318,CDC45,8318:down	http://www.reactome.org/cgi-bin/eventbrowser_st_id?ST_ID=REACT_932
Fatty acid, triacylglycerol, and ketone body metabolism	Reactome	REACT_22279	19	175	5289	81338	0.00359236150501	0.00215151589663	0.0290104756186	0.636008308653	hsa:5465,PPARA,5465:down|hsa:56894,AGPAT3,56894:down|hsa:25937,WWTR1,25937:down|hsa:6576,SLC25A1,6576:down|hsa:79071,ELOVL6,79071:up|hsa:2194,FASN,2194:down|hsa:31,ACACA,31:down|hsa:9443,MED7,9443:up|hsa:9612,NCOR2,9612:down|hsa:6256,RXRA,6256:down|hsa:6907,TBL1X,6907:down|hsa:10554,AGPAT1,10554:down|hsa:1375,CPT1B,1375:up|hsa:23175,LPIN1,23175:down|hsa:2033,EP300,2033:down|hsa:25942,SIN3A,25942:…	http://www.reactome.org/cgi-bin/eventbrowser_st_id?ST_ID=REACT_22279
Removal of aminoterminal propeptides from gamma-carboxylated proteins	Reactome	REACT_733	3	9	5289	81338	0.000567214974475	0.000110649388969	0.0330134536264	0.636008308653	hsa:5627,PROS1,5627:up|hsa:2621,GAS6,2621:down|hsa:2158,F9,2158:up	http://www.reactome.org/cgi-bin/eventbrowser_st_id?ST_ID=REACT_733
Gamma-carboxylation of protein precursors	Reactome	REACT_1050	3	9	5289	81338	0.000567214974475	0.000110649388969	0.0330134536264	0.636008308653	hsa:5627,PROS1,5627:up|hsa:2621,GAS6,2621:down|hsa:2158,F9,2158:up	http://www.reactome.org/cgi-bin/eventbrowser_st_id?ST_ID=REACT_1050
eNOS activation	Reactome	REACT_12477	3	9	5289	81338	0.000567214974475	0.000110649388969	0.0330134536264	0.636008308653	hsa:4846,NOS3,4846:down|hsa:857,CAV1,857:down|hsa:340481,ZDHHC21,340481:up	http://www.reactome.org/cgi-bin/eventbrowser_st_id?ST_ID=REACT_12477
RORA activates circadian gene expression	Reactome	REACT_118659	5	25	5289	81338	0.000945358290792	0.000307359413804	0.0336299795695	0.636008308653	hsa:6907,TBL1X,6907:down|hsa:5465,PPARA,5465:down|hsa:6720,SREBF1,6720:down|hsa:2033,EP300,2033:down|hsa:6256,RXRA,6256:down	http://www.reactome.org/cgi-bin/eventbrowser_st_id?ST_ID=REACT_118659
Transcriptional activation of mitochondrial biogenesis	Reactome	REACT_264212	7	44	5289	81338	0.00132350160711	0.000540952568295	0.0344973398989	0.636008308653	hsa:54205,CYCS,54205:up|hsa:6907,TBL1X,6907:down|hsa:4209,MEF2D,4209:down|hsa:5465,PPARA,5465:down|hsa:23410,SIRT3,23410:down|hsa:7019,TFAM,7019:up|hsa:6256,RXRA,6256:down	http://www.reactome.org/cgi-bin/eventbrowser_st_id?ST_ID=REACT_264212
Platelet Aggregation (Plug Formation)	Reactome	REACT_278	6	35	5289	81338	0.00113442994895	0.000430303179326	0.0369886854097	0.636008308653	hsa:7094,TLN1,7094:down|hsa:5170,PDPK1,5170:down|hsa:2812,GP1BB,2812:down|hsa:1445,CSK,1445:down|hsa:152,ADRA2C,152:down|hsa:5770,PTPN1,5770:down	http://www.reactome.org/cgi-bin/eventbrowser_st_id?ST_ID=REACT_278
Circadian Clock	Reactome	REACT_24941	8	55	5289	81338	0.00151257326527	0.000676190710369	0.0372953086319	0.636008308653	hsa:5465,PPARA,5465:down|hsa:8864,PER2,8864:down|hsa:6907,TBL1X,6907:down|hsa:6720,SREBF1,6720:down|hsa:2033,EP300,2033:down|hsa:79365,BHLHE41,79365:down|hsa:4209,MEF2D,4209:down|hsa:6256,RXRA,6256:down	http://www.reactome.org/cgi-bin/eventbrowser_st_id?ST_ID=REACT_24941
Cell surface interactions at the vascular wall	Reactome	REACT_12051	12	99	5289	81338	0.0022688598979	0.00121714327866	0.038653937861	0.636008308653	hsa:2734,GLG1,2734:down|hsa:965,CD58,965:up|hsa:3689,ITGB2,3689:down|hsa:2621,GAS6,2621:down|hsa:140885,SIRPA,140885:up|hsa:961,CD47,961:up|hsa:5627,PROS1,5627:up|hsa:857,CAV1,857:down|hsa:2888,GRB14,2888:up|hsa:3635,INPP5D,3635:down|hsa:5296,PIK3R2,5296:down|hsa:6566,SLC16A1,6566:up	http://www.reactome.org/cgi-bin/eventbrowser_st_id?ST_ID=REACT_12051
GAB1 signalosome	Reactome	REACT_12578	11	88	5289	81338	0.00207978823974	0.00108190513659	0.0391896639366	0.636008308653	hsa:5170,PDPK1,5170:down|hsa:117145,THEM4,117145:up|hsa:3815,KIT,3815:up|hsa:5296,PIK3R2,5296:down|hsa:208,AKT2,208:down|hsa:5293,PIK3CD,5293:down|hsa:5829,PXN,5829:down|hsa:1445,CSK,1445:down|hsa:55824,PAG1,55824:down|hsa:685,BTC,685:up|hsa:26523,AGO1,26523:down	http://www.reactome.org/cgi-bin/eventbrowser_st_id?ST_ID=REACT_12578
Removal of the Flap Intermediate from the C-strand	Reactome	REACT_7999	3	10	5289	81338	0.000567214974475	0.000122943765522	0.0410120055172	0.636008308653	hsa:10714,POLD3,10714:down|hsa:5424,POLD1,5424:down|hsa:6117,RPA1,6117:down	http://www.reactome.org/cgi-bin/eventbrowser_st_id?ST_ID=REACT_7999
MHC class II antigen presentation	Reactome	REACT_121399	13	112	5289	81338	0.00245793155606	0.00137697017384	0.0422233317448	0.636008308653	hsa:7879,RAB7A,7879:down|hsa:84516,DCTN5,84516:up|hsa:3119,HLA-DQB1,3119:up|hsa:9371,KIF3B,9371:down|hsa:3797,KIF3C,3797:down|hsa:1778,DYNC1H1,1778:down|hsa:10427,SEC24B,10427:up|hsa:161,AP2A2,161:down|hsa:1515,CTSV,1515:up|hsa:8907,AP1M1,8907:down|hsa:7846,TUBA1A,7846:up|hsa:160,AP2A1,160:down|hsa:9632,SEC24C,9632:down	http://www.reactome.org/cgi-bin/eventbrowser_st_id?ST_ID=REACT_121399
Recruitment of mitotic centrosome proteins and complexes	Reactome	REACT_15296	10	79	5289	81338	0.00189071658158	0.000971255747621	0.0448279643067	0.636008308653	hsa:1069,CETN2,1069:up|hsa:11190,CEP250,11190:down|hsa:22994,CEP131,22994:down|hsa:9738,CCP110,9738:down|hsa:5566,PRKACA,5566:down|hsa:1778,DYNC1H1,1778:down|hsa:11064,CNTRL,11064:down|hsa:55835,CENPJ,55835:up|hsa:7846,TUBA1A,7846:up|hsa:10426,TUBGCP3,10426:down	http://www.reactome.org/cgi-bin/eventbrowser_st_id?ST_ID=REACT_15296
Centrosome maturation	Reactome	REACT_15479	10	79	5289	81338	0.00189071658158	0.000971255747621	0.0448279643067	0.636008308653	hsa:1069,CETN2,1069:up|hsa:11190,CEP250,11190:down|hsa:22994,CEP131,22994:down|hsa:9738,CCP110,9738:down|hsa:5566,PRKACA,5566:down|hsa:1778,DYNC1H1,1778:down|hsa:11064,CNTRL,11064:down|hsa:55835,CENPJ,55835:up|hsa:7846,TUBA1A,7846:up|hsa:10426,TUBGCP3,10426:down	http://www.reactome.org/cgi-bin/eventbrowser_st_id?ST_ID=REACT_15479
BMAL1:CLOCK,NPAS2 activates circadian gene expression	Reactome	REACT_111118	6	37	5289	81338	0.00113442994895	0.00045489193243	0.0452854121319	0.636008308653	hsa:8864,PER2,8864:down|hsa:2033,EP300,2033:down|hsa:6907,TBL1X,6907:down|hsa:5465,PPARA,5465:down|hsa:79365,BHLHE41,79365:down|hsa:6256,RXRA,6256:down	http://www.reactome.org/cgi-bin/eventbrowser_st_id?ST_ID=REACT_111118
Myogenesis	Reactome	REACT_21303	5	28	5289	81338	0.000945358290792	0.000344242543461	0.0482425626782	0.636008308653	hsa:4209,MEF2D,4209:down|hsa:6929,TCF3,6929:down|hsa:1495,CTNNA1,1495:down|hsa:1000,CDH2,1000:up|hsa:1013,CDH15,1013:down	http://www.reactome.org/cgi-bin/eventbrowser_st_id?ST_ID=REACT_21303
CDO in myogenesis	Reactome	REACT_21402	5	28	5289	81338	0.000945358290792	0.000344242543461	0.0482425626782	0.636008308653	hsa:4209,MEF2D,4209:down|hsa:6929,TCF3,6929:down|hsa:1495,CTNNA1,1495:down|hsa:1000,CDH2,1000:up|hsa:1013,CDH15,1013:down	http://www.reactome.org/cgi-bin/eventbrowser_st_id?ST_ID=REACT_21402
Import of palmitoyl-CoA into the mitochondrial matrix	Reactome	REACT_11082	3	11	5289	81338	0.000567214974475	0.000135238142074	0.0498879388288	0.636008308653	hsa:31,ACACA,31:down|hsa:1375,CPT1B,1375:up|hsa:6256,RXRA,6256:down	http://www.reactome.org/cgi-bin/eventbrowser_st_id?ST_ID=REACT_11082
Unwinding of DNA	Reactome	REACT_6776	3	11	5289	81338	0.000567214974475	0.000135238142074	0.0498879388288	0.636008308653	hsa:4174,MCM5,4174:down|hsa:8318,CDC45,8318:down|hsa:4171,MCM2,4171:down	http://www.reactome.org/cgi-bin/eventbrowser_st_id?ST_ID=REACT_6776
Type I hemidesmosome assembly	Reactome	REACT_20537	3	11	5289	81338	0.000567214974475	0.000135238142074	0.0498879388288	0.636008308653	hsa:5339,PLEC,5339:down|hsa:3691,ITGB4,3691:down|hsa:3861,KRT14,3861:down	http://www.reactome.org/cgi-bin/eventbrowser_st_id?ST_ID=REACT_20537
Gamma-carboxylation, transport, and amino-terminal cleavage of proteins	Reactome	REACT_1132	3	11	5289	81338	0.000567214974475	0.000135238142074	0.0498879388288	0.636008308653	hsa:5627,PROS1,5627:up|hsa:2621,GAS6,2621:down|hsa:2158,F9,2158:up	http://www.reactome.org/cgi-bin/eventbrowser_st_id?ST_ID=REACT_1132
Endosomal/Vacuolar pathway	Reactome	REACT_111168	3	11	5289	81338	0.000567214974475	0.000135238142074	0.0498879388288	0.636008308653	hsa:1515,CTSV,1515:up|hsa:3134,HLA-F,3134:up|hsa:4012,LNPEP,4012:up	http://www.reactome.org/cgi-bin/eventbrowser_st_id?ST_ID=REACT_111168
Developmental Biology	Reactome	REACT_111045	44	516	5289	81338	0.00831915295897	0.00634389830092	0.0536655286897	0.636008308653	hsa:84448,ABLIM2,84448:down|hsa:9612,NCOR2,9612:down|hsa:57522,SRGAP1,57522:down|hsa:4089,SMAD4,4089:down|hsa:4897,NRCAM,4897:up|hsa:64283,ARHGEF28,64283:up|hsa:2049,EPHB3,2049:down|hsa:6709,SPTAN1,6709:down|hsa:6453,ITSN1,6453:down|hsa:4209,MEF2D,4209:down|hsa:6929,TCF3,6929:down|hsa:1808,DPYSL2,1808:down|hsa:3651,PDX1,3651:down|hsa:7094,TLN1,7094:down|hsa:3174,HNF4G,3174:up|hsa:2033,EP300,2033:…	http://www.reactome.org/cgi-bin/eventbrowser_st_id?ST_ID=REACT_111045
YAP1- and WWTR1 (TAZ)-stimulated gene expression	Reactome	REACT_118713	5	29	5289	81338	0.000945358290792	0.000356536920013	0.0538263232786	0.636008308653	hsa:28996,HIPK2,28996:down|hsa:6907,TBL1X,6907:down|hsa:25937,WWTR1,25937:down|hsa:5465,PPARA,5465:down|hsa:6256,RXRA,6256:down	http://www.reactome.org/cgi-bin/eventbrowser_st_id?ST_ID=REACT_118713
Formation of Fibrin Clot (Clotting Cascade)	Reactome	REACT_2051	6	39	5289	81338	0.00113442994895	0.000479480685534	0.0546520896652	0.636008308653	hsa:2812,GP1BB,2812:down|hsa:5627,PROS1,5627:up|hsa:2157,F8,2157:up|hsa:7035,TFPI,7035:up|hsa:2158,F9,2158:up|hsa:2149,F2R,2149:down	http://www.reactome.org/cgi-bin/eventbrowser_st_id?ST_ID=REACT_2051
Generic Transcription Pathway	Reactome	REACT_12627	39	450	5289	81338	0.00737379466818	0.00553246944847	0.0550508171727	0.636008308653	hsa:23327,NEDD4L,23327:down|hsa:6497,SKI,6497:down|hsa:9612,NCOR2,9612:down|hsa:5916,RARG,5916:down|hsa:730291,ZNF735,730291:up|hsa:4089,SMAD4,4089:down|hsa:127396,ZNF684,127396:up|hsa:6907,TBL1X,6907:down|hsa:100287226,ZNF729,100287226:up|hsa:84914,ZNF587,84914:up|hsa:5494,PPM1A,5494:up|hsa:10795,ZNF268,10795:up|hsa:55659,ZNF416,55659:up|hsa:55762,ZNF701,55762:up|hsa:92595,ZNF764,92595:down|hsa:…	http://www.reactome.org/cgi-bin/eventbrowser_st_id?ST_ID=REACT_12627
Fatty Acyl-CoA Biosynthesis	Reactome	REACT_1319	4	20	5289	81338	0.000756286632634	0.000245887531043	0.0554304043339	0.636008308653	hsa:2194,FASN,2194:down|hsa:31,ACACA,31:down|hsa:6576,SLC25A1,6576:down|hsa:79071,ELOVL6,79071:up	http://www.reactome.org/cgi-bin/eventbrowser_st_id?ST_ID=REACT_1319
Processive synthesis on the C-strand of the telomere	Reactome	REACT_8027	3	12	5289	81338	0.000567214974475	0.000147532518626	0.0596112120845	0.636008308653	hsa:10714,POLD3,10714:down|hsa:5424,POLD1,5424:down|hsa:6117,RPA1,6117:down	http://www.reactome.org/cgi-bin/eventbrowser_st_id?ST_ID=REACT_8027
Trafficking of GluR2-containing AMPA receptors	Reactome	REACT_18422	3	12	5289	81338	0.000567214974475	0.000147532518626	0.0596112120845	0.636008308653	hsa:160,AP2A1,160:down|hsa:2893,GRIA4,2893:up|hsa:5578,PRKCA,5578:down	http://www.reactome.org/cgi-bin/eventbrowser_st_id?ST_ID=REACT_18422
Caspase-mediated cleavage of cytoskeletal proteins	Reactome	REACT_13541	3	12	5289	81338	0.000567214974475	0.000147532518626	0.0596112120845	0.636008308653	hsa:6709,SPTAN1,6709:down|hsa:5339,PLEC,5339:down|hsa:4137,MAPT,4137:down	http://www.reactome.org/cgi-bin/eventbrowser_st_id?ST_ID=REACT_13541
Hormone-sensitive lipase (HSL)-mediated triacylglycerol hydrolysis	Reactome	REACT_494	3	12	5289	81338	0.000567214974475	0.000147532518626	0.0596112120845	0.636008308653	hsa:857,CAV1,857:down|hsa:5566,PRKACA,5566:down|hsa:5567,PRKACB,5567:down	http://www.reactome.org/cgi-bin/eventbrowser_st_id?ST_ID=REACT_494
Recycling pathway of L1	Reactome	REACT_22365	6	40	5289	81338	0.00113442994895	0.000491775062087	0.0597419767956	0.636008308653	hsa:1808,DPYSL2,1808:down|hsa:6196,RPS6KA2,6196:down|hsa:5962,RDX,5962:down|hsa:7846,TUBA1A,7846:up|hsa:160,AP2A1,160:down|hsa:161,AP2A2,161:down	http://www.reactome.org/cgi-bin/eventbrowser_st_id?ST_ID=REACT_22365
CD28 dependent PI3K/Akt signaling	Reactome	REACT_19358	4	21	5289	81338	0.000756286632634	0.000258181907595	0.0629194451876	0.636008308653	hsa:5296,PIK3R2,5296:down|hsa:208,AKT2,208:down|hsa:5170,PDPK1,5170:down|hsa:117145,THEM4,117145:up	http://www.reactome.org/cgi-bin/eventbrowser_st_id?ST_ID=REACT_19358
PKA-mediated phosphorylation of key metabolic factors	Reactome	REACT_1525	2	5	5289	81338	0.000378143316317	6.14718827608e-05	0.0637327850166	0.636008308653	hsa:5566,PRKACA,5566:down|hsa:5567,PRKACB,5567:down	http://www.reactome.org/cgi-bin/eventbrowser_st_id?ST_ID=REACT_1525
Beta-oxidation of very long chain fatty acids	Reactome	REACT_17062	2	5	5289	81338	0.000378143316317	6.14718827608e-05	0.0637327850166	0.636008308653	hsa:1384,CRAT,1384:down|hsa:215,ABCD1,215:down	http://www.reactome.org/cgi-bin/eventbrowser_st_id?ST_ID=REACT_17062
NOSTRIN mediated eNOS trafficking	Reactome	REACT_12541	2	5	5289	81338	0.000378143316317	6.14718827608e-05	0.0637327850166	0.636008308653	hsa:4846,NOS3,4846:down|hsa:857,CAV1,857:down	http://www.reactome.org/cgi-bin/eventbrowser_st_id?ST_ID=REACT_12541
Activation of NMDA receptor upon glutamate binding and postsynaptic events	Reactome	REACT_20563	6	41	5289	81338	0.00113442994895	0.000504069438639	0.0651041321326	0.636008308653	hsa:5170,PDPK1,5170:down|hsa:2906,GRIN2D,2906:down|hsa:5566,PRKACA,5566:down|hsa:5567,PRKACB,5567:down|hsa:2893,GRIA4,2893:up|hsa:6196,RPS6KA2,6196:down	http://www.reactome.org/cgi-bin/eventbrowser_st_id?ST_ID=REACT_20563
Gluconeogenesis	Reactome	REACT_1520	5	31	5289	81338	0.000945358290792	0.000381125673117	0.0660678707039	0.636008308653	hsa:5091,PC,5091:down|hsa:5566,PRKACA,5566:down|hsa:5567,PRKACB,5567:down|hsa:6576,SLC25A1,6576:down|hsa:8402,SLC25A11,8402:down	http://www.reactome.org/cgi-bin/eventbrowser_st_id?ST_ID=REACT_1520
Platelet activation, signaling and aggregation	Reactome	REACT_798	21	221	5289	81338	0.00397050482133	0.00271705721803	0.0673410957022	0.636008308653	hsa:5590,PRKCZ,5590:down|hsa:7094,TLN1,7094:down|hsa:152,ADRA2C,152:down|hsa:1445,CSK,1445:down|hsa:5028,P2RY1,5028:up|hsa:5627,PROS1,5627:up|hsa:208,AKT2,208:down|hsa:2812,GP1BB,2812:down|hsa:5293,PIK3CD,5293:down|hsa:5170,PDPK1,5170:down|hsa:5770,PTPN1,5770:down|hsa:5296,PIK3R2,5296:down|hsa:5578,PRKCA,5578:down|hsa:2157,F8,2157:up|hsa:409,ARRB2,409:down|hsa:5321,PLA2G4A,5321:up|hsa:2316,FLNA,2…	http://www.reactome.org/cgi-bin/eventbrowser_st_id?ST_ID=REACT_798
Signaling by Activin	Reactome	REACT_150238	3	13	5289	81338	0.000567214974475	0.000159826895178	0.0701456590895	0.636008308653	hsa:4089,SMAD4,4089:down|hsa:3625,INHBB,3625:down|hsa:130399,ACVR1C,130399:up	http://www.reactome.org/cgi-bin/eventbrowser_st_id?ST_ID=REACT_150238
Trafficking and processing of endosomal TLR	Reactome	REACT_118632	3	13	5289	81338	0.000567214974475	0.000159826895178	0.0701456590895	0.636008308653	hsa:1515,CTSV,1515:up|hsa:81622,UNC93B1,81622:down|hsa:7098,TLR3,7098:up	http://www.reactome.org/cgi-bin/eventbrowser_st_id?ST_ID=REACT_118632
Mitochondrial biogenesis	Reactome	REACT_264351	7	53	5289	81338	0.00132350160711	0.000651601957265	0.0721923093508	0.636008308653	hsa:54205,CYCS,54205:up|hsa:6907,TBL1X,6907:down|hsa:4209,MEF2D,4209:down|hsa:5465,PPARA,5465:down|hsa:23410,SIRT3,23410:down|hsa:7019,TFAM,7019:up|hsa:6256,RXRA,6256:down	http://www.reactome.org/cgi-bin/eventbrowser_st_id?ST_ID=REACT_264351
Pyruvate metabolism and Citric Acid (TCA) cycle	Reactome	REACT_1046	6	43	5289	81338	0.00113442994895	0.000528658191743	0.0766442356405	0.636008308653	hsa:5164,PDK2,5164:down|hsa:79944,L2HGDH,79944:down|hsa:6566,SLC16A1,6566:up|hsa:6389,SDHA,6389:down|hsa:6256,RXRA,6256:down|hsa:3418,IDH2,3418:down	http://www.reactome.org/cgi-bin/eventbrowser_st_id?ST_ID=REACT_1046
Transcriptional regulation of white adipocyte differentiation	Reactome	REACT_27161	9	77	5289	81338	0.00170164492343	0.000946666994517	0.0790804263963	0.636008308653	hsa:9612,NCOR2,9612:down|hsa:9443,MED7,9443:up|hsa:6907,TBL1X,6907:down|hsa:2033,EP300,2033:down|hsa:7026,NR2F2,7026:down|hsa:5465,PPARA,5465:down|hsa:9968,MED12,9968:down|hsa:6256,RXRA,6256:down|hsa:23097,CDK19,23097:down	http://www.reactome.org/cgi-bin/eventbrowser_st_id?ST_ID=REACT_27161
Regulation of PLK1 Activity at G2/M Transition	Reactome	REACT_160315	9	77	5289	81338	0.00170164492343	0.000946666994517	0.0790804263963	0.636008308653	hsa:1069,CETN2,1069:up|hsa:11190,CEP250,11190:down|hsa:22994,CEP131,22994:down|hsa:9738,CCP110,9738:down|hsa:5566,PRKACA,5566:down|hsa:1778,DYNC1H1,1778:down|hsa:11064,CNTRL,11064:down|hsa:55835,CENPJ,55835:up|hsa:7846,TUBA1A,7846:up	http://www.reactome.org/cgi-bin/eventbrowser_st_id?ST_ID=REACT_160315
Acyl chain remodelling of PE	Reactome	REACT_121369	4	23	5289	81338	0.000756286632634	0.0002827706607	0.079392315559	0.636008308653	hsa:154141,MBOAT1,154141:down|hsa:10162,LPCAT3,10162:down|hsa:79887,PLBD1,79887:up|hsa:5321,PLA2G4A,5321:up	http://www.reactome.org/cgi-bin/eventbrowser_st_id?ST_ID=REACT_121369
Synthesis of PIPs at the plasma membrane	Reactome	REACT_121025	5	33	5289	81338	0.000945358290792	0.000405714426221	0.0797280005761	0.636008308653	hsa:5296,PIK3R2,5296:down|hsa:9107,MTMR6,9107:up|hsa:3635,INPP5D,3635:down|hsa:5293,PIK3CD,5293:down|hsa:55361,PI4K2A,55361:down	http://www.reactome.org/cgi-bin/eventbrowser_st_id?ST_ID=REACT_121025
deactivation of the beta-catenin transactivating complex	Reactome	REACT_264178	5	33	5289	81338	0.000945358290792	0.000405714426221	0.0797280005761	0.636008308653	hsa:56998,CTNNBIP1,56998:down|hsa:208,AKT2,208:down|hsa:607,BCL9,607:down|hsa:90780,PYGO2,90780:down|hsa:7091,TLE4,7091:up	http://www.reactome.org/cgi-bin/eventbrowser_st_id?ST_ID=REACT_264178
Signal regulatory protein (SIRP) family interactions	Reactome	REACT_23916	3	14	5289	81338	0.000567214974475	0.00017212127173	0.0814502463021	0.636008308653	hsa:8935,SKAP2,8935:down|hsa:140885,SIRPA,140885:up|hsa:961,CD47,961:up	http://www.reactome.org/cgi-bin/eventbrowser_st_id?ST_ID=REACT_23916
Removal of the Flap Intermediate	Reactome	REACT_70	3	14	5289	81338	0.000567214974475	0.00017212127173	0.0814502463021	0.636008308653	hsa:10714,POLD3,10714:down|hsa:5424,POLD1,5424:down|hsa:6117,RPA1,6117:down	http://www.reactome.org/cgi-bin/eventbrowser_st_id?ST_ID=REACT_70
RSK activation	Reactome	REACT_20510	2	6	5289	81338	0.000378143316317	7.3766259313e-05	0.0816123966198	0.636008308653	hsa:6196,RPS6KA2,6196:down|hsa:5170,PDPK1,5170:down	http://www.reactome.org/cgi-bin/eventbrowser_st_id?ST_ID=REACT_20510
Linoleic acid (LA) metabolism	Reactome	REACT_121100	2	6	5289	81338	0.000378143316317	7.3766259313e-05	0.0816123966198	0.636008308653	hsa:215,ABCD1,215:down|hsa:9415,FADS2,9415:down	http://www.reactome.org/cgi-bin/eventbrowser_st_id?ST_ID=REACT_121100
Transcription-coupled NER (TC-NER)	Reactome	REACT_1628	6	44	5289	81338	0.00113442994895	0.000540952568295	0.0828197620101	0.636008308653	hsa:5430,POLR2A,5430:down|hsa:5424,POLD1,5424:down|hsa:56949,XAB2,56949:down|hsa:6117,RPA1,6117:down|hsa:10714,POLD3,10714:down|hsa:2072,ERCC4,2072:down	http://www.reactome.org/cgi-bin/eventbrowser_st_id?ST_ID=REACT_1628
Nuclear Envelope Breakdown	Reactome	REACT_160255	6	44	5289	81338	0.00113442994895	0.000540952568295	0.0828197620101	0.636008308653	hsa:8086,AAAS,8086:down|hsa:5578,PRKCA,5578:down|hsa:10783,NEK6,10783:down|hsa:10762,NUP50,10762:down|hsa:23175,LPIN1,23175:down|hsa:23636,NUP62,23636:down	http://www.reactome.org/cgi-bin/eventbrowser_st_id?ST_ID=REACT_160255
Signaling by Overexpressed Wild-Type EGFR in Cancer	Reactome	REACT_268546	16	164	5289	81338	0.00302514653054	0.00201627775456	0.0851479519059	0.636008308653	hsa:5170,PDPK1,5170:down|hsa:117145,THEM4,117145:up|hsa:5578,PRKCA,5578:down|hsa:5296,PIK3R2,5296:down|hsa:208,AKT2,208:down|hsa:5566,PRKACA,5566:down|hsa:5567,PRKACB,5567:down|hsa:5293,PIK3CD,5293:down|hsa:3815,KIT,3815:up|hsa:5829,PXN,5829:down|hsa:1445,CSK,1445:down|hsa:55824,PAG1,55824:down|hsa:685,BTC,685:up|hsa:160,AP2A1,160:down|hsa:161,AP2A2,161:down|hsa:26523,AGO1,26523:down	http://www.reactome.org/cgi-bin/eventbrowser_st_id?ST_ID=REACT_268546
Signaling by EGFR	Reactome	REACT_9417	16	164	5289	81338	0.00302514653054	0.00201627775456	0.0851479519059	0.636008308653	hsa:5170,PDPK1,5170:down|hsa:117145,THEM4,117145:up|hsa:5578,PRKCA,5578:down|hsa:5296,PIK3R2,5296:down|hsa:208,AKT2,208:down|hsa:5566,PRKACA,5566:down|hsa:5567,PRKACB,5567:down|hsa:5293,PIK3CD,5293:down|hsa:3815,KIT,3815:up|hsa:5829,PXN,5829:down|hsa:1445,CSK,1445:down|hsa:55824,PAG1,55824:down|hsa:685,BTC,685:up|hsa:160,AP2A1,160:down|hsa:161,AP2A2,161:down|hsa:26523,AGO1,26523:down	http://www.reactome.org/cgi-bin/eventbrowser_st_id?ST_ID=REACT_9417
REV-ERBA represses gene expression	Reactome	REACT_118789	4	24	5289	81338	0.000756286632634	0.000295065037252	0.0883521681109	0.636008308653	hsa:6907,TBL1X,6907:down|hsa:5465,PPARA,5465:down|hsa:2033,EP300,2033:down|hsa:6256,RXRA,6256:down	http://www.reactome.org/cgi-bin/eventbrowser_st_id?ST_ID=REACT_118789
Adaptive Immune System	Reactome	REACT_75774	48	596	5289	81338	0.00907543959161	0.00732744842509	0.091042537707	0.636008308653	hsa:23327,NEDD4L,23327:down|hsa:9730,VPRBP,9730:down|hsa:5170,PDPK1,5170:down|hsa:5296,PIK3R2,5296:down|hsa:3635,INPP5D,3635:down|hsa:5293,PIK3CD,5293:down|hsa:5528,PPP2R5D,5528:down|hsa:9632,SEC24C,9632:down|hsa:3134,HLA-F,3134:up|hsa:7879,RAB7A,7879:down|hsa:140461,ASB8,140461:down|hsa:5566,PRKACA,5566:down|hsa:5567,PRKACB,5567:down|hsa:1778,DYNC1H1,1778:down|hsa:10427,SEC24B,10427:up|hsa:1445,…	http://www.reactome.org/cgi-bin/eventbrowser_st_id?ST_ID=REACT_75774
Signaling by EGFR in Cancer	Reactome	REACT_115871	16	166	5289	81338	0.00302514653054	0.00204086650766	0.0916802991909	0.636008308653	hsa:5170,PDPK1,5170:down|hsa:117145,THEM4,117145:up|hsa:5578,PRKCA,5578:down|hsa:5296,PIK3R2,5296:down|hsa:208,AKT2,208:down|hsa:5566,PRKACA,5566:down|hsa:5567,PRKACB,5567:down|hsa:5293,PIK3CD,5293:down|hsa:3815,KIT,3815:up|hsa:5829,PXN,5829:down|hsa:1445,CSK,1445:down|hsa:55824,PAG1,55824:down|hsa:685,BTC,685:up|hsa:160,AP2A1,160:down|hsa:161,AP2A2,161:down|hsa:26523,AGO1,26523:down	http://www.reactome.org/cgi-bin/eventbrowser_st_id?ST_ID=REACT_115871
Signaling by EGFRvIII in Cancer	Reactome	REACT_268269	16	166	5289	81338	0.00302514653054	0.00204086650766	0.0916802991909	0.636008308653	hsa:5170,PDPK1,5170:down|hsa:117145,THEM4,117145:up|hsa:5578,PRKCA,5578:down|hsa:5296,PIK3R2,5296:down|hsa:208,AKT2,208:down|hsa:5566,PRKACA,5566:down|hsa:5567,PRKACB,5567:down|hsa:5293,PIK3CD,5293:down|hsa:3815,KIT,3815:up|hsa:5829,PXN,5829:down|hsa:1445,CSK,1445:down|hsa:55824,PAG1,55824:down|hsa:685,BTC,685:up|hsa:160,AP2A1,160:down|hsa:161,AP2A2,161:down|hsa:26523,AGO1,26523:down	http://www.reactome.org/cgi-bin/eventbrowser_st_id?ST_ID=REACT_268269
Signaling by Ligand-Responsive EGFR Variants in Cancer	Reactome	REACT_268006	16	166	5289	81338	0.00302514653054	0.00204086650766	0.0916802991909	0.636008308653	hsa:5170,PDPK1,5170:down|hsa:117145,THEM4,117145:up|hsa:5578,PRKCA,5578:down|hsa:5296,PIK3R2,5296:down|hsa:208,AKT2,208:down|hsa:5566,PRKACA,5566:down|hsa:5567,PRKACB,5567:down|hsa:5293,PIK3CD,5293:down|hsa:3815,KIT,3815:up|hsa:5829,PXN,5829:down|hsa:1445,CSK,1445:down|hsa:55824,PAG1,55824:down|hsa:685,BTC,685:up|hsa:160,AP2A1,160:down|hsa:161,AP2A2,161:down|hsa:26523,AGO1,26523:down	http://www.reactome.org/cgi-bin/eventbrowser_st_id?ST_ID=REACT_268006
Repair synthesis of patch ~27-30 bases long by DNA polymerase	Reactome	REACT_378	3	15	5289	81338	0.000567214974475	0.000184415648282	0.0934801753003	0.636008308653	hsa:10714,POLD3,10714:down|hsa:5424,POLD1,5424:down|hsa:6117,RPA1,6117:down	http://www.reactome.org/cgi-bin/eventbrowser_st_id?ST_ID=REACT_378
Mismatch repair (MMR) directed by MSH2:MSH6 (MutSalpha)	Reactome	REACT_264501	3	15	5289	81338	0.000567214974475	0.000184415648282	0.0934801753003	0.636008308653	hsa:10714,POLD3,10714:down|hsa:5424,POLD1,5424:down|hsa:6117,RPA1,6117:down	http://www.reactome.org/cgi-bin/eventbrowser_st_id?ST_ID=REACT_264501
TRAF6 mediated induction of TAK1 complex	Reactome	REACT_25351	3	15	5289	81338	0.000567214974475	0.000184415648282	0.0934801753003	0.636008308653	hsa:929,CD14,929:down|hsa:7098,TLR3,7098:up|hsa:10454,TAB1,10454:down	http://www.reactome.org/cgi-bin/eventbrowser_st_id?ST_ID=REACT_25351
Repair synthesis for gap-filling by DNA polymerase in TC-NER	Reactome	REACT_1993	3	15	5289	81338	0.000567214974475	0.000184415648282	0.0934801753003	0.636008308653	hsa:10714,POLD3,10714:down|hsa:5424,POLD1,5424:down|hsa:6117,RPA1,6117:down	http://www.reactome.org/cgi-bin/eventbrowser_st_id?ST_ID=REACT_1993
Mismatch repair (MMR) directed by MSH2:MSH3 (MutSbeta)	Reactome	REACT_264347	3	15	5289	81338	0.000567214974475	0.000184415648282	0.0934801753003	0.636008308653	hsa:10714,POLD3,10714:down|hsa:5424,POLD1,5424:down|hsa:6117,RPA1,6117:down	http://www.reactome.org/cgi-bin/eventbrowser_st_id?ST_ID=REACT_264347
Fatty acids	Reactome	REACT_13814	3	15	5289	81338	0.000567214974475	0.000184415648282	0.0934801753003	0.636008308653	hsa:57834,CYP4F11,57834:down|hsa:1572,CYP2F1,1572:up|hsa:1565,CYP2D6,1565:up	http://www.reactome.org/cgi-bin/eventbrowser_st_id?ST_ID=REACT_13814
Gamma carboxylation, hypusine formation and arylsulfatase activation	Reactome	REACT_1069	5	35	5289	81338	0.000945358290792	0.000430303179326	0.094772516283	0.636008308653	hsa:5627,PROS1,5627:up|hsa:2621,GAS6,2621:down|hsa:51611,DPH5,51611:up|hsa:2158,F9,2158:up|hsa:153642,ARSK,153642:down	http://www.reactome.org/cgi-bin/eventbrowser_st_id?ST_ID=REACT_1069
Loss of Function of SMAD4 in Cancer	Reactome	REACT_169219	8	69	5289	81338	0.00151257326527	0.000848311982099	0.0973169640152	0.636008308653	hsa:23327,NEDD4L,23327:down|hsa:5590,PRKCZ,5590:down|hsa:6497,SKI,6497:down|hsa:9612,NCOR2,9612:down|hsa:904,CCNT1,904:up|hsa:4089,SMAD4,4089:down|hsa:5494,PPM1A,5494:up|hsa:25937,WWTR1,25937:down	http://www.reactome.org/cgi-bin/eventbrowser_st_id?ST_ID=REACT_169219
SMAD4 MH2 Domain Mutants in Cancer	Reactome	REACT_169107	8	69	5289	81338	0.00151257326527	0.000848311982099	0.0973169640152	0.636008308653	hsa:23327,NEDD4L,23327:down|hsa:5590,PRKCZ,5590:down|hsa:6497,SKI,6497:down|hsa:9612,NCOR2,9612:down|hsa:904,CCNT1,904:up|hsa:4089,SMAD4,4089:down|hsa:5494,PPM1A,5494:up|hsa:25937,WWTR1,25937:down	http://www.reactome.org/cgi-bin/eventbrowser_st_id?ST_ID=REACT_169107
TGFBR1 LBD Mutants in Cancer	Reactome	REACT_169445	8	69	5289	81338	0.00151257326527	0.000848311982099	0.0973169640152	0.636008308653	hsa:23327,NEDD4L,23327:down|hsa:5590,PRKCZ,5590:down|hsa:6497,SKI,6497:down|hsa:9612,NCOR2,9612:down|hsa:904,CCNT1,904:up|hsa:4089,SMAD4,4089:down|hsa:5494,PPM1A,5494:up|hsa:25937,WWTR1,25937:down	http://www.reactome.org/cgi-bin/eventbrowser_st_id?ST_ID=REACT_169445
TGFBR2 MSI Frameshift Mutants in Cancer	Reactome	REACT_169192	8	69	5289	81338	0.00151257326527	0.000848311982099	0.0973169640152	0.636008308653	hsa:23327,NEDD4L,23327:down|hsa:5590,PRKCZ,5590:down|hsa:6497,SKI,6497:down|hsa:9612,NCOR2,9612:down|hsa:904,CCNT1,904:up|hsa:4089,SMAD4,4089:down|hsa:5494,PPM1A,5494:up|hsa:25937,WWTR1,25937:down	http://www.reactome.org/cgi-bin/eventbrowser_st_id?ST_ID=REACT_169192
SMAD2/3 MH2 Domain Mutants in Cancer	Reactome	REACT_169165	8	69	5289	81338	0.00151257326527	0.000848311982099	0.0973169640152	0.636008308653	hsa:23327,NEDD4L,23327:down|hsa:5590,PRKCZ,5590:down|hsa:6497,SKI,6497:down|hsa:9612,NCOR2,9612:down|hsa:904,CCNT1,904:up|hsa:4089,SMAD4,4089:down|hsa:5494,PPM1A,5494:up|hsa:25937,WWTR1,25937:down	http://www.reactome.org/cgi-bin/eventbrowser_st_id?ST_ID=REACT_169165
Loss of Function of SMAD2/3 in Cancer	Reactome	REACT_169398	8	69	5289	81338	0.00151257326527	0.000848311982099	0.0973169640152	0.636008308653	hsa:23327,NEDD4L,23327:down|hsa:5590,PRKCZ,5590:down|hsa:6497,SKI,6497:down|hsa:9612,NCOR2,9612:down|hsa:904,CCNT1,904:up|hsa:4089,SMAD4,4089:down|hsa:5494,PPM1A,5494:up|hsa:25937,WWTR1,25937:down	http://www.reactome.org/cgi-bin/eventbrowser_st_id?ST_ID=REACT_169398
SMAD2/3 Phosphorylation Motif Mutants in Cancer	Reactome	REACT_169103	8	69	5289	81338	0.00151257326527	0.000848311982099	0.0973169640152	0.636008308653	hsa:23327,NEDD4L,23327:down|hsa:5590,PRKCZ,5590:down|hsa:6497,SKI,6497:down|hsa:9612,NCOR2,9612:down|hsa:904,CCNT1,904:up|hsa:4089,SMAD4,4089:down|hsa:5494,PPM1A,5494:up|hsa:25937,WWTR1,25937:down	http://www.reactome.org/cgi-bin/eventbrowser_st_id?ST_ID=REACT_169103
TGFBR1 KD Mutants in Cancer	Reactome	REACT_169263	8	69	5289	81338	0.00151257326527	0.000848311982099	0.0973169640152	0.636008308653	hsa:23327,NEDD4L,23327:down|hsa:5590,PRKCZ,5590:down|hsa:6497,SKI,6497:down|hsa:9612,NCOR2,9612:down|hsa:904,CCNT1,904:up|hsa:4089,SMAD4,4089:down|hsa:5494,PPM1A,5494:up|hsa:25937,WWTR1,25937:down	http://www.reactome.org/cgi-bin/eventbrowser_st_id?ST_ID=REACT_169263
Signaling by TGF-beta Receptor Complex	Reactome	REACT_6844	8	69	5289	81338	0.00151257326527	0.000848311982099	0.0973169640152	0.636008308653	hsa:23327,NEDD4L,23327:down|hsa:5590,PRKCZ,5590:down|hsa:6497,SKI,6497:down|hsa:9612,NCOR2,9612:down|hsa:904,CCNT1,904:up|hsa:4089,SMAD4,4089:down|hsa:5494,PPM1A,5494:up|hsa:25937,WWTR1,25937:down	http://www.reactome.org/cgi-bin/eventbrowser_st_id?ST_ID=REACT_6844
Loss of Function of TGFBR1 in Cancer	Reactome	REACT_169311	8	69	5289	81338	0.00151257326527	0.000848311982099	0.0973169640152	0.636008308653	hsa:23327,NEDD4L,23327:down|hsa:5590,PRKCZ,5590:down|hsa:6497,SKI,6497:down|hsa:9612,NCOR2,9612:down|hsa:904,CCNT1,904:up|hsa:4089,SMAD4,4089:down|hsa:5494,PPM1A,5494:up|hsa:25937,WWTR1,25937:down	http://www.reactome.org/cgi-bin/eventbrowser_st_id?ST_ID=REACT_169311
Loss of Function of TGFBR2 in Cancer	Reactome	REACT_169435	8	69	5289	81338	0.00151257326527	0.000848311982099	0.0973169640152	0.636008308653	hsa:23327,NEDD4L,23327:down|hsa:5590,PRKCZ,5590:down|hsa:6497,SKI,6497:down|hsa:9612,NCOR2,9612:down|hsa:904,CCNT1,904:up|hsa:4089,SMAD4,4089:down|hsa:5494,PPM1A,5494:up|hsa:25937,WWTR1,25937:down	http://www.reactome.org/cgi-bin/eventbrowser_st_id?ST_ID=REACT_169435
Signaling by TGF-beta Receptor Complex in Cancer	Reactome	REACT_169122	8	69	5289	81338	0.00151257326527	0.000848311982099	0.0973169640152	0.636008308653	hsa:23327,NEDD4L,23327:down|hsa:5590,PRKCZ,5590:down|hsa:6497,SKI,6497:down|hsa:9612,NCOR2,9612:down|hsa:904,CCNT1,904:up|hsa:4089,SMAD4,4089:down|hsa:5494,PPM1A,5494:up|hsa:25937,WWTR1,25937:down	http://www.reactome.org/cgi-bin/eventbrowser_st_id?ST_ID=REACT_169122
TGFBR2 Kinase Domain Mutants in Cancer	Reactome	REACT_169440	8	69	5289	81338	0.00151257326527	0.000848311982099	0.0973169640152	0.636008308653	hsa:23327,NEDD4L,23327:down|hsa:5590,PRKCZ,5590:down|hsa:6497,SKI,6497:down|hsa:9612,NCOR2,9612:down|hsa:904,CCNT1,904:up|hsa:4089,SMAD4,4089:down|hsa:5494,PPM1A,5494:up|hsa:25937,WWTR1,25937:down	http://www.reactome.org/cgi-bin/eventbrowser_st_id?ST_ID=REACT_169440
Integrin alphaIIb beta3 signaling	Reactome	REACT_15523	4	25	5289	81338	0.000756286632634	0.000307359413804	0.0977747806637	0.636008308653	hsa:5770,PTPN1,5770:down|hsa:7094,TLN1,7094:down|hsa:5170,PDPK1,5170:down|hsa:1445,CSK,1445:down	http://www.reactome.org/cgi-bin/eventbrowser_st_id?ST_ID=REACT_15523
Nef Mediated CD8 Down-regulation	Reactome	REACT_11200	2	7	5289	81338	0.000378143316317	8.60606358652e-05	0.100799009533	0.636008308653	hsa:160,AP2A1,160:down|hsa:161,AP2A2,161:down	http://www.reactome.org/cgi-bin/eventbrowser_st_id?ST_ID=REACT_11200
Pentose phosphate pathway (hexose monophosphate shunt)	Reactome	REACT_1859	2	7	5289	81338	0.000378143316317	8.60606358652e-05	0.100799009533	0.636008308653	hsa:2539,G6PD,2539:down|hsa:6120,RPE,6120:up	http://www.reactome.org/cgi-bin/eventbrowser_st_id?ST_ID=REACT_1859
CREB phosphorylation through the activation of Adenylate Cyclase	Reactome	REACT_20625	2	7	5289	81338	0.000378143316317	8.60606358652e-05	0.100799009533	0.636008308653	hsa:5566,PRKACA,5566:down|hsa:5567,PRKACB,5567:down	http://www.reactome.org/cgi-bin/eventbrowser_st_id?ST_ID=REACT_20625
Apoptotic cleavage of cellular proteins	Reactome	REACT_107	5	36	5289	81338	0.000945358290792	0.000442597555878	0.102798048349	0.636008308653	hsa:6709,SPTAN1,6709:down|hsa:5317,PKP1,5317:down|hsa:9414,TJP2,9414:down|hsa:5339,PLEC,5339:down|hsa:4137,MAPT,4137:down	http://www.reactome.org/cgi-bin/eventbrowser_st_id?ST_ID=REACT_107
Mismatch Repair	Reactome	REACT_264442	3	16	5289	81338	0.000567214974475	0.000196710024835	0.106187846044	0.636008308653	hsa:10714,POLD3,10714:down|hsa:5424,POLD1,5424:down|hsa:6117,RPA1,6117:down	http://www.reactome.org/cgi-bin/eventbrowser_st_id?ST_ID=REACT_264442
Formation of Senescence-Associated Heterochromatin Foci (SAHF)	Reactome	REACT_169121	3	16	5289	81338	0.000567214974475	0.000196710024835	0.106187846044	0.636008308653	hsa:25842,ASF1A,25842:up|hsa:23523,CABIN1,23523:down|hsa:29855,UBN1,29855:down	http://www.reactome.org/cgi-bin/eventbrowser_st_id?ST_ID=REACT_169121
Processive synthesis on the lagging strand	Reactome	REACT_1385	3	16	5289	81338	0.000567214974475	0.000196710024835	0.106187846044	0.636008308653	hsa:10714,POLD3,10714:down|hsa:5424,POLD1,5424:down|hsa:6117,RPA1,6117:down	http://www.reactome.org/cgi-bin/eventbrowser_st_id?ST_ID=REACT_1385
Glutamate Binding, Activation of AMPA Receptors and Synaptic Plasticity	Reactome	REACT_18347	4	26	5289	81338	0.000756286632634	0.000319653790356	0.107643211601	0.636008308653	hsa:5578,PRKCA,5578:down|hsa:160,AP2A1,160:down|hsa:2893,GRIA4,2893:up|hsa:27092,CACNG4,27092:down	http://www.reactome.org/cgi-bin/eventbrowser_st_id?ST_ID=REACT_18347
Trafficking of AMPA receptors	Reactome	REACT_18307	4	26	5289	81338	0.000756286632634	0.000319653790356	0.107643211601	0.636008308653	hsa:5578,PRKCA,5578:down|hsa:160,AP2A1,160:down|hsa:2893,GRIA4,2893:up|hsa:27092,CACNG4,27092:down	http://www.reactome.org/cgi-bin/eventbrowser_st_id?ST_ID=REACT_18307
Post NMDA receptor activation events	Reactome	REACT_20593	5	37	5289	81338	0.000945358290792	0.00045489193243	0.11114849141	0.636008308653	hsa:5170,PDPK1,5170:down|hsa:5566,PRKACA,5566:down|hsa:5567,PRKACB,5567:down|hsa:6196,RPS6KA2,6196:down|hsa:2906,GRIN2D,2906:down	http://www.reactome.org/cgi-bin/eventbrowser_st_id?ST_ID=REACT_20593
Activation of ATR in response to replication stress	Reactome	REACT_6769	5	37	5289	81338	0.000945358290792	0.00045489193243	0.11114849141	0.636008308653	hsa:4174,MCM5,4174:down|hsa:5001,ORC5,5001:up|hsa:6117,RPA1,6117:down|hsa:8318,CDC45,8318:down|hsa:4171,MCM2,4171:down	http://www.reactome.org/cgi-bin/eventbrowser_st_id?ST_ID=REACT_6769
Signaling by NOTCH	Reactome	REACT_299	11	108	5289	81338	0.00207978823974	0.00132779266763	0.111439154189	0.636008308653	hsa:79885,HDAC11,79885:down|hsa:9612,NCOR2,9612:down|hsa:7091,TLE4,7091:up|hsa:4192,MDK,4192:down|hsa:6907,TBL1X,6907:down|hsa:26523,AGO1,26523:down|hsa:23385,NCSTN,23385:down|hsa:409,ARRB2,409:down|hsa:2033,EP300,2033:down|hsa:4854,NOTCH3,4854:down|hsa:6484,ST3GAL4,6484:down	http://www.reactome.org/cgi-bin/eventbrowser_st_id?ST_ID=REACT_299
Cell Cycle, Mitotic	Reactome	REACT_152	38	469	5289	81338	0.00718472301002	0.00576606260297	0.11372986176	0.636008308653	hsa:11190,CEP250,11190:down|hsa:9738,CCP110,9738:down|hsa:64105,CENPK,64105:up|hsa:55835,CENPJ,55835:up|hsa:5528,PPP2R5D,5528:down|hsa:23636,NUP62,23636:down|hsa:22994,CEP131,22994:down|hsa:9918,NCAPD2,9918:down|hsa:5566,PRKACA,5566:down|hsa:1778,DYNC1H1,1778:down|hsa:10762,NUP50,10762:down|hsa:2033,EP300,2033:down|hsa:23175,LPIN1,23175:down|hsa:81620,CDT1,81620:down|hsa:387893,SETD8,387893:down|…	http://www.reactome.org/cgi-bin/eventbrowser_st_id?ST_ID=REACT_152
Regulation of lipid metabolism by Peroxisome proliferator-activated receptor alpha (PPARalpha)	Reactome	REACT_19241	11	109	5289	81338	0.00207978823974	0.00134008704419	0.116308633495	0.636008308653	hsa:25937,WWTR1,25937:down|hsa:9612,NCOR2,9612:down|hsa:50486,G0S2,50486:up|hsa:9443,MED7,9443:up|hsa:6907,TBL1X,6907:down|hsa:2033,EP300,2033:down|hsa:5465,PPARA,5465:down|hsa:25942,SIN3A,25942:down|hsa:9968,MED12,9968:down|hsa:6256,RXRA,6256:down|hsa:23097,CDK19,23097:down	http://www.reactome.org/cgi-bin/eventbrowser_st_id?ST_ID=REACT_19241
Nucleotide Excision Repair	Reactome	REACT_1826	6	49	5289	81338	0.00113442994895	0.000602424451056	0.117638574944	0.636008308653	hsa:5430,POLR2A,5430:down|hsa:5424,POLD1,5424:down|hsa:56949,XAB2,56949:down|hsa:6117,RPA1,6117:down|hsa:10714,POLD3,10714:down|hsa:2072,ERCC4,2072:down	http://www.reactome.org/cgi-bin/eventbrowser_st_id?ST_ID=REACT_1826
t(4;14) translocations of FGFR3	Reactome	REACT_121011	1	1	5289	81338	0.000189071658158	1.22943765522e-05	0.118382699782	0.636008308653	hsa:2261,FGFR3,2261:down	http://www.reactome.org/cgi-bin/eventbrowser_st_id?ST_ID=REACT_121011
Synthesis of IPs in the ER lumen	Reactome	REACT_150253	1	1	5289	81338	0.000189071658158	1.22943765522e-05	0.118382699782	0.636008308653	hsa:9562,MINPP1,9562:up	http://www.reactome.org/cgi-bin/eventbrowser_st_id?ST_ID=REACT_150253
Gap-filling DNA repair synthesis and ligation in TC-NER	Reactome	REACT_74	3	17	5289	81338	0.000567214974475	0.000209004401387	0.1195236952	0.636008308653	hsa:10714,POLD3,10714:down|hsa:5424,POLD1,5424:down|hsa:6117,RPA1,6117:down	http://www.reactome.org/cgi-bin/eventbrowser_st_id?ST_ID=REACT_74
Gap-filling DNA repair synthesis and ligation in GG-NER	Reactome	REACT_1998	3	17	5289	81338	0.000567214974475	0.000209004401387	0.1195236952	0.636008308653	hsa:10714,POLD3,10714:down|hsa:5424,POLD1,5424:down|hsa:6117,RPA1,6117:down	http://www.reactome.org/cgi-bin/eventbrowser_st_id?ST_ID=REACT_1998
Acyl chain remodelling of PS	Reactome	REACT_121384	3	17	5289	81338	0.000567214974475	0.000209004401387	0.1195236952	0.636008308653	hsa:154141,MBOAT1,154141:down|hsa:10162,LPCAT3,10162:down|hsa:5321,PLA2G4A,5321:up	http://www.reactome.org/cgi-bin/eventbrowser_st_id?ST_ID=REACT_121384
Nuclear Receptor transcription pathway	Reactome	REACT_15525	5	38	5289	81338	0.000945358290792	0.000467186308982	0.119814686052	0.636008308653	hsa:7067,THRA,7067:down|hsa:5916,RARG,5916:down|hsa:5465,PPARA,5465:down|hsa:3174,HNF4G,3174:up|hsa:6256,RXRA,6256:down	http://www.reactome.org/cgi-bin/eventbrowser_st_id?ST_ID=REACT_15525
Hydrolysis of LPC	Reactome	REACT_120977	2	8	5289	81338	0.000378143316317	9.83550124173e-05	0.1210664449	0.636008308653	hsa:79887,PLBD1,79887:up|hsa:5321,PLA2G4A,5321:up	http://www.reactome.org/cgi-bin/eventbrowser_st_id?ST_ID=REACT_120977
Negative regulation of the PI3K/AKT network	Reactome	REACT_12447	2	8	5289	81338	0.000378143316317	9.83550124173e-05	0.1210664449	0.636008308653	hsa:208,AKT2,208:down|hsa:117145,THEM4,117145:up	http://www.reactome.org/cgi-bin/eventbrowser_st_id?ST_ID=REACT_12447
Vitamin C (ascorbate) metabolism	Reactome	REACT_11202	2	8	5289	81338	0.000378143316317	9.83550124173e-05	0.1210664449	0.636008308653	hsa:1727,CYB5R3,1727:down|hsa:1528,CYB5A,1528:up	http://www.reactome.org/cgi-bin/eventbrowser_st_id?ST_ID=REACT_11202
Cell-extracellular matrix interactions	Reactome	REACT_20649	3	18	5289	81338	0.000567214974475	0.000221298777939	0.133436922502	0.636008308653	hsa:2316,FLNA,2316:down|hsa:5829,PXN,5829:down|hsa:2318,FLNC,2318:down	http://www.reactome.org/cgi-bin/eventbrowser_st_id?ST_ID=REACT_20649
Regulation of gene expression in beta cells	Reactome	REACT_13819	3	18	5289	81338	0.000567214974475	0.000221298777939	0.133436922502	0.636008308653	hsa:208,AKT2,208:down|hsa:3174,HNF4G,3174:up|hsa:3651,PDX1,3651:down	http://www.reactome.org/cgi-bin/eventbrowser_st_id?ST_ID=REACT_13819
NGF signalling via TRKA from the plasma membrane	Reactome	REACT_12056	17	191	5289	81338	0.00321421818869	0.00234822592146	0.13639909315	0.636008308653	hsa:5578,PRKCA,5578:down|hsa:5170,PDPK1,5170:down|hsa:117145,THEM4,117145:up|hsa:5566,PRKACA,5566:down|hsa:5296,PIK3R2,5296:down|hsa:208,AKT2,208:down|hsa:57498,KIDINS220,57498:up|hsa:5567,PRKACB,5567:down|hsa:5293,PIK3CD,5293:down|hsa:3815,KIT,3815:up|hsa:685,BTC,685:up|hsa:6196,RPS6KA2,6196:down|hsa:5528,PPP2R5D,5528:down|hsa:160,AP2A1,160:down|hsa:161,AP2A2,161:down|hsa:26523,AGO1,26523:down|h…	http://www.reactome.org/cgi-bin/eventbrowser_st_id?ST_ID=REACT_12056
Signalling by NGF	Reactome	REACT_11061	23	272	5289	81338	0.00434864813764	0.00334407042219	0.138060218933	0.636008308653	hsa:5170,PDPK1,5170:down|hsa:5296,PIK3R2,5296:down|hsa:5293,PIK3CD,5293:down|hsa:6453,ITSN1,6453:down|hsa:5528,PPP2R5D,5528:down|hsa:121512,FGD4,121512:up|hsa:835,CASP2,835:down|hsa:57498,KIDINS220,57498:up|hsa:5567,PRKACB,5567:down|hsa:3815,KIT,3815:up|hsa:208,AKT2,208:down|hsa:26523,AGO1,26523:down|hsa:5046,PCSK6,5046:down|hsa:160,AP2A1,160:down|hsa:161,AP2A2,161:down|hsa:6014,RIT2,6014:down|hs…	http://www.reactome.org/cgi-bin/eventbrowser_st_id?ST_ID=REACT_11061
Extension of Telomeres	Reactome	REACT_8030	4	29	5289	81338	0.000756286632634	0.000356536920013	0.139731714133	0.64000706727	hsa:10714,POLD3,10714:down|hsa:5424,POLD1,5424:down|hsa:55135,WRAP53,55135:down|hsa:6117,RPA1,6117:down	http://www.reactome.org/cgi-bin/eventbrowser_st_id?ST_ID=REACT_8030
Costimulation by the CD28 family	Reactome	REACT_19344	7	64	5289	81338	0.00132350160711	0.000786840099339	0.141873827821	0.641392756448	hsa:5170,PDPK1,5170:down|hsa:117145,THEM4,117145:up|hsa:3119,HLA-DQB1,3119:up|hsa:5296,PIK3R2,5296:down|hsa:208,AKT2,208:down|hsa:1445,CSK,1445:down|hsa:5528,PPP2R5D,5528:down	http://www.reactome.org/cgi-bin/eventbrowser_st_id?ST_ID=REACT_19344
ER to Golgi Transport	Reactome	REACT_11203	2	9	5289	81338	0.000378143316317	0.000110649388969	0.142211261461	0.641392756448	hsa:9632,SEC24C,9632:down|hsa:10427,SEC24B,10427:up	http://www.reactome.org/cgi-bin/eventbrowser_st_id?ST_ID=REACT_11203
Nef Mediated CD4 Down-regulation	Reactome	REACT_11166	2	9	5289	81338	0.000378143316317	0.000110649388969	0.142211261461	0.641392756448	hsa:160,AP2A1,160:down|hsa:161,AP2A2,161:down	http://www.reactome.org/cgi-bin/eventbrowser_st_id?ST_ID=REACT_11166
GP1b-IX-V activation signalling	Reactome	REACT_23847	2	9	5289	81338	0.000378143316317	0.000110649388969	0.142211261461	0.641392756448	hsa:2316,FLNA,2316:down|hsa:2812,GP1BB,2812:down	http://www.reactome.org/cgi-bin/eventbrowser_st_id?ST_ID=REACT_23847
COPII (Coat Protein 2) Mediated Vesicle Transport	Reactome	REACT_12507	2	9	5289	81338	0.000378143316317	0.000110649388969	0.142211261461	0.641392756448	hsa:9632,SEC24C,9632:down|hsa:10427,SEC24B,10427:up	http://www.reactome.org/cgi-bin/eventbrowser_st_id?ST_ID=REACT_12507
Inactivation of Cdc42 and Rac	Reactome	REACT_19342	2	9	5289	81338	0.000378143316317	0.000110649388969	0.142211261461	0.641392756448	hsa:57522,SRGAP1,57522:down|hsa:2817,GPC1,2817:down	http://www.reactome.org/cgi-bin/eventbrowser_st_id?ST_ID=REACT_19342
EPHB-mediated forward signaling	Reactome	REACT_263952	5	41	5289	81338	0.000945358290792	0.000504069438639	0.147603591336	0.64725613867	hsa:3985,LIMK2,3985:down|hsa:6453,ITSN1,6453:down|hsa:1948,EFNB2,1948:down|hsa:64283,ARHGEF28,64283:up|hsa:2049,EPHB3,2049:down	http://www.reactome.org/cgi-bin/eventbrowser_st_id?ST_ID=REACT_263952
Signaling by Retinoic Acid	Reactome	REACT_267785	5	41	5289	81338	0.000945358290792	0.000504069438639	0.147603591336	0.64725613867	hsa:216,ALDH1A1,216:up|hsa:5164,PDK2,5164:down|hsa:5916,RARG,5916:down|hsa:1375,CPT1B,1375:up|hsa:6256,RXRA,6256:down	http://www.reactome.org/cgi-bin/eventbrowser_st_id?ST_ID=REACT_267785
eNOS activation and regulation	Reactome	REACT_12389	3	19	5289	81338	0.000567214974475	0.000233593154491	0.147876116899	0.64725613867	hsa:4846,NOS3,4846:down|hsa:857,CAV1,857:down|hsa:340481,ZDHHC21,340481:up	http://www.reactome.org/cgi-bin/eventbrowser_st_id?ST_ID=REACT_12389
Signaling by NODAL	Reactome	REACT_111057	3	19	5289	81338	0.000567214974475	0.000233593154491	0.147876116899	0.64725613867	hsa:4089,SMAD4,4089:down|hsa:5046,PCSK6,5046:down|hsa:130399,ACVR1C,130399:up	http://www.reactome.org/cgi-bin/eventbrowser_st_id?ST_ID=REACT_111057
Metabolism of nitric oxide	Reactome	REACT_12508	3	19	5289	81338	0.000567214974475	0.000233593154491	0.147876116899	0.64725613867	hsa:4846,NOS3,4846:down|hsa:857,CAV1,857:down|hsa:340481,ZDHHC21,340481:up	http://www.reactome.org/cgi-bin/eventbrowser_st_id?ST_ID=REACT_12508
Phosphorylation of CD3 and TCR zeta chains	Reactome	REACT_12582	3	19	5289	81338	0.000567214974475	0.000233593154491	0.147876116899	0.64725613867	hsa:55824,PAG1,55824:down|hsa:1445,CSK,1445:down|hsa:3119,HLA-DQB1,3119:up	http://www.reactome.org/cgi-bin/eventbrowser_st_id?ST_ID=REACT_12582
Peroxisomal lipid metabolism	Reactome	REACT_16957	3	19	5289	81338	0.000567214974475	0.000233593154491	0.147876116899	0.64725613867	hsa:1384,CRAT,1384:down|hsa:215,ABCD1,215:down|hsa:8540,AGPS,8540:up	http://www.reactome.org/cgi-bin/eventbrowser_st_id?ST_ID=REACT_16957
Signaling by Hippo	Reactome	REACT_118607	3	19	5289	81338	0.000567214974475	0.000233593154491	0.147876116899	0.64725613867	hsa:25937,WWTR1,25937:down|hsa:9414,TJP2,9414:down|hsa:1856,DVL2,1856:down	http://www.reactome.org/cgi-bin/eventbrowser_st_id?ST_ID=REACT_118607
Ca-dependent events	Reactome	REACT_15307	4	30	5289	81338	0.000756286632634	0.000368831296565	0.151185766247	0.64725613867	hsa:5578,PRKCA,5578:down|hsa:5566,PRKACA,5566:down|hsa:5567,PRKACB,5567:down|hsa:5321,PLA2G4A,5321:up	http://www.reactome.org/cgi-bin/eventbrowser_st_id?ST_ID=REACT_15307
CD28 co-stimulation	Reactome	REACT_19183	4	30	5289	81338	0.000756286632634	0.000368831296565	0.151185766247	0.64725613867	hsa:5296,PIK3R2,5296:down|hsa:208,AKT2,208:down|hsa:5170,PDPK1,5170:down|hsa:117145,THEM4,117145:up	http://www.reactome.org/cgi-bin/eventbrowser_st_id?ST_ID=REACT_19183
Nuclear Pore Complex (NPC) Disassembly	Reactome	REACT_163931	4	30	5289	81338	0.000756286632634	0.000368831296565	0.151185766247	0.64725613867	hsa:10783,NEK6,10783:down|hsa:8086,AAAS,8086:down|hsa:10762,NUP50,10762:down|hsa:23636,NUP62,23636:down	http://www.reactome.org/cgi-bin/eventbrowser_st_id?ST_ID=REACT_163931
disassembly of the destruction complex and recruitment of AXIN to the membrane	Reactome	REACT_264034	4	31	5289	81338	0.000756286632634	0.000381125673117	0.162981551854	0.64725613867	hsa:5528,PPP2R5D,5528:down|hsa:857,CAV1,857:down|hsa:4041,LRP5,4041:down|hsa:1856,DVL2,1856:down	http://www.reactome.org/cgi-bin/eventbrowser_st_id?ST_ID=REACT_264034
alpha-linolenic (omega3) and linoleic (omega6) acid metabolism	Reactome	REACT_121284	2	10	5289	81338	0.000378143316317	0.000122943765522	0.164050823028	0.64725613867	hsa:215,ABCD1,215:down|hsa:9415,FADS2,9415:down	http://www.reactome.org/cgi-bin/eventbrowser_st_id?ST_ID=REACT_121284
Cohesin Loading onto Chromatin	Reactome	REACT_150421	2	10	5289	81338	0.000378143316317	0.000122943765522	0.164050823028	0.64725613867	hsa:8243,SMC1A,8243:down|hsa:23383,MAU2,23383:down	http://www.reactome.org/cgi-bin/eventbrowser_st_id?ST_ID=REACT_150421
alpha-linolenic acid (ALA) metabolism	Reactome	REACT_121147	2	10	5289	81338	0.000378143316317	0.000122943765522	0.164050823028	0.64725613867	hsa:215,ABCD1,215:down|hsa:9415,FADS2,9415:down	http://www.reactome.org/cgi-bin/eventbrowser_st_id?ST_ID=REACT_121147
Apoptotic cleavage of cell adhesion proteins	Reactome	REACT_13579	2	10	5289	81338	0.000378143316317	0.000122943765522	0.164050823028	0.64725613867	hsa:5317,PKP1,5317:down|hsa:9414,TJP2,9414:down	http://www.reactome.org/cgi-bin/eventbrowser_st_id?ST_ID=REACT_13579
TRIF-mediated programmed cell death	Reactome	REACT_150361	2	10	5289	81338	0.000378143316317	0.000122943765522	0.164050823028	0.64725613867	hsa:929,CD14,929:down|hsa:7098,TLR3,7098:up	http://www.reactome.org/cgi-bin/eventbrowser_st_id?ST_ID=REACT_150361
CYP2E1 reactions	Reactome	REACT_13797	2	10	5289	81338	0.000378143316317	0.000122943765522	0.164050823028	0.64725613867	hsa:1572,CYP2F1,1572:up|hsa:1565,CYP2D6,1565:up	http://www.reactome.org/cgi-bin/eventbrowser_st_id?ST_ID=REACT_13797
G2/M Checkpoints	Reactome	REACT_828	5	43	5289	81338	0.000945358290792	0.000528658191743	0.167504776393	0.64725613867	hsa:4174,MCM5,4174:down|hsa:5001,ORC5,5001:up|hsa:6117,RPA1,6117:down|hsa:8318,CDC45,8318:down|hsa:4171,MCM2,4171:down	http://www.reactome.org/cgi-bin/eventbrowser_st_id?ST_ID=REACT_828
EPH-Ephrin signaling	Reactome	REACT_264068	9	93	5289	81338	0.00170164492343	0.00114337701935	0.170722791165	0.64725613867	hsa:1948,EFNB2,1948:down|hsa:64283,ARHGEF28,64283:up|hsa:2049,EPHB3,2049:down|hsa:6453,ITSN1,6453:down|hsa:23385,NCSTN,23385:down|hsa:10398,MYL9,10398:down|hsa:3985,LIMK2,3985:down|hsa:160,AP2A1,160:down|hsa:161,AP2A2,161:down	http://www.reactome.org/cgi-bin/eventbrowser_st_id?ST_ID=REACT_264068
phospho-PLA2 pathway	Reactome	REACT_15466	1	2	5289	81338	0.000189071658158	2.45887531043e-05	0.172210969922	0.64725613867	hsa:5321,PLA2G4A,5321:up	http://www.reactome.org/cgi-bin/eventbrowser_st_id?ST_ID=REACT_15466
Regulation of PAK-2p34 activity by PS-GAP/RHG10	Reactome	REACT_13528	1	2	5289	81338	0.000189071658158	2.45887531043e-05	0.172210969922	0.64725613867	hsa:79658,ARHGAP10,79658:down	http://www.reactome.org/cgi-bin/eventbrowser_st_id?ST_ID=REACT_13528
Inhibition of Host mRNA Processing and RNA Silencing	Reactome	REACT_6173	1	2	5289	81338	0.000189071658158	2.45887531043e-05	0.172210969922	0.64725613867	hsa:10898,CPSF4,10898:down	http://www.reactome.org/cgi-bin/eventbrowser_st_id?ST_ID=REACT_6173
Interactions of Tat with host cellular proteins	Reactome	REACT_6905	1	2	5289	81338	0.000189071658158	2.45887531043e-05	0.172210969922	0.64725613867	hsa:904,CCNT1,904:up	http://www.reactome.org/cgi-bin/eventbrowser_st_id?ST_ID=REACT_6905
Amplification of signal from unattached kinetochores via a MAD2 inhibitory signal	Reactome	REACT_491	1	2	5289	81338	0.000189071658158	2.45887531043e-05	0.172210969922	0.64725613867	hsa:8379,MAD1L1,8379:down	http://www.reactome.org/cgi-bin/eventbrowser_st_id?ST_ID=REACT_491
PDE3B signalling	Reactome	REACT_1451	1	2	5289	81338	0.000189071658158	2.45887531043e-05	0.172210969922	0.64725613867	hsa:208,AKT2,208:down	http://www.reactome.org/cgi-bin/eventbrowser_st_id?ST_ID=REACT_1451
NOSIP mediated eNOS trafficking	Reactome	REACT_12510	1	2	5289	81338	0.000189071658158	2.45887531043e-05	0.172210969922	0.64725613867	hsa:4846,NOS3,4846:down	http://www.reactome.org/cgi-bin/eventbrowser_st_id?ST_ID=REACT_12510
Proline catabolism	Reactome	REACT_1002	1	2	5289	81338	0.000189071658158	2.45887531043e-05	0.172210969922	0.64725613867	hsa:8659,ALDH4A1,8659:down	http://www.reactome.org/cgi-bin/eventbrowser_st_id?ST_ID=REACT_1002
Transfer of LPS from LBP carrier to CD14	Reactome	REACT_6822	1	2	5289	81338	0.000189071658158	2.45887531043e-05	0.172210969922	0.64725613867	hsa:929,CD14,929:down	http://www.reactome.org/cgi-bin/eventbrowser_st_id?ST_ID=REACT_6822
Release of apoptotic factors from the mitochondria	Reactome	REACT_1322	1	2	5289	81338	0.000189071658158	2.45887531043e-05	0.172210969922	0.64725613867	hsa:54205,CYCS,54205:up	http://www.reactome.org/cgi-bin/eventbrowser_st_id?ST_ID=REACT_1322
Amplification of signal from the kinetochores	Reactome	REACT_795	1	2	5289	81338	0.000189071658158	2.45887531043e-05	0.172210969922	0.64725613867	hsa:8379,MAD1L1,8379:down	http://www.reactome.org/cgi-bin/eventbrowser_st_id?ST_ID=REACT_795
Assembly of the primary cilium	Reactome	REACT_268265	16	186	5289	81338	0.00302514653054	0.0022867540387	0.173776244112	0.64725613867	hsa:1069,CETN2,1069:up|hsa:11190,CEP250,11190:down|hsa:22994,CEP131,22994:down|hsa:79867,TCTN2,79867:down|hsa:9742,IFT140,9742:down|hsa:9371,KIF3B,9371:down|hsa:9738,CCP110,9738:down|hsa:5566,PRKACA,5566:down|hsa:51259,TMEM216,51259:up|hsa:1778,DYNC1H1,1778:down|hsa:11064,CNTRL,11064:down|hsa:55835,CENPJ,55835:up|hsa:55764,IFT122,55764:down|hsa:7846,TUBA1A,7846:up|hsa:146057,TTBK2,146057:down|hsa…	http://www.reactome.org/cgi-bin/eventbrowser_st_id?ST_ID=REACT_268265
G2/M Transition	Reactome	REACT_2203	11	120	5289	81338	0.00207978823974	0.00147532518626	0.177424631669	0.64725613867	hsa:1069,CETN2,1069:up|hsa:11190,CEP250,11190:down|hsa:22994,CEP131,22994:down|hsa:9738,CCP110,9738:down|hsa:5566,PRKACA,5566:down|hsa:1778,DYNC1H1,1778:down|hsa:11064,CNTRL,11064:down|hsa:55835,CENPJ,55835:up|hsa:2033,EP300,2033:down|hsa:7846,TUBA1A,7846:up|hsa:10426,TUBGCP3,10426:down	http://www.reactome.org/cgi-bin/eventbrowser_st_id?ST_ID=REACT_2203
CTLA4 inhibitory signaling	Reactome	REACT_19405	3	21	5289	81338	0.000567214974475	0.000258181907595	0.178126848726	0.64725613867	hsa:5528,PPP2R5D,5528:down|hsa:208,AKT2,208:down|hsa:5170,PDPK1,5170:down	http://www.reactome.org/cgi-bin/eventbrowser_st_id?ST_ID=REACT_19405
Lagging Strand Synthesis	Reactome	REACT_312	3	21	5289	81338	0.000567214974475	0.000258181907595	0.178126848726	0.64725613867	hsa:10714,POLD3,10714:down|hsa:5424,POLD1,5424:down|hsa:6117,RPA1,6117:down	http://www.reactome.org/cgi-bin/eventbrowser_st_id?ST_ID=REACT_312
Nef-mediates down modulation of cell surface receptors by recruiting them to clathrin adapters	Reactome	REACT_11149	3	21	5289	81338	0.000567214974475	0.000258181907595	0.178126848726	0.64725613867	hsa:8907,AP1M1,8907:down|hsa:160,AP2A1,160:down|hsa:161,AP2A2,161:down	http://www.reactome.org/cgi-bin/eventbrowser_st_id?ST_ID=REACT_11149
Glucose metabolism	Reactome	REACT_723	7	69	5289	81338	0.00132350160711	0.000848311982099	0.181378052504	0.64725613867	hsa:5836,PYGL,5836:down|hsa:6576,SLC25A1,6576:down|hsa:5091,PC,5091:down|hsa:5566,PRKACA,5566:down|hsa:5567,PRKACB,5567:down|hsa:5528,PPP2R5D,5528:down|hsa:8402,SLC25A11,8402:down	http://www.reactome.org/cgi-bin/eventbrowser_st_id?ST_ID=REACT_723
Class I MHC mediated antigen processing & presentation	Reactome	REACT_75820	21	256	5289	81338	0.00397050482133	0.00314736039735	0.181449928615	0.64725613867	hsa:23327,NEDD4L,23327:down|hsa:9730,VPRBP,9730:down|hsa:7704,ZBTB16,7704:up|hsa:8924,HERC2,8924:down|hsa:7332,UBE2L3,7332:down|hsa:80176,SPSB1,80176:down|hsa:4012,LNPEP,4012:up|hsa:10075,HUWE1,10075:down|hsa:9520,NPEPPS,9520:down|hsa:140461,ASB8,140461:down|hsa:10427,SEC24B,10427:up|hsa:22888,UBOX5,22888:down|hsa:4591,TRIM37,4591:up|hsa:23352,UBR4,23352:down|hsa:51665,ASB1,51665:down|hsa:1515,CT…	http://www.reactome.org/cgi-bin/eventbrowser_st_id?ST_ID=REACT_75820
Calnexin/calreticulin cycle	Reactome	REACT_23810	2	11	5289	81338	0.000378143316317	0.000135238142074	0.186421517121	0.64725613867	hsa:55757,UGGT2,55757:up|hsa:5589,PRKCSH,5589:down	http://www.reactome.org/cgi-bin/eventbrowser_st_id?ST_ID=REACT_23810
Biotin transport and metabolism	Reactome	REACT_11153	2	11	5289	81338	0.000378143316317	0.000135238142074	0.186421517121	0.64725613867	hsa:5091,PC,5091:down|hsa:31,ACACA,31:down	http://www.reactome.org/cgi-bin/eventbrowser_st_id?ST_ID=REACT_11153
Signaling by NOTCH3	Reactome	REACT_118862	2	11	5289	81338	0.000378143316317	0.000135238142074	0.186421517121	0.64725613867	hsa:4854,NOTCH3,4854:down|hsa:23385,NCSTN,23385:down	http://www.reactome.org/cgi-bin/eventbrowser_st_id?ST_ID=REACT_118862
P2Y receptors	Reactome	REACT_18289	2	11	5289	81338	0.000378143316317	0.000135238142074	0.186421517121	0.64725613867	hsa:5028,P2RY1,5028:up|hsa:5030,P2RY4,5030:down	http://www.reactome.org/cgi-bin/eventbrowser_st_id?ST_ID=REACT_18289
Synthesis of IP2, IP, and Ins in the cytosol	Reactome	REACT_150352	2	11	5289	81338	0.000378143316317	0.000135238142074	0.186421517121	0.64725613867	hsa:3613,IMPA2,3613:down|hsa:3632,INPP5A,3632:down	http://www.reactome.org/cgi-bin/eventbrowser_st_id?ST_ID=REACT_150352
Global Genomic NER (GG-NER)	Reactome	REACT_2253	4	33	5289	81338	0.000756286632634	0.000405714426221	0.187504668276	0.64725613867	hsa:10714,POLD3,10714:down|hsa:5424,POLD1,5424:down|hsa:6117,RPA1,6117:down|hsa:2072,ERCC4,2072:down	http://www.reactome.org/cgi-bin/eventbrowser_st_id?ST_ID=REACT_2253
PLC beta mediated events	Reactome	REACT_15426	5	45	5289	81338	0.000945358290792	0.000553246944847	0.188386512934	0.64725613867	hsa:5578,PRKCA,5578:down|hsa:5566,PRKACA,5566:down|hsa:5567,PRKACB,5567:down|hsa:2781,GNAZ,2781:down|hsa:5321,PLA2G4A,5321:up	http://www.reactome.org/cgi-bin/eventbrowser_st_id?ST_ID=REACT_15426
NOTCH1 Intracellular Domain Regulates Transcription	Reactome	REACT_118780	5	45	5289	81338	0.000945358290792	0.000553246944847	0.188386512934	0.64725613867	hsa:6907,TBL1X,6907:down|hsa:9612,NCOR2,9612:down|hsa:79885,HDAC11,79885:down|hsa:2033,EP300,2033:down|hsa:7091,TLE4,7091:up	http://www.reactome.org/cgi-bin/eventbrowser_st_id?ST_ID=REACT_118780
XBP1(S) activates chaperone genes	Reactome	REACT_18273	5	45	5289	81338	0.000945358290792	0.000553246944847	0.188386512934	0.64725613867	hsa:10106,CTDSP2,10106:down|hsa:6745,SSR1,6745:down|hsa:7094,TLN1,7094:down|hsa:9570,GOSR2,9570:up|hsa:10130,PDIA6,10130:down	http://www.reactome.org/cgi-bin/eventbrowser_st_id?ST_ID=REACT_18273
Signaling by NOTCH1 in Cancer	Reactome	REACT_160214	7	70	5289	81338	0.00132350160711	0.000860606358652	0.189784161353	0.64725613867	hsa:9612,NCOR2,9612:down|hsa:7091,TLE4,7091:up|hsa:2033,EP300,2033:down|hsa:6907,TBL1X,6907:down|hsa:23385,NCSTN,23385:down|hsa:79885,HDAC11,79885:down|hsa:409,ARRB2,409:down	http://www.reactome.org/cgi-bin/eventbrowser_st_id?ST_ID=REACT_160214
Signaling by NOTCH1 HD Domain Mutants in Cancer	Reactome	REACT_160133	7	70	5289	81338	0.00132350160711	0.000860606358652	0.189784161353	0.64725613867	hsa:9612,NCOR2,9612:down|hsa:7091,TLE4,7091:up|hsa:2033,EP300,2033:down|hsa:6907,TBL1X,6907:down|hsa:23385,NCSTN,23385:down|hsa:79885,HDAC11,79885:down|hsa:409,ARRB2,409:down	http://www.reactome.org/cgi-bin/eventbrowser_st_id?ST_ID=REACT_160133
Signaling by NOTCH1 PEST Domain Mutants in Cancer	Reactome	REACT_160301	7	70	5289	81338	0.00132350160711	0.000860606358652	0.189784161353	0.64725613867	hsa:9612,NCOR2,9612:down|hsa:7091,TLE4,7091:up|hsa:2033,EP300,2033:down|hsa:6907,TBL1X,6907:down|hsa:23385,NCSTN,23385:down|hsa:79885,HDAC11,79885:down|hsa:409,ARRB2,409:down	http://www.reactome.org/cgi-bin/eventbrowser_st_id?ST_ID=REACT_160301
Signaling by NOTCH1	Reactome	REACT_118859	7	70	5289	81338	0.00132350160711	0.000860606358652	0.189784161353	0.64725613867	hsa:9612,NCOR2,9612:down|hsa:7091,TLE4,7091:up|hsa:2033,EP300,2033:down|hsa:6907,TBL1X,6907:down|hsa:23385,NCSTN,23385:down|hsa:79885,HDAC11,79885:down|hsa:409,ARRB2,409:down	http://www.reactome.org/cgi-bin/eventbrowser_st_id?ST_ID=REACT_118859
Signaling by NOTCH1 t(7;9)(NOTCH1:M1580_K2555) Translocation Mutant	Reactome	REACT_160082	7	70	5289	81338	0.00132350160711	0.000860606358652	0.189784161353	0.64725613867	hsa:9612,NCOR2,9612:down|hsa:7091,TLE4,7091:up|hsa:2033,EP300,2033:down|hsa:6907,TBL1X,6907:down|hsa:23385,NCSTN,23385:down|hsa:79885,HDAC11,79885:down|hsa:409,ARRB2,409:down	http://www.reactome.org/cgi-bin/eventbrowser_st_id?ST_ID=REACT_160082
Signaling by NOTCH1 HD+PEST Domain Mutants in Cancer	Reactome	REACT_160248	7	70	5289	81338	0.00132350160711	0.000860606358652	0.189784161353	0.64725613867	hsa:9612,NCOR2,9612:down|hsa:7091,TLE4,7091:up|hsa:2033,EP300,2033:down|hsa:6907,TBL1X,6907:down|hsa:23385,NCSTN,23385:down|hsa:79885,HDAC11,79885:down|hsa:409,ARRB2,409:down	http://www.reactome.org/cgi-bin/eventbrowser_st_id?ST_ID=REACT_160248
FBXW7 Mutants and NOTCH1 in Cancer	Reactome	REACT_160099	7	70	5289	81338	0.00132350160711	0.000860606358652	0.189784161353	0.64725613867	hsa:9612,NCOR2,9612:down|hsa:7091,TLE4,7091:up|hsa:2033,EP300,2033:down|hsa:6907,TBL1X,6907:down|hsa:23385,NCSTN,23385:down|hsa:79885,HDAC11,79885:down|hsa:409,ARRB2,409:down	http://www.reactome.org/cgi-bin/eventbrowser_st_id?ST_ID=REACT_160099
Mitotic G2-G2/M phases	Reactome	REACT_21391	11	122	5289	81338	0.00207978823974	0.00149991393936	0.189925939573	0.64725613867	hsa:1069,CETN2,1069:up|hsa:11190,CEP250,11190:down|hsa:22994,CEP131,22994:down|hsa:9738,CCP110,9738:down|hsa:5566,PRKACA,5566:down|hsa:1778,DYNC1H1,1778:down|hsa:11064,CNTRL,11064:down|hsa:55835,CENPJ,55835:up|hsa:2033,EP300,2033:down|hsa:7846,TUBA1A,7846:up|hsa:10426,TUBGCP3,10426:down	http://www.reactome.org/cgi-bin/eventbrowser_st_id?ST_ID=REACT_21391
L1CAM interactions	Reactome	REACT_22205	10	109	5289	81338	0.00189071658158	0.00134008704419	0.191236258906	0.64725613867	hsa:6709,SPTAN1,6709:down|hsa:7846,TUBA1A,7846:up|hsa:4897,NRCAM,4897:up|hsa:1808,DPYSL2,1808:down|hsa:6334,SCN8A,6334:down|hsa:6196,RPS6KA2,6196:down|hsa:5962,RDX,5962:down|hsa:8829,NRP1,8829:down|hsa:160,AP2A1,160:down|hsa:161,AP2A2,161:down	http://www.reactome.org/cgi-bin/eventbrowser_st_id?ST_ID=REACT_22205
Defective MUT causes methylmalonic aciduria mut type	Reactome	REACT_169313	8	83	5289	81338	0.00151257326527	0.00102043325383	0.191563693929	0.64725613867	hsa:5091,PC,5091:down|hsa:31,ACACA,31:down|hsa:4522,MTHFD1,4522:down|hsa:4552,MTRR,4552:up|hsa:2194,FASN,2194:down|hsa:1727,CYB5R3,1727:down|hsa:1528,CYB5A,1528:up|hsa:5644,PRSS1,5644:up	http://www.reactome.org/cgi-bin/eventbrowser_st_id?ST_ID=REACT_169313
Defective BTD causes biotidinase deficiency	Reactome	REACT_169403	8	83	5289	81338	0.00151257326527	0.00102043325383	0.191563693929	0.64725613867	hsa:5091,PC,5091:down|hsa:31,ACACA,31:down|hsa:4522,MTHFD1,4522:down|hsa:4552,MTRR,4552:up|hsa:2194,FASN,2194:down|hsa:1727,CYB5R3,1727:down|hsa:1528,CYB5A,1528:up|hsa:5644,PRSS1,5644:up	http://www.reactome.org/cgi-bin/eventbrowser_st_id?ST_ID=REACT_169403
Metabolism of water-soluble vitamins and cofactors	Reactome	REACT_11238	8	83	5289	81338	0.00151257326527	0.00102043325383	0.191563693929	0.64725613867	hsa:5091,PC,5091:down|hsa:31,ACACA,31:down|hsa:4522,MTHFD1,4522:down|hsa:4552,MTRR,4552:up|hsa:2194,FASN,2194:down|hsa:1727,CYB5R3,1727:down|hsa:1528,CYB5A,1528:up|hsa:5644,PRSS1,5644:up	http://www.reactome.org/cgi-bin/eventbrowser_st_id?ST_ID=REACT_11238
Defective MMAA causes methylmalonic aciduria type cblA	Reactome	REACT_169316	8	83	5289	81338	0.00151257326527	0.00102043325383	0.191563693929	0.64725613867	hsa:5091,PC,5091:down|hsa:31,ACACA,31:down|hsa:4522,MTHFD1,4522:down|hsa:4552,MTRR,4552:up|hsa:2194,FASN,2194:down|hsa:1727,CYB5R3,1727:down|hsa:1528,CYB5A,1528:up|hsa:5644,PRSS1,5644:up	http://www.reactome.org/cgi-bin/eventbrowser_st_id?ST_ID=REACT_169316
Defective CUBN causes hereditary megaloblastic anemia 1	Reactome	REACT_169132	8	83	5289	81338	0.00151257326527	0.00102043325383	0.191563693929	0.64725613867	hsa:5091,PC,5091:down|hsa:31,ACACA,31:down|hsa:4522,MTHFD1,4522:down|hsa:4552,MTRR,4552:up|hsa:2194,FASN,2194:down|hsa:1727,CYB5R3,1727:down|hsa:1528,CYB5A,1528:up|hsa:5644,PRSS1,5644:up	http://www.reactome.org/cgi-bin/eventbrowser_st_id?ST_ID=REACT_169132
Defective CD320 causes methylmalonic aciduria	Reactome	REACT_169178	8	83	5289	81338	0.00151257326527	0.00102043325383	0.191563693929	0.64725613867	hsa:5091,PC,5091:down|hsa:31,ACACA,31:down|hsa:4522,MTHFD1,4522:down|hsa:4552,MTRR,4552:up|hsa:2194,FASN,2194:down|hsa:1727,CYB5R3,1727:down|hsa:1528,CYB5A,1528:up|hsa:5644,PRSS1,5644:up	http://www.reactome.org/cgi-bin/eventbrowser_st_id?ST_ID=REACT_169178
Defective MTR causes methylmalonic aciduria and homocystinuria type cblG	Reactome	REACT_169149	8	83	5289	81338	0.00151257326527	0.00102043325383	0.191563693929	0.64725613867	hsa:5091,PC,5091:down|hsa:31,ACACA,31:down|hsa:4522,MTHFD1,4522:down|hsa:4552,MTRR,4552:up|hsa:2194,FASN,2194:down|hsa:1727,CYB5R3,1727:down|hsa:1528,CYB5A,1528:up|hsa:5644,PRSS1,5644:up	http://www.reactome.org/cgi-bin/eventbrowser_st_id?ST_ID=REACT_169149
Defects in biotin (Btn) metabolism	Reactome	REACT_169238	8	83	5289	81338	0.00151257326527	0.00102043325383	0.191563693929	0.64725613867	hsa:5091,PC,5091:down|hsa:31,ACACA,31:down|hsa:4522,MTHFD1,4522:down|hsa:4552,MTRR,4552:up|hsa:2194,FASN,2194:down|hsa:1727,CYB5R3,1727:down|hsa:1528,CYB5A,1528:up|hsa:5644,PRSS1,5644:up	http://www.reactome.org/cgi-bin/eventbrowser_st_id?ST_ID=REACT_169238
Defective TCN2 causes hereditary megaloblastic anemia	Reactome	REACT_169120	8	83	5289	81338	0.00151257326527	0.00102043325383	0.191563693929	0.64725613867	hsa:5091,PC,5091:down|hsa:31,ACACA,31:down|hsa:4522,MTHFD1,4522:down|hsa:4552,MTRR,4552:up|hsa:2194,FASN,2194:down|hsa:1727,CYB5R3,1727:down|hsa:1528,CYB5A,1528:up|hsa:5644,PRSS1,5644:up	http://www.reactome.org/cgi-bin/eventbrowser_st_id?ST_ID=REACT_169120
Defects in vitamin and cofactor metabolism	Reactome	REACT_169385	8	83	5289	81338	0.00151257326527	0.00102043325383	0.191563693929	0.64725613867	hsa:5091,PC,5091:down|hsa:31,ACACA,31:down|hsa:4522,MTHFD1,4522:down|hsa:4552,MTRR,4552:up|hsa:2194,FASN,2194:down|hsa:1727,CYB5R3,1727:down|hsa:1528,CYB5A,1528:up|hsa:5644,PRSS1,5644:up	http://www.reactome.org/cgi-bin/eventbrowser_st_id?ST_ID=REACT_169385
Defects in cobalamin (B12) metabolism	Reactome	REACT_169429	8	83	5289	81338	0.00151257326527	0.00102043325383	0.191563693929	0.64725613867	hsa:5091,PC,5091:down|hsa:31,ACACA,31:down|hsa:4522,MTHFD1,4522:down|hsa:4552,MTRR,4552:up|hsa:2194,FASN,2194:down|hsa:1727,CYB5R3,1727:down|hsa:1528,CYB5A,1528:up|hsa:5644,PRSS1,5644:up	http://www.reactome.org/cgi-bin/eventbrowser_st_id?ST_ID=REACT_169429
Defective LMBRD1 causes methylmalonic aciduria and homocystinuria type cblF	Reactome	REACT_169363	8	83	5289	81338	0.00151257326527	0.00102043325383	0.191563693929	0.64725613867	hsa:5091,PC,5091:down|hsa:31,ACACA,31:down|hsa:4522,MTHFD1,4522:down|hsa:4552,MTRR,4552:up|hsa:2194,FASN,2194:down|hsa:1727,CYB5R3,1727:down|hsa:1528,CYB5A,1528:up|hsa:5644,PRSS1,5644:up	http://www.reactome.org/cgi-bin/eventbrowser_st_id?ST_ID=REACT_169363
Defective MMADHC causes methylmalonic aciduria and homocystinuria type cblD	Reactome	REACT_169256	8	83	5289	81338	0.00151257326527	0.00102043325383	0.191563693929	0.64725613867	hsa:5091,PC,5091:down|hsa:31,ACACA,31:down|hsa:4522,MTHFD1,4522:down|hsa:4552,MTRR,4552:up|hsa:2194,FASN,2194:down|hsa:1727,CYB5R3,1727:down|hsa:1528,CYB5A,1528:up|hsa:5644,PRSS1,5644:up	http://www.reactome.org/cgi-bin/eventbrowser_st_id?ST_ID=REACT_169256
Defective MMAB causes methylmalonic aciduria type cblB	Reactome	REACT_169318	8	83	5289	81338	0.00151257326527	0.00102043325383	0.191563693929	0.64725613867	hsa:5091,PC,5091:down|hsa:31,ACACA,31:down|hsa:4522,MTHFD1,4522:down|hsa:4552,MTRR,4552:up|hsa:2194,FASN,2194:down|hsa:1727,CYB5R3,1727:down|hsa:1528,CYB5A,1528:up|hsa:5644,PRSS1,5644:up	http://www.reactome.org/cgi-bin/eventbrowser_st_id?ST_ID=REACT_169318
Defective MMACHC causes methylmalonic aciduria and homocystinuria type cblC	Reactome	REACT_169169	8	83	5289	81338	0.00151257326527	0.00102043325383	0.191563693929	0.64725613867	hsa:5091,PC,5091:down|hsa:31,ACACA,31:down|hsa:4522,MTHFD1,4522:down|hsa:4552,MTRR,4552:up|hsa:2194,FASN,2194:down|hsa:1727,CYB5R3,1727:down|hsa:1528,CYB5A,1528:up|hsa:5644,PRSS1,5644:up	http://www.reactome.org/cgi-bin/eventbrowser_st_id?ST_ID=REACT_169169
Defective AMN causes hereditary megaloblastic anemia 1	Reactome	REACT_169280	8	83	5289	81338	0.00151257326527	0.00102043325383	0.191563693929	0.64725613867	hsa:5091,PC,5091:down|hsa:31,ACACA,31:down|hsa:4522,MTHFD1,4522:down|hsa:4552,MTRR,4552:up|hsa:2194,FASN,2194:down|hsa:1727,CYB5R3,1727:down|hsa:1528,CYB5A,1528:up|hsa:5644,PRSS1,5644:up	http://www.reactome.org/cgi-bin/eventbrowser_st_id?ST_ID=REACT_169280
Metabolism of vitamins and cofactors	Reactome	REACT_11193	8	83	5289	81338	0.00151257326527	0.00102043325383	0.191563693929	0.64725613867	hsa:5091,PC,5091:down|hsa:31,ACACA,31:down|hsa:4522,MTHFD1,4522:down|hsa:4552,MTRR,4552:up|hsa:2194,FASN,2194:down|hsa:1727,CYB5R3,1727:down|hsa:1528,CYB5A,1528:up|hsa:5644,PRSS1,5644:up	http://www.reactome.org/cgi-bin/eventbrowser_st_id?ST_ID=REACT_11193
Defective MTRR causes methylmalonic aciduria and homocystinuria type cblE	Reactome	REACT_169439	8	83	5289	81338	0.00151257326527	0.00102043325383	0.191563693929	0.64725613867	hsa:5091,PC,5091:down|hsa:31,ACACA,31:down|hsa:4522,MTHFD1,4522:down|hsa:4552,MTRR,4552:up|hsa:2194,FASN,2194:down|hsa:1727,CYB5R3,1727:down|hsa:1528,CYB5A,1528:up|hsa:5644,PRSS1,5644:up	http://www.reactome.org/cgi-bin/eventbrowser_st_id?ST_ID=REACT_169439
Defective HLCS causes multiple carboxylase deficiency	Reactome	REACT_169312	8	83	5289	81338	0.00151257326527	0.00102043325383	0.191563693929	0.64725613867	hsa:5091,PC,5091:down|hsa:31,ACACA,31:down|hsa:4522,MTHFD1,4522:down|hsa:4552,MTRR,4552:up|hsa:2194,FASN,2194:down|hsa:1727,CYB5R3,1727:down|hsa:1528,CYB5A,1528:up|hsa:5644,PRSS1,5644:up	http://www.reactome.org/cgi-bin/eventbrowser_st_id?ST_ID=REACT_169312
Defective GIF causes intrinsic factor deficiency	Reactome	REACT_169415	8	83	5289	81338	0.00151257326527	0.00102043325383	0.191563693929	0.64725613867	hsa:5091,PC,5091:down|hsa:31,ACACA,31:down|hsa:4522,MTHFD1,4522:down|hsa:4552,MTRR,4552:up|hsa:2194,FASN,2194:down|hsa:1727,CYB5R3,1727:down|hsa:1528,CYB5A,1528:up|hsa:5644,PRSS1,5644:up	http://www.reactome.org/cgi-bin/eventbrowser_st_id?ST_ID=REACT_169415
Common Pathway	Reactome	REACT_1439	3	22	5289	81338	0.000567214974475	0.000270476284148	0.193836949208	0.64725613867	hsa:5627,PROS1,5627:up|hsa:2157,F8,2157:up|hsa:2149,F2R,2149:down	http://www.reactome.org/cgi-bin/eventbrowser_st_id?ST_ID=REACT_1439
HS-GAG degradation	Reactome	REACT_120752	3	22	5289	81338	0.000567214974475	0.000270476284148	0.193836949208	0.64725613867	hsa:10855,HPSE,10855:down|hsa:2817,GPC1,2817:down|hsa:3339,HSPG2,3339:down	http://www.reactome.org/cgi-bin/eventbrowser_st_id?ST_ID=REACT_120752
Termination of O-glycan biosynthesis	Reactome	REACT_115835	3	22	5289	81338	0.000567214974475	0.000270476284148	0.193836949208	0.64725613867	hsa:140453,MUC17,140453:up|hsa:6484,ST3GAL4,6484:down|hsa:4583,MUC2,4583:down	http://www.reactome.org/cgi-bin/eventbrowser_st_id?ST_ID=REACT_115835
Pyruvate metabolism	Reactome	REACT_2071	3	22	5289	81338	0.000567214974475	0.000270476284148	0.193836949208	0.64725613867	hsa:6566,SLC16A1,6566:up|hsa:5164,PDK2,5164:down|hsa:6256,RXRA,6256:down	http://www.reactome.org/cgi-bin/eventbrowser_st_id?ST_ID=REACT_2071
Intrinsic Pathway	Reactome	REACT_326	3	22	5289	81338	0.000567214974475	0.000270476284148	0.193836949208	0.64725613867	hsa:2157,F8,2157:up|hsa:2158,F9,2158:up|hsa:2812,GP1BB,2812:down	http://www.reactome.org/cgi-bin/eventbrowser_st_id?ST_ID=REACT_326
G-protein mediated events	Reactome	REACT_15526	5	46	5289	81338	0.000945358290792	0.0005655413214	0.199160834816	0.64725613867	hsa:5578,PRKCA,5578:down|hsa:5566,PRKACA,5566:down|hsa:5567,PRKACB,5567:down|hsa:2781,GNAZ,2781:down|hsa:5321,PLA2G4A,5321:up	http://www.reactome.org/cgi-bin/eventbrowser_st_id?ST_ID=REACT_15526
Inositol phosphate metabolism	Reactome	REACT_150154	5	46	5289	81338	0.000945358290792	0.0005655413214	0.199160834816	0.64725613867	hsa:3613,IMPA2,3613:down|hsa:11165,NUDT3,11165:down|hsa:9562,MINPP1,9562:up|hsa:3635,INPP5D,3635:down|hsa:3632,INPP5A,3632:down	http://www.reactome.org/cgi-bin/eventbrowser_st_id?ST_ID=REACT_150154
Synthesis of DNA	Reactome	REACT_2014	9	97	5289	81338	0.00170164492343	0.00119255452556	0.199178799428	0.64725613867	hsa:4174,MCM5,4174:down|hsa:5001,ORC5,5001:up|hsa:4171,MCM2,4171:down|hsa:5424,POLD1,5424:down|hsa:6117,RPA1,6117:down|hsa:10714,POLD3,10714:down|hsa:23198,PSME4,23198:up|hsa:81620,CDT1,81620:down|hsa:8318,CDC45,8318:down	http://www.reactome.org/cgi-bin/eventbrowser_st_id?ST_ID=REACT_2014
O-linked glycosylation of mucins	Reactome	REACT_115606	6	59	5289	81338	0.00113442994895	0.000725368216578	0.204744527311	0.65608854689	hsa:2590,GALNT2,2590:down|hsa:56913,C1GALT1,56913:up|hsa:4583,MUC2,4583:down|hsa:140453,MUC17,140453:up|hsa:11226,GALNT6,11226:down|hsa:6484,ST3GAL4,6484:down	http://www.reactome.org/cgi-bin/eventbrowser_st_id?ST_ID=REACT_115606
Orphan transporters	Reactome	REACT_268444	10	111	5289	81338	0.00189071658158	0.00136467579729	0.204962381584	0.65608854689	hsa:1353,COX11,1353:up|hsa:2560,GABRB1,2560:up|hsa:54205,CYCS,54205:up|hsa:6907,TBL1X,6907:down|hsa:94015,TTYH2,94015:down|hsa:347,APOD,347:up|hsa:6904,TBCD,6904:down|hsa:5465,PPARA,5465:down|hsa:5916,RARG,5916:down|hsa:6256,RXRA,6256:down	http://www.reactome.org/cgi-bin/eventbrowser_st_id?ST_ID=REACT_268444
Immune System	Reactome	REACT_6900	81	1127	5289	81338	0.0153148043108	0.0138557623743	0.205474612532	0.65608854689	hsa:23327,NEDD4L,23327:down|hsa:9730,VPRBP,9730:down|hsa:5578,PRKCA,5578:down|hsa:79671,NLRX1,79671:down|hsa:5296,PIK3R2,5296:down|hsa:2634,GBP2,2634:up|hsa:3635,INPP5D,3635:down|hsa:5293,PIK3CD,5293:down|hsa:1778,DYNC1H1,1778:down|hsa:5170,PDPK1,5170:down|hsa:5601,MAPK9,5601:up|hsa:51517,NCKIPSD,51517:down|hsa:10454,TAB1,10454:down|hsa:5528,PPP2R5D,5528:down|hsa:9632,SEC24C,9632:down|hsa:23636,N…	http://www.reactome.org/cgi-bin/eventbrowser_st_id?ST_ID=REACT_6900
PI-3K cascade	Reactome	REACT_21270	8	85	5289	81338	0.00151257326527	0.00104502200693	0.207424742946	0.65608854689	hsa:5170,PDPK1,5170:down|hsa:117145,THEM4,117145:up|hsa:3815,KIT,3815:up|hsa:5296,PIK3R2,5296:down|hsa:208,AKT2,208:down|hsa:5293,PIK3CD,5293:down|hsa:26523,AGO1,26523:down|hsa:685,BTC,685:up	http://www.reactome.org/cgi-bin/eventbrowser_st_id?ST_ID=REACT_21270
PIP3 activates AKT signaling	Reactome	REACT_75829	8	85	5289	81338	0.00151257326527	0.00104502200693	0.207424742946	0.65608854689	hsa:5170,PDPK1,5170:down|hsa:117145,THEM4,117145:up|hsa:3815,KIT,3815:up|hsa:5296,PIK3R2,5296:down|hsa:208,AKT2,208:down|hsa:5293,PIK3CD,5293:down|hsa:26523,AGO1,26523:down|hsa:685,BTC,685:up	http://www.reactome.org/cgi-bin/eventbrowser_st_id?ST_ID=REACT_75829
PI3K events in ERBB2 signaling	Reactome	REACT_116008	8	85	5289	81338	0.00151257326527	0.00104502200693	0.207424742946	0.65608854689	hsa:5170,PDPK1,5170:down|hsa:117145,THEM4,117145:up|hsa:3815,KIT,3815:up|hsa:5296,PIK3R2,5296:down|hsa:208,AKT2,208:down|hsa:5293,PIK3CD,5293:down|hsa:26523,AGO1,26523:down|hsa:685,BTC,685:up	http://www.reactome.org/cgi-bin/eventbrowser_st_id?ST_ID=REACT_116008
PI3K events in ERBB4 signaling	Reactome	REACT_115961	8	85	5289	81338	0.00151257326527	0.00104502200693	0.207424742946	0.65608854689	hsa:5170,PDPK1,5170:down|hsa:117145,THEM4,117145:up|hsa:3815,KIT,3815:up|hsa:5296,PIK3R2,5296:down|hsa:208,AKT2,208:down|hsa:5293,PIK3CD,5293:down|hsa:26523,AGO1,26523:down|hsa:685,BTC,685:up	http://www.reactome.org/cgi-bin/eventbrowser_st_id?ST_ID=REACT_115961
PI3K/AKT Signaling in Cancer	Reactome	REACT_147723	8	85	5289	81338	0.00151257326527	0.00104502200693	0.207424742946	0.65608854689	hsa:5170,PDPK1,5170:down|hsa:117145,THEM4,117145:up|hsa:3815,KIT,3815:up|hsa:5296,PIK3R2,5296:down|hsa:208,AKT2,208:down|hsa:5293,PIK3CD,5293:down|hsa:26523,AGO1,26523:down|hsa:685,BTC,685:up	http://www.reactome.org/cgi-bin/eventbrowser_st_id?ST_ID=REACT_147723
Glucuronidation	Reactome	REACT_6784	2	12	5289	81338	0.000378143316317	0.000147532518626	0.209177113503	0.659382227773	hsa:7358,UGDH,7358:down|hsa:54576,UGT1A8,54576:up	http://www.reactome.org/cgi-bin/eventbrowser_st_id?ST_ID=REACT_6784
Miscellaneous substrates	Reactome	REACT_13425	2	12	5289	81338	0.000378143316317	0.000147532518626	0.209177113503	0.659382227773	hsa:57834,CYP4F11,57834:down|hsa:1565,CYP2D6,1565:up	http://www.reactome.org/cgi-bin/eventbrowser_st_id?ST_ID=REACT_13425
Double-Strand Break Repair	Reactome	REACT_2054	3	23	5289	81338	0.000567214974475	0.0002827706607	0.209870851061	0.659382227773	hsa:5591,PRKDC,5591:down|hsa:6117,RPA1,6117:down|hsa:3014,H2AFX,3014:down	http://www.reactome.org/cgi-bin/eventbrowser_st_id?ST_ID=REACT_2054
Telomere C-strand (Lagging Strand) Synthesis	Reactome	REACT_7961	3	23	5289	81338	0.000567214974475	0.0002827706607	0.209870851061	0.659382227773	hsa:10714,POLD3,10714:down|hsa:5424,POLD1,5424:down|hsa:6117,RPA1,6117:down	http://www.reactome.org/cgi-bin/eventbrowser_st_id?ST_ID=REACT_7961
G beta:gamma signalling through PI3Kgamma	Reactome	REACT_19290	5	47	5289	81338	0.000945358290792	0.000577835697952	0.210138565093	0.659382227773	hsa:5296,PIK3R2,5296:down|hsa:208,AKT2,208:down|hsa:2790,GNG10,2790:up|hsa:5170,PDPK1,5170:down|hsa:5293,PIK3CD,5293:down	http://www.reactome.org/cgi-bin/eventbrowser_st_id?ST_ID=REACT_19290
IRE1alpha activates chaperones	Reactome	REACT_18368	5	47	5289	81338	0.000945358290792	0.000577835697952	0.210138565093	0.659382227773	hsa:10106,CTDSP2,10106:down|hsa:6745,SSR1,6745:down|hsa:7094,TLN1,7094:down|hsa:9570,GOSR2,9570:up|hsa:10130,PDIA6,10130:down	http://www.reactome.org/cgi-bin/eventbrowser_st_id?ST_ID=REACT_18368
PI3K Cascade	Reactome	REACT_976	6	60	5289	81338	0.00113442994895	0.00073766259313	0.214511952755	0.668269456265	hsa:5170,PDPK1,5170:down|hsa:117145,THEM4,117145:up|hsa:5296,PIK3R2,5296:down|hsa:208,AKT2,208:down|hsa:51719,CAB39,51719:up|hsa:5494,PPM1A,5494:up	http://www.reactome.org/cgi-bin/eventbrowser_st_id?ST_ID=REACT_976
Cell-cell junction organization	Reactome	REACT_19331	6	60	5289	81338	0.00113442994895	0.00073766259313	0.214511952755	0.668269456265	hsa:64398,MPP5,64398:down|hsa:1364,CLDN4,1364:down|hsa:1495,CTNNA1,1495:down|hsa:1013,CDH15,1013:down|hsa:7122,CLDN5,7122:down|hsa:1000,CDH2,1000:up	http://www.reactome.org/cgi-bin/eventbrowser_st_id?ST_ID=REACT_19331
Adrenaline signalling through Alpha-2 adrenergic receptor	Reactome	REACT_19180	1	3	5289	81338	0.000189071658158	3.68831296565e-05	0.222753269748	0.67188672278	hsa:152,ADRA2C,152:down	http://www.reactome.org/cgi-bin/eventbrowser_st_id?ST_ID=REACT_19180
Serine biosynthesis	Reactome	REACT_115789	1	3	5289	81338	0.000189071658158	3.68831296565e-05	0.222753269748	0.67188672278	hsa:26227,PHGDH,26227:down	http://www.reactome.org/cgi-bin/eventbrowser_st_id?ST_ID=REACT_115789
Insulin-like Growth Factor-2 mRNA Binding Proteins (IGF2BPs/IMPs/VICKZs) bind RNA	Reactome	REACT_22166	1	3	5289	81338	0.000189071658158	3.68831296565e-05	0.222753269748	0.67188672278	hsa:10644,IGF2BP2,10644:down	http://www.reactome.org/cgi-bin/eventbrowser_st_id?ST_ID=REACT_22166
GLI proteins bind promoters of Hh responsive genes to promote transcription	Reactome	REACT_268272	1	3	5289	81338	0.000189071658158	3.68831296565e-05	0.222753269748	0.67188672278	hsa:2736,GLI2,2736:down	http://www.reactome.org/cgi-bin/eventbrowser_st_id?ST_ID=REACT_268272
Inhibition of TSC complex formation by PKB	Reactome	REACT_6743	1	3	5289	81338	0.000189071658158	3.68831296565e-05	0.222753269748	0.67188672278	hsa:208,AKT2,208:down	http://www.reactome.org/cgi-bin/eventbrowser_st_id?ST_ID=REACT_6743
Formation of the active cofactor, UDP-glucuronate	Reactome	REACT_6737	1	3	5289	81338	0.000189071658158	3.68831296565e-05	0.222753269748	0.67188672278	hsa:7358,UGDH,7358:down	http://www.reactome.org/cgi-bin/eventbrowser_st_id?ST_ID=REACT_6737
Processing of DNA double-strand break ends	Reactome	REACT_2055	1	3	5289	81338	0.000189071658158	3.68831296565e-05	0.222753269748	0.67188672278	hsa:6117,RPA1,6117:down	http://www.reactome.org/cgi-bin/eventbrowser_st_id?ST_ID=REACT_2055
Formation of apoptosome	Reactome	REACT_89	1	3	5289	81338	0.000189071658158	3.68831296565e-05	0.222753269748	0.67188672278	hsa:54205,CYCS,54205:up	http://www.reactome.org/cgi-bin/eventbrowser_st_id?ST_ID=REACT_89
Mitochondrial transcription initiation	Reactome	REACT_367	1	3	5289	81338	0.000189071658158	3.68831296565e-05	0.222753269748	0.67188672278	hsa:7019,TFAM,7019:up	http://www.reactome.org/cgi-bin/eventbrowser_st_id?ST_ID=REACT_367
Interconversion of 2-oxoglutarate and 2-hydroxyglutarate	Reactome	REACT_25367	1	3	5289	81338	0.000189071658158	3.68831296565e-05	0.222753269748	0.67188672278	hsa:79944,L2HGDH,79944:down	http://www.reactome.org/cgi-bin/eventbrowser_st_id?ST_ID=REACT_25367
Signaling by SCF-KIT	Reactome	REACT_111040	11	127	5289	81338	0.00207978823974	0.00156138582212	0.222823373339	0.67188672278	hsa:5170,PDPK1,5170:down|hsa:117145,THEM4,117145:up|hsa:10076,PTPRU,10076:down|hsa:5296,PIK3R2,5296:down|hsa:208,AKT2,208:down|hsa:5578,PRKCA,5578:down|hsa:5293,PIK3CD,5293:down|hsa:3815,KIT,3815:up|hsa:26523,AGO1,26523:down|hsa:685,BTC,685:up|hsa:2241,FER,2241:up	http://www.reactome.org/cgi-bin/eventbrowser_st_id?ST_ID=REACT_111040
ADP signalling through P2Y purinoceptor 1	Reactome	REACT_19140	3	24	5289	81338	0.000567214974475	0.000295065037252	0.226180667999	0.67188672278	hsa:5028,P2RY1,5028:up|hsa:2790,GNG10,2790:up|hsa:5321,PLA2G4A,5321:up	http://www.reactome.org/cgi-bin/eventbrowser_st_id?ST_ID=REACT_19140
Smooth Muscle Contraction	Reactome	REACT_20558	3	24	5289	81338	0.000567214974475	0.000295065037252	0.226180667999	0.67188672278	hsa:5829,PXN,5829:down|hsa:10398,MYL9,10398:down|hsa:7094,TLN1,7094:down	http://www.reactome.org/cgi-bin/eventbrowser_st_id?ST_ID=REACT_20558
Transport to the Golgi and subsequent modification	Reactome	REACT_25046	4	36	5289	81338	0.000756286632634	0.000442597555878	0.226259128388	0.67188672278	hsa:9632,SEC24C,9632:down|hsa:79694,MANEA,79694:up|hsa:10427,SEC24B,10427:up|hsa:6484,ST3GAL4,6484:down	http://www.reactome.org/cgi-bin/eventbrowser_st_id?ST_ID=REACT_25046
ABC-family proteins mediated transport	Reactome	REACT_15480	4	36	5289	81338	0.000756286632634	0.000442597555878	0.226259128388	0.67188672278	hsa:215,ABCD1,215:down|hsa:21,ABCA3,21:down|hsa:5243,ABCB1,5243:up|hsa:10058,ABCB6,10058:down	http://www.reactome.org/cgi-bin/eventbrowser_st_id?ST_ID=REACT_15480
@@Cell Cycle	Reactome	REACT_115566	40	540	5289	81338	0.00756286632634	0.00663896333817	0.234561915111	0.67188672278	hsa:11190,CEP250,11190:down|hsa:9738,CCP110,9738:down|hsa:64105,CENPK,64105:up|hsa:256126,SYCE2,256126:down|hsa:55835,CENPJ,55835:up|hsa:5528,PPP2R5D,5528:down|hsa:23636,NUP62,23636:down|hsa:22994,CEP131,22994:down|hsa:55135,WRAP53,55135:down|hsa:9918,NCAPD2,9918:down|hsa:5566,PRKACA,5566:down|hsa:1778,DYNC1H1,1778:down|hsa:10762,NUP50,10762:down|hsa:2033,EP300,2033:down|hsa:23175,LPIN1,23175:dow…	http://www.reactome.org/cgi-bin/eventbrowser_st_id?ST_ID=REACT_115566
Antigen processing: Ubiquitination & Proteasome degradation	Reactome	REACT_75842	17	211	5289	81338	0.00321421818869	0.00259411345251	0.231293881721	0.67188672278	hsa:23327,NEDD4L,23327:down|hsa:9730,VPRBP,9730:down|hsa:7704,ZBTB16,7704:up|hsa:8924,HERC2,8924:down|hsa:7332,UBE2L3,7332:down|hsa:80176,SPSB1,80176:down|hsa:4012,LNPEP,4012:up|hsa:9520,NPEPPS,9520:down|hsa:140461,ASB8,140461:down|hsa:22888,UBOX5,22888:down|hsa:4591,TRIM37,4591:up|hsa:23352,UBR4,23352:down|hsa:51665,ASB1,51665:down|hsa:23198,PSME4,23198:up|hsa:6049,RNF6,6049:up|hsa:10075,HUWE1,1…	http://www.reactome.org/cgi-bin/eventbrowser_st_id?ST_ID=REACT_75842
PI3K/AKT activation	Reactome	REACT_12464	8	88	5289	81338	0.00151257326527	0.00108190513659	0.232126258966	0.67188672278	hsa:5170,PDPK1,5170:down|hsa:117145,THEM4,117145:up|hsa:3815,KIT,3815:up|hsa:5296,PIK3R2,5296:down|hsa:208,AKT2,208:down|hsa:5293,PIK3CD,5293:down|hsa:26523,AGO1,26523:down|hsa:685,BTC,685:up	http://www.reactome.org/cgi-bin/eventbrowser_st_id?ST_ID=REACT_12464
N-glycan trimming in the ER and Calnexin/Calreticulin cycle	Reactome	REACT_23878	2	13	5289	81338	0.000378143316317	0.000159826895178	0.232187252182	0.67188672278	hsa:55757,UGGT2,55757:up|hsa:5589,PRKCSH,5589:down	http://www.reactome.org/cgi-bin/eventbrowser_st_id?ST_ID=REACT_23878
Retrograde neurotrophin signalling	Reactome	REACT_12435	2	13	5289	81338	0.000378143316317	0.000159826895178	0.232187252182	0.67188672278	hsa:160,AP2A1,160:down|hsa:161,AP2A2,161:down	http://www.reactome.org/cgi-bin/eventbrowser_st_id?ST_ID=REACT_12435
Regulation of KIT signaling	Reactome	REACT_111225	2	13	5289	81338	0.000378143316317	0.000159826895178	0.232187252182	0.67188672278	hsa:3815,KIT,3815:up|hsa:5578,PRKCA,5578:down	http://www.reactome.org/cgi-bin/eventbrowser_st_id?ST_ID=REACT_111225
Depolymerisation of the Nuclear Lamina	Reactome	REACT_263908	2	13	5289	81338	0.000378143316317	0.000159826895178	0.232187252182	0.67188672278	hsa:5578,PRKCA,5578:down|hsa:23175,LPIN1,23175:down	http://www.reactome.org/cgi-bin/eventbrowser_st_id?ST_ID=REACT_263908
DCC mediated attractive signaling	Reactome	REACT_22351	2	13	5289	81338	0.000378143316317	0.000159826895178	0.232187252182	0.67188672278	hsa:1793,DOCK1,1793:down|hsa:84448,ABLIM2,84448:down	http://www.reactome.org/cgi-bin/eventbrowser_st_id?ST_ID=REACT_22351
EPH-ephrin mediated repulsion of cells	Reactome	REACT_264198	5	49	5289	81338	0.000945358290792	0.000602424451056	0.232646330107	0.67188672278	hsa:160,AP2A1,160:down|hsa:1948,EFNB2,1948:down|hsa:23385,NCSTN,23385:down|hsa:161,AP2A2,161:down|hsa:2049,EPHB3,2049:down	http://www.reactome.org/cgi-bin/eventbrowser_st_id?ST_ID=REACT_264198
Interferon alpha/beta signaling	Reactome	REACT_25162	6	62	5289	81338	0.00113442994895	0.000762251346234	0.234503815215	0.67188672278	hsa:2634,GBP2,2634:up|hsa:3433,IFIT2,3433:up|hsa:8519,IFITM1,8519:up|hsa:3134,HLA-F,3134:up|hsa:5770,PTPN1,5770:down|hsa:6773,STAT2,6773:down	http://www.reactome.org/cgi-bin/eventbrowser_st_id?ST_ID=REACT_25162
TCR signaling	Reactome	REACT_12526	6	62	5289	81338	0.00113442994895	0.000762251346234	0.234503815215	0.67188672278	hsa:5170,PDPK1,5170:down|hsa:3119,HLA-DQB1,3119:up|hsa:5296,PIK3R2,5296:down|hsa:3635,INPP5D,3635:down|hsa:55824,PAG1,55824:down|hsa:1445,CSK,1445:down	http://www.reactome.org/cgi-bin/eventbrowser_st_id?ST_ID=REACT_12526
Factors involved in megakaryocyte development and platelet production	Reactome	REACT_24970	12	143	5289	81338	0.0022688598979	0.00175809584696	0.238736397941	0.674010670357	hsa:832,CAPZB,832:down|hsa:7846,TUBA1A,7846:up|hsa:30846,EHD2,30846:down|hsa:2627,GATA6,2627:down|hsa:23468,CBX5,23468:down|hsa:5566,PRKACA,5566:down|hsa:5567,PRKACB,5567:down|hsa:1793,DOCK1,1793:down|hsa:2033,EP300,2033:down|hsa:9371,KIF3B,9371:down|hsa:25942,SIN3A,25942:down|hsa:3797,KIF3C,3797:down	http://www.reactome.org/cgi-bin/eventbrowser_st_id?ST_ID=REACT_24970
Antigen Presentation: Folding, assembly and peptide loading of class I MHC	Reactome	REACT_75795	3	25	5289	81338	0.000567214974475	0.000307359413804	0.242720087986	0.67737934967	hsa:3134,HLA-F,3134:up|hsa:9632,SEC24C,9632:down|hsa:10427,SEC24B,10427:up	http://www.reactome.org/cgi-bin/eventbrowser_st_id?ST_ID=REACT_75795
Acyl chain remodelling of PC	Reactome	REACT_120829	3	25	5289	81338	0.000567214974475	0.000307359413804	0.242720087986	0.67737934967	hsa:10162,LPCAT3,10162:down|hsa:79887,PLBD1,79887:up|hsa:5321,PLA2G4A,5321:up	http://www.reactome.org/cgi-bin/eventbrowser_st_id?ST_ID=REACT_120829
Apoptotic execution phase	Reactome	REACT_995	5	50	5289	81338	0.000945358290792	0.000614718827608	0.244147105623	0.67737934967	hsa:6709,SPTAN1,6709:down|hsa:5317,PKP1,5317:down|hsa:9414,TJP2,9414:down|hsa:5339,PLEC,5339:down|hsa:4137,MAPT,4137:down	http://www.reactome.org/cgi-bin/eventbrowser_st_id?ST_ID=REACT_995
PI Metabolism	Reactome	REACT_121175	5	50	5289	81338	0.000945358290792	0.000614718827608	0.244147105623	0.67737934967	hsa:5296,PIK3R2,5296:down|hsa:9107,MTMR6,9107:up|hsa:3635,INPP5D,3635:down|hsa:5293,PIK3CD,5293:down|hsa:55361,PI4K2A,55361:down	http://www.reactome.org/cgi-bin/eventbrowser_st_id?ST_ID=REACT_121175
GPVI-mediated activation cascade	Reactome	REACT_1695	5	50	5289	81338	0.000945358290792	0.000614718827608	0.244147105623	0.67737934967	hsa:5296,PIK3R2,5296:down|hsa:5590,PRKCZ,5590:down|hsa:5170,PDPK1,5170:down|hsa:5293,PIK3CD,5293:down|hsa:208,AKT2,208:down	http://www.reactome.org/cgi-bin/eventbrowser_st_id?ST_ID=REACT_1695
G-protein beta:gamma signalling	Reactome	REACT_19388	5	50	5289	81338	0.000945358290792	0.000614718827608	0.244147105623	0.67737934967	hsa:5296,PIK3R2,5296:down|hsa:208,AKT2,208:down|hsa:2790,GNG10,2790:up|hsa:5170,PDPK1,5170:down|hsa:5293,PIK3CD,5293:down	http://www.reactome.org/cgi-bin/eventbrowser_st_id?ST_ID=REACT_19388
Post-translational protein modification	Reactome	REACT_22161	21	270	5289	81338	0.00397050482133	0.00331948166908	0.245071430111	0.678600032144	hsa:10417,SPON2,10417:up|hsa:91869,RFT1,91869:down|hsa:2621,GAS6,2621:down|hsa:2590,GALNT2,2590:down|hsa:5627,PROS1,5627:up|hsa:2158,F9,2158:up|hsa:79875,THSD4,79875:down|hsa:79694,MANEA,79694:up|hsa:140453,MUC17,140453:up|hsa:5372,PMM1,5372:down|hsa:56913,C1GALT1,56913:up|hsa:4583,MUC2,4583:down|hsa:11226,GALNT6,11226:down|hsa:55757,UGGT2,55757:up|hsa:5589,PRKCSH,5589:down|hsa:9632,SEC24C,9632:d…	http://www.reactome.org/cgi-bin/eventbrowser_st_id?ST_ID=REACT_22161
Integration of energy metabolism	Reactome	REACT_1505	9	103	5289	81338	0.00170164492343	0.00126632078487	0.245196151758	0.678600032144	hsa:152,ADRA2C,152:down|hsa:5578,PRKCA,5578:down|hsa:31,ACACA,31:down|hsa:5567,PRKACB,5567:down|hsa:10554,AGPAT1,10554:down|hsa:2194,FASN,2194:down|hsa:5528,PPP2R5D,5528:down|hsa:2790,GNG10,2790:up|hsa:5566,PRKACA,5566:down	http://www.reactome.org/cgi-bin/eventbrowser_st_id?ST_ID=REACT_1505
Translocation of GLUT4 to the plasma membrane	Reactome	REACT_147867	7	77	5289	81338	0.00132350160711	0.000946666994517	0.252556934039	0.686389531216	hsa:8735,MYH13,8735:up|hsa:9371,KIF3B,9371:down|hsa:208,AKT2,208:down|hsa:4644,MYO5A,4644:down|hsa:4620,MYH2,4620:up|hsa:4012,LNPEP,4012:up|hsa:7846,TUBA1A,7846:up	http://www.reactome.org/cgi-bin/eventbrowser_st_id?ST_ID=REACT_147867
Viral Messenger RNA Synthesis	Reactome	REACT_6354	4	38	5289	81338	0.000756286632634	0.000467186308982	0.253128143836	0.686389531216	hsa:5430,POLR2A,5430:down|hsa:10762,NUP50,10762:down|hsa:23636,NUP62,23636:down|hsa:8086,AAAS,8086:down	http://www.reactome.org/cgi-bin/eventbrowser_st_id?ST_ID=REACT_6354
Mitotic Telophase/Cytokinesis	Reactome	REACT_1932	2	14	5289	81338	0.000378143316317	0.00017212127173	0.255336051196	0.686389531216	hsa:8243,SMC1A,8243:down|hsa:23383,MAU2,23383:down	http://www.reactome.org/cgi-bin/eventbrowser_st_id?ST_ID=REACT_1932
TRAF3-dependent IRF activation pathway	Reactome	REACT_25026	2	14	5289	81338	0.000378143316317	0.00017212127173	0.255336051196	0.686389531216	hsa:2033,EP300,2033:down|hsa:64135,IFIH1,64135:up	http://www.reactome.org/cgi-bin/eventbrowser_st_id?ST_ID=REACT_25026
Regulation of AMPK activity via LKB1	Reactome	REACT_21285	2	14	5289	81338	0.000378143316317	0.00017212127173	0.255336051196	0.686389531216	hsa:5494,PPM1A,5494:up|hsa:51719,CAB39,51719:up	http://www.reactome.org/cgi-bin/eventbrowser_st_id?ST_ID=REACT_21285
Leading Strand Synthesis	Reactome	REACT_1838	2	14	5289	81338	0.000378143316317	0.00017212127173	0.255336051196	0.686389531216	hsa:10714,POLD3,10714:down|hsa:5424,POLD1,5424:down	http://www.reactome.org/cgi-bin/eventbrowser_st_id?ST_ID=REACT_1838
Activation of Rac	Reactome	REACT_19226	2	14	5289	81338	0.000378143316317	0.00017212127173	0.255336051196	0.686389531216	hsa:2817,GPC1,2817:down|hsa:56924,PAK6,56924:down	http://www.reactome.org/cgi-bin/eventbrowser_st_id?ST_ID=REACT_19226
Polymerase switching on the C-strand of the telomere	Reactome	REACT_7987	2	14	5289	81338	0.000378143316317	0.00017212127173	0.255336051196	0.686389531216	hsa:10714,POLD3,10714:down|hsa:5424,POLD1,5424:down	http://www.reactome.org/cgi-bin/eventbrowser_st_id?ST_ID=REACT_7987
Polymerase switching	Reactome	REACT_1792	2	14	5289	81338	0.000378143316317	0.00017212127173	0.255336051196	0.686389531216	hsa:10714,POLD3,10714:down|hsa:5424,POLD1,5424:down	http://www.reactome.org/cgi-bin/eventbrowser_st_id?ST_ID=REACT_1792
Regulation of pyruvate dehydrogenase (PDH) complex	Reactome	REACT_12528	2	14	5289	81338	0.000378143316317	0.00017212127173	0.255336051196	0.686389531216	hsa:5164,PDK2,5164:down|hsa:6256,RXRA,6256:down	http://www.reactome.org/cgi-bin/eventbrowser_st_id?ST_ID=REACT_12528
SEMA3A-Plexin repulsion signaling by inhibiting Integrin adhesion	Reactome	REACT_19279	2	14	5289	81338	0.000378143316317	0.00017212127173	0.255336051196	0.686389531216	hsa:7094,TLN1,7094:down|hsa:8829,NRP1,8829:down	http://www.reactome.org/cgi-bin/eventbrowser_st_id?ST_ID=REACT_19279
A tetrasaccharide linker sequence is required for GAG synthesis	Reactome	REACT_121408	3	26	5289	81338	0.000567214974475	0.000319653790356	0.259444546523	0.688754989896	hsa:135152,B3GAT2,135152:down|hsa:3339,HSPG2,3339:down|hsa:2817,GPC1,2817:down	http://www.reactome.org/cgi-bin/eventbrowser_st_id?ST_ID=REACT_121408
WNT ligand secretion is abrogated by the PORCN inhibitor LGK974	Reactome	REACT_263933	3	26	5289	81338	0.000567214974475	0.000319653790356	0.259444546523	0.688754989896	hsa:80326,WNT10A,80326:up|hsa:7475,WNT6,7475:down|hsa:7477,WNT7B,7477:down	http://www.reactome.org/cgi-bin/eventbrowser_st_id?ST_ID=REACT_263933
WNT ligand biogenesis and trafficking	Reactome	REACT_163710	3	26	5289	81338	0.000567214974475	0.000319653790356	0.259444546523	0.688754989896	hsa:80326,WNT10A,80326:up|hsa:7475,WNT6,7475:down|hsa:7477,WNT7B,7477:down	http://www.reactome.org/cgi-bin/eventbrowser_st_id?ST_ID=REACT_163710
DARPP-32 events	Reactome	REACT_15334	3	26	5289	81338	0.000567214974475	0.000319653790356	0.259444546523	0.688754989896	hsa:5528,PPP2R5D,5528:down|hsa:5566,PRKACA,5566:down|hsa:5567,PRKACB,5567:down	http://www.reactome.org/cgi-bin/eventbrowser_st_id?ST_ID=REACT_15334
Regulation of Glucokinase by Glucokinase Regulatory Protein	Reactome	REACT_6804	3	26	5289	81338	0.000567214974475	0.000319653790356	0.259444546523	0.688754989896	hsa:8086,AAAS,8086:down|hsa:10762,NUP50,10762:down|hsa:23636,NUP62,23636:down	http://www.reactome.org/cgi-bin/eventbrowser_st_id?ST_ID=REACT_6804
@@DNA Replication	Reactome	REACT_383	9	105	5289	81338	0.00170164492343	0.00129090953798	0.261290911921	0.692384992085	hsa:4174,MCM5,4174:down|hsa:5001,ORC5,5001:up|hsa:4171,MCM2,4171:down|hsa:5424,POLD1,5424:down|hsa:6117,RPA1,6117:down|hsa:10714,POLD3,10714:down|hsa:23198,PSME4,23198:up|hsa:81620,CDT1,81620:down|hsa:8318,CDC45,8318:down	http://www.reactome.org/cgi-bin/eventbrowser_st_id?ST_ID=REACT_383
Signaling by Rho GTPases	Reactome	REACT_11044	10	119	5289	81338	0.00189071658158	0.00146303080971	0.263586366601	0.692658315733	hsa:9912,ARHGAP44,9912:down|hsa:79658,ARHGAP10,79658:down|hsa:5296,PIK3R2,5296:down|hsa:613,BCR,613:down|hsa:9824,ARHGAP11A,9824:down|hsa:6453,ITSN1,6453:down|hsa:57522,SRGAP1,57522:down|hsa:50650,ARHGEF3,50650:down|hsa:23092,ARHGAP26,23092:down|hsa:121512,FGD4,121512:up	http://www.reactome.org/cgi-bin/eventbrowser_st_id?ST_ID=REACT_11044
Rho GTPase cycle	Reactome	REACT_11051	10	119	5289	81338	0.00189071658158	0.00146303080971	0.263586366601	0.692658315733	hsa:9912,ARHGAP44,9912:down|hsa:79658,ARHGAP10,79658:down|hsa:5296,PIK3R2,5296:down|hsa:613,BCR,613:down|hsa:9824,ARHGAP11A,9824:down|hsa:6453,ITSN1,6453:down|hsa:57522,SRGAP1,57522:down|hsa:50650,ARHGEF3,50650:down|hsa:23092,ARHGAP26,23092:down|hsa:121512,FGD4,121512:up	http://www.reactome.org/cgi-bin/eventbrowser_st_id?ST_ID=REACT_11051
Metabolism	Reactome	REACT_111217	105	1510	5289	81338	0.0198525241066	0.0185645085938	0.265098626061	0.692658315733	hsa:216,ALDH1A1,216:up|hsa:215,ABCD1,215:down|hsa:50486,G0S2,50486:up|hsa:23590,PDSS1,23590:up|hsa:6120,RPE,6120:up|hsa:8540,AGPS,8540:up|hsa:3418,IDH2,3418:down|hsa:56894,AGPAT3,56894:down|hsa:4705,NDUFA10,4705:down|hsa:6576,SLC25A1,6576:down|hsa:8659,ALDH4A1,8659:down|hsa:9562,MINPP1,9562:up|hsa:1375,CPT1B,1375:up|hsa:25942,SIN3A,25942:down|hsa:11238,CA5B,11238:up|hsa:54205,CYCS,54205:up|hsa:26…	http://www.reactome.org/cgi-bin/eventbrowser_st_id?ST_ID=REACT_111217
Antagonism of Activin by Follistatin	Reactome	REACT_150276	1	4	5289	81338	0.000189071658158	4.91775062087e-05	0.270210157137	0.692658315733	hsa:3625,INHBB,3625:down	http://www.reactome.org/cgi-bin/eventbrowser_st_id?ST_ID=REACT_150276
Processing of DNA ends prior to end rejoining	Reactome	REACT_1201	1	4	5289	81338	0.000189071658158	4.91775062087e-05	0.270210157137	0.692658315733	hsa:5591,PRKDC,5591:down	http://www.reactome.org/cgi-bin/eventbrowser_st_id?ST_ID=REACT_1201
NGF processing	Reactome	REACT_11062	1	4	5289	81338	0.000189071658158	4.91775062087e-05	0.270210157137	0.692658315733	hsa:5046,PCSK6,5046:down	http://www.reactome.org/cgi-bin/eventbrowser_st_id?ST_ID=REACT_11062
AKT-mediated inactivation of FOXO1A	Reactome	REACT_13655	1	4	5289	81338	0.000189071658158	4.91775062087e-05	0.270210157137	0.692658315733	hsa:208,AKT2,208:down	http://www.reactome.org/cgi-bin/eventbrowser_st_id?ST_ID=REACT_13655
Mitochondrial ABC transporters	Reactome	REACT_111108	1	4	5289	81338	0.000189071658158	4.91775062087e-05	0.270210157137	0.692658315733	hsa:10058,ABCB6,10058:down	http://www.reactome.org/cgi-bin/eventbrowser_st_id?ST_ID=REACT_111108
Activation of AMPA receptors	Reactome	REACT_18338	1	4	5289	81338	0.000189071658158	4.91775062087e-05	0.270210157137	0.692658315733	hsa:2893,GRIA4,2893:up	http://www.reactome.org/cgi-bin/eventbrowser_st_id?ST_ID=REACT_18338
Activation, myristolyation of BID and translocation to mitochondria	Reactome	REACT_701	1	4	5289	81338	0.000189071658158	4.91775062087e-05	0.270210157137	0.692658315733	hsa:4836,NMT1,4836:down	http://www.reactome.org/cgi-bin/eventbrowser_st_id?ST_ID=REACT_701
negative regulation of TCF-dependent signaling by DVL-interacting proteins	Reactome	REACT_264276	1	4	5289	81338	0.000189071658158	4.91775062087e-05	0.270210157137	0.692658315733	hsa:1856,DVL2,1856:down	http://www.reactome.org/cgi-bin/eventbrowser_st_id?ST_ID=REACT_264276
Assembly of the RAD50-MRE11-NBS1 complex at DNA double-strand breaks	Reactome	REACT_486	1	4	5289	81338	0.000189071658158	4.91775062087e-05	0.270210157137	0.692658315733	hsa:3014,H2AFX,3014:down	http://www.reactome.org/cgi-bin/eventbrowser_st_id?ST_ID=REACT_486
Localization of the PINCH-ILK-PARVIN complex to focal adhesions	Reactome	REACT_20617	1	4	5289	81338	0.000189071658158	4.91775062087e-05	0.270210157137	0.692658315733	hsa:5829,PXN,5829:down	http://www.reactome.org/cgi-bin/eventbrowser_st_id?ST_ID=REACT_20617
Proton-coupled monocarboxylate transport	Reactome	REACT_20515	1	4	5289	81338	0.000189071658158	4.91775062087e-05	0.270210157137	0.692658315733	hsa:6566,SLC16A1,6566:up	http://www.reactome.org/cgi-bin/eventbrowser_st_id?ST_ID=REACT_20515
Plasmalogen biosynthesis	Reactome	REACT_1407	1	4	5289	81338	0.000189071658158	4.91775062087e-05	0.270210157137	0.692658315733	hsa:8540,AGPS,8540:up	http://www.reactome.org/cgi-bin/eventbrowser_st_id?ST_ID=REACT_1407
Neurophilin interactions with VEGF and VEGFR	Reactome	REACT_12473	1	4	5289	81338	0.000189071658158	4.91775062087e-05	0.270210157137	0.692658315733	hsa:8829,NRP1,8829:down	http://www.reactome.org/cgi-bin/eventbrowser_st_id?ST_ID=REACT_12473
MRN complex relocalizes to nuclear foci	Reactome	REACT_1884	1	4	5289	81338	0.000189071658158	4.91775062087e-05	0.270210157137	0.692658315733	hsa:3014,H2AFX,3014:down	http://www.reactome.org/cgi-bin/eventbrowser_st_id?ST_ID=REACT_1884
Transcription from mitochondrial promoters	Reactome	REACT_1484	1	4	5289	81338	0.000189071658158	4.91775062087e-05	0.270210157137	0.692658315733	hsa:7019,TFAM,7019:up	http://www.reactome.org/cgi-bin/eventbrowser_st_id?ST_ID=REACT_1484
Downstream signaling of activated FGFR	Reactome	REACT_21272	11	134	5289	81338	0.00207978823974	0.00164744645799	0.272291371132	0.692658315733	hsa:5170,PDPK1,5170:down|hsa:117145,THEM4,117145:up|hsa:5578,PRKCA,5578:down|hsa:5296,PIK3R2,5296:down|hsa:208,AKT2,208:down|hsa:5566,PRKACA,5566:down|hsa:5567,PRKACB,5567:down|hsa:5293,PIK3CD,5293:down|hsa:3815,KIT,3815:up|hsa:26523,AGO1,26523:down|hsa:685,BTC,685:up	http://www.reactome.org/cgi-bin/eventbrowser_st_id?ST_ID=REACT_21272
Signaling by FGFR in disease	Reactome	REACT_120736	13	162	5289	81338	0.00245793155606	0.00199168900145	0.27270085379	0.692658315733	hsa:5170,PDPK1,5170:down|hsa:117145,THEM4,117145:up|hsa:5578,PRKCA,5578:down|hsa:5296,PIK3R2,5296:down|hsa:613,BCR,613:down|hsa:5566,PRKACA,5566:down|hsa:5567,PRKACB,5567:down|hsa:5293,PIK3CD,5293:down|hsa:3815,KIT,3815:up|hsa:26523,AGO1,26523:down|hsa:208,AKT2,208:down|hsa:685,BTC,685:up|hsa:2261,FGFR3,2261:down	http://www.reactome.org/cgi-bin/eventbrowser_st_id?ST_ID=REACT_120736
Role of LAT2/NTAL/LAB on calcium mobilization	Reactome	REACT_163769	8	93	5289	81338	0.00151257326527	0.00114337701935	0.275359845416	0.692658315733	hsa:5170,PDPK1,5170:down|hsa:117145,THEM4,117145:up|hsa:3815,KIT,3815:up|hsa:5296,PIK3R2,5296:down|hsa:208,AKT2,208:down|hsa:5293,PIK3CD,5293:down|hsa:26523,AGO1,26523:down|hsa:685,BTC,685:up	http://www.reactome.org/cgi-bin/eventbrowser_st_id?ST_ID=REACT_163769
mTOR signalling	Reactome	REACT_6838	3	27	5289	81338	0.000567214974475	0.000331948166908	0.276311361514	0.692658315733	hsa:5494,PPM1A,5494:up|hsa:208,AKT2,208:down|hsa:51719,CAB39,51719:up	http://www.reactome.org/cgi-bin/eventbrowser_st_id?ST_ID=REACT_6838
Formation of transcription-coupled NER (TC-NER) repair complex	Reactome	REACT_1941	3	27	5289	81338	0.000567214974475	0.000331948166908	0.276311361514	0.692658315733	hsa:2072,ERCC4,2072:down|hsa:56949,XAB2,56949:down|hsa:5430,POLR2A,5430:down	http://www.reactome.org/cgi-bin/eventbrowser_st_id?ST_ID=REACT_1941
The role of Nef in HIV-1 replication and disease pathogenesis	Reactome	REACT_6835	3	27	5289	81338	0.000567214974475	0.000331948166908	0.276311361514	0.692658315733	hsa:8907,AP1M1,8907:down|hsa:160,AP2A1,160:down|hsa:161,AP2A2,161:down	http://www.reactome.org/cgi-bin/eventbrowser_st_id?ST_ID=REACT_6835
Interleukin receptor SHC signaling	Reactome	REACT_23891	3	27	5289	81338	0.000567214974475	0.000331948166908	0.276311361514	0.692658315733	hsa:5296,PIK3R2,5296:down|hsa:3635,INPP5D,3635:down|hsa:5293,PIK3CD,5293:down	http://www.reactome.org/cgi-bin/eventbrowser_st_id?ST_ID=REACT_23891
Dual incision reaction in TC-NER	Reactome	REACT_2222	3	27	5289	81338	0.000567214974475	0.000331948166908	0.276311361514	0.692658315733	hsa:2072,ERCC4,2072:down|hsa:56949,XAB2,56949:down|hsa:5430,POLR2A,5430:down	http://www.reactome.org/cgi-bin/eventbrowser_st_id?ST_ID=REACT_2222
Extrinsic Pathway	Reactome	REACT_1059	3	27	5289	81338	0.000567214974475	0.000331948166908	0.276311361514	0.692658315733	hsa:355,FAS,355:up|hsa:2158,F9,2158:up|hsa:7035,TFPI,7035:up	http://www.reactome.org/cgi-bin/eventbrowser_st_id?ST_ID=REACT_1059
PPARA activates gene expression	Reactome	REACT_116145	9	107	5289	81338	0.00170164492343	0.00131549829108	0.277703834839	0.692658315733	hsa:50486,G0S2,50486:up|hsa:9443,MED7,9443:up|hsa:6907,TBL1X,6907:down|hsa:2033,EP300,2033:down|hsa:5465,PPARA,5465:down|hsa:25937,WWTR1,25937:down|hsa:9968,MED12,9968:down|hsa:6256,RXRA,6256:down|hsa:23097,CDK19,23097:down	http://www.reactome.org/cgi-bin/eventbrowser_st_id?ST_ID=REACT_116145
Nucleotide-like (purinergic) receptors	Reactome	REACT_18342	2	15	5289	81338	0.000378143316317	0.000184415648282	0.278520825181	0.692658315733	hsa:5028,P2RY1,5028:up|hsa:5030,P2RY4,5030:down	http://www.reactome.org/cgi-bin/eventbrowser_st_id?ST_ID=REACT_18342
Rap1 signalling	Reactome	REACT_23898	2	15	5289	81338	0.000378143316317	0.000184415648282	0.278520825181	0.692658315733	hsa:5566,PRKACA,5566:down|hsa:5567,PRKACB,5567:down	http://www.reactome.org/cgi-bin/eventbrowser_st_id?ST_ID=REACT_23898
mRNA decay by 5' to 3' exoribonuclease	Reactome	REACT_20518	2	15	5289	81338	0.000378143316317	0.000184415648282	0.278520825181	0.692658315733	hsa:54464,XRN1,54464:down|hsa:23644,EDC4,23644:down	http://www.reactome.org/cgi-bin/eventbrowser_st_id?ST_ID=REACT_20518
Association of licensing factors with the pre-replicative complex	Reactome	REACT_1181	2	15	5289	81338	0.000378143316317	0.000184415648282	0.278520825181	0.692658315733	hsa:81620,CDT1,81620:down|hsa:5001,ORC5,5001:up	http://www.reactome.org/cgi-bin/eventbrowser_st_id?ST_ID=REACT_1181
negative regulation of TCF-dependent signaling by WNT ligand antagonists	Reactome	REACT_264383	2	15	5289	81338	0.000378143316317	0.000184415648282	0.278520825181	0.692658315733	hsa:4041,LRP5,4041:down|hsa:83999,KREMEN1,83999:down	http://www.reactome.org/cgi-bin/eventbrowser_st_id?ST_ID=REACT_264383
Lipid digestion, mobilization, and transport	Reactome	REACT_602	4	40	5289	81338	0.000756286632634	0.000491775062087	0.28060279071	0.692658315733	hsa:857,CAV1,857:down|hsa:5566,PRKACA,5566:down|hsa:5567,PRKACB,5567:down|hsa:3339,HSPG2,3339:down	http://www.reactome.org/cgi-bin/eventbrowser_st_id?ST_ID=REACT_602
HATs acetylate histones	Reactome	REACT_264245	11	136	5289	81338	0.00207978823974	0.00167203521109	0.287030322466	0.692658315733	hsa:56943,ENY2,56943:up|hsa:23326,USP22,23326:down|hsa:23522,KAT6B,23522:down|hsa:79960,JADE1,79960:down|hsa:80314,EPC1,80314:up|hsa:54556,ING3,54556:up|hsa:23774,BRD1,23774:down|hsa:112869,CCDC101,112869:down|hsa:2033,EP300,2033:down|hsa:7994,KAT6A,7994:down|hsa:6871,TADA2A,6871:up	http://www.reactome.org/cgi-bin/eventbrowser_st_id?ST_ID=REACT_264245
Intraflagellar transport	Reactome	REACT_268024	5	54	5289	81338	0.000945358290792	0.000663896333817	0.29145394881	0.701576491264	hsa:9371,KIF3B,9371:down|hsa:3797,KIF3C,3797:down|hsa:7846,TUBA1A,7846:up|hsa:9742,IFT140,9742:down|hsa:55764,IFT122,55764:down	http://www.reactome.org/cgi-bin/eventbrowser_st_id?ST_ID=REACT_268024
Calmodulin induced events	Reactome	REACT_9000	3	28	5289	81338	0.000567214974475	0.000344242543461	0.293279834446	0.702252175246	hsa:5566,PRKACA,5566:down|hsa:5567,PRKACB,5567:down|hsa:5578,PRKCA,5578:down	http://www.reactome.org/cgi-bin/eventbrowser_st_id?ST_ID=REACT_9000
CaM pathway	Reactome	REACT_9053	3	28	5289	81338	0.000567214974475	0.000344242543461	0.293279834446	0.702252175246	hsa:5566,PRKACA,5566:down|hsa:5567,PRKACB,5567:down|hsa:5578,PRKCA,5578:down	http://www.reactome.org/cgi-bin/eventbrowser_st_id?ST_ID=REACT_9053
Vpr-mediated nuclear import of PICs	Reactome	REACT_7991	3	28	5289	81338	0.000567214974475	0.000344242543461	0.293279834446	0.702252175246	hsa:8086,AAAS,8086:down|hsa:10762,NUP50,10762:down|hsa:23636,NUP62,23636:down	http://www.reactome.org/cgi-bin/eventbrowser_st_id?ST_ID=REACT_7991
PKB-mediated events	Reactome	REACT_456	3	28	5289	81338	0.000567214974475	0.000344242543461	0.293279834446	0.702252175246	hsa:5494,PPM1A,5494:up|hsa:208,AKT2,208:down|hsa:51719,CAB39,51719:up	http://www.reactome.org/cgi-bin/eventbrowser_st_id?ST_ID=REACT_456
Synthesis of PA	Reactome	REACT_120906	3	28	5289	81338	0.000567214974475	0.000344242543461	0.293279834446	0.702252175246	hsa:56894,AGPAT3,56894:down|hsa:10554,AGPAT1,10554:down|hsa:5321,PLA2G4A,5321:up	http://www.reactome.org/cgi-bin/eventbrowser_st_id?ST_ID=REACT_120906
Nuclear import of Rev protein	Reactome	REACT_9395	3	28	5289	81338	0.000567214974475	0.000344242543461	0.293279834446	0.702252175246	hsa:8086,AAAS,8086:down|hsa:10762,NUP50,10762:down|hsa:23636,NUP62,23636:down	http://www.reactome.org/cgi-bin/eventbrowser_st_id?ST_ID=REACT_9395
Metabolism of carbohydrates	Reactome	REACT_474	19	251	5289	81338	0.00359236150501	0.00308588851459	0.294537094472	0.703143468306	hsa:5836,PYGL,5836:down|hsa:10855,HPSE,10855:down|hsa:6576,SLC25A1,6576:down|hsa:5091,PC,5091:down|hsa:5566,PRKACA,5566:down|hsa:5567,PRKACB,5567:down|hsa:10762,NUP50,10762:down|hsa:51000,SLC35B3,51000:up|hsa:8086,AAAS,8086:down|hsa:2539,G6PD,2539:down|hsa:6120,RPE,6120:up|hsa:135152,B3GAT2,135152:down|hsa:5528,PPP2R5D,5528:down|hsa:26035,GLCE,26035:up|hsa:3339,HSPG2,3339:down|hsa:23636,NUP62,236…	http://www.reactome.org/cgi-bin/eventbrowser_st_id?ST_ID=REACT_474
Myoclonic epilepsy of Lafora	Reactome	REACT_264430	19	251	5289	81338	0.00359236150501	0.00308588851459	0.294537094472	0.703143468306	hsa:5836,PYGL,5836:down|hsa:10855,HPSE,10855:down|hsa:6576,SLC25A1,6576:down|hsa:5091,PC,5091:down|hsa:5566,PRKACA,5566:down|hsa:5567,PRKACB,5567:down|hsa:10762,NUP50,10762:down|hsa:51000,SLC35B3,51000:up|hsa:8086,AAAS,8086:down|hsa:2539,G6PD,2539:down|hsa:6120,RPE,6120:up|hsa:135152,B3GAT2,135152:down|hsa:5528,PPP2R5D,5528:down|hsa:26035,GLCE,26035:up|hsa:3339,HSPG2,3339:down|hsa:23636,NUP62,236…	http://www.reactome.org/cgi-bin/eventbrowser_st_id?ST_ID=REACT_264430
Glycogen storage diseases	Reactome	REACT_264090	19	251	5289	81338	0.00359236150501	0.00308588851459	0.294537094472	0.703143468306	hsa:5836,PYGL,5836:down|hsa:10855,HPSE,10855:down|hsa:6576,SLC25A1,6576:down|hsa:5091,PC,5091:down|hsa:5566,PRKACA,5566:down|hsa:5567,PRKACB,5567:down|hsa:10762,NUP50,10762:down|hsa:51000,SLC35B3,51000:up|hsa:8086,AAAS,8086:down|hsa:2539,G6PD,2539:down|hsa:6120,RPE,6120:up|hsa:135152,B3GAT2,135152:down|hsa:5528,PPP2R5D,5528:down|hsa:26035,GLCE,26035:up|hsa:3339,HSPG2,3339:down|hsa:23636,NUP62,236…	http://www.reactome.org/cgi-bin/eventbrowser_st_id?ST_ID=REACT_264090
M/G1 Transition	Reactome	REACT_1725	7	82	5289	81338	0.00132350160711	0.00100813887728	0.300672845041	0.711658941781	hsa:4174,MCM5,4174:down|hsa:5001,ORC5,5001:up|hsa:4171,MCM2,4171:down|hsa:6117,RPA1,6117:down|hsa:23198,PSME4,23198:up|hsa:81620,CDT1,81620:down|hsa:8318,CDC45,8318:down	http://www.reactome.org/cgi-bin/eventbrowser_st_id?ST_ID=REACT_1725
DNA Replication Pre-Initiation	Reactome	REACT_734	7	82	5289	81338	0.00132350160711	0.00100813887728	0.300672845041	0.711658941781	hsa:4174,MCM5,4174:down|hsa:5001,ORC5,5001:up|hsa:4171,MCM2,4171:down|hsa:6117,RPA1,6117:down|hsa:23198,PSME4,23198:up|hsa:81620,CDT1,81620:down|hsa:8318,CDC45,8318:down	http://www.reactome.org/cgi-bin/eventbrowser_st_id?ST_ID=REACT_734
Opioid Signalling	Reactome	REACT_15295	7	82	5289	81338	0.00132350160711	0.00100813887728	0.300672845041	0.711658941781	hsa:2781,GNAZ,2781:down|hsa:5578,PRKCA,5578:down|hsa:5566,PRKACA,5566:down|hsa:5567,PRKACB,5567:down|hsa:5321,PLA2G4A,5321:up|hsa:5528,PPP2R5D,5528:down|hsa:2790,GNG10,2790:up	http://www.reactome.org/cgi-bin/eventbrowser_st_id?ST_ID=REACT_15295
PKA activation	Reactome	REACT_15530	2	16	5289	81338	0.000378143316317	0.000196710024835	0.301650906416	0.711658941781	hsa:5566,PRKACA,5566:down|hsa:5567,PRKACB,5567:down	http://www.reactome.org/cgi-bin/eventbrowser_st_id?ST_ID=REACT_15530
CRMPs in Sema3A signaling	Reactome	REACT_19199	2	16	5289	81338	0.000378143316317	0.000196710024835	0.301650906416	0.711658941781	hsa:8829,NRP1,8829:down|hsa:1808,DPYSL2,1808:down	http://www.reactome.org/cgi-bin/eventbrowser_st_id?ST_ID=REACT_19199
Acyl chain remodelling of PI	Reactome	REACT_120722	2	16	5289	81338	0.000378143316317	0.000196710024835	0.301650906416	0.711658941781	hsa:79887,PLBD1,79887:up|hsa:5321,PLA2G4A,5321:up	http://www.reactome.org/cgi-bin/eventbrowser_st_id?ST_ID=REACT_120722
S Phase	Reactome	REACT_899	10	124	5289	81338	0.00189071658158	0.00152450269247	0.30266745405	0.711658941781	hsa:4174,MCM5,4174:down|hsa:5001,ORC5,5001:up|hsa:4171,MCM2,4171:down|hsa:5424,POLD1,5424:down|hsa:6117,RPA1,6117:down|hsa:10714,POLD3,10714:down|hsa:23198,PSME4,23198:up|hsa:8243,SMC1A,8243:down|hsa:81620,CDT1,81620:down|hsa:8318,CDC45,8318:down	http://www.reactome.org/cgi-bin/eventbrowser_st_id?ST_ID=REACT_899
Heparan sulfate/heparin (HS-GAG) metabolism	Reactome	REACT_121314	5	55	5289	81338	0.000945358290792	0.000676190710369	0.303533993532	0.711658941781	hsa:135152,B3GAT2,135152:down|hsa:10855,HPSE,10855:down|hsa:2817,GPC1,2817:down|hsa:3339,HSPG2,3339:down|hsa:26035,GLCE,26035:up	http://www.reactome.org/cgi-bin/eventbrowser_st_id?ST_ID=REACT_121314
Neurotransmitter Receptor Binding And Downstream Transmission In The Postsynaptic Cell	Reactome	REACT_15370	11	139	5289	81338	0.00207978823974	0.00170891834075	0.309546999174	0.711658941781	hsa:5170,PDPK1,5170:down|hsa:2906,GRIN2D,2906:down|hsa:5578,PRKCA,5578:down|hsa:2560,GABRB1,2560:up|hsa:5566,PRKACA,5566:down|hsa:5567,PRKACB,5567:down|hsa:2893,GRIA4,2893:up|hsa:6196,RPS6KA2,6196:down|hsa:27092,CACNG4,27092:down|hsa:2790,GNG10,2790:up|hsa:160,AP2A1,160:down	http://www.reactome.org/cgi-bin/eventbrowser_st_id?ST_ID=REACT_15370
Pre-NOTCH Transcription and Translation	Reactome	REACT_118568	3	29	5289	81338	0.000567214974475	0.000356536920013	0.310311322145	0.711658941781	hsa:26523,AGO1,26523:down|hsa:4854,NOTCH3,4854:down|hsa:2033,EP300,2033:down	http://www.reactome.org/cgi-bin/eventbrowser_st_id?ST_ID=REACT_118568
Rev-mediated nuclear export of HIV RNA	Reactome	REACT_6190	3	29	5289	81338	0.000567214974475	0.000356536920013	0.310311322145	0.711658941781	hsa:8086,AAAS,8086:down|hsa:10762,NUP50,10762:down|hsa:23636,NUP62,23636:down	http://www.reactome.org/cgi-bin/eventbrowser_st_id?ST_ID=REACT_6190
CREB phosphorylation through the activation of Ras	Reactome	REACT_20568	3	29	5289	81338	0.000567214974475	0.000356536920013	0.310311322145	0.711658941781	hsa:6196,RPS6KA2,6196:down|hsa:5170,PDPK1,5170:down|hsa:2906,GRIN2D,2906:down	http://www.reactome.org/cgi-bin/eventbrowser_st_id?ST_ID=REACT_20568
SMAD2/SMAD3:SMAD4 heterotrimer regulates transcription	Reactome	REACT_120734	3	29	5289	81338	0.000567214974475	0.000356536920013	0.310311322145	0.711658941781	hsa:4089,SMAD4,4089:down|hsa:25937,WWTR1,25937:down|hsa:904,CCNT1,904:up	http://www.reactome.org/cgi-bin/eventbrowser_st_id?ST_ID=REACT_120734
Regulation of beta-cell development	Reactome	REACT_13698	3	29	5289	81338	0.000567214974475	0.000356536920013	0.310311322145	0.711658941781	hsa:208,AKT2,208:down|hsa:3174,HNF4G,3174:up|hsa:3651,PDX1,3651:down	http://www.reactome.org/cgi-bin/eventbrowser_st_id?ST_ID=REACT_13698
O-linked glycosylation	Reactome	REACT_263902	8	97	5289	81338	0.00151257326527	0.00119255452556	0.311393024322	0.711658941781	hsa:10417,SPON2,10417:up|hsa:2590,GALNT2,2590:down|hsa:79875,THSD4,79875:down|hsa:56913,C1GALT1,56913:up|hsa:4583,MUC2,4583:down|hsa:140453,MUC17,140453:up|hsa:11226,GALNT6,11226:down|hsa:6484,ST3GAL4,6484:down	http://www.reactome.org/cgi-bin/eventbrowser_st_id?ST_ID=REACT_263902
FasL/ CD95L signaling	Reactome	REACT_900	1	5	5289	81338	0.000189071658158	6.14718827608e-05	0.314769951172	0.711658941781	hsa:355,FAS,355:up	http://www.reactome.org/cgi-bin/eventbrowser_st_id?ST_ID=REACT_900
Abacavir transmembrane transport	Reactome	REACT_120801	1	5	5289	81338	0.000189071658158	6.14718827608e-05	0.314769951172	0.711658941781	hsa:5243,ABCB1,5243:up	http://www.reactome.org/cgi-bin/eventbrowser_st_id?ST_ID=REACT_120801
Assembly of the RAD51-ssDNA nucleoprotein complex	Reactome	REACT_2141	1	5	5289	81338	0.000189071658158	6.14718827608e-05	0.314769951172	0.711658941781	hsa:6117,RPA1,6117:down	http://www.reactome.org/cgi-bin/eventbrowser_st_id?ST_ID=REACT_2141
Disinhibition of SNARE formation	Reactome	REACT_1178	1	5	5289	81338	0.000189071658158	6.14718827608e-05	0.314769951172	0.711658941781	hsa:5578,PRKCA,5578:down	http://www.reactome.org/cgi-bin/eventbrowser_st_id?ST_ID=REACT_1178
Sodium-coupled phosphate cotransporters	Reactome	REACT_19275	1	5	5289	81338	0.000189071658158	6.14718827608e-05	0.314769951172	0.711658941781	hsa:6575,SLC20A2,6575:up	http://www.reactome.org/cgi-bin/eventbrowser_st_id?ST_ID=REACT_19275
Synthesis of GDP-mannose	Reactome	REACT_22423	1	5	5289	81338	0.000189071658158	6.14718827608e-05	0.314769951172	0.711658941781	hsa:5372,PMM1,5372:down	http://www.reactome.org/cgi-bin/eventbrowser_st_id?ST_ID=REACT_22423
N-glycan trimming and elongation in the cis-Golgi	Reactome	REACT_25210	1	5	5289	81338	0.000189071658158	6.14718827608e-05	0.314769951172	0.711658941781	hsa:79694,MANEA,79694:up	http://www.reactome.org/cgi-bin/eventbrowser_st_id?ST_ID=REACT_25210
Cytochrome c-mediated apoptotic response	Reactome	REACT_831	1	5	5289	81338	0.000189071658158	6.14718827608e-05	0.314769951172	0.711658941781	hsa:54205,CYCS,54205:up	http://www.reactome.org/cgi-bin/eventbrowser_st_id?ST_ID=REACT_831
Host Interactions with Influenza Factors	Reactome	REACT_6323	1	5	5289	81338	0.000189071658158	6.14718827608e-05	0.314769951172	0.711658941781	hsa:10898,CPSF4,10898:down	http://www.reactome.org/cgi-bin/eventbrowser_st_id?ST_ID=REACT_6323
Activation of caspases through apoptosome-mediated cleavage	Reactome	REACT_607	1	5	5289	81338	0.000189071658158	6.14718827608e-05	0.314769951172	0.711658941781	hsa:54205,CYCS,54205:up	http://www.reactome.org/cgi-bin/eventbrowser_st_id?ST_ID=REACT_607
ATM mediated response to DNA double-strand break	Reactome	REACT_204	1	5	5289	81338	0.000189071658158	6.14718827608e-05	0.314769951172	0.711658941781	hsa:3014,H2AFX,3014:down	http://www.reactome.org/cgi-bin/eventbrowser_st_id?ST_ID=REACT_204
LRR FLII-interacting protein 1 (LRRFIP1) activates type I IFN production	Reactome	REACT_163743	1	5	5289	81338	0.000189071658158	6.14718827608e-05	0.314769951172	0.711658941781	hsa:2033,EP300,2033:down	http://www.reactome.org/cgi-bin/eventbrowser_st_id?ST_ID=REACT_163743
ATM mediated phosphorylation of repair proteins	Reactome	REACT_1924	1	5	5289	81338	0.000189071658158	6.14718827608e-05	0.314769951172	0.711658941781	hsa:3014,H2AFX,3014:down	http://www.reactome.org/cgi-bin/eventbrowser_st_id?ST_ID=REACT_1924
Constitutive Signaling by NOTCH1 PEST Domain Mutants	Reactome	REACT_160243	5	56	5289	81338	0.000945358290792	0.000688485086921	0.315686871095	0.711658941781	hsa:6907,TBL1X,6907:down|hsa:23385,NCSTN,23385:down|hsa:9612,NCOR2,9612:down|hsa:2033,EP300,2033:down|hsa:79885,HDAC11,79885:down	http://www.reactome.org/cgi-bin/eventbrowser_st_id?ST_ID=REACT_160243
Constitutive Signaling by NOTCH1 HD+PEST Domain Mutants	Reactome	REACT_160254	5	56	5289	81338	0.000945358290792	0.000688485086921	0.315686871095	0.711658941781	hsa:6907,TBL1X,6907:down|hsa:23385,NCSTN,23385:down|hsa:9612,NCOR2,9612:down|hsa:2033,EP300,2033:down|hsa:79885,HDAC11,79885:down	http://www.reactome.org/cgi-bin/eventbrowser_st_id?ST_ID=REACT_160254
Regulation of actin dynamics for phagocytic cup formation	Reactome	REACT_160086	5	56	5289	81338	0.000945358290792	0.000688485086921	0.315686871095	0.711658941781	hsa:1793,DOCK1,1793:down|hsa:2212,FCGR2A,2212:up|hsa:4620,MYH2,4620:up|hsa:51517,NCKIPSD,51517:down|hsa:4644,MYO5A,4644:down	http://www.reactome.org/cgi-bin/eventbrowser_st_id?ST_ID=REACT_160086
Organelle biogenesis and maintenance	Reactome	REACT_264135	24	328	5289	81338	0.0045377197958	0.00403255550911	0.317822911021	0.711658941781	hsa:11190,CEP250,11190:down|hsa:9738,CCP110,9738:down|hsa:6907,TBL1X,6907:down|hsa:4209,MEF2D,4209:down|hsa:7019,TFAM,7019:up|hsa:22994,CEP131,22994:down|hsa:79867,TCTN2,79867:down|hsa:5566,PRKACA,5566:down|hsa:146057,TTBK2,146057:down|hsa:1778,DYNC1H1,1778:down|hsa:55764,IFT122,55764:down|hsa:3797,KIF3C,3797:down|hsa:9371,KIF3B,9371:down|hsa:54205,CYCS,54205:up|hsa:5465,PPARA,5465:down|hsa:23410…	http://www.reactome.org/cgi-bin/eventbrowser_st_id?ST_ID=REACT_264135
Hedgehog 'off' state	Reactome	REACT_268323	9	112	5289	81338	0.00170164492343	0.00137697017384	0.319882456083	0.711658941781	hsa:2736,GLI2,2736:down|hsa:55764,IFT122,55764:down|hsa:5566,PRKACA,5566:down|hsa:5567,PRKACB,5567:down|hsa:23198,PSME4,23198:up|hsa:51684,SUFU,51684:down|hsa:9742,IFT140,9742:down|hsa:7846,TUBA1A,7846:up|hsa:7289,TULP3,7289:down	http://www.reactome.org/cgi-bin/eventbrowser_st_id?ST_ID=REACT_268323
PKA activation in glucagon signalling	Reactome	REACT_1946	2	17	5289	81338	0.000378143316317	0.000209004401387	0.324646560578	0.711658941781	hsa:5566,PRKACA,5566:down|hsa:5567,PRKACB,5567:down	http://www.reactome.org/cgi-bin/eventbrowser_st_id?ST_ID=REACT_1946
Tie2 Signaling	Reactome	REACT_12621	2	17	5289	81338	0.000378143316317	0.000209004401387	0.324646560578	0.711658941781	hsa:5296,PIK3R2,5296:down|hsa:2888,GRB14,2888:up	http://www.reactome.org/cgi-bin/eventbrowser_st_id?ST_ID=REACT_12621
Homologous Recombination Repair	Reactome	REACT_1874	2	17	5289	81338	0.000378143316317	0.000209004401387	0.324646560578	0.711658941781	hsa:6117,RPA1,6117:down|hsa:3014,H2AFX,3014:down	http://www.reactome.org/cgi-bin/eventbrowser_st_id?ST_ID=REACT_1874
Removal of DNA patch containing abasic residue	Reactome	REACT_2192	2	17	5289	81338	0.000378143316317	0.000209004401387	0.324646560578	0.711658941781	hsa:10714,POLD3,10714:down|hsa:5424,POLD1,5424:down	http://www.reactome.org/cgi-bin/eventbrowser_st_id?ST_ID=REACT_2192
Unblocking of NMDA receptor, glutamate binding and activation	Reactome	REACT_20594	2	17	5289	81338	0.000378143316317	0.000209004401387	0.324646560578	0.711658941781	hsa:2906,GRIN2D,2906:down|hsa:2893,GRIA4,2893:up	http://www.reactome.org/cgi-bin/eventbrowser_st_id?ST_ID=REACT_20594
Energy dependent regulation of mTOR by LKB1-AMPK	Reactome	REACT_21387	2	17	5289	81338	0.000378143316317	0.000209004401387	0.324646560578	0.711658941781	hsa:5494,PPM1A,5494:up|hsa:51719,CAB39,51719:up	http://www.reactome.org/cgi-bin/eventbrowser_st_id?ST_ID=REACT_21387
Branched-chain amino acid catabolism	Reactome	REACT_197	2	17	5289	81338	0.000378143316317	0.000209004401387	0.324646560578	0.711658941781	hsa:1629,DBT,1629:down|hsa:594,BCKDHB,594:down	http://www.reactome.org/cgi-bin/eventbrowser_st_id?ST_ID=REACT_197
Resolution of AP sites via the multiple-nucleotide patch replacement pathway	Reactome	REACT_1128	2	17	5289	81338	0.000378143316317	0.000209004401387	0.324646560578	0.711658941781	hsa:10714,POLD3,10714:down|hsa:5424,POLD1,5424:down	http://www.reactome.org/cgi-bin/eventbrowser_st_id?ST_ID=REACT_1128
Homologous recombination repair of replication-independent double-strand breaks	Reactome	REACT_1587	2	17	5289	81338	0.000378143316317	0.000209004401387	0.324646560578	0.711658941781	hsa:6117,RPA1,6117:down|hsa:3014,H2AFX,3014:down	http://www.reactome.org/cgi-bin/eventbrowser_st_id?ST_ID=REACT_1587
PKA-mediated phosphorylation of CREB	Reactome	REACT_15497	2	17	5289	81338	0.000378143316317	0.000209004401387	0.324646560578	0.711658941781	hsa:5566,PRKACA,5566:down|hsa:5567,PRKACB,5567:down	http://www.reactome.org/cgi-bin/eventbrowser_st_id?ST_ID=REACT_15497
Activation of IRF3/IRF7 mediated by TBK1/IKK epsilon	Reactome	REACT_25148	2	17	5289	81338	0.000378143316317	0.000209004401387	0.324646560578	0.711658941781	hsa:929,CD14,929:down|hsa:7098,TLR3,7098:up	http://www.reactome.org/cgi-bin/eventbrowser_st_id?ST_ID=REACT_25148
Platelet sensitization by LDL	Reactome	REACT_23879	2	17	5289	81338	0.000378143316317	0.000209004401387	0.324646560578	0.711658941781	hsa:5528,PPP2R5D,5528:down|hsa:5321,PLA2G4A,5321:up	http://www.reactome.org/cgi-bin/eventbrowser_st_id?ST_ID=REACT_23879
ABCA transporters in lipid homeostasis	Reactome	REACT_111158	2	17	5289	81338	0.000378143316317	0.000209004401387	0.324646560578	0.711658941781	hsa:215,ABCD1,215:down|hsa:21,ABCA3,21:down	http://www.reactome.org/cgi-bin/eventbrowser_st_id?ST_ID=REACT_111158
Acyl chain remodelling of PG	Reactome	REACT_121324	2	17	5289	81338	0.000378143316317	0.000209004401387	0.324646560578	0.711658941781	hsa:9926,LPGAT1,9926:down|hsa:5321,PLA2G4A,5321:up	http://www.reactome.org/cgi-bin/eventbrowser_st_id?ST_ID=REACT_121324
G1/S-Specific Transcription	Reactome	REACT_683	2	17	5289	81338	0.000378143316317	0.000209004401387	0.324646560578	0.711658941781	hsa:81620,CDT1,81620:down|hsa:8318,CDC45,8318:down	http://www.reactome.org/cgi-bin/eventbrowser_st_id?ST_ID=REACT_683
Activation of Matrix Metalloproteinases	Reactome	REACT_118682	3	30	5289	81338	0.000567214974475	0.000368831296565	0.327369282946	0.711658941781	hsa:1515,CTSV,1515:up|hsa:7077,TIMP2,7077:down|hsa:5644,PRSS1,5644:up	http://www.reactome.org/cgi-bin/eventbrowser_st_id?ST_ID=REACT_118682
Tight junction interactions	Reactome	REACT_19373	3	30	5289	81338	0.000567214974475	0.000368831296565	0.327369282946	0.711658941781	hsa:1364,CLDN4,1364:down|hsa:64398,MPP5,64398:down|hsa:7122,CLDN5,7122:down	http://www.reactome.org/cgi-bin/eventbrowser_st_id?ST_ID=REACT_19373
MAPK targets/ Nuclear events mediated by MAP kinases	Reactome	REACT_21328	3	30	5289	81338	0.000567214974475	0.000368831296565	0.327369282946	0.711658941781	hsa:5528,PPP2R5D,5528:down|hsa:6196,RPS6KA2,6196:down|hsa:5601,MAPK9,5601:up	http://www.reactome.org/cgi-bin/eventbrowser_st_id?ST_ID=REACT_21328
Adherens junctions interactions	Reactome	REACT_19195	3	30	5289	81338	0.000567214974475	0.000368831296565	0.327369282946	0.711658941781	hsa:1000,CDH2,1000:up|hsa:1495,CTNNA1,1495:down|hsa:1013,CDH15,1013:down	http://www.reactome.org/cgi-bin/eventbrowser_st_id?ST_ID=REACT_19195
Laminin interactions	Reactome	REACT_169262	3	30	5289	81338	0.000567214974475	0.000368831296565	0.327369282946	0.711658941781	hsa:10319,LAMC3,10319:down|hsa:3339,HSPG2,3339:down|hsa:3691,ITGB4,3691:down	http://www.reactome.org/cgi-bin/eventbrowser_st_id?ST_ID=REACT_169262
DNA Repair	Reactome	REACT_216	9	113	5289	81338	0.00170164492343	0.00138926455039	0.328476722269	0.711658941781	hsa:5591,PRKDC,5591:down|hsa:5430,POLR2A,5430:down|hsa:5424,POLD1,5424:down|hsa:56949,XAB2,56949:down|hsa:6117,RPA1,6117:down|hsa:3014,H2AFX,3014:down|hsa:10714,POLD3,10714:down|hsa:91442,C19orf40,91442:down|hsa:2072,ERCC4,2072:down	http://www.reactome.org/cgi-bin/eventbrowser_st_id?ST_ID=REACT_216
Downstream TCR signaling	Reactome	REACT_12555	4	44	5289	81338	0.000756286632634	0.000540952568295	0.336650187027	0.717830495172	hsa:5296,PIK3R2,5296:down|hsa:3635,INPP5D,3635:down|hsa:3119,HLA-DQB1,3119:up|hsa:5170,PDPK1,5170:down	http://www.reactome.org/cgi-bin/eventbrowser_st_id?ST_ID=REACT_12555
Interaction between L1 and Ankyrins	Reactome	REACT_22266	3	31	5289	81338	0.000567214974475	0.000381125673117	0.344419300691	0.726800144744	hsa:6334,SCN8A,6334:down|hsa:6709,SPTAN1,6709:down|hsa:4897,NRCAM,4897:up	http://www.reactome.org/cgi-bin/eventbrowser_st_id?ST_ID=REACT_22266
HS-GAG biosynthesis	Reactome	REACT_121248	3	31	5289	81338	0.000567214974475	0.000381125673117	0.344419300691	0.726800144744	hsa:26035,GLCE,26035:up|hsa:3339,HSPG2,3339:down|hsa:2817,GPC1,2817:down	http://www.reactome.org/cgi-bin/eventbrowser_st_id?ST_ID=REACT_121248
Signaling by Robo receptor	Reactome	REACT_19351	3	31	5289	81338	0.000567214974475	0.000381125673117	0.344419300691	0.726800144744	hsa:57522,SRGAP1,57522:down|hsa:2817,GPC1,2817:down|hsa:56924,PAK6,56924:down	http://www.reactome.org/cgi-bin/eventbrowser_st_id?ST_ID=REACT_19351
VEGFR2 mediated cell proliferation	Reactome	REACT_264273	3	31	5289	81338	0.000567214974475	0.000381125673117	0.344419300691	0.726800144744	hsa:5590,PRKCZ,5590:down|hsa:5170,PDPK1,5170:down|hsa:5578,PRKCA,5578:down	http://www.reactome.org/cgi-bin/eventbrowser_st_id?ST_ID=REACT_264273
Thrombin signalling through proteinase activated receptors (PARs)	Reactome	REACT_21384	3	31	5289	81338	0.000567214974475	0.000381125673117	0.344419300691	0.726800144744	hsa:2790,GNG10,2790:up|hsa:2149,F2R,2149:down|hsa:409,ARRB2,409:down	http://www.reactome.org/cgi-bin/eventbrowser_st_id?ST_ID=REACT_21384
Signal amplification	Reactome	REACT_20524	3	31	5289	81338	0.000567214974475	0.000381125673117	0.344419300691	0.726800144744	hsa:5028,P2RY1,5028:up|hsa:2790,GNG10,2790:up|hsa:5321,PLA2G4A,5321:up	http://www.reactome.org/cgi-bin/eventbrowser_st_id?ST_ID=REACT_20524
Interactions of Rev with host cellular proteins	Reactome	REACT_6916	3	31	5289	81338	0.000567214974475	0.000381125673117	0.344419300691	0.726800144744	hsa:8086,AAAS,8086:down|hsa:10762,NUP50,10762:down|hsa:23636,NUP62,23636:down	http://www.reactome.org/cgi-bin/eventbrowser_st_id?ST_ID=REACT_6916
Interactions of Vpr with host cellular proteins	Reactome	REACT_6757	3	31	5289	81338	0.000567214974475	0.000381125673117	0.344419300691	0.726800144744	hsa:8086,AAAS,8086:down|hsa:10762,NUP50,10762:down|hsa:23636,NUP62,23636:down	http://www.reactome.org/cgi-bin/eventbrowser_st_id?ST_ID=REACT_6757
Pre-NOTCH Processing in Golgi	Reactome	REACT_118798	2	18	5289	81338	0.000378143316317	0.000221298777939	0.347437990064	0.730539708258	hsa:4854,NOTCH3,4854:down|hsa:6484,ST3GAL4,6484:down	http://www.reactome.org/cgi-bin/eventbrowser_st_id?ST_ID=REACT_118798
Ephrin signaling	Reactome	REACT_264047	2	18	5289	81338	0.000378143316317	0.000221298777939	0.347437990064	0.730539708258	hsa:1948,EFNB2,1948:down|hsa:2049,EPHB3,2049:down	http://www.reactome.org/cgi-bin/eventbrowser_st_id?ST_ID=REACT_264047
@@Signaling by FGFR	Reactome	REACT_9470	11	145	5289	81338	0.00207978823974	0.00178268460006	0.355720869396	0.734756733446	hsa:5170,PDPK1,5170:down|hsa:117145,THEM4,117145:up|hsa:5578,PRKCA,5578:down|hsa:5296,PIK3R2,5296:down|hsa:208,AKT2,208:down|hsa:5566,PRKACA,5566:down|hsa:5567,PRKACB,5567:down|hsa:5293,PIK3CD,5293:down|hsa:3815,KIT,3815:up|hsa:26523,AGO1,26523:down|hsa:685,BTC,685:up	http://www.reactome.org/cgi-bin/eventbrowser_st_id?ST_ID=REACT_9470
RNA Polymerase I Transcription Initiation	Reactome	REACT_953	4	45	5289	81338	0.000756286632634	0.000553246944847	0.350767551399	0.734756733446	hsa:9015,TAF1A,9015:up|hsa:54700,RRN3,54700:up|hsa:1108,CHD4,1108:down|hsa:1107,CHD3,1107:down	http://www.reactome.org/cgi-bin/eventbrowser_st_id?ST_ID=REACT_953
Pre-NOTCH Expression and Processing	Reactome	REACT_118744	4	45	5289	81338	0.000756286632634	0.000553246944847	0.350767551399	0.734756733446	hsa:26523,AGO1,26523:down|hsa:4854,NOTCH3,4854:down|hsa:2033,EP300,2033:down|hsa:6484,ST3GAL4,6484:down	http://www.reactome.org/cgi-bin/eventbrowser_st_id?ST_ID=REACT_118744
HDMs demethylate histones	Reactome	REACT_263961	4	45	5289	81338	0.000756286632634	0.000553246944847	0.350767551399	0.734756733446	hsa:8242,KDM5C,8242:down|hsa:5253,PHF2,5253:down|hsa:22992,KDM2A,22992:down|hsa:23030,KDM4B,23030:down	http://www.reactome.org/cgi-bin/eventbrowser_st_id?ST_ID=REACT_263961
Constitutive PI3K/AKT Signaling in Cancer	Reactome	REACT_147727	6	73	5289	81338	0.00113442994895	0.000897489488308	0.352004615944	0.734756733446	hsa:5170,PDPK1,5170:down|hsa:3815,KIT,3815:up|hsa:5296,PIK3R2,5296:down|hsa:208,AKT2,208:down|hsa:5293,PIK3CD,5293:down|hsa:685,BTC,685:up	http://www.reactome.org/cgi-bin/eventbrowser_st_id?ST_ID=REACT_147727
Non-integrin membrane-ECM interactions	Reactome	REACT_163874	5	59	5289	81338	0.000945358290792	0.000725368216578	0.352445199518	0.734756733446	hsa:1756,DMD,1756:up|hsa:3339,HSPG2,3339:down|hsa:5578,PRKCA,5578:down|hsa:3691,ITGB4,3691:down|hsa:10319,LAMC3,10319:down	http://www.reactome.org/cgi-bin/eventbrowser_st_id?ST_ID=REACT_163874
Degradation of GLI2 by the proteasome	Reactome	REACT_267700	5	59	5289	81338	0.000945358290792	0.000725368216578	0.352445199518	0.734756733446	hsa:5566,PRKACA,5566:down|hsa:5567,PRKACB,5567:down|hsa:23198,PSME4,23198:up|hsa:51684,SUFU,51684:down|hsa:2736,GLI2,2736:down	http://www.reactome.org/cgi-bin/eventbrowser_st_id?ST_ID=REACT_267700
The citric acid (TCA) cycle and respiratory electron transport	Reactome	REACT_111083	11	145	5289	81338	0.00207978823974	0.00178268460006	0.355720869396	0.734756733446	hsa:4705,NDUFA10,4705:down|hsa:6566,SLC16A1,6566:up|hsa:4695,NDUFA2,4695:up|hsa:79944,L2HGDH,79944:down|hsa:4698,NDUFA5,4698:up|hsa:54205,CYCS,54205:up|hsa:1353,COX11,1353:up|hsa:5164,PDK2,5164:down|hsa:6389,SDHA,6389:down|hsa:6256,RXRA,6256:down|hsa:3418,IDH2,3418:down	http://www.reactome.org/cgi-bin/eventbrowser_st_id?ST_ID=REACT_111083
Telomere Extension By Telomerase	Reactome	REACT_7974	1	6	5289	81338	0.000189071658158	7.3766259313e-05	0.356609478864	0.734756733446	hsa:55135,WRAP53,55135:down	http://www.reactome.org/cgi-bin/eventbrowser_st_id?ST_ID=REACT_7974
ER Quality Control Compartment (ERQC)	Reactome	REACT_25091	1	6	5289	81338	0.000189071658158	7.3766259313e-05	0.356609478864	0.734756733446	hsa:55757,UGGT2,55757:up	http://www.reactome.org/cgi-bin/eventbrowser_st_id?ST_ID=REACT_25091
Classical antibody-mediated complement activation	Reactome	REACT_7956	1	6	5289	81338	0.000189071658158	7.3766259313e-05	0.356609478864	0.734756733446	hsa:714,C1QC,714:up	http://www.reactome.org/cgi-bin/eventbrowser_st_id?ST_ID=REACT_7956
Transport and synthesis of PAPS	Reactome	REACT_6840	1	6	5289	81338	0.000189071658158	7.3766259313e-05	0.356609478864	0.734756733446	hsa:51000,SLC35B3,51000:up	http://www.reactome.org/cgi-bin/eventbrowser_st_id?ST_ID=REACT_6840
Nonhomologous End-joining (NHEJ)	Reactome	REACT_1022	1	6	5289	81338	0.000189071658158	7.3766259313e-05	0.356609478864	0.734756733446	hsa:5591,PRKDC,5591:down	http://www.reactome.org/cgi-bin/eventbrowser_st_id?ST_ID=REACT_1022
NADE modulates death signalling	Reactome	REACT_13526	1	6	5289	81338	0.000189071658158	7.3766259313e-05	0.356609478864	0.734756733446	hsa:835,CASP2,835:down	http://www.reactome.org/cgi-bin/eventbrowser_st_id?ST_ID=REACT_13526
Presynaptic phase of homologous DNA pairing and strand exchange	Reactome	REACT_408	1	6	5289	81338	0.000189071658158	7.3766259313e-05	0.356609478864	0.734756733446	hsa:6117,RPA1,6117:down	http://www.reactome.org/cgi-bin/eventbrowser_st_id?ST_ID=REACT_408
Acyl chain remodeling of CL	Reactome	REACT_121006	1	6	5289	81338	0.000189071658158	7.3766259313e-05	0.356609478864	0.734756733446	hsa:5321,PLA2G4A,5321:up	http://www.reactome.org/cgi-bin/eventbrowser_st_id?ST_ID=REACT_121006
Pre-NOTCH Processing in the Endoplasmic Reticulum	Reactome	REACT_118722	1	6	5289	81338	0.000189071658158	7.3766259313e-05	0.356609478864	0.734756733446	hsa:4854,NOTCH3,4854:down	http://www.reactome.org/cgi-bin/eventbrowser_st_id?ST_ID=REACT_118722
Assembly of the ORC complex at the origin of replication	Reactome	REACT_567	1	6	5289	81338	0.000189071658158	7.3766259313e-05	0.356609478864	0.734756733446	hsa:5001,ORC5,5001:up	http://www.reactome.org/cgi-bin/eventbrowser_st_id?ST_ID=REACT_567
Signaling by NOTCH2	Reactome	REACT_118721	3	32	5289	81338	0.000567214974475	0.000393420049669	0.361429089645	0.736228965277	hsa:23385,NCSTN,23385:down|hsa:2033,EP300,2033:down|hsa:4192,MDK,4192:down	http://www.reactome.org/cgi-bin/eventbrowser_st_id?ST_ID=REACT_118721
Downstream signal transduction	Reactome	REACT_17025	11	146	5289	81338	0.00207978823974	0.00179497897662	0.363525238126	0.736228965277	hsa:5170,PDPK1,5170:down|hsa:117145,THEM4,117145:up|hsa:5578,PRKCA,5578:down|hsa:5296,PIK3R2,5296:down|hsa:208,AKT2,208:down|hsa:5566,PRKACA,5566:down|hsa:5567,PRKACB,5567:down|hsa:5293,PIK3CD,5293:down|hsa:3815,KIT,3815:up|hsa:26523,AGO1,26523:down|hsa:685,BTC,685:up	http://www.reactome.org/cgi-bin/eventbrowser_st_id?ST_ID=REACT_17025
G alpha (z) signalling events	Reactome	REACT_19333	4	46	5289	81338	0.000756286632634	0.0005655413214	0.364887641701	0.736228965277	hsa:2790,GNG10,2790:up|hsa:152,ADRA2C,152:down|hsa:2781,GNAZ,2781:down|hsa:5578,PRKCA,5578:down	http://www.reactome.org/cgi-bin/eventbrowser_st_id?ST_ID=REACT_19333
Cobalamin (Cbl, vitamin B12) transport and metabolism	Reactome	REACT_163862	2	19	5289	81338	0.000378143316317	0.000233593154491	0.369964418229	0.736228965277	hsa:4552,MTRR,4552:up|hsa:5644,PRSS1,5644:up	http://www.reactome.org/cgi-bin/eventbrowser_st_id?ST_ID=REACT_163862
Resolution of Abasic Sites (AP sites)	Reactome	REACT_1893	2	19	5289	81338	0.000378143316317	0.000233593154491	0.369964418229	0.736228965277	hsa:10714,POLD3,10714:down|hsa:5424,POLD1,5424:down	http://www.reactome.org/cgi-bin/eventbrowser_st_id?ST_ID=REACT_1893
Base Excision Repair	Reactome	REACT_1104	2	19	5289	81338	0.000378143316317	0.000233593154491	0.369964418229	0.736228965277	hsa:10714,POLD3,10714:down|hsa:5424,POLD1,5424:down	http://www.reactome.org/cgi-bin/eventbrowser_st_id?ST_ID=REACT_1104
Dual incision reaction in GG-NER	Reactome	REACT_311	2	19	5289	81338	0.000378143316317	0.000233593154491	0.369964418229	0.736228965277	hsa:2072,ERCC4,2072:down|hsa:6117,RPA1,6117:down	http://www.reactome.org/cgi-bin/eventbrowser_st_id?ST_ID=REACT_311
Formation of incision complex in GG-NER	Reactome	REACT_257	2	19	5289	81338	0.000378143316317	0.000233593154491	0.369964418229	0.736228965277	hsa:2072,ERCC4,2072:down|hsa:6117,RPA1,6117:down	http://www.reactome.org/cgi-bin/eventbrowser_st_id?ST_ID=REACT_257
Xenobiotics	Reactome	REACT_13543	2	19	5289	81338	0.000378143316317	0.000233593154491	0.369964418229	0.736228965277	hsa:1572,CYP2F1,1572:up|hsa:1565,CYP2D6,1565:up	http://www.reactome.org/cgi-bin/eventbrowser_st_id?ST_ID=REACT_13543
Post-chaperonin tubulin folding pathway	Reactome	REACT_16967	2	19	5289	81338	0.000378143316317	0.000233593154491	0.369964418229	0.736228965277	hsa:7846,TUBA1A,7846:up|hsa:6904,TBCD,6904:down	http://www.reactome.org/cgi-bin/eventbrowser_st_id?ST_ID=REACT_16967
Citric acid cycle (TCA cycle)	Reactome	REACT_1785	2	19	5289	81338	0.000378143316317	0.000233593154491	0.369964418229	0.736228965277	hsa:6389,SDHA,6389:down|hsa:3418,IDH2,3418:down	http://www.reactome.org/cgi-bin/eventbrowser_st_id?ST_ID=REACT_1785
DAP12 signaling	Reactome	REACT_147814	11	147	5289	81338	0.00207978823974	0.00180727335317	0.371351743331	0.73633600135	hsa:5170,PDPK1,5170:down|hsa:117145,THEM4,117145:up|hsa:5578,PRKCA,5578:down|hsa:5296,PIK3R2,5296:down|hsa:208,AKT2,208:down|hsa:5566,PRKACA,5566:down|hsa:5567,PRKACB,5567:down|hsa:5293,PIK3CD,5293:down|hsa:3815,KIT,3815:up|hsa:26523,AGO1,26523:down|hsa:685,BTC,685:up	http://www.reactome.org/cgi-bin/eventbrowser_st_id?ST_ID=REACT_147814
Signaling by Hedgehog	Reactome	REACT_264508	11	147	5289	81338	0.00207978823974	0.00180727335317	0.371351743331	0.73633600135	hsa:2736,GLI2,2736:down|hsa:9742,IFT140,9742:down|hsa:51009,DERL2,51009:up|hsa:5566,PRKACA,5566:down|hsa:5567,PRKACB,5567:down|hsa:23198,PSME4,23198:up|hsa:51684,SUFU,51684:down|hsa:55764,IFT122,55764:down|hsa:7846,TUBA1A,7846:up|hsa:7289,TULP3,7289:down|hsa:409,ARRB2,409:down	http://www.reactome.org/cgi-bin/eventbrowser_st_id?ST_ID=REACT_264508
Cell death signalling via NRAGE, NRIF and NADE	Reactome	REACT_13720	5	61	5289	81338	0.000945358290792	0.000749956969682	0.377068477075	0.739054215067	hsa:50650,ARHGEF3,50650:down|hsa:6453,ITSN1,6453:down|hsa:121512,FGD4,121512:up|hsa:23385,NCSTN,23385:down|hsa:835,CASP2,835:down	http://www.reactome.org/cgi-bin/eventbrowser_st_id?ST_ID=REACT_13720
E2F mediated regulation of DNA replication	Reactome	REACT_471	3	33	5289	81338	0.000567214974475	0.000405714426221	0.378368483067	0.739596541276	hsa:81620,CDT1,81620:down|hsa:8318,CDC45,8318:down|hsa:5001,ORC5,5001:up	http://www.reactome.org/cgi-bin/eventbrowser_st_id?ST_ID=REACT_471
DAG and IP3 signaling	Reactome	REACT_111064	3	33	5289	81338	0.000567214974475	0.000405714426221	0.378368483067	0.739596541276	hsa:5566,PRKACA,5566:down|hsa:5567,PRKACB,5567:down|hsa:5578,PRKCA,5578:down	http://www.reactome.org/cgi-bin/eventbrowser_st_id?ST_ID=REACT_111064
Negative regulators of RIG-I/MDA5 signaling	Reactome	REACT_25271	3	33	5289	81338	0.000567214974475	0.000405714426221	0.378368483067	0.739596541276	hsa:54941,RNF125,54941:up|hsa:64135,IFIH1,64135:up|hsa:79671,NLRX1,79671:down	http://www.reactome.org/cgi-bin/eventbrowser_st_id?ST_ID=REACT_25271
Glucagon signaling in metabolic regulation	Reactome	REACT_1665	3	33	5289	81338	0.000567214974475	0.000405714426221	0.378368483067	0.739596541276	hsa:2790,GNG10,2790:up|hsa:5567,PRKACB,5567:down|hsa:5566,PRKACA,5566:down	http://www.reactome.org/cgi-bin/eventbrowser_st_id?ST_ID=REACT_1665
Extracellular matrix organization	Reactome	REACT_118779	19	266	5289	81338	0.00359236150501	0.00327030416288	0.379933026221	0.741151402702	hsa:10319,LAMC3,10319:down|hsa:3689,ITGB2,3689:down|hsa:7148,TNXB,7148:down|hsa:961,CD47,961:up|hsa:5351,PLOD1,5351:down|hsa:5578,PRKCA,5578:down|hsa:3691,ITGB4,3691:down|hsa:7077,TIMP2,7077:down|hsa:3694,ITGB6,3694:up|hsa:1515,CTSV,1515:up|hsa:2192,FBLN1,2192:down|hsa:23385,NCSTN,23385:down|hsa:4239,MFAP4,4239:up|hsa:5802,PTPRS,5802:down|hsa:5339,PLEC,5339:down|hsa:1756,DMD,1756:up|hsa:3339,HSPG…	http://www.reactome.org/cgi-bin/eventbrowser_st_id?ST_ID=REACT_118779
Mitotic Prometaphase	Reactome	REACT_682	9	119	5289	81338	0.00170164492343	0.00146303080971	0.380753112685	0.742250336327	hsa:7846,TUBA1A,7846:up|hsa:151648,SGOL1,151648:down|hsa:9918,NCAPD2,9918:down|hsa:64105,CENPK,64105:up|hsa:147841,SPC24,147841:down|hsa:5528,PPP2R5D,5528:down|hsa:8243,SMC1A,8243:down|hsa:8379,MAD1L1,8379:down|hsa:55143,CDCA8,55143:down	http://www.reactome.org/cgi-bin/eventbrowser_st_id?ST_ID=REACT_682
Signaling by Wnt	Reactome	REACT_11045	22	311	5289	81338	0.00415957647949	0.00382355110772	0.38254703738	0.745244936028	hsa:56998,CTNNBIP1,56998:down|hsa:607,BCL9,607:down|hsa:5528,PPP2R5D,5528:down|hsa:857,CAV1,857:down|hsa:4041,LRP5,4041:down|hsa:7091,TLE4,7091:up|hsa:90780,PYGO2,90780:down|hsa:1856,DVL2,1856:down|hsa:2033,EP300,2033:down|hsa:2790,GNG10,2790:up|hsa:7475,WNT6,7475:down|hsa:409,ARRB2,409:down|hsa:83999,KREMEN1,83999:down|hsa:208,AKT2,208:down|hsa:26523,AGO1,26523:down|hsa:23198,PSME4,23198:up|hsa:…	http://www.reactome.org/cgi-bin/eventbrowser_st_id?ST_ID=REACT_11045
IRS-mediated signalling	Reactome	REACT_332	6	76	5289	81338	0.00113442994895	0.000934372617965	0.385153571413	0.748305762739	hsa:5170,PDPK1,5170:down|hsa:117145,THEM4,117145:up|hsa:5296,PIK3R2,5296:down|hsa:208,AKT2,208:down|hsa:51719,CAB39,51719:up|hsa:5494,PPM1A,5494:up	http://www.reactome.org/cgi-bin/eventbrowser_st_id?ST_ID=REACT_332
Signaling by ERBB2	Reactome	REACT_115755	11	149	5289	81338	0.00207978823974	0.00183186210627	0.387057899203	0.750996232614	hsa:5170,PDPK1,5170:down|hsa:117145,THEM4,117145:up|hsa:5578,PRKCA,5578:down|hsa:5296,PIK3R2,5296:down|hsa:208,AKT2,208:down|hsa:5566,PRKACA,5566:down|hsa:5567,PRKACB,5567:down|hsa:5293,PIK3CD,5293:down|hsa:3815,KIT,3815:up|hsa:26523,AGO1,26523:down|hsa:685,BTC,685:up	http://www.reactome.org/cgi-bin/eventbrowser_st_id?ST_ID=REACT_115755
Late Phase of HIV Life Cycle	Reactome	REACT_6361	9	120	5289	81338	0.00170164492343	0.00147532518626	0.389540618641	0.754229882822	hsa:23327,NEDD4L,23327:down|hsa:5430,POLR2A,5430:down|hsa:138474,TAF1L,138474:down|hsa:904,CCNT1,904:up|hsa:8086,AAAS,8086:down|hsa:4836,NMT1,4836:down|hsa:10762,NUP50,10762:down|hsa:51652,CHMP3,51652:up|hsa:23636,NUP62,23636:down	http://www.reactome.org/cgi-bin/eventbrowser_st_id?ST_ID=REACT_6361
Regulation of IFNA signaling	Reactome	REACT_25216	2	20	5289	81338	0.000378143316317	0.000245887531043	0.392173248362	0.75447053287	hsa:5770,PTPN1,5770:down|hsa:6773,STAT2,6773:down	http://www.reactome.org/cgi-bin/eventbrowser_st_id?ST_ID=REACT_25216
JNK (c-Jun kinases) phosphorylation and activation mediated by activated human TAK1	Reactome	REACT_21368	2	20	5289	81338	0.000378143316317	0.000245887531043	0.392173248362	0.75447053287	hsa:5601,MAPK9,5601:up|hsa:10454,TAB1,10454:down	http://www.reactome.org/cgi-bin/eventbrowser_st_id?ST_ID=REACT_21368
Interleukin-3, 5 and GM-CSF signaling	Reactome	REACT_23837	4	48	5289	81338	0.000756286632634	0.000590130074504	0.393063174606	0.75447053287	hsa:5296,PIK3R2,5296:down|hsa:5566,PRKACA,5566:down|hsa:3635,INPP5D,3635:down|hsa:5293,PIK3CD,5293:down	http://www.reactome.org/cgi-bin/eventbrowser_st_id?ST_ID=REACT_23837
Neurofascin interactions	Reactome	REACT_22312	1	7	5289	81338	0.000189071658158	8.60606358652e-05	0.395894776328	0.75447053287	hsa:4897,NRCAM,4897:up	http://www.reactome.org/cgi-bin/eventbrowser_st_id?ST_ID=REACT_22312
Beta-oxidation of pristanoyl-CoA	Reactome	REACT_17017	1	7	5289	81338	0.000189071658158	8.60606358652e-05	0.395894776328	0.75447053287	hsa:1384,CRAT,1384:down	http://www.reactome.org/cgi-bin/eventbrowser_st_id?ST_ID=REACT_17017
Apoptotic factor-mediated response	Reactome	REACT_963	1	7	5289	81338	0.000189071658158	8.60606358652e-05	0.395894776328	0.75447053287	hsa:54205,CYCS,54205:up	http://www.reactome.org/cgi-bin/eventbrowser_st_id?ST_ID=REACT_963
PP2A-mediated dephosphorylation of key metabolic factors	Reactome	REACT_705	1	7	5289	81338	0.000189071658158	8.60606358652e-05	0.395894776328	0.75447053287	hsa:5528,PPP2R5D,5528:down	http://www.reactome.org/cgi-bin/eventbrowser_st_id?ST_ID=REACT_705
Synthesis of diphthamide-EEF2	Reactome	REACT_268628	1	7	5289	81338	0.000189071658158	8.60606358652e-05	0.395894776328	0.75447053287	hsa:51611,DPH5,51611:up	http://www.reactome.org/cgi-bin/eventbrowser_st_id?ST_ID=REACT_268628
Regulation of gene expression in early pancreatic precursor cells	Reactome	REACT_13778	1	7	5289	81338	0.000189071658158	8.60606358652e-05	0.395894776328	0.75447053287	hsa:3651,PDX1,3651:down	http://www.reactome.org/cgi-bin/eventbrowser_st_id?ST_ID=REACT_13778
Activation of NIMA Kinases NEK9, NEK6, NEK7	Reactome	REACT_160122	1	7	5289	81338	0.000189071658158	8.60606358652e-05	0.395894776328	0.75447053287	hsa:10783,NEK6,10783:down	http://www.reactome.org/cgi-bin/eventbrowser_st_id?ST_ID=REACT_160122
CREB phosphorylation	Reactome	REACT_12524	1	7	5289	81338	0.000189071658158	8.60606358652e-05	0.395894776328	0.75447053287	hsa:6196,RPS6KA2,6196:down	http://www.reactome.org/cgi-bin/eventbrowser_st_id?ST_ID=REACT_12524
Homologous DNA pairing and strand exchange	Reactome	REACT_1763	1	7	5289	81338	0.000189071658158	8.60606358652e-05	0.395894776328	0.75447053287	hsa:6117,RPA1,6117:down	http://www.reactome.org/cgi-bin/eventbrowser_st_id?ST_ID=REACT_1763
Ubiquinol biosynthesis	Reactome	REACT_160111	1	7	5289	81338	0.000189071658158	8.60606358652e-05	0.395894776328	0.75447053287	hsa:23590,PDSS1,23590:up	http://www.reactome.org/cgi-bin/eventbrowser_st_id?ST_ID=REACT_160111
Post-transcriptional silencing by small RNAs	Reactome	REACT_118699	1	7	5289	81338	0.000189071658158	8.60606358652e-05	0.395894776328	0.75447053287	hsa:26523,AGO1,26523:down	http://www.reactome.org/cgi-bin/eventbrowser_st_id?ST_ID=REACT_118699
NrCAM interactions	Reactome	REACT_22329	1	7	5289	81338	0.000189071658158	8.60606358652e-05	0.395894776328	0.75447053287	hsa:4897,NRCAM,4897:up	http://www.reactome.org/cgi-bin/eventbrowser_st_id?ST_ID=REACT_22329
Transport of nucleosides and free purine and pyrimidine bases across the plasma membrane	Reactome	REACT_1206	1	7	5289	81338	0.000189071658158	8.60606358652e-05	0.395894776328	0.75447053287	hsa:9153,SLC28A2,9153:down	http://www.reactome.org/cgi-bin/eventbrowser_st_id?ST_ID=REACT_1206
NOD1/2 Signaling Pathway	Reactome	REACT_75776	3	35	5289	81338	0.000567214974475	0.000430303179326	0.411925847759	0.763139548088	hsa:10454,TAB1,10454:down|hsa:837,CASP4,837:up|hsa:835,CASP2,835:down	http://www.reactome.org/cgi-bin/eventbrowser_st_id?ST_ID=REACT_75776
EGFR interacts with phospholipase C-gamma	Reactome	REACT_12478	3	35	5289	81338	0.000567214974475	0.000430303179326	0.411925847759	0.763139548088	hsa:5566,PRKACA,5566:down|hsa:5567,PRKACB,5567:down|hsa:5578,PRKCA,5578:down	http://www.reactome.org/cgi-bin/eventbrowser_st_id?ST_ID=REACT_12478
PLC-gamma1 signalling	Reactome	REACT_12079	3	35	5289	81338	0.000567214974475	0.000430303179326	0.411925847759	0.763139548088	hsa:5566,PRKACA,5566:down|hsa:5567,PRKACB,5567:down|hsa:5578,PRKCA,5578:down	http://www.reactome.org/cgi-bin/eventbrowser_st_id?ST_ID=REACT_12079
Nephrin interactions	Reactome	REACT_23832	2	21	5289	81338	0.000378143316317	0.000258181907595	0.414019291713	0.763139548088	hsa:6709,SPTAN1,6709:down|hsa:5296,PIK3R2,5296:down	http://www.reactome.org/cgi-bin/eventbrowser_st_id?ST_ID=REACT_23832
Regulation of signaling by CBL	Reactome	REACT_23787	2	21	5289	81338	0.000378143316317	0.000258181907595	0.414019291713	0.763139548088	hsa:5296,PIK3R2,5296:down|hsa:5293,PIK3CD,5293:down	http://www.reactome.org/cgi-bin/eventbrowser_st_id?ST_ID=REACT_23787
ERK/MAPK targets	Reactome	REACT_12599	2	21	5289	81338	0.000378143316317	0.000258181907595	0.414019291713	0.763139548088	hsa:5528,PPP2R5D,5528:down|hsa:6196,RPS6KA2,6196:down	http://www.reactome.org/cgi-bin/eventbrowser_st_id?ST_ID=REACT_12599
NOTCH2 Activation and Transmission of Signal to the Nucleus	Reactome	REACT_160205	2	21	5289	81338	0.000378143316317	0.000258181907595	0.414019291713	0.763139548088	hsa:4192,MDK,4192:down|hsa:23385,NCSTN,23385:down	http://www.reactome.org/cgi-bin/eventbrowser_st_id?ST_ID=REACT_160205
Regulation of Insulin-like Growth Factor (IGF) transport and uptake by Insulin-like Growth Factor Binding Proteins (IGFBPs)	Reactome	REACT_15428	2	21	5289	81338	0.000378143316317	0.000258181907595	0.414019291713	0.763139548088	hsa:3489,IGFBP6,3489:down|hsa:3487,IGFBP4,3487:down	http://www.reactome.org/cgi-bin/eventbrowser_st_id?ST_ID=REACT_15428
IRS-related events	Reactome	REACT_762	6	79	5289	81338	0.00113442994895	0.000971255747621	0.418296674245	0.763444245734	hsa:5170,PDPK1,5170:down|hsa:117145,THEM4,117145:up|hsa:5296,PIK3R2,5296:down|hsa:208,AKT2,208:down|hsa:51719,CAB39,51719:up|hsa:5494,PPM1A,5494:up	http://www.reactome.org/cgi-bin/eventbrowser_st_id?ST_ID=REACT_762
Fcgamma receptor (FCGR) dependent phagocytosis	Reactome	REACT_160123	6	79	5289	81338	0.00113442994895	0.000971255747621	0.418296674245	0.763444245734	hsa:2212,FCGR2A,2212:up|hsa:5296,PIK3R2,5296:down|hsa:4644,MYO5A,4644:down|hsa:4620,MYH2,4620:up|hsa:1793,DOCK1,1793:down|hsa:51517,NCKIPSD,51517:down	http://www.reactome.org/cgi-bin/eventbrowser_st_id?ST_ID=REACT_160123
Mitotic Prophase	Reactome	REACT_765	9	124	5289	81338	0.00170164492343	0.00152450269247	0.424737446037	0.772274186474	hsa:8086,AAAS,8086:down|hsa:5578,PRKCA,5578:down|hsa:387893,SETD8,387893:down|hsa:3014,H2AFX,3014:down|hsa:10783,NEK6,10783:down|hsa:10762,NUP50,10762:down|hsa:23175,LPIN1,23175:down|hsa:23310,NCAPD3,23310:down|hsa:23636,NUP62,23636:down	http://www.reactome.org/cgi-bin/eventbrowser_st_id?ST_ID=REACT_765
PLCG1 events in ERBB2 signaling	Reactome	REACT_115720	3	36	5289	81338	0.000567214974475	0.000442597555878	0.42849379614	0.776175165816	hsa:5566,PRKACA,5566:down|hsa:5567,PRKACB,5567:down|hsa:5578,PRKCA,5578:down	http://www.reactome.org/cgi-bin/eventbrowser_st_id?ST_ID=REACT_115720
IRS-related events triggered by IGF1R	Reactome	REACT_150203	6	80	5289	81338	0.00113442994895	0.000983550124173	0.429303263836	0.776643098131	hsa:5170,PDPK1,5170:down|hsa:117145,THEM4,117145:up|hsa:5296,PIK3R2,5296:down|hsa:208,AKT2,208:down|hsa:51719,CAB39,51719:up|hsa:5494,PPM1A,5494:up	http://www.reactome.org/cgi-bin/eventbrowser_st_id?ST_ID=REACT_150203
O2/CO2 exchange in erythrocytes	Reactome	REACT_120969	1	8	5289	81338	0.000189071658158	9.83550124173e-05	0.432781747177	0.776643098131	hsa:6521,SLC4A1,6521:up	http://www.reactome.org/cgi-bin/eventbrowser_st_id?ST_ID=REACT_120969
Regulation of cytoskeletal remodeling and cell spreading by IPP complex components	Reactome	REACT_20580	1	8	5289	81338	0.000189071658158	9.83550124173e-05	0.432781747177	0.776643098131	hsa:5829,PXN,5829:down	http://www.reactome.org/cgi-bin/eventbrowser_st_id?ST_ID=REACT_20580
Erythrocytes take up oxygen and release carbon dioxide	Reactome	REACT_121380	1	8	5289	81338	0.000189071658158	9.83550124173e-05	0.432781747177	0.776643098131	hsa:6521,SLC4A1,6521:up	http://www.reactome.org/cgi-bin/eventbrowser_st_id?ST_ID=REACT_121380
@@Erythrocytes take up carbon dioxide and release oxygen	Reactome	REACT_121329	1	8	5289	81338	0.000189071658158	9.83550124173e-05	0.432781747177	0.776643098131	hsa:6521,SLC4A1,6521:up	http://www.reactome.org/cgi-bin/eventbrowser_st_id?ST_ID=REACT_121329
Transport of fatty acids	Reactome	REACT_23892	1	8	5289	81338	0.000189071658158	9.83550124173e-05	0.432781747177	0.776643098131	hsa:347,APOD,347:up	http://www.reactome.org/cgi-bin/eventbrowser_st_id?ST_ID=REACT_23892
Organic cation transport	Reactome	REACT_22357	1	8	5289	81338	0.000189071658158	9.83550124173e-05	0.432781747177	0.776643098131	hsa:55356,SLC22A15,55356:up	http://www.reactome.org/cgi-bin/eventbrowser_st_id?ST_ID=REACT_22357
Metabolism of folate and pterines	Reactome	REACT_11167	1	8	5289	81338	0.000189071658158	9.83550124173e-05	0.432781747177	0.776643098131	hsa:4522,MTHFD1,4522:down	http://www.reactome.org/cgi-bin/eventbrowser_st_id?ST_ID=REACT_11167
EGFR Transactivation by Gastrin	Reactome	REACT_121096	1	8	5289	81338	0.000189071658158	9.83550124173e-05	0.432781747177	0.776643098131	hsa:5578,PRKCA,5578:down	http://www.reactome.org/cgi-bin/eventbrowser_st_id?ST_ID=REACT_121096
Recruitment of repair and signaling proteins to double-strand breaks	Reactome	REACT_97	1	8	5289	81338	0.000189071658158	9.83550124173e-05	0.432781747177	0.776643098131	hsa:3014,H2AFX,3014:down	http://www.reactome.org/cgi-bin/eventbrowser_st_id?ST_ID=REACT_97
AKT phosphorylates targets in the nucleus	Reactome	REACT_12442	1	8	5289	81338	0.000189071658158	9.83550124173e-05	0.432781747177	0.776643098131	hsa:208,AKT2,208:down	http://www.reactome.org/cgi-bin/eventbrowser_st_id?ST_ID=REACT_12442
WNT mediated activation of DVL	Reactome	REACT_264384	1	8	5289	81338	0.000189071658158	9.83550124173e-05	0.432781747177	0.776643098131	hsa:1856,DVL2,1856:down	http://www.reactome.org/cgi-bin/eventbrowser_st_id?ST_ID=REACT_264384
HuR stabilizes mRNA	Reactome	REACT_25218	1	8	5289	81338	0.000189071658158	9.83550124173e-05	0.432781747177	0.776643098131	hsa:5578,PRKCA,5578:down	http://www.reactome.org/cgi-bin/eventbrowser_st_id?ST_ID=REACT_25218
PD-1 signaling	Reactome	REACT_19324	2	22	5289	81338	0.000378143316317	0.000270476284148	0.435464059257	0.780487659834	hsa:1445,CSK,1445:down|hsa:3119,HLA-DQB1,3119:up	http://www.reactome.org/cgi-bin/eventbrowser_st_id?ST_ID=REACT_19324
RNA Polymerase III Transcription Termination	Reactome	REACT_63	2	22	5289	81338	0.000378143316317	0.000270476284148	0.435464059257	0.780487659834	hsa:4774,NFIA,4774:down|hsa:4781,NFIB,4781:down	http://www.reactome.org/cgi-bin/eventbrowser_st_id?ST_ID=REACT_63
@@Apoptosis	Reactome	REACT_578	10	141	5289	81338	0.00189071658158	0.00173350709386	0.442356638872	0.78684779636	hsa:79658,ARHGAP10,79658:down|hsa:208,AKT2,208:down|hsa:54205,CYCS,54205:up|hsa:5317,PKP1,5317:down|hsa:4137,MAPT,4137:down|hsa:6709,SPTAN1,6709:down|hsa:9414,TJP2,9414:down|hsa:5339,PLEC,5339:down|hsa:23198,PSME4,23198:up|hsa:4836,NMT1,4836:down	http://www.reactome.org/cgi-bin/eventbrowser_st_id?ST_ID=REACT_578
Resolution of Sister Chromatid Cohesion	Reactome	REACT_150425	8	111	5289	81338	0.00151257326527	0.00136467579729	0.442019428029	0.78684779636	hsa:7846,TUBA1A,7846:up|hsa:151648,SGOL1,151648:down|hsa:64105,CENPK,64105:up|hsa:147841,SPC24,147841:down|hsa:5528,PPP2R5D,5528:down|hsa:8243,SMC1A,8243:down|hsa:8379,MAD1L1,8379:down|hsa:55143,CDCA8,55143:down	http://www.reactome.org/cgi-bin/eventbrowser_st_id?ST_ID=REACT_150425
Programmed Cell Death	Reactome	REACT_268456	11	156	5289	81338	0.00207978823974	0.00191792274214	0.442246649071	0.78684779636	hsa:79658,ARHGAP10,79658:down|hsa:208,AKT2,208:down|hsa:54205,CYCS,54205:up|hsa:5317,PKP1,5317:down|hsa:4137,MAPT,4137:down|hsa:6709,SPTAN1,6709:down|hsa:355,FAS,355:up|hsa:9414,TJP2,9414:down|hsa:5339,PLEC,5339:down|hsa:23198,PSME4,23198:up|hsa:4836,NMT1,4836:down	http://www.reactome.org/cgi-bin/eventbrowser_st_id?ST_ID=REACT_268456
Glucose transport	Reactome	REACT_212	3	37	5289	81338	0.000567214974475	0.00045489193243	0.444891201634	0.78684779636	hsa:8086,AAAS,8086:down|hsa:10762,NUP50,10762:down|hsa:23636,NUP62,23636:down	http://www.reactome.org/cgi-bin/eventbrowser_st_id?ST_ID=REACT_212
Transport of vitamins, nucleosides, and related molecules	Reactome	REACT_22285	3	37	5289	81338	0.000567214974475	0.00045489193243	0.444891201634	0.78684779636	hsa:347,APOD,347:up|hsa:9153,SLC28A2,9153:down|hsa:51000,SLC35B3,51000:up	http://www.reactome.org/cgi-bin/eventbrowser_st_id?ST_ID=REACT_22285
Assembly of the pre-replicative complex	Reactome	REACT_2243	5	67	5289	81338	0.000945358290792	0.000823723228995	0.450437416611	0.789220952378	hsa:4174,MCM5,4174:down|hsa:81620,CDT1,81620:down|hsa:23198,PSME4,23198:up|hsa:4171,MCM2,4171:down|hsa:5001,ORC5,5001:up	http://www.reactome.org/cgi-bin/eventbrowser_st_id?ST_ID=REACT_2243
Semaphorin interactions	Reactome	REACT_19271	5	67	5289	81338	0.000945358290792	0.000823723228995	0.450437416611	0.789220952378	hsa:10398,MYL9,10398:down|hsa:3985,LIMK2,3985:down|hsa:7094,TLN1,7094:down|hsa:8829,NRP1,8829:down|hsa:1808,DPYSL2,1808:down	http://www.reactome.org/cgi-bin/eventbrowser_st_id?ST_ID=REACT_19271
Axon guidance	Reactome	REACT_18266	23	339	5289	81338	0.00434864813764	0.00416779365118	0.452510813468	0.789646721355	hsa:84448,ABLIM2,84448:down|hsa:57522,SRGAP1,57522:down|hsa:4897,NRCAM,4897:up|hsa:64283,ARHGEF28,64283:up|hsa:6709,SPTAN1,6709:down|hsa:6453,ITSN1,6453:down|hsa:2049,EPHB3,2049:down|hsa:7094,TLN1,7094:down|hsa:5962,RDX,5962:down|hsa:8829,NRP1,8829:down|hsa:2817,GPC1,2817:down|hsa:1793,DOCK1,1793:down|hsa:1948,EFNB2,1948:down|hsa:10398,MYL9,10398:down|hsa:7846,TUBA1A,7846:up|hsa:160,AP2A1,160:dow…	http://www.reactome.org/cgi-bin/eventbrowser_st_id?ST_ID=REACT_18266
Signaling by BMP	Reactome	REACT_12034	2	23	5289	81338	0.000378143316317	0.0002827706607	0.456475112305	0.789646721355	hsa:4089,SMAD4,4089:down|hsa:6497,SKI,6497:down	http://www.reactome.org/cgi-bin/eventbrowser_st_id?ST_ID=REACT_12034
IKK complex recruitment mediated by RIP1	Reactome	REACT_25374	2	23	5289	81338	0.000378143316317	0.0002827706607	0.456475112305	0.789646721355	hsa:929,CD14,929:down|hsa:7098,TLR3,7098:up	http://www.reactome.org/cgi-bin/eventbrowser_st_id?ST_ID=REACT_25374
MicroRNA (miRNA) biogenesis	Reactome	REACT_12417	2	23	5289	81338	0.000378143316317	0.0002827706607	0.456475112305	0.789646721355	hsa:26523,AGO1,26523:down|hsa:5430,POLR2A,5430:down	http://www.reactome.org/cgi-bin/eventbrowser_st_id?ST_ID=REACT_12417
Role of phospholipids in phagocytosis	Reactome	REACT_160158	2	23	5289	81338	0.000378143316317	0.0002827706607	0.456475112305	0.789646721355	hsa:5296,PIK3R2,5296:down|hsa:2212,FCGR2A,2212:up	http://www.reactome.org/cgi-bin/eventbrowser_st_id?ST_ID=REACT_160158
DAP12 interactions	Reactome	REACT_147694	11	158	5289	81338	0.00207978823974	0.00194251149524	0.45797319025	0.790920246722	hsa:5170,PDPK1,5170:down|hsa:117145,THEM4,117145:up|hsa:5578,PRKCA,5578:down|hsa:5296,PIK3R2,5296:down|hsa:208,AKT2,208:down|hsa:5566,PRKACA,5566:down|hsa:5567,PRKACB,5567:down|hsa:5293,PIK3CD,5293:down|hsa:3815,KIT,3815:up|hsa:26523,AGO1,26523:down|hsa:685,BTC,685:up	http://www.reactome.org/cgi-bin/eventbrowser_st_id?ST_ID=REACT_147694
Molecules associated with elastic fibres	Reactome	REACT_150331	3	38	5289	81338	0.000567214974475	0.000467186308982	0.461097906591	0.793285716995	hsa:2192,FBLN1,2192:down|hsa:3694,ITGB6,3694:up|hsa:4239,MFAP4,4239:up	http://www.reactome.org/cgi-bin/eventbrowser_st_id?ST_ID=REACT_150331
Kinesins	Reactome	REACT_25201	3	38	5289	81338	0.000567214974475	0.000467186308982	0.461097906591	0.793285716995	hsa:9371,KIF3B,9371:down|hsa:3797,KIF3C,3797:down|hsa:7846,TUBA1A,7846:up	http://www.reactome.org/cgi-bin/eventbrowser_st_id?ST_ID=REACT_25201
Intrinsic Pathway for Apoptosis	Reactome	REACT_964	3	38	5289	81338	0.000567214974475	0.000467186308982	0.461097906591	0.793285716995	hsa:208,AKT2,208:down|hsa:54205,CYCS,54205:up|hsa:4836,NMT1,4836:down	http://www.reactome.org/cgi-bin/eventbrowser_st_id?ST_ID=REACT_964
Insulin receptor signalling cascade	Reactome	REACT_1195	6	83	5289	81338	0.00113442994895	0.00102043325383	0.462088860125	0.793285716995	hsa:5170,PDPK1,5170:down|hsa:117145,THEM4,117145:up|hsa:5296,PIK3R2,5296:down|hsa:208,AKT2,208:down|hsa:51719,CAB39,51719:up|hsa:5494,PPM1A,5494:up	http://www.reactome.org/cgi-bin/eventbrowser_st_id?ST_ID=REACT_1195
Signaling by Type 1 Insulin-like Growth Factor 1 Receptor (IGF1R)	Reactome	REACT_150359	6	83	5289	81338	0.00113442994895	0.00102043325383	0.462088860125	0.793285716995	hsa:5170,PDPK1,5170:down|hsa:117145,THEM4,117145:up|hsa:5296,PIK3R2,5296:down|hsa:208,AKT2,208:down|hsa:51719,CAB39,51719:up|hsa:5494,PPM1A,5494:up	http://www.reactome.org/cgi-bin/eventbrowser_st_id?ST_ID=REACT_150359
IGF1R signaling cascade	Reactome	REACT_150210	6	83	5289	81338	0.00113442994895	0.00102043325383	0.462088860125	0.793285716995	hsa:5170,PDPK1,5170:down|hsa:117145,THEM4,117145:up|hsa:5296,PIK3R2,5296:down|hsa:208,AKT2,208:down|hsa:51719,CAB39,51719:up|hsa:5494,PPM1A,5494:up	http://www.reactome.org/cgi-bin/eventbrowser_st_id?ST_ID=REACT_150210
Muscle contraction	Reactome	REACT_17044	4	53	5289	81338	0.000756286632634	0.000651601957265	0.462361270542	0.793285716995	hsa:5829,PXN,5829:down|hsa:1756,DMD,1756:up|hsa:7094,TLN1,7094:down|hsa:10398,MYL9,10398:down	http://www.reactome.org/cgi-bin/eventbrowser_st_id?ST_ID=REACT_17044
Signaling by FGFR3 mutants	Reactome	REACT_121249	1	9	5289	81338	0.000189071658158	0.000110649388969	0.467416780763	0.796288693687	hsa:2261,FGFR3,2261:down	http://www.reactome.org/cgi-bin/eventbrowser_st_id?ST_ID=REACT_121249
Bicarbonate transporters	Reactome	REACT_19298	1	9	5289	81338	0.000189071658158	0.000110649388969	0.467416780763	0.796288693687	hsa:6521,SLC4A1,6521:up	http://www.reactome.org/cgi-bin/eventbrowser_st_id?ST_ID=REACT_19298
Small interfering RNA (siRNA) biogenesis	Reactome	REACT_118560	1	9	5289	81338	0.000189071658158	0.000110649388969	0.467416780763	0.796288693687	hsa:26523,AGO1,26523:down	http://www.reactome.org/cgi-bin/eventbrowser_st_id?ST_ID=REACT_118560
Signaling by activated point mutants of FGFR3	Reactome	REACT_121337	1	9	5289	81338	0.000189071658158	0.000110649388969	0.467416780763	0.796288693687	hsa:2261,FGFR3,2261:down	http://www.reactome.org/cgi-bin/eventbrowser_st_id?ST_ID=REACT_121337
Calcitonin-like ligand receptors	Reactome	REACT_18290	1	9	5289	81338	0.000189071658158	0.000110649388969	0.467416780763	0.796288693687	hsa:796,CALCA,796:up	http://www.reactome.org/cgi-bin/eventbrowser_st_id?ST_ID=REACT_18290
Adrenoceptors	Reactome	REACT_16927	1	9	5289	81338	0.000189071658158	0.000110649388969	0.467416780763	0.796288693687	hsa:152,ADRA2C,152:down	http://www.reactome.org/cgi-bin/eventbrowser_st_id?ST_ID=REACT_16927
Role of Abl in Robo-Slit signaling	Reactome	REACT_19230	1	9	5289	81338	0.000189071658158	0.000110649388969	0.467416780763	0.796288693687	hsa:2817,GPC1,2817:down	http://www.reactome.org/cgi-bin/eventbrowser_st_id?ST_ID=REACT_19230
Transport of nucleotide sugars	Reactome	REACT_22151	1	9	5289	81338	0.000189071658158	0.000110649388969	0.467416780763	0.796288693687	hsa:51000,SLC35B3,51000:up	http://www.reactome.org/cgi-bin/eventbrowser_st_id?ST_ID=REACT_22151
Regulation of gene expression by Hypoxia-inducible Factor	Reactome	REACT_121092	1	9	5289	81338	0.000189071658158	0.000110649388969	0.467416780763	0.796288693687	hsa:2033,EP300,2033:down	http://www.reactome.org/cgi-bin/eventbrowser_st_id?ST_ID=REACT_121092
CHL1 interactions	Reactome	REACT_22292	1	9	5289	81338	0.000189071658158	0.000110649388969	0.467416780763	0.796288693687	hsa:8829,NRP1,8829:down	http://www.reactome.org/cgi-bin/eventbrowser_st_id?ST_ID=REACT_22292
Signaling by WNT in cancer	Reactome	REACT_264125	16	236	5289	81338	0.00302514653054	0.00290147286631	0.472643597467	0.801639190552	hsa:56998,CTNNBIP1,56998:down|hsa:607,BCL9,607:down|hsa:857,CAV1,857:down|hsa:4041,LRP5,4041:down|hsa:7091,TLE4,7091:up|hsa:208,AKT2,208:down|hsa:90780,PYGO2,90780:down|hsa:1856,DVL2,1856:down|hsa:2033,EP300,2033:down|hsa:3014,H2AFX,3014:down|hsa:5528,PPP2R5D,5528:down|hsa:23198,PSME4,23198:up|hsa:80326,WNT10A,80326:up|hsa:83999,KREMEN1,83999:down|hsa:7475,WNT6,7475:down|hsa:7477,WNT7B,7477:down	http://www.reactome.org/cgi-bin/eventbrowser_st_id?ST_ID=REACT_264125
M Phase	Reactome	REACT_910	20	297	5289	81338	0.00378143316317	0.00365142983599	0.472701522798	0.801639190552	hsa:64105,CENPK,64105:up|hsa:7846,TUBA1A,7846:up|hsa:151648,SGOL1,151648:down|hsa:55143,CDCA8,55143:down|hsa:9918,NCAPD2,9918:down|hsa:387893,SETD8,387893:down|hsa:5578,PRKCA,5578:down|hsa:8086,AAAS,8086:down|hsa:3014,H2AFX,3014:down|hsa:8379,MAD1L1,8379:down|hsa:10783,NEK6,10783:down|hsa:23383,MAU2,23383:down|hsa:10762,NUP50,10762:down|hsa:23198,PSME4,23198:up|hsa:23175,LPIN1,23175:down|hsa:5528…	http://www.reactome.org/cgi-bin/eventbrowser_st_id?ST_ID=REACT_910
Response to elevated platelet cytosolic Ca2+	Reactome	REACT_1280	6	84	5289	81338	0.00113442994895	0.00103272763038	0.472914705671	0.801639190552	hsa:7094,TLN1,7094:down|hsa:2621,GAS6,2621:down|hsa:5578,PRKCA,5578:down|hsa:5627,PROS1,5627:up|hsa:2316,FLNA,2316:down|hsa:2157,F8,2157:up	http://www.reactome.org/cgi-bin/eventbrowser_st_id?ST_ID=REACT_1280
Membrane Trafficking	Reactome	REACT_11123	14	206	5289	81338	0.00264700321422	0.00253264156975	0.475872717099	0.803881879996	hsa:7846,TUBA1A,7846:up|hsa:9371,KIF3B,9371:down|hsa:208,AKT2,208:down|hsa:9632,SEC24C,9632:down|hsa:2700,GJA3,2700:down|hsa:7164,TPD52L1,7164:up|hsa:4620,MYH2,4620:up|hsa:51652,CHMP3,51652:up|hsa:4644,MYO5A,4644:down|hsa:4012,LNPEP,4012:up|hsa:10618,TGOLN2,10618:down|hsa:8907,AP1M1,8907:down|hsa:8735,MYH13,8735:up|hsa:10427,SEC24B,10427:up	http://www.reactome.org/cgi-bin/eventbrowser_st_id?ST_ID=REACT_11123
Sema4D induced cell migration and growth-cone collapse	Reactome	REACT_19277	2	24	5289	81338	0.000378143316317	0.000295065037252	0.477025467409	0.803881879996	hsa:10398,MYL9,10398:down|hsa:3985,LIMK2,3985:down	http://www.reactome.org/cgi-bin/eventbrowser_st_id?ST_ID=REACT_19277
Nuclear Events (kinase and transcription factor activation)	Reactome	REACT_12433	2	24	5289	81338	0.000378143316317	0.000295065037252	0.477025467409	0.803881879996	hsa:5528,PPP2R5D,5528:down|hsa:6196,RPS6KA2,6196:down	http://www.reactome.org/cgi-bin/eventbrowser_st_id?ST_ID=REACT_12433
Recruitment of NuMA to mitotic centrosomes	Reactome	REACT_15510	2	24	5289	81338	0.000378143316317	0.000295065037252	0.477025467409	0.803881879996	hsa:7846,TUBA1A,7846:up|hsa:10426,TUBGCP3,10426:down	http://www.reactome.org/cgi-bin/eventbrowser_st_id?ST_ID=REACT_15510
Innate Immune System	Reactome	REACT_6802	36	543	5289	81338	0.0068065796937	0.00667584646783	0.479590514536	0.803881879996	hsa:5170,PDPK1,5170:down|hsa:79671,NLRX1,79671:down|hsa:5296,PIK3R2,5296:down|hsa:5293,PIK3CD,5293:down|hsa:5601,MAPK9,5601:up|hsa:51517,NCKIPSD,51517:down|hsa:10454,TAB1,10454:down|hsa:5528,PPP2R5D,5528:down|hsa:837,CASP4,837:up|hsa:835,CASP2,835:down|hsa:5627,PROS1,5627:up|hsa:5566,PRKACA,5566:down|hsa:5567,PRKACB,5567:down|hsa:6196,RPS6KA2,6196:down|hsa:7098,TLR3,7098:up|hsa:5589,PRKCSH,5589:d…	http://www.reactome.org/cgi-bin/eventbrowser_st_id?ST_ID=REACT_6802
Gene Expression	Reactome	REACT_71	75	1141	5289	81338	0.0141803743619	0.014027883646	0.480783386332	0.803881879996	hsa:23327,NEDD4L,23327:down|hsa:90075,ZNF30,90075:up|hsa:6497,SKI,6497:down|hsa:54700,RRN3,54700:up|hsa:9612,NCOR2,9612:down|hsa:23049,SMG1,23049:up|hsa:730291,ZNF735,730291:up|hsa:4089,SMAD4,4089:down|hsa:6839,SUV39H1,6839:down|hsa:127396,ZNF684,127396:up|hsa:138474,TAF1L,138474:down|hsa:1786,DNMT1,1786:down|hsa:6256,RXRA,6256:down|hsa:6907,TBL1X,6907:down|hsa:9015,TAF1A,9015:up|hsa:84914,ZNF587…	http://www.reactome.org/cgi-bin/eventbrowser_st_id?ST_ID=REACT_71
Respiratory electron transport	Reactome	REACT_22393	6	85	5289	81338	0.00113442994895	0.00104502200693	0.483677581375	0.804198943218	hsa:4705,NDUFA10,4705:down|hsa:4695,NDUFA2,4695:up|hsa:1353,COX11,1353:up|hsa:4698,NDUFA5,4698:up|hsa:54205,CYCS,54205:up|hsa:6389,SDHA,6389:down	http://www.reactome.org/cgi-bin/eventbrowser_st_id?ST_ID=REACT_22393
HIV Life Cycle	Reactome	REACT_6256	9	131	5289	81338	0.00170164492343	0.00161056332833	0.485856208157	0.804646338935	hsa:23327,NEDD4L,23327:down|hsa:5430,POLR2A,5430:down|hsa:138474,TAF1L,138474:down|hsa:904,CCNT1,904:up|hsa:8086,AAAS,8086:down|hsa:4836,NMT1,4836:down|hsa:10762,NUP50,10762:down|hsa:51652,CHMP3,51652:up|hsa:23636,NUP62,23636:down	http://www.reactome.org/cgi-bin/eventbrowser_st_id?ST_ID=REACT_6256
Switching of origins to a post-replicative state	Reactome	REACT_2148	5	70	5289	81338	0.000945358290792	0.000860606358652	0.486311900445	0.804646338935	hsa:4174,MCM5,4174:down|hsa:81620,CDT1,81620:down|hsa:23198,PSME4,23198:up|hsa:4171,MCM2,4171:down|hsa:5001,ORC5,5001:up	http://www.reactome.org/cgi-bin/eventbrowser_st_id?ST_ID=REACT_2148
Orc1 removal from chromatin	Reactome	REACT_1156	5	70	5289	81338	0.000945358290792	0.000860606358652	0.486311900445	0.804646338935	hsa:4174,MCM5,4174:down|hsa:81620,CDT1,81620:down|hsa:23198,PSME4,23198:up|hsa:4171,MCM2,4171:down|hsa:5001,ORC5,5001:up	http://www.reactome.org/cgi-bin/eventbrowser_st_id?ST_ID=REACT_1156
Retinoid metabolism and transport	Reactome	REACT_24968	3	40	5289	81338	0.000567214974475	0.000491775062087	0.492867650273	0.80547223117	hsa:3339,HSPG2,3339:down|hsa:4035,LRP1,4035:down|hsa:2817,GPC1,2817:down	http://www.reactome.org/cgi-bin/eventbrowser_st_id?ST_ID=REACT_24968
Class B/2 (Secretin family receptors)	Reactome	REACT_18372	6	86	5289	81338	0.00113442994895	0.00105731638349	0.494370933154	0.805640372808	hsa:796,CALCA,796:up|hsa:976,CD97,976:down|hsa:7475,WNT6,7475:down|hsa:80326,WNT10A,80326:up|hsa:2790,GNG10,2790:up|hsa:7477,WNT7B,7477:down	http://www.reactome.org/cgi-bin/eventbrowser_st_id?ST_ID=REACT_18372
EGFR downregulation	Reactome	REACT_12484	2	25	5289	81338	0.000378143316317	0.000307359413804	0.497093051361	0.805640372808	hsa:160,AP2A1,160:down|hsa:161,AP2A2,161:down	http://www.reactome.org/cgi-bin/eventbrowser_st_id?ST_ID=REACT_12484
Basigin interactions	Reactome	REACT_12560	2	25	5289	81338	0.000378143316317	0.000307359413804	0.497093051361	0.805640372808	hsa:857,CAV1,857:down|hsa:6566,SLC16A1,6566:up	http://www.reactome.org/cgi-bin/eventbrowser_st_id?ST_ID=REACT_12560
Budding and maturation of HIV virion	Reactome	REACT_6359	2	25	5289	81338	0.000378143316317	0.000307359413804	0.497093051361	0.805640372808	hsa:23327,NEDD4L,23327:down|hsa:51652,CHMP3,51652:up	http://www.reactome.org/cgi-bin/eventbrowser_st_id?ST_ID=REACT_6359
IRAK2 mediated activation of TAK1 complex upon TLR7/8 or 9 stimulation	Reactome	REACT_25018	1	10	5289	81338	0.000189071658158	0.000122943765522	0.499937332694	0.805640372808	hsa:10454,TAB1,10454:down	http://www.reactome.org/cgi-bin/eventbrowser_st_id?ST_ID=REACT_25018
Methylation	Reactome	REACT_6946	1	10	5289	81338	0.000189071658158	0.000122943765522	0.499937332694	0.805640372808	hsa:4552,MTRR,4552:up	http://www.reactome.org/cgi-bin/eventbrowser_st_id?ST_ID=REACT_6946
E2F-enabled inhibition of pre-replication complex formation	Reactome	REACT_1321	1	10	5289	81338	0.000189071658158	0.000122943765522	0.499937332694	0.805640372808	hsa:5001,ORC5,5001:up	http://www.reactome.org/cgi-bin/eventbrowser_st_id?ST_ID=REACT_1321
Nef mediated downregulation of MHC class I complex cell surface expression	Reactome	REACT_11103	1	10	5289	81338	0.000189071658158	0.000122943765522	0.499937332694	0.805640372808	hsa:8907,AP1M1,8907:down	http://www.reactome.org/cgi-bin/eventbrowser_st_id?ST_ID=REACT_11103
Acetylcholine regulates insulin secretion	Reactome	REACT_18405	1	10	5289	81338	0.000189071658158	0.000122943765522	0.499937332694	0.805640372808	hsa:5578,PRKCA,5578:down	http://www.reactome.org/cgi-bin/eventbrowser_st_id?ST_ID=REACT_18405
Synthesis of pyrophosphates in the cytosol	Reactome	REACT_150188	1	10	5289	81338	0.000189071658158	0.000122943765522	0.499937332694	0.805640372808	hsa:11165,NUDT3,11165:down	http://www.reactome.org/cgi-bin/eventbrowser_st_id?ST_ID=REACT_150188
Activation of SMO	Reactome	REACT_267753	1	10	5289	81338	0.000189071658158	0.000122943765522	0.499937332694	0.805640372808	hsa:409,ARRB2,409:down	http://www.reactome.org/cgi-bin/eventbrowser_st_id?ST_ID=REACT_267753
FCGR activation	Reactome	REACT_160274	1	10	5289	81338	0.000189071658158	0.000122943765522	0.499937332694	0.805640372808	hsa:2212,FCGR2A,2212:up	http://www.reactome.org/cgi-bin/eventbrowser_st_id?ST_ID=REACT_160274
Activation of the AP-1 family of transcription factors	Reactome	REACT_21326	1	10	5289	81338	0.000189071658158	0.000122943765522	0.499937332694	0.805640372808	hsa:5601,MAPK9,5601:up	http://www.reactome.org/cgi-bin/eventbrowser_st_id?ST_ID=REACT_21326
IRAK2 mediated activation of TAK1 complex	Reactome	REACT_25380	1	10	5289	81338	0.000189071658158	0.000122943765522	0.499937332694	0.805640372808	hsa:10454,TAB1,10454:down	http://www.reactome.org/cgi-bin/eventbrowser_st_id?ST_ID=REACT_25380
Regulated proteolysis of p75NTR	Reactome	REACT_13443	1	10	5289	81338	0.000189071658158	0.000122943765522	0.499937332694	0.805640372808	hsa:23385,NCSTN,23385:down	http://www.reactome.org/cgi-bin/eventbrowser_st_id?ST_ID=REACT_13443
Abacavir transport and metabolism	Reactome	REACT_121189	1	10	5289	81338	0.000189071658158	0.000122943765522	0.499937332694	0.805640372808	hsa:5243,ABCB1,5243:up	http://www.reactome.org/cgi-bin/eventbrowser_st_id?ST_ID=REACT_121189
Regulation of signaling by NODAL	Reactome	REACT_111059	1	10	5289	81338	0.000189071658158	0.000122943765522	0.499937332694	0.805640372808	hsa:130399,ACVR1C,130399:up	http://www.reactome.org/cgi-bin/eventbrowser_st_id?ST_ID=REACT_111059
Ethanol oxidation	Reactome	REACT_34	1	10	5289	81338	0.000189071658158	0.000122943765522	0.499937332694	0.805640372808	hsa:216,ALDH1A1,216:up	http://www.reactome.org/cgi-bin/eventbrowser_st_id?ST_ID=REACT_34
Defective ALG14 causes congenital myasthenic syndrome (ALG14-CMS)	Reactome	REACT_268645	8	118	5289	81338	0.00151257326527	0.00145073643316	0.506637686899	0.807436357676	hsa:91869,RFT1,91869:down|hsa:79694,MANEA,79694:up|hsa:5589,PRKCSH,5589:down|hsa:55757,UGGT2,55757:up|hsa:9632,SEC24C,9632:down|hsa:5372,PMM1,5372:down|hsa:10427,SEC24B,10427:up|hsa:6484,ST3GAL4,6484:down	http://www.reactome.org/cgi-bin/eventbrowser_st_id?ST_ID=REACT_268645
Defective ALG3 causes ALG3-CDG (CDG-1d)	Reactome	REACT_268185	8	118	5289	81338	0.00151257326527	0.00145073643316	0.506637686899	0.807436357676	hsa:91869,RFT1,91869:down|hsa:79694,MANEA,79694:up|hsa:5589,PRKCSH,5589:down|hsa:55757,UGGT2,55757:up|hsa:9632,SEC24C,9632:down|hsa:5372,PMM1,5372:down|hsa:10427,SEC24B,10427:up|hsa:6484,ST3GAL4,6484:down	http://www.reactome.org/cgi-bin/eventbrowser_st_id?ST_ID=REACT_268185
Defective MGAT2 causes MGAT2-CDG (CDG-2a)	Reactome	REACT_268600	8	118	5289	81338	0.00151257326527	0.00145073643316	0.506637686899	0.807436357676	hsa:91869,RFT1,91869:down|hsa:79694,MANEA,79694:up|hsa:5589,PRKCSH,5589:down|hsa:55757,UGGT2,55757:up|hsa:9632,SEC24C,9632:down|hsa:5372,PMM1,5372:down|hsa:10427,SEC24B,10427:up|hsa:6484,ST3GAL4,6484:down	http://www.reactome.org/cgi-bin/eventbrowser_st_id?ST_ID=REACT_268600
Defective ALG9 causes ALG9-CDG (CDG-1l)	Reactome	REACT_268015	8	118	5289	81338	0.00151257326527	0.00145073643316	0.506637686899	0.807436357676	hsa:91869,RFT1,91869:down|hsa:79694,MANEA,79694:up|hsa:5589,PRKCSH,5589:down|hsa:55757,UGGT2,55757:up|hsa:9632,SEC24C,9632:down|hsa:5372,PMM1,5372:down|hsa:10427,SEC24B,10427:up|hsa:6484,ST3GAL4,6484:down	http://www.reactome.org/cgi-bin/eventbrowser_st_id?ST_ID=REACT_268015
Defective MPDU1 causes MPDU1-CDG (CDG-1f)	Reactome	REACT_268619	8	118	5289	81338	0.00151257326527	0.00145073643316	0.506637686899	0.807436357676	hsa:91869,RFT1,91869:down|hsa:79694,MANEA,79694:up|hsa:5589,PRKCSH,5589:down|hsa:55757,UGGT2,55757:up|hsa:9632,SEC24C,9632:down|hsa:5372,PMM1,5372:down|hsa:10427,SEC24B,10427:up|hsa:6484,ST3GAL4,6484:down	http://www.reactome.org/cgi-bin/eventbrowser_st_id?ST_ID=REACT_268619
Defective MOGS causes MOGS-CDG (CDG-2b)	Reactome	REACT_267905	8	118	5289	81338	0.00151257326527	0.00145073643316	0.506637686899	0.807436357676	hsa:91869,RFT1,91869:down|hsa:79694,MANEA,79694:up|hsa:5589,PRKCSH,5589:down|hsa:55757,UGGT2,55757:up|hsa:9632,SEC24C,9632:down|hsa:5372,PMM1,5372:down|hsa:10427,SEC24B,10427:up|hsa:6484,ST3GAL4,6484:down	http://www.reactome.org/cgi-bin/eventbrowser_st_id?ST_ID=REACT_267905
Defective ALG6 causes ALG6-CDG (CDG-1c)	Reactome	REACT_267765	8	118	5289	81338	0.00151257326527	0.00145073643316	0.506637686899	0.807436357676	hsa:91869,RFT1,91869:down|hsa:79694,MANEA,79694:up|hsa:5589,PRKCSH,5589:down|hsa:55757,UGGT2,55757:up|hsa:9632,SEC24C,9632:down|hsa:5372,PMM1,5372:down|hsa:10427,SEC24B,10427:up|hsa:6484,ST3GAL4,6484:down	http://www.reactome.org/cgi-bin/eventbrowser_st_id?ST_ID=REACT_267765
Defective MAN1B1 causes MRT15	Reactome	REACT_268813	8	118	5289	81338	0.00151257326527	0.00145073643316	0.506637686899	0.807436357676	hsa:91869,RFT1,91869:down|hsa:79694,MANEA,79694:up|hsa:5589,PRKCSH,5589:down|hsa:55757,UGGT2,55757:up|hsa:9632,SEC24C,9632:down|hsa:5372,PMM1,5372:down|hsa:10427,SEC24B,10427:up|hsa:6484,ST3GAL4,6484:down	http://www.reactome.org/cgi-bin/eventbrowser_st_id?ST_ID=REACT_268813
Defective ALG2 causes ALG2-CDG (CDG-1i)	Reactome	REACT_268833	8	118	5289	81338	0.00151257326527	0.00145073643316	0.506637686899	0.807436357676	hsa:91869,RFT1,91869:down|hsa:79694,MANEA,79694:up|hsa:5589,PRKCSH,5589:down|hsa:55757,UGGT2,55757:up|hsa:9632,SEC24C,9632:down|hsa:5372,PMM1,5372:down|hsa:10427,SEC24B,10427:up|hsa:6484,ST3GAL4,6484:down	http://www.reactome.org/cgi-bin/eventbrowser_st_id?ST_ID=REACT_268833
Defective ALG12 causes ALG12-CDG (CDG-1g)	Reactome	REACT_267773	8	118	5289	81338	0.00151257326527	0.00145073643316	0.506637686899	0.807436357676	hsa:91869,RFT1,91869:down|hsa:79694,MANEA,79694:up|hsa:5589,PRKCSH,5589:down|hsa:55757,UGGT2,55757:up|hsa:9632,SEC24C,9632:down|hsa:5372,PMM1,5372:down|hsa:10427,SEC24B,10427:up|hsa:6484,ST3GAL4,6484:down	http://www.reactome.org/cgi-bin/eventbrowser_st_id?ST_ID=REACT_267773
Diseases associated with N-glycosylation of proteins	Reactome	REACT_267875	8	118	5289	81338	0.00151257326527	0.00145073643316	0.506637686899	0.807436357676	hsa:91869,RFT1,91869:down|hsa:79694,MANEA,79694:up|hsa:5589,PRKCSH,5589:down|hsa:55757,UGGT2,55757:up|hsa:9632,SEC24C,9632:down|hsa:5372,PMM1,5372:down|hsa:10427,SEC24B,10427:up|hsa:6484,ST3GAL4,6484:down	http://www.reactome.org/cgi-bin/eventbrowser_st_id?ST_ID=REACT_267875
Defective ALG8 causes ALG8-CDG (CDG-1h)	Reactome	REACT_268459	8	118	5289	81338	0.00151257326527	0.00145073643316	0.506637686899	0.807436357676	hsa:91869,RFT1,91869:down|hsa:79694,MANEA,79694:up|hsa:5589,PRKCSH,5589:down|hsa:55757,UGGT2,55757:up|hsa:9632,SEC24C,9632:down|hsa:5372,PMM1,5372:down|hsa:10427,SEC24B,10427:up|hsa:6484,ST3GAL4,6484:down	http://www.reactome.org/cgi-bin/eventbrowser_st_id?ST_ID=REACT_268459
Defective ALG1 causes ALG1-CDG (CDG-1k)	Reactome	REACT_268144	8	118	5289	81338	0.00151257326527	0.00145073643316	0.506637686899	0.807436357676	hsa:91869,RFT1,91869:down|hsa:79694,MANEA,79694:up|hsa:5589,PRKCSH,5589:down|hsa:55757,UGGT2,55757:up|hsa:9632,SEC24C,9632:down|hsa:5372,PMM1,5372:down|hsa:10427,SEC24B,10427:up|hsa:6484,ST3GAL4,6484:down	http://www.reactome.org/cgi-bin/eventbrowser_st_id?ST_ID=REACT_268144
Asparagine N-linked glycosylation	Reactome	REACT_22426	8	118	5289	81338	0.00151257326527	0.00145073643316	0.506637686899	0.807436357676	hsa:91869,RFT1,91869:down|hsa:79694,MANEA,79694:up|hsa:5589,PRKCSH,5589:down|hsa:55757,UGGT2,55757:up|hsa:9632,SEC24C,9632:down|hsa:5372,PMM1,5372:down|hsa:10427,SEC24B,10427:up|hsa:6484,ST3GAL4,6484:down	http://www.reactome.org/cgi-bin/eventbrowser_st_id?ST_ID=REACT_22426
Defective ALG11 causes ALG11-CDG (CDG-1p)	Reactome	REACT_268132	8	118	5289	81338	0.00151257326527	0.00145073643316	0.506637686899	0.807436357676	hsa:91869,RFT1,91869:down|hsa:79694,MANEA,79694:up|hsa:5589,PRKCSH,5589:down|hsa:55757,UGGT2,55757:up|hsa:9632,SEC24C,9632:down|hsa:5372,PMM1,5372:down|hsa:10427,SEC24B,10427:up|hsa:6484,ST3GAL4,6484:down	http://www.reactome.org/cgi-bin/eventbrowser_st_id?ST_ID=REACT_268132
Defective DPAGT1 causes DPAGT1-CDG (CDG-1j) and CMSTA2	Reactome	REACT_268849	8	118	5289	81338	0.00151257326527	0.00145073643316	0.506637686899	0.807436357676	hsa:91869,RFT1,91869:down|hsa:79694,MANEA,79694:up|hsa:5589,PRKCSH,5589:down|hsa:55757,UGGT2,55757:up|hsa:9632,SEC24C,9632:down|hsa:5372,PMM1,5372:down|hsa:10427,SEC24B,10427:up|hsa:6484,ST3GAL4,6484:down	http://www.reactome.org/cgi-bin/eventbrowser_st_id?ST_ID=REACT_268849
Defective RFT1 causes RFT1-CDG (CDG-1n)	Reactome	REACT_268458	8	118	5289	81338	0.00151257326527	0.00145073643316	0.506637686899	0.807436357676	hsa:91869,RFT1,91869:down|hsa:79694,MANEA,79694:up|hsa:5589,PRKCSH,5589:down|hsa:55757,UGGT2,55757:up|hsa:9632,SEC24C,9632:down|hsa:5372,PMM1,5372:down|hsa:10427,SEC24B,10427:up|hsa:6484,ST3GAL4,6484:down	http://www.reactome.org/cgi-bin/eventbrowser_st_id?ST_ID=REACT_268458
Removal of licensing factors from origins	Reactome	REACT_207	5	72	5289	81338	0.000945358290792	0.000885195111756	0.509758966323	0.811082123652	hsa:4174,MCM5,4174:down|hsa:81620,CDT1,81620:down|hsa:23198,PSME4,23198:up|hsa:4171,MCM2,4171:down|hsa:5001,ORC5,5001:up	http://www.reactome.org/cgi-bin/eventbrowser_st_id?ST_ID=REACT_207
Insulin processing	Reactome	REACT_15550	2	26	5289	81338	0.000378143316317	0.000319653790356	0.51666020239	0.813519998098	hsa:56605,ERO1LB,56605:up|hsa:4644,MYO5A,4644:down	http://www.reactome.org/cgi-bin/eventbrowser_st_id?ST_ID=REACT_15550
Hexose transport	Reactome	REACT_9441	3	42	5289	81338	0.000567214974475	0.000516363815191	0.523677023832	0.815678906765	hsa:8086,AAAS,8086:down|hsa:10762,NUP50,10762:down|hsa:23636,NUP62,23636:down	http://www.reactome.org/cgi-bin/eventbrowser_st_id?ST_ID=REACT_9441
Glucagon-like Peptide-1 (GLP1) regulates insulin secretion	Reactome	REACT_18274	3	42	5289	81338	0.000567214974475	0.000516363815191	0.523677023832	0.815678906765	hsa:2790,GNG10,2790:up|hsa:5567,PRKACB,5567:down|hsa:5566,PRKACA,5566:down	http://www.reactome.org/cgi-bin/eventbrowser_st_id?ST_ID=REACT_18274
Interleukin-7 signaling	Reactome	REACT_115529	1	11	5289	81338	0.000189071658158	0.000135238142074	0.530472469936	0.818058461185	hsa:5296,PIK3R2,5296:down	http://www.reactome.org/cgi-bin/eventbrowser_st_id?ST_ID=REACT_115529
Condensation of Prometaphase Chromosomes	Reactome	REACT_150260	1	11	5289	81338	0.000189071658158	0.000135238142074	0.530472469936	0.818058461185	hsa:9918,NCAPD2,9918:down	http://www.reactome.org/cgi-bin/eventbrowser_st_id?ST_ID=REACT_150260
Scavenging of heme from plasma	Reactome	REACT_160163	1	11	5289	81338	0.000189071658158	0.000135238142074	0.530472469936	0.818058461185	hsa:4035,LRP1,4035:down	http://www.reactome.org/cgi-bin/eventbrowser_st_id?ST_ID=REACT_160163
Glycoprotein hormones	Reactome	REACT_15398	1	11	5289	81338	0.000189071658158	0.000135238142074	0.530472469936	0.818058461185	hsa:3625,INHBB,3625:down	http://www.reactome.org/cgi-bin/eventbrowser_st_id?ST_ID=REACT_15398
Creation of C4 and C2 activators	Reactome	REACT_8012	1	11	5289	81338	0.000189071658158	0.000135238142074	0.530472469936	0.818058461185	hsa:714,C1QC,714:up	http://www.reactome.org/cgi-bin/eventbrowser_st_id?ST_ID=REACT_8012
PECAM1 interactions	Reactome	REACT_12519	1	11	5289	81338	0.000189071658158	0.000135238142074	0.530472469936	0.818058461185	hsa:3635,INPP5D,3635:down	http://www.reactome.org/cgi-bin/eventbrowser_st_id?ST_ID=REACT_12519
Establishment of Sister Chromatid Cohesion	Reactome	REACT_150266	1	11	5289	81338	0.000189071658158	0.000135238142074	0.530472469936	0.818058461185	hsa:8243,SMC1A,8243:down	http://www.reactome.org/cgi-bin/eventbrowser_st_id?ST_ID=REACT_150266
Signaling by NOTCH4	Reactome	REACT_118636	1	11	5289	81338	0.000189071658158	0.000135238142074	0.530472469936	0.818058461185	hsa:23385,NCSTN,23385:down	http://www.reactome.org/cgi-bin/eventbrowser_st_id?ST_ID=REACT_118636
CDC6 association with the ORC:origin complex	Reactome	REACT_1707	1	11	5289	81338	0.000189071658158	0.000135238142074	0.530472469936	0.818058461185	hsa:5001,ORC5,5001:up	http://www.reactome.org/cgi-bin/eventbrowser_st_id?ST_ID=REACT_1707
Syndecan interactions	Reactome	REACT_163942	2	27	5289	81338	0.000378143316317	0.000331948166908	0.535713213936	0.818058461185	hsa:3691,ITGB4,3691:down|hsa:5578,PRKCA,5578:down	http://www.reactome.org/cgi-bin/eventbrowser_st_id?ST_ID=REACT_163942
Sema4D in semaphorin signaling	Reactome	REACT_19259	2	27	5289	81338	0.000378143316317	0.000331948166908	0.535713213936	0.818058461185	hsa:10398,MYL9,10398:down|hsa:3985,LIMK2,3985:down	http://www.reactome.org/cgi-bin/eventbrowser_st_id?ST_ID=REACT_19259
Interferon gamma signaling	Reactome	REACT_25078	6	90	5289	81338	0.00113442994895	0.00110649388969	0.536328039155	0.818058461185	hsa:81603,TRIM8,81603:down|hsa:3119,HLA-DQB1,3119:up|hsa:2634,GBP2,2634:up|hsa:3134,HLA-F,3134:up|hsa:53840,TRIM34,53840:up|hsa:5770,PTPN1,5770:down	http://www.reactome.org/cgi-bin/eventbrowser_st_id?ST_ID=REACT_25078
Diseases associated with visual transduction	Reactome	REACT_160102	6	90	5289	81338	0.00113442994895	0.00110649388969	0.536328039155	0.818058461185	hsa:2817,GPC1,2817:down|hsa:5578,PRKCA,5578:down|hsa:4836,NMT1,4836:down|hsa:4035,LRP1,4035:down|hsa:3339,HSPG2,3339:down|hsa:8630,HSD17B6,8630:up	http://www.reactome.org/cgi-bin/eventbrowser_st_id?ST_ID=REACT_160102
Visual phototransduction	Reactome	REACT_160125	6	90	5289	81338	0.00113442994895	0.00110649388969	0.536328039155	0.818058461185	hsa:2817,GPC1,2817:down|hsa:5578,PRKCA,5578:down|hsa:4836,NMT1,4836:down|hsa:4035,LRP1,4035:down|hsa:3339,HSPG2,3339:down|hsa:8630,HSD17B6,8630:up	http://www.reactome.org/cgi-bin/eventbrowser_st_id?ST_ID=REACT_160125
Signaling by ERBB4	Reactome	REACT_115596	9	137	5289	81338	0.00170164492343	0.00168432958765	0.536905637553	0.818058461185	hsa:5170,PDPK1,5170:down|hsa:117145,THEM4,117145:up|hsa:3815,KIT,3815:up|hsa:5296,PIK3R2,5296:down|hsa:208,AKT2,208:down|hsa:5293,PIK3CD,5293:down|hsa:26523,AGO1,26523:down|hsa:23385,NCSTN,23385:down|hsa:685,BTC,685:up	http://www.reactome.org/cgi-bin/eventbrowser_st_id?ST_ID=REACT_115596
RNA Polymerase I, RNA Polymerase III, and Mitochondrial Transcription	Reactome	REACT_21352	9	137	5289	81338	0.00170164492343	0.00168432958765	0.536905637553	0.818058461185	hsa:54700,RRN3,54700:up|hsa:1107,CHD3,1107:down|hsa:3014,H2AFX,3014:down|hsa:284119,PTRF,284119:down|hsa:9015,TAF1A,9015:up|hsa:4774,NFIA,4774:down|hsa:1108,CHD4,1108:down|hsa:7019,TFAM,7019:up|hsa:4781,NFIB,4781:down	http://www.reactome.org/cgi-bin/eventbrowser_st_id?ST_ID=REACT_21352
Vasopressin regulates renal water homeostasis via Aquaporins	Reactome	REACT_24023	3	43	5289	81338	0.000567214974475	0.000528658191743	0.538689294952	0.818058461185	hsa:2790,GNG10,2790:up|hsa:5567,PRKACB,5567:down|hsa:5566,PRKACA,5566:down	http://www.reactome.org/cgi-bin/eventbrowser_st_id?ST_ID=REACT_24023
GLI3 is processed to GLI3R by the proteasome	Reactome	REACT_268366	4	59	5289	81338	0.000756286632634	0.000725368216578	0.541444331618	0.818058461185	hsa:5566,PRKACA,5566:down|hsa:5567,PRKACB,5567:down|hsa:23198,PSME4,23198:up|hsa:51684,SUFU,51684:down	http://www.reactome.org/cgi-bin/eventbrowser_st_id?ST_ID=REACT_268366
MAP kinase activation in TLR cascade	Reactome	REACT_21308	4	59	5289	81338	0.000756286632634	0.000725368216578	0.541444331618	0.818058461185	hsa:5528,PPP2R5D,5528:down|hsa:6196,RPS6KA2,6196:down|hsa:5601,MAPK9,5601:up|hsa:10454,TAB1,10454:down	http://www.reactome.org/cgi-bin/eventbrowser_st_id?ST_ID=REACT_21308
Cytochrome P450 - arranged by substrate type	Reactome	REACT_13567	4	59	5289	81338	0.000756286632634	0.000725368216578	0.541444331618	0.818058461185	hsa:57834,CYP4F11,57834:down|hsa:1572,CYP2F1,1572:up|hsa:1565,CYP2D6,1565:up|hsa:6256,RXRA,6256:down	http://www.reactome.org/cgi-bin/eventbrowser_st_id?ST_ID=REACT_13567
Degradation of GLI1 by the proteasome	Reactome	REACT_268156	4	59	5289	81338	0.000756286632634	0.000725368216578	0.541444331618	0.818058461185	hsa:5566,PRKACA,5566:down|hsa:5567,PRKACB,5567:down|hsa:23198,PSME4,23198:up|hsa:51684,SUFU,51684:down	http://www.reactome.org/cgi-bin/eventbrowser_st_id?ST_ID=REACT_268156
Host Interactions of HIV factors	Reactome	REACT_6288	8	122	5289	81338	0.00151257326527	0.00149991393936	0.542492506422	0.818058461185	hsa:8086,AAAS,8086:down|hsa:904,CCNT1,904:up|hsa:10762,NUP50,10762:down|hsa:23198,PSME4,23198:up|hsa:8907,AP1M1,8907:down|hsa:23636,NUP62,23636:down|hsa:160,AP2A1,160:down|hsa:161,AP2A2,161:down	http://www.reactome.org/cgi-bin/eventbrowser_st_id?ST_ID=REACT_6288
G alpha (12/13) signalling events	Reactome	REACT_18407	5	75	5289	81338	0.000945358290792	0.000922078241412	0.544072743807	0.818058461185	hsa:5296,PIK3R2,5296:down|hsa:50650,ARHGEF3,50650:down|hsa:2790,GNG10,2790:up|hsa:121512,FGD4,121512:up|hsa:6453,ITSN1,6453:down	http://www.reactome.org/cgi-bin/eventbrowser_st_id?ST_ID=REACT_18407
Regulation of DNA replication	Reactome	REACT_829	5	75	5289	81338	0.000945358290792	0.000922078241412	0.544072743807	0.818058461185	hsa:4174,MCM5,4174:down|hsa:81620,CDT1,81620:down|hsa:23198,PSME4,23198:up|hsa:4171,MCM2,4171:down|hsa:5001,ORC5,5001:up	http://www.reactome.org/cgi-bin/eventbrowser_st_id?ST_ID=REACT_829
Interferon Signaling	Reactome	REACT_25229	12	185	5289	81338	0.0022688598979	0.00227445966215	0.545420381306	0.818058461185	hsa:8086,AAAS,8086:down|hsa:81603,TRIM8,81603:down|hsa:3119,HLA-DQB1,3119:up|hsa:2634,GBP2,2634:up|hsa:3433,IFIT2,3433:up|hsa:6773,STAT2,6773:down|hsa:8519,IFITM1,8519:up|hsa:3134,HLA-F,3134:up|hsa:10762,NUP50,10762:down|hsa:53840,TRIM34,53840:up|hsa:5770,PTPN1,5770:down|hsa:23636,NUP62,23636:down	http://www.reactome.org/cgi-bin/eventbrowser_st_id?ST_ID=REACT_25229
PCP/CE pathway	Reactome	REACT_264199	6	91	5289	81338	0.00113442994895	0.00111878826625	0.546585492128	0.818058461185	hsa:5578,PRKCA,5578:down|hsa:1856,DVL2,1856:down|hsa:23198,PSME4,23198:up|hsa:160,AP2A1,160:down|hsa:161,AP2A2,161:down|hsa:409,ARRB2,409:down	http://www.reactome.org/cgi-bin/eventbrowser_st_id?ST_ID=REACT_264199
G-protein activation	Reactome	REACT_15457	2	28	5289	81338	0.000378143316317	0.000344242543461	0.55424191768	0.818058461185	hsa:2790,GNG10,2790:up|hsa:2781,GNAZ,2781:down	http://www.reactome.org/cgi-bin/eventbrowser_st_id?ST_ID=REACT_15457
RNA Polymerase I Promoter Escape	Reactome	REACT_1913	2	28	5289	81338	0.000378143316317	0.000344242543461	0.55424191768	0.818058461185	hsa:9015,TAF1A,9015:up|hsa:54700,RRN3,54700:up	http://www.reactome.org/cgi-bin/eventbrowser_st_id?ST_ID=REACT_1913
Adrenaline,noradrenaline inhibits insulin secretion	Reactome	REACT_18339	2	28	5289	81338	0.000378143316317	0.000344242543461	0.55424191768	0.818058461185	hsa:2790,GNG10,2790:up|hsa:152,ADRA2C,152:down	http://www.reactome.org/cgi-bin/eventbrowser_st_id?ST_ID=REACT_18339
Defective CYP27A1 causes Cerebrotendinous xanthomatosis (CTX)	Reactome	REACT_268413	5	76	5289	81338	0.000945358290792	0.000934372617965	0.55525563395	0.818058461185	hsa:216,ALDH1A1,216:up|hsa:1572,CYP2F1,1572:up|hsa:57834,CYP4F11,57834:down|hsa:1565,CYP2D6,1565:up|hsa:6256,RXRA,6256:down	http://www.reactome.org/cgi-bin/eventbrowser_st_id?ST_ID=REACT_268413
Defective MAOA causes Brunner syndrome (BRUNS)	Reactome	REACT_267863	5	76	5289	81338	0.000945358290792	0.000934372617965	0.55525563395	0.818058461185	hsa:216,ALDH1A1,216:up|hsa:1572,CYP2F1,1572:up|hsa:57834,CYP4F11,57834:down|hsa:1565,CYP2D6,1565:up|hsa:6256,RXRA,6256:down	http://www.reactome.org/cgi-bin/eventbrowser_st_id?ST_ID=REACT_267863
Telomere Maintenance	Reactome	REACT_7970	5	76	5289	81338	0.000945358290792	0.000934372617965	0.55525563395	0.818058461185	hsa:10714,POLD3,10714:down|hsa:5424,POLD1,5424:down|hsa:55135,WRAP53,55135:down|hsa:6117,RPA1,6117:down|hsa:3014,H2AFX,3014:down	http://www.reactome.org/cgi-bin/eventbrowser_st_id?ST_ID=REACT_7970
Defective CYP26B1 causes Radiohumeral fusions with other skeletal and craniofacial anomalies (RHFCA)	Reactome	REACT_268108	5	76	5289	81338	0.000945358290792	0.000934372617965	0.55525563395	0.818058461185	hsa:216,ALDH1A1,216:up|hsa:1572,CYP2F1,1572:up|hsa:57834,CYP4F11,57834:down|hsa:1565,CYP2D6,1565:up|hsa:6256,RXRA,6256:down	http://www.reactome.org/cgi-bin/eventbrowser_st_id?ST_ID=REACT_268108
Defective CYP2R1 causes Rickets vitamin D-dependent 1B (VDDR1B)	Reactome	REACT_268491	5	76	5289	81338	0.000945358290792	0.000934372617965	0.55525563395	0.818058461185	hsa:216,ALDH1A1,216:up|hsa:1572,CYP2F1,1572:up|hsa:57834,CYP4F11,57834:down|hsa:1565,CYP2D6,1565:up|hsa:6256,RXRA,6256:down	http://www.reactome.org/cgi-bin/eventbrowser_st_id?ST_ID=REACT_268491
RIG-I/MDA5 mediated induction of IFN-alpha/beta pathways	Reactome	REACT_25359	5	76	5289	81338	0.000945358290792	0.000934372617965	0.55525563395	0.818058461185	hsa:54941,RNF125,54941:up|hsa:26007,DAK,26007:down|hsa:2033,EP300,2033:down|hsa:64135,IFIH1,64135:up|hsa:79671,NLRX1,79671:down	http://www.reactome.org/cgi-bin/eventbrowser_st_id?ST_ID=REACT_25359
Defective CYP7B1 causes Spastic paraplegia 5A, autosomal recessive (SPG5A) and Congenital bile acid synthesis defect 3 (CBAS3)	Reactome	REACT_267709	5	76	5289	81338	0.000945358290792	0.000934372617965	0.55525563395	0.818058461185	hsa:216,ALDH1A1,216:up|hsa:1572,CYP2F1,1572:up|hsa:57834,CYP4F11,57834:down|hsa:1565,CYP2D6,1565:up|hsa:6256,RXRA,6256:down	http://www.reactome.org/cgi-bin/eventbrowser_st_id?ST_ID=REACT_267709
Defective CYP11A1 causes Adrenal insufficiency, congenital, with 46,XY sex reversal (AICSR)	Reactome	REACT_268767	5	76	5289	81338	0.000945358290792	0.000934372617965	0.55525563395	0.818058461185	hsa:216,ALDH1A1,216:up|hsa:1572,CYP2F1,1572:up|hsa:57834,CYP4F11,57834:down|hsa:1565,CYP2D6,1565:up|hsa:6256,RXRA,6256:down	http://www.reactome.org/cgi-bin/eventbrowser_st_id?ST_ID=REACT_268767
Defective CYP17A1 causes Adrenal hyperplasia 5 (AH5)	Reactome	REACT_268217	5	76	5289	81338	0.000945358290792	0.000934372617965	0.55525563395	0.818058461185	hsa:216,ALDH1A1,216:up|hsa:1572,CYP2F1,1572:up|hsa:57834,CYP4F11,57834:down|hsa:1565,CYP2D6,1565:up|hsa:6256,RXRA,6256:down	http://www.reactome.org/cgi-bin/eventbrowser_st_id?ST_ID=REACT_268217
Defective CYP11B2 causes Corticosterone methyloxidase 1 deficiency (CMO-1 deficiency)	Reactome	REACT_268761	5	76	5289	81338	0.000945358290792	0.000934372617965	0.55525563395	0.818058461185	hsa:216,ALDH1A1,216:up|hsa:1572,CYP2F1,1572:up|hsa:57834,CYP4F11,57834:down|hsa:1565,CYP2D6,1565:up|hsa:6256,RXRA,6256:down	http://www.reactome.org/cgi-bin/eventbrowser_st_id?ST_ID=REACT_268761
Defective CYP27B1 causes Rickets vitamin D-dependent 1A (VDDR1A)	Reactome	REACT_268633	5	76	5289	81338	0.000945358290792	0.000934372617965	0.55525563395	0.818058461185	hsa:216,ALDH1A1,216:up|hsa:1572,CYP2F1,1572:up|hsa:57834,CYP4F11,57834:down|hsa:1565,CYP2D6,1565:up|hsa:6256,RXRA,6256:down	http://www.reactome.org/cgi-bin/eventbrowser_st_id?ST_ID=REACT_268633
Defective CYP19A1 causes Aromatase excess syndrome (AEXS)	Reactome	REACT_268478	5	76	5289	81338	0.000945358290792	0.000934372617965	0.55525563395	0.818058461185	hsa:216,ALDH1A1,216:up|hsa:1572,CYP2F1,1572:up|hsa:57834,CYP4F11,57834:down|hsa:1565,CYP2D6,1565:up|hsa:6256,RXRA,6256:down	http://www.reactome.org/cgi-bin/eventbrowser_st_id?ST_ID=REACT_268478
Defective CYP4F22 causes Ichthyosis, congenital, autosomal recessive 5 (ARCI5)	Reactome	REACT_268441	5	76	5289	81338	0.000945358290792	0.000934372617965	0.55525563395	0.818058461185	hsa:216,ALDH1A1,216:up|hsa:1572,CYP2F1,1572:up|hsa:57834,CYP4F11,57834:down|hsa:1565,CYP2D6,1565:up|hsa:6256,RXRA,6256:down	http://www.reactome.org/cgi-bin/eventbrowser_st_id?ST_ID=REACT_268441
Defective CYP2U1 causes Spastic paraplegia 56, autosomal recessive (SPG56)	Reactome	REACT_268326	5	76	5289	81338	0.000945358290792	0.000934372617965	0.55525563395	0.818058461185	hsa:216,ALDH1A1,216:up|hsa:1572,CYP2F1,1572:up|hsa:57834,CYP4F11,57834:down|hsa:1565,CYP2D6,1565:up|hsa:6256,RXRA,6256:down	http://www.reactome.org/cgi-bin/eventbrowser_st_id?ST_ID=REACT_268326
Defective CYP11B1 causes Adrenal hyperplasia 4 (AH4)	Reactome	REACT_268601	5	76	5289	81338	0.000945358290792	0.000934372617965	0.55525563395	0.818058461185	hsa:216,ALDH1A1,216:up|hsa:1572,CYP2F1,1572:up|hsa:57834,CYP4F11,57834:down|hsa:1565,CYP2D6,1565:up|hsa:6256,RXRA,6256:down	http://www.reactome.org/cgi-bin/eventbrowser_st_id?ST_ID=REACT_268601
Defective CYP26C1 causes Focal facial dermal dysplasia 4 (FFDD4)	Reactome	REACT_267734	5	76	5289	81338	0.000945358290792	0.000934372617965	0.55525563395	0.818058461185	hsa:216,ALDH1A1,216:up|hsa:1572,CYP2F1,1572:up|hsa:57834,CYP4F11,57834:down|hsa:1565,CYP2D6,1565:up|hsa:6256,RXRA,6256:down	http://www.reactome.org/cgi-bin/eventbrowser_st_id?ST_ID=REACT_267734
Defective TBXAS1 causes Ghosal hematodiaphyseal dysplasia (GHDD)	Reactome	REACT_268528	5	76	5289	81338	0.000945358290792	0.000934372617965	0.55525563395	0.818058461185	hsa:216,ALDH1A1,216:up|hsa:1572,CYP2F1,1572:up|hsa:57834,CYP4F11,57834:down|hsa:1565,CYP2D6,1565:up|hsa:6256,RXRA,6256:down	http://www.reactome.org/cgi-bin/eventbrowser_st_id?ST_ID=REACT_268528
Phase 1 - Functionalization of compounds	Reactome	REACT_13705	5	76	5289	81338	0.000945358290792	0.000934372617965	0.55525563395	0.818058461185	hsa:216,ALDH1A1,216:up|hsa:1572,CYP2F1,1572:up|hsa:57834,CYP4F11,57834:down|hsa:1565,CYP2D6,1565:up|hsa:6256,RXRA,6256:down	http://www.reactome.org/cgi-bin/eventbrowser_st_id?ST_ID=REACT_13705
Defective CYP1B1 causes Glaucoma	Reactome	REACT_268087	5	76	5289	81338	0.000945358290792	0.000934372617965	0.55525563395	0.818058461185	hsa:216,ALDH1A1,216:up|hsa:1572,CYP2F1,1572:up|hsa:57834,CYP4F11,57834:down|hsa:1565,CYP2D6,1565:up|hsa:6256,RXRA,6256:down	http://www.reactome.org/cgi-bin/eventbrowser_st_id?ST_ID=REACT_268087
Defective FMO3 causes Trimethylaminuria (TMAU)	Reactome	REACT_268486	5	76	5289	81338	0.000945358290792	0.000934372617965	0.55525563395	0.818058461185	hsa:216,ALDH1A1,216:up|hsa:1572,CYP2F1,1572:up|hsa:57834,CYP4F11,57834:down|hsa:1565,CYP2D6,1565:up|hsa:6256,RXRA,6256:down	http://www.reactome.org/cgi-bin/eventbrowser_st_id?ST_ID=REACT_268486
Defective CYP24A1 causes Hypercalcemia, infantile (HCAI)	Reactome	REACT_268803	5	76	5289	81338	0.000945358290792	0.000934372617965	0.55525563395	0.818058461185	hsa:216,ALDH1A1,216:up|hsa:1572,CYP2F1,1572:up|hsa:57834,CYP4F11,57834:down|hsa:1565,CYP2D6,1565:up|hsa:6256,RXRA,6256:down	http://www.reactome.org/cgi-bin/eventbrowser_st_id?ST_ID=REACT_268803
Defective CYP21A2 causes Adrenal hyperplasia 3 (AH3)	Reactome	REACT_267893	5	76	5289	81338	0.000945358290792	0.000934372617965	0.55525563395	0.818058461185	hsa:216,ALDH1A1,216:up|hsa:1572,CYP2F1,1572:up|hsa:57834,CYP4F11,57834:down|hsa:1565,CYP2D6,1565:up|hsa:6256,RXRA,6256:down	http://www.reactome.org/cgi-bin/eventbrowser_st_id?ST_ID=REACT_267893
ERKs are inactivated	Reactome	REACT_12436	1	12	5289	81338	0.000189071658158	0.000147532518626	0.559143382671	0.818058461185	hsa:5528,PPP2R5D,5528:down	http://www.reactome.org/cgi-bin/eventbrowser_st_id?ST_ID=REACT_12436
NF-kB activation through FADD/RIP-1 pathway mediated by caspase-8 and -10	Reactome	REACT_25039	1	12	5289	81338	0.000189071658158	0.000147532518626	0.559143382671	0.818058461185	hsa:64135,IFIH1,64135:up	http://www.reactome.org/cgi-bin/eventbrowser_st_id?ST_ID=REACT_25039
HSF1 activation	Reactome	REACT_264071	1	12	5289	81338	0.000189071658158	0.000147532518626	0.559143382671	0.818058461185	hsa:6117,RPA1,6117:down	http://www.reactome.org/cgi-bin/eventbrowser_st_id?ST_ID=REACT_264071
Eicosanoids	Reactome	REACT_13645	1	12	5289	81338	0.000189071658158	0.000147532518626	0.559143382671	0.818058461185	hsa:57834,CYP4F11,57834:down	http://www.reactome.org/cgi-bin/eventbrowser_st_id?ST_ID=REACT_13645
Vitamin B5 (pantothenate) metabolism	Reactome	REACT_11172	1	12	5289	81338	0.000189071658158	0.000147532518626	0.559143382671	0.818058461185	hsa:2194,FASN,2194:down	http://www.reactome.org/cgi-bin/eventbrowser_st_id?ST_ID=REACT_11172
Depolarization of the Presynaptic Terminal Triggers the Opening of Calcium Channels	Reactome	REACT_13606	1	12	5289	81338	0.000189071658158	0.000147532518626	0.559143382671	0.818058461185	hsa:27092,CACNG4,27092:down	http://www.reactome.org/cgi-bin/eventbrowser_st_id?ST_ID=REACT_13606
Death Receptor Signalling	Reactome	REACT_1619	1	12	5289	81338	0.000189071658158	0.000147532518626	0.559143382671	0.818058461185	hsa:355,FAS,355:up	http://www.reactome.org/cgi-bin/eventbrowser_st_id?ST_ID=REACT_1619
NOTCH2 intracellular domain regulates transcription	Reactome	REACT_163910	1	12	5289	81338	0.000189071658158	0.000147532518626	0.559143382671	0.818058461185	hsa:2033,EP300,2033:down	http://www.reactome.org/cgi-bin/eventbrowser_st_id?ST_ID=REACT_163910
Reversible hydration of carbon dioxide	Reactome	REACT_121123	1	12	5289	81338	0.000189071658158	0.000147532518626	0.559143382671	0.818058461185	hsa:11238,CA5B,11238:up	http://www.reactome.org/cgi-bin/eventbrowser_st_id?ST_ID=REACT_121123
Regulation of IFNG signaling	Reactome	REACT_24980	1	12	5289	81338	0.000189071658158	0.000147532518626	0.559143382671	0.818058461185	hsa:5770,PTPN1,5770:down	http://www.reactome.org/cgi-bin/eventbrowser_st_id?ST_ID=REACT_24980
Tetrahydrobiopterin (BH4) synthesis, recycling, salvage and regulation	Reactome	REACT_111176	1	12	5289	81338	0.000189071658158	0.000147532518626	0.559143382671	0.818058461185	hsa:4846,NOS3,4846:down	http://www.reactome.org/cgi-bin/eventbrowser_st_id?ST_ID=REACT_111176
Downregulation of ERBB2:ERBB3 signaling	Reactome	REACT_115662	1	12	5289	81338	0.000189071658158	0.000147532518626	0.559143382671	0.818058461185	hsa:208,AKT2,208:down	http://www.reactome.org/cgi-bin/eventbrowser_st_id?ST_ID=REACT_115662
Toll-Like Receptors Cascades	Reactome	REACT_6966	9	140	5289	81338	0.00170164492343	0.0017212127173	0.561723620864	0.821002521697	hsa:1515,CTSV,1515:up|hsa:3689,ITGB2,3689:down|hsa:7098,TLR3,7098:up|hsa:929,CD14,929:down|hsa:6196,RPS6KA2,6196:down|hsa:5601,MAPK9,5601:up|hsa:10454,TAB1,10454:down|hsa:5528,PPP2R5D,5528:down|hsa:81622,UNC93B1,81622:down	http://www.reactome.org/cgi-bin/eventbrowser_st_id?ST_ID=REACT_6966
Defective MAT1A causes Methionine adenosyltransferase deficiency (MATD)	Reactome	REACT_268063	5	77	5289	81338	0.000945358290792	0.000946666994517	0.566301222426	0.821463539405	hsa:7358,UGDH,7358:down|hsa:4258,MGST2,4258:up|hsa:4552,MTRR,4552:up|hsa:54576,UGT1A8,54576:up|hsa:51000,SLC35B3,51000:up	http://www.reactome.org/cgi-bin/eventbrowser_st_id?ST_ID=REACT_268063
Defective TPMT causes Thiopurine S-methyltransferase deficiency (TPMT deficiency)	Reactome	REACT_268027	5	77	5289	81338	0.000945358290792	0.000946666994517	0.566301222426	0.821463539405	hsa:7358,UGDH,7358:down|hsa:4258,MGST2,4258:up|hsa:4552,MTRR,4552:up|hsa:54576,UGT1A8,54576:up|hsa:51000,SLC35B3,51000:up	http://www.reactome.org/cgi-bin/eventbrowser_st_id?ST_ID=REACT_268027
Defective SLC35D1 causes Schneckenbecken dysplasia (SCHBCKD)	Reactome	REACT_267818	5	77	5289	81338	0.000945358290792	0.000946666994517	0.566301222426	0.821463539405	hsa:7358,UGDH,7358:down|hsa:4258,MGST2,4258:up|hsa:4552,MTRR,4552:up|hsa:54576,UGT1A8,54576:up|hsa:51000,SLC35B3,51000:up	http://www.reactome.org/cgi-bin/eventbrowser_st_id?ST_ID=REACT_267818
Defective GSS causes Glutathione synthetase deficiency (GSS deficiency)	Reactome	REACT_267887	5	77	5289	81338	0.000945358290792	0.000946666994517	0.566301222426	0.821463539405	hsa:7358,UGDH,7358:down|hsa:4258,MGST2,4258:up|hsa:4552,MTRR,4552:up|hsa:54576,UGT1A8,54576:up|hsa:51000,SLC35B3,51000:up	http://www.reactome.org/cgi-bin/eventbrowser_st_id?ST_ID=REACT_267887
Phase II conjugation	Reactome	REACT_6959	5	77	5289	81338	0.000945358290792	0.000946666994517	0.566301222426	0.821463539405	hsa:7358,UGDH,7358:down|hsa:4258,MGST2,4258:up|hsa:4552,MTRR,4552:up|hsa:54576,UGT1A8,54576:up|hsa:51000,SLC35B3,51000:up	http://www.reactome.org/cgi-bin/eventbrowser_st_id?ST_ID=REACT_6959
Defective GCLC causes Hemolytic anemia due to gamma-glutamylcysteine synthetase deficiency (HAGGSD)	Reactome	REACT_268321	5	77	5289	81338	0.000945358290792	0.000946666994517	0.566301222426	0.821463539405	hsa:7358,UGDH,7358:down|hsa:4258,MGST2,4258:up|hsa:4552,MTRR,4552:up|hsa:54576,UGT1A8,54576:up|hsa:51000,SLC35B3,51000:up	http://www.reactome.org/cgi-bin/eventbrowser_st_id?ST_ID=REACT_268321
Defective UGT1A1 causes hyperbilirubinemia	Reactome	REACT_268058	5	77	5289	81338	0.000945358290792	0.000946666994517	0.566301222426	0.821463539405	hsa:7358,UGDH,7358:down|hsa:4258,MGST2,4258:up|hsa:4552,MTRR,4552:up|hsa:54576,UGT1A8,54576:up|hsa:51000,SLC35B3,51000:up	http://www.reactome.org/cgi-bin/eventbrowser_st_id?ST_ID=REACT_268058
Defective UGT1A4 causes hyperbilirubinemia	Reactome	REACT_268618	5	77	5289	81338	0.000945358290792	0.000946666994517	0.566301222426	0.821463539405	hsa:7358,UGDH,7358:down|hsa:4258,MGST2,4258:up|hsa:4552,MTRR,4552:up|hsa:54576,UGT1A8,54576:up|hsa:51000,SLC35B3,51000:up	http://www.reactome.org/cgi-bin/eventbrowser_st_id?ST_ID=REACT_268618
Defective AHCY causes Hypermethioninemia with S-adenosylhomocysteine hydrolase deficiency (HMAHCHD)	Reactome	REACT_268587	5	77	5289	81338	0.000945358290792	0.000946666994517	0.566301222426	0.821463539405	hsa:7358,UGDH,7358:down|hsa:4258,MGST2,4258:up|hsa:4552,MTRR,4552:up|hsa:54576,UGT1A8,54576:up|hsa:51000,SLC35B3,51000:up	http://www.reactome.org/cgi-bin/eventbrowser_st_id?ST_ID=REACT_268587
Defective GGT1 causes Glutathionuria (GLUTH)	Reactome	REACT_268129	5	77	5289	81338	0.000945358290792	0.000946666994517	0.566301222426	0.821463539405	hsa:7358,UGDH,7358:down|hsa:4258,MGST2,4258:up|hsa:4552,MTRR,4552:up|hsa:54576,UGT1A8,54576:up|hsa:51000,SLC35B3,51000:up	http://www.reactome.org/cgi-bin/eventbrowser_st_id?ST_ID=REACT_268129
Regulation of insulin secretion	Reactome	REACT_18325	5	77	5289	81338	0.000945358290792	0.000946666994517	0.566301222426	0.821463539405	hsa:5578,PRKCA,5578:down|hsa:2790,GNG10,2790:up|hsa:152,ADRA2C,152:down|hsa:5566,PRKACA,5566:down|hsa:5567,PRKACB,5567:down	http://www.reactome.org/cgi-bin/eventbrowser_st_id?ST_ID=REACT_18325
Defective OPLAH causes 5-oxoprolinase deficiency (OPLAHD)	Reactome	REACT_268256	5	77	5289	81338	0.000945358290792	0.000946666994517	0.566301222426	0.821463539405	hsa:7358,UGDH,7358:down|hsa:4258,MGST2,4258:up|hsa:4552,MTRR,4552:up|hsa:54576,UGT1A8,54576:up|hsa:51000,SLC35B3,51000:up	http://www.reactome.org/cgi-bin/eventbrowser_st_id?ST_ID=REACT_268256
Elastic fibre formation	Reactome	REACT_150366	3	45	5289	81338	0.000567214974475	0.000553246944847	0.567877445818	0.822099997926	hsa:2192,FBLN1,2192:down|hsa:3694,ITGB6,3694:up|hsa:4239,MFAP4,4239:up	http://www.reactome.org/cgi-bin/eventbrowser_st_id?ST_ID=REACT_150366
Interleukin-2 signaling	Reactome	REACT_27283	3	45	5289	81338	0.000567214974475	0.000553246944847	0.567877445818	0.822099997926	hsa:5296,PIK3R2,5296:down|hsa:3635,INPP5D,3635:down|hsa:5293,PIK3CD,5293:down	http://www.reactome.org/cgi-bin/eventbrowser_st_id?ST_ID=REACT_27283
NRAGE signals death through JNK	Reactome	REACT_13638	3	45	5289	81338	0.000567214974475	0.000553246944847	0.567877445818	0.822099997926	hsa:50650,ARHGEF3,50650:down|hsa:6453,ITSN1,6453:down|hsa:121512,FGD4,121512:up	http://www.reactome.org/cgi-bin/eventbrowser_st_id?ST_ID=REACT_13638
TRAF6 mediated IRF7 activation	Reactome	REACT_24938	2	29	5289	81338	0.000378143316317	0.000356536920013	0.572239302731	0.824697818642	hsa:2033,EP300,2033:down|hsa:64135,IFIH1,64135:up	http://www.reactome.org/cgi-bin/eventbrowser_st_id?ST_ID=REACT_24938
FCERI mediated NF-kB activation	Reactome	REACT_163994	2	29	5289	81338	0.000378143316317	0.000356536920013	0.572239302731	0.824697818642	hsa:5170,PDPK1,5170:down|hsa:10454,TAB1,10454:down	http://www.reactome.org/cgi-bin/eventbrowser_st_id?ST_ID=REACT_163994
RNA Polymerase I Transcription Termination	Reactome	REACT_1074	2	29	5289	81338	0.000378143316317	0.000356536920013	0.572239302731	0.824697818642	hsa:9015,TAF1A,9015:up|hsa:284119,PTRF,284119:down	http://www.reactome.org/cgi-bin/eventbrowser_st_id?ST_ID=REACT_1074
Transcriptional regulation by small RNAs	Reactome	REACT_268530	6	94	5289	81338	0.00113442994895	0.0011556713959	0.576722994696	0.826252761901	hsa:5430,POLR2A,5430:down|hsa:8086,AAAS,8086:down|hsa:3014,H2AFX,3014:down|hsa:26523,AGO1,26523:down|hsa:10762,NUP50,10762:down|hsa:23636,NUP62,23636:down	http://www.reactome.org/cgi-bin/eventbrowser_st_id?ST_ID=REACT_268530
Unfolded Protein Response (UPR)	Reactome	REACT_18356	5	78	5289	81338	0.000945358290792	0.000958961371069	0.57720427958	0.826252761901	hsa:10106,CTDSP2,10106:down|hsa:6745,SSR1,6745:down|hsa:7094,TLN1,7094:down|hsa:9570,GOSR2,9570:up|hsa:10130,PDIA6,10130:down	http://www.reactome.org/cgi-bin/eventbrowser_st_id?ST_ID=REACT_18356
Immunoregulatory interactions between a Lymphoid and a non-Lymphoid cell	Reactome	REACT_11152	4	62	5289	81338	0.000756286632634	0.000762251346234	0.578675377724	0.827600449311	hsa:3134,HLA-F,3134:up|hsa:3689,ITGB2,3689:down|hsa:80329,ULBP1,80329:down|hsa:8519,IFITM1,8519:up	http://www.reactome.org/cgi-bin/eventbrowser_st_id?ST_ID=REACT_11152
Signaling by PDGF	Reactome	REACT_16888	11	174	5289	81338	0.00207978823974	0.00213922152008	0.579745507623	0.827600449311	hsa:5170,PDPK1,5170:down|hsa:117145,THEM4,117145:up|hsa:5578,PRKCA,5578:down|hsa:5296,PIK3R2,5296:down|hsa:208,AKT2,208:down|hsa:5566,PRKACA,5566:down|hsa:5567,PRKACB,5567:down|hsa:5293,PIK3CD,5293:down|hsa:3815,KIT,3815:up|hsa:26523,AGO1,26523:down|hsa:685,BTC,685:up	http://www.reactome.org/cgi-bin/eventbrowser_st_id?ST_ID=REACT_16888
GRB2:SOS provides linkage to MAPK signaling for Integrins	Reactome	REACT_15443	1	13	5289	81338	0.000189071658158	0.000159826895178	0.586063864914	0.827600449311	hsa:7094,TLN1,7094:down	http://www.reactome.org/cgi-bin/eventbrowser_st_id?ST_ID=REACT_15443
GABA A receptor activation	Reactome	REACT_24987	1	13	5289	81338	0.000189071658158	0.000159826895178	0.586063864914	0.827600449311	hsa:2560,GABRB1,2560:up	http://www.reactome.org/cgi-bin/eventbrowser_st_id?ST_ID=REACT_24987
IRF3-mediated induction of type I IFN	Reactome	REACT_163993	1	13	5289	81338	0.000189071658158	0.000159826895178	0.586063864914	0.827600449311	hsa:5591,PRKDC,5591:down	http://www.reactome.org/cgi-bin/eventbrowser_st_id?ST_ID=REACT_163993
Cytosolic iron-sulfur cluster assembly	Reactome	REACT_160176	1	13	5289	81338	0.000189071658158	0.000159826895178	0.586063864914	0.827600449311	hsa:5424,POLD1,5424:down	http://www.reactome.org/cgi-bin/eventbrowser_st_id?ST_ID=REACT_160176
repression of WNT target genes	Reactome	REACT_264567	1	13	5289	81338	0.000189071658158	0.000159826895178	0.586063864914	0.827600449311	hsa:7091,TLE4,7091:up	http://www.reactome.org/cgi-bin/eventbrowser_st_id?ST_ID=REACT_264567
Chylomicron-mediated lipid transport	Reactome	REACT_6841	1	13	5289	81338	0.000189071658158	0.000159826895178	0.586063864914	0.827600449311	hsa:3339,HSPG2,3339:down	http://www.reactome.org/cgi-bin/eventbrowser_st_id?ST_ID=REACT_6841
The activation of arylsulfatases	Reactome	REACT_121036	1	13	5289	81338	0.000189071658158	0.000159826895178	0.586063864914	0.827600449311	hsa:153642,ARSK,153642:down	http://www.reactome.org/cgi-bin/eventbrowser_st_id?ST_ID=REACT_121036
AKT phosphorylates targets in the cytosol	Reactome	REACT_12564	1	13	5289	81338	0.000189071658158	0.000159826895178	0.586063864914	0.827600449311	hsa:208,AKT2,208:down	http://www.reactome.org/cgi-bin/eventbrowser_st_id?ST_ID=REACT_12564
Peptide hormone biosynthesis	Reactome	REACT_15452	1	13	5289	81338	0.000189071658158	0.000159826895178	0.586063864914	0.827600449311	hsa:3625,INHBB,3625:down	http://www.reactome.org/cgi-bin/eventbrowser_st_id?ST_ID=REACT_15452
Organic cation/anion/zwitterion transport	Reactome	REACT_22345	1	13	5289	81338	0.000189071658158	0.000159826895178	0.586063864914	0.827600449311	hsa:55356,SLC22A15,55356:up	http://www.reactome.org/cgi-bin/eventbrowser_st_id?ST_ID=REACT_22345
Notch-HLH transcription pathway	Reactome	REACT_14835	1	13	5289	81338	0.000189071658158	0.000159826895178	0.586063864914	0.827600449311	hsa:4854,NOTCH3,4854:down	http://www.reactome.org/cgi-bin/eventbrowser_st_id?ST_ID=REACT_14835
Advanced glycosylation endproduct receptor signaling	Reactome	REACT_25195	1	13	5289	81338	0.000189071658158	0.000159826895178	0.586063864914	0.827600449311	hsa:5589,PRKCSH,5589:down	http://www.reactome.org/cgi-bin/eventbrowser_st_id?ST_ID=REACT_25195
Synthesis of PIPs at the early endosome membrane	Reactome	REACT_120756	1	13	5289	81338	0.000189071658158	0.000159826895178	0.586063864914	0.827600449311	hsa:55361,PI4K2A,55361:down	http://www.reactome.org/cgi-bin/eventbrowser_st_id?ST_ID=REACT_120756
Biological oxidations	Reactome	REACT_13433	10	159	5289	81338	0.00189071658158	0.00195480587179	0.586394837206	0.827600449311	hsa:216,ALDH1A1,216:up|hsa:4258,MGST2,4258:up|hsa:57834,CYP4F11,57834:down|hsa:6256,RXRA,6256:down|hsa:51000,SLC35B3,51000:up|hsa:54576,UGT1A8,54576:up|hsa:1572,CYP2F1,1572:up|hsa:7358,UGDH,7358:down|hsa:4552,MTRR,4552:up|hsa:1565,CYP2D6,1565:up	http://www.reactome.org/cgi-bin/eventbrowser_st_id?ST_ID=REACT_13433
Platelet degranulation	Reactome	REACT_318	5	79	5289	81338	0.000945358290792	0.000971255747621	0.587959991055	0.828762717766	hsa:5627,PROS1,5627:up|hsa:2316,FLNA,2316:down|hsa:7094,TLN1,7094:down|hsa:2157,F8,2157:up|hsa:2621,GAS6,2621:down	http://www.reactome.org/cgi-bin/eventbrowser_st_id?ST_ID=REACT_318
Pausing and recovery of Tat-mediated HIV elongation	Reactome	REACT_6143	2	30	5289	81338	0.000378143316317	0.000368831296565	0.589701168104	0.829538742653	hsa:5430,POLR2A,5430:down|hsa:904,CCNT1,904:up	http://www.reactome.org/cgi-bin/eventbrowser_st_id?ST_ID=REACT_6143
Activated NOTCH1 Transmits Signal to the Nucleus	Reactome	REACT_118614	2	30	5289	81338	0.000378143316317	0.000368831296565	0.589701168104	0.829538742653	hsa:23385,NCSTN,23385:down|hsa:409,ARRB2,409:down	http://www.reactome.org/cgi-bin/eventbrowser_st_id?ST_ID=REACT_118614
Inactivation, recovery and regulation of the phototransduction cascade	Reactome	REACT_163919	2	30	5289	81338	0.000378143316317	0.000368831296565	0.589701168104	0.829538742653	hsa:4836,NMT1,4836:down|hsa:5578,PRKCA,5578:down	http://www.reactome.org/cgi-bin/eventbrowser_st_id?ST_ID=REACT_163919
Tat-mediated HIV elongation arrest and recovery	Reactome	REACT_6344	2	30	5289	81338	0.000378143316317	0.000368831296565	0.589701168104	0.829538742653	hsa:5430,POLR2A,5430:down|hsa:904,CCNT1,904:up	http://www.reactome.org/cgi-bin/eventbrowser_st_id?ST_ID=REACT_6344
Toll Like Receptor 3 (TLR3) Cascade	Reactome	REACT_6783	6	97	5289	81338	0.00113442994895	0.00119255452556	0.605821463604	0.838716023304	hsa:7098,TLR3,7098:up|hsa:929,CD14,929:down|hsa:6196,RPS6KA2,6196:down|hsa:5601,MAPK9,5601:up|hsa:10454,TAB1,10454:down|hsa:5528,PPP2R5D,5528:down	http://www.reactome.org/cgi-bin/eventbrowser_st_id?ST_ID=REACT_6783
TRIF-mediated TLR3/TLR4 signaling	Reactome	REACT_25281	6	97	5289	81338	0.00113442994895	0.00119255452556	0.605821463604	0.838716023304	hsa:7098,TLR3,7098:up|hsa:929,CD14,929:down|hsa:6196,RPS6KA2,6196:down|hsa:5601,MAPK9,5601:up|hsa:10454,TAB1,10454:down|hsa:5528,PPP2R5D,5528:down	http://www.reactome.org/cgi-bin/eventbrowser_st_id?ST_ID=REACT_25281
MyD88-independent cascade	Reactome	REACT_6809	6	97	5289	81338	0.00113442994895	0.00119255452556	0.605821463604	0.838716023304	hsa:7098,TLR3,7098:up|hsa:929,CD14,929:down|hsa:6196,RPS6KA2,6196:down|hsa:5601,MAPK9,5601:up|hsa:10454,TAB1,10454:down|hsa:5528,PPP2R5D,5528:down	http://www.reactome.org/cgi-bin/eventbrowser_st_id?ST_ID=REACT_6809
Pausing and recovery of HIV elongation	Reactome	REACT_6244	2	31	5289	81338	0.000378143316317	0.000381125673117	0.606625805856	0.838716023304	hsa:5430,POLR2A,5430:down|hsa:904,CCNT1,904:up	http://www.reactome.org/cgi-bin/eventbrowser_st_id?ST_ID=REACT_6244
Sphingolipid de novo biosynthesis	Reactome	REACT_115810	2	31	5289	81338	0.000378143316317	0.000381125673117	0.606625805856	0.838716023304	hsa:81537,SGPP1,81537:down|hsa:9218,VAPA,9218:down	http://www.reactome.org/cgi-bin/eventbrowser_st_id?ST_ID=REACT_115810
Transcriptional regulation of pluripotent stem cells	Reactome	REACT_263856	2	31	5289	81338	0.000378143316317	0.000381125673117	0.606625805856	0.838716023304	hsa:4089,SMAD4,4089:down|hsa:5430,POLR2A,5430:down	http://www.reactome.org/cgi-bin/eventbrowser_st_id?ST_ID=REACT_263856
TGF-beta receptor signaling activates SMADs	Reactome	REACT_120850	2	31	5289	81338	0.000378143316317	0.000381125673117	0.606625805856	0.838716023304	hsa:23327,NEDD4L,23327:down|hsa:4089,SMAD4,4089:down	http://www.reactome.org/cgi-bin/eventbrowser_st_id?ST_ID=REACT_120850
HIV elongation arrest and recovery	Reactome	REACT_6259	2	31	5289	81338	0.000378143316317	0.000381125673117	0.606625805856	0.838716023304	hsa:5430,POLR2A,5430:down|hsa:904,CCNT1,904:up	http://www.reactome.org/cgi-bin/eventbrowser_st_id?ST_ID=REACT_6259
The phototransduction cascade	Reactome	REACT_163722	2	31	5289	81338	0.000378143316317	0.000381125673117	0.606625805856	0.838716023304	hsa:4836,NMT1,4836:down|hsa:5578,PRKCA,5578:down	http://www.reactome.org/cgi-bin/eventbrowser_st_id?ST_ID=REACT_163722
HIV Infection	Reactome	REACT_6185	13	210	5289	81338	0.00245793155606	0.00258181907595	0.608187353347	0.839450704375	hsa:23327,NEDD4L,23327:down|hsa:5430,POLR2A,5430:down|hsa:138474,TAF1L,138474:down|hsa:904,CCNT1,904:up|hsa:8086,AAAS,8086:down|hsa:4836,NMT1,4836:down|hsa:10762,NUP50,10762:down|hsa:23198,PSME4,23198:up|hsa:51652,CHMP3,51652:up|hsa:8907,AP1M1,8907:down|hsa:23636,NUP62,23636:down|hsa:160,AP2A1,160:down|hsa:161,AP2A2,161:down	http://www.reactome.org/cgi-bin/eventbrowser_st_id?ST_ID=REACT_6185
p130Cas linkage to MAPK signaling for integrins	Reactome	REACT_15381	1	14	5289	81338	0.000189071658158	0.00017212127173	0.611340765824	0.839450704375	hsa:7094,TLN1,7094:down	http://www.reactome.org/cgi-bin/eventbrowser_st_id?ST_ID=REACT_15381
Attenuation phase	Reactome	REACT_264075	1	14	5289	81338	0.000189071658158	0.00017212127173	0.611340765824	0.839450704375	hsa:2033,EP300,2033:down	http://www.reactome.org/cgi-bin/eventbrowser_st_id?ST_ID=REACT_264075
Amino acid synthesis and interconversion (transamination)	Reactome	REACT_238	1	14	5289	81338	0.000189071658158	0.00017212127173	0.611340765824	0.839450704375	hsa:26227,PHGDH,26227:down	http://www.reactome.org/cgi-bin/eventbrowser_st_id?ST_ID=REACT_238
Synthesis of bile acids and bile salts via 27-hydroxycholesterol	Reactome	REACT_11048	1	14	5289	81338	0.000189071658158	0.00017212127173	0.611340765824	0.839450704375	hsa:6256,RXRA,6256:down	http://www.reactome.org/cgi-bin/eventbrowser_st_id?ST_ID=REACT_11048
Processing of Intronless Pre-mRNAs	Reactome	REACT_1096	1	14	5289	81338	0.000189071658158	0.00017212127173	0.611340765824	0.839450704375	hsa:10978,CLP1,10978:up	http://www.reactome.org/cgi-bin/eventbrowser_st_id?ST_ID=REACT_1096
Metabolism of polyamines	Reactome	REACT_14820	1	14	5289	81338	0.000189071658158	0.00017212127173	0.611340765824	0.839450704375	hsa:262,AMD1,262:up	http://www.reactome.org/cgi-bin/eventbrowser_st_id?ST_ID=REACT_14820
Microtubule-dependent trafficking of connexons from Golgi to the plasma membrane	Reactome	REACT_11039	1	14	5289	81338	0.000189071658158	0.00017212127173	0.611340765824	0.839450704375	hsa:7846,TUBA1A,7846:up	http://www.reactome.org/cgi-bin/eventbrowser_st_id?ST_ID=REACT_11039
Diseases of glycosylation	Reactome	REACT_268324	14	227	5289	81338	0.00264700321422	0.00279082347734	0.614575620958	0.84228244774	hsa:91869,RFT1,91869:down|hsa:10855,HPSE,10855:down|hsa:135152,B3GAT2,135152:down|hsa:9632,SEC24C,9632:down|hsa:79694,MANEA,79694:up|hsa:2817,GPC1,2817:down|hsa:5372,PMM1,5372:down|hsa:26035,GLCE,26035:up|hsa:55757,UGGT2,55757:up|hsa:5589,PRKCSH,5589:down|hsa:3339,HSPG2,3339:down|hsa:51000,SLC35B3,51000:up|hsa:10427,SEC24B,10427:up|hsa:6484,ST3GAL4,6484:down	http://www.reactome.org/cgi-bin/eventbrowser_st_id?ST_ID=REACT_268324
Defective B4GALT1 causes B4GALT1-CDG (CDG-2d)	Reactome	REACT_268431	14	227	5289	81338	0.00264700321422	0.00279082347734	0.614575620958	0.84228244774	hsa:91869,RFT1,91869:down|hsa:10855,HPSE,10855:down|hsa:135152,B3GAT2,135152:down|hsa:9632,SEC24C,9632:down|hsa:79694,MANEA,79694:up|hsa:2817,GPC1,2817:down|hsa:5372,PMM1,5372:down|hsa:26035,GLCE,26035:up|hsa:55757,UGGT2,55757:up|hsa:5589,PRKCSH,5589:down|hsa:3339,HSPG2,3339:down|hsa:51000,SLC35B3,51000:up|hsa:10427,SEC24B,10427:up|hsa:6484,ST3GAL4,6484:down	http://www.reactome.org/cgi-bin/eventbrowser_st_id?ST_ID=REACT_268431
Chondroitin sulfate/dermatan sulfate metabolism	Reactome	REACT_121206	3	49	5289	81338	0.000567214974475	0.000602424451056	0.622702367967	0.849521045201	hsa:135152,B3GAT2,135152:down|hsa:3339,HSPG2,3339:down|hsa:2817,GPC1,2817:down	http://www.reactome.org/cgi-bin/eventbrowser_st_id?ST_ID=REACT_121206
Phospholipase C-mediated cascade	Reactome	REACT_21310	3	49	5289	81338	0.000567214974475	0.000602424451056	0.622702367967	0.849521045201	hsa:5566,PRKACA,5566:down|hsa:5567,PRKACB,5567:down|hsa:5578,PRKCA,5578:down	http://www.reactome.org/cgi-bin/eventbrowser_st_id?ST_ID=REACT_21310
Gap junction assembly	Reactome	REACT_9509	2	32	5289	81338	0.000378143316317	0.000393420049669	0.623013712428	0.849521045201	hsa:7846,TUBA1A,7846:up|hsa:2700,GJA3,2700:down	http://www.reactome.org/cgi-bin/eventbrowser_st_id?ST_ID=REACT_9509
Stimuli-sensing channels	Reactome	REACT_160189	6	99	5289	81338	0.00113442994895	0.00121714327866	0.62459629586	0.850352412185	hsa:23327,NEDD4L,23327:down|hsa:65268,WNK2,65268:down|hsa:1186,CLCN7,1186:down|hsa:1185,CLCN6,1185:down|hsa:41,ASIC1,41:down|hsa:94015,TTYH2,94015:down	http://www.reactome.org/cgi-bin/eventbrowser_st_id?ST_ID=REACT_160189
formation of the beta-catenin:TCF transactivating complex	Reactome	REACT_264242	5	83	5289	81338	0.000945358290792	0.00102043325383	0.629427082433	0.850352412185	hsa:607,BCL9,607:down|hsa:90780,PYGO2,90780:down|hsa:2033,EP300,2033:down|hsa:3014,H2AFX,3014:down|hsa:7091,TLE4,7091:up	http://www.reactome.org/cgi-bin/eventbrowser_st_id?ST_ID=REACT_264242
p75 NTR receptor-mediated signalling	Reactome	REACT_13776	5	83	5289	81338	0.000945358290792	0.00102043325383	0.629427082433	0.850352412185	hsa:50650,ARHGEF3,50650:down|hsa:6453,ITSN1,6453:down|hsa:121512,FGD4,121512:up|hsa:23385,NCSTN,23385:down|hsa:835,CASP2,835:down	http://www.reactome.org/cgi-bin/eventbrowser_st_id?ST_ID=REACT_13776
Fc epsilon receptor (FCERI) signaling	Reactome	REACT_163936	10	165	5289	81338	0.00189071658158	0.00202857213111	0.630607364132	0.850352412185	hsa:5170,PDPK1,5170:down|hsa:117145,THEM4,117145:up|hsa:3815,KIT,3815:up|hsa:5296,PIK3R2,5296:down|hsa:208,AKT2,208:down|hsa:5293,PIK3CD,5293:down|hsa:26523,AGO1,26523:down|hsa:5601,MAPK9,5601:up|hsa:10454,TAB1,10454:down|hsa:685,BTC,685:up	http://www.reactome.org/cgi-bin/eventbrowser_st_id?ST_ID=REACT_163936
Cytokine Signaling in Immune system	Reactome	REACT_75790	18	294	5289	81338	0.00340328984685	0.00361454670634	0.631767776092	0.850352412185	hsa:3557,IL1RN,3557:down|hsa:8086,AAAS,8086:down|hsa:81603,TRIM8,81603:down|hsa:3119,HLA-DQB1,3119:up|hsa:5296,PIK3R2,5296:down|hsa:2634,GBP2,2634:up|hsa:5566,PRKACA,5566:down|hsa:3635,INPP5D,3635:down|hsa:5293,PIK3CD,5293:down|hsa:6773,STAT2,6773:down|hsa:8519,IFITM1,8519:up|hsa:3134,HLA-F,3134:up|hsa:10762,NUP50,10762:down|hsa:53840,TRIM34,53840:up|hsa:10454,TAB1,10454:down|hsa:5770,PTPN1,5770:…	http://www.reactome.org/cgi-bin/eventbrowser_st_id?ST_ID=REACT_75790
misspliced LRP5 mutants have enhanced beta-catenin-dependent signaling	Reactome	REACT_264594	13	214	5289	81338	0.00245793155606	0.00263099658216	0.633730532532	0.850352412185	hsa:56998,CTNNBIP1,56998:down|hsa:607,BCL9,607:down|hsa:857,CAV1,857:down|hsa:4041,LRP5,4041:down|hsa:7091,TLE4,7091:up|hsa:208,AKT2,208:down|hsa:90780,PYGO2,90780:down|hsa:1856,DVL2,1856:down|hsa:2033,EP300,2033:down|hsa:3014,H2AFX,3014:down|hsa:5528,PPP2R5D,5528:down|hsa:23198,PSME4,23198:up|hsa:83999,KREMEN1,83999:down	http://www.reactome.org/cgi-bin/eventbrowser_st_id?ST_ID=REACT_264594
RNF mutants show enhanced WNT signaling and proliferation	Reactome	REACT_264378	13	214	5289	81338	0.00245793155606	0.00263099658216	0.633730532532	0.850352412185	hsa:56998,CTNNBIP1,56998:down|hsa:607,BCL9,607:down|hsa:857,CAV1,857:down|hsa:4041,LRP5,4041:down|hsa:7091,TLE4,7091:up|hsa:208,AKT2,208:down|hsa:90780,PYGO2,90780:down|hsa:1856,DVL2,1856:down|hsa:2033,EP300,2033:down|hsa:3014,H2AFX,3014:down|hsa:5528,PPP2R5D,5528:down|hsa:23198,PSME4,23198:up|hsa:83999,KREMEN1,83999:down	http://www.reactome.org/cgi-bin/eventbrowser_st_id?ST_ID=REACT_264378
TCF dependent signaling in response to WNT	Reactome	REACT_264596	13	214	5289	81338	0.00245793155606	0.00263099658216	0.633730532532	0.850352412185	hsa:56998,CTNNBIP1,56998:down|hsa:607,BCL9,607:down|hsa:857,CAV1,857:down|hsa:4041,LRP5,4041:down|hsa:7091,TLE4,7091:up|hsa:208,AKT2,208:down|hsa:90780,PYGO2,90780:down|hsa:1856,DVL2,1856:down|hsa:2033,EP300,2033:down|hsa:3014,H2AFX,3014:down|hsa:5528,PPP2R5D,5528:down|hsa:23198,PSME4,23198:up|hsa:83999,KREMEN1,83999:down	http://www.reactome.org/cgi-bin/eventbrowser_st_id?ST_ID=REACT_264596
XAV939 inhibits tankyrase, stabilizing AXIN	Reactome	REACT_264356	13	214	5289	81338	0.00245793155606	0.00263099658216	0.633730532532	0.850352412185	hsa:56998,CTNNBIP1,56998:down|hsa:607,BCL9,607:down|hsa:857,CAV1,857:down|hsa:4041,LRP5,4041:down|hsa:7091,TLE4,7091:up|hsa:208,AKT2,208:down|hsa:90780,PYGO2,90780:down|hsa:1856,DVL2,1856:down|hsa:2033,EP300,2033:down|hsa:3014,H2AFX,3014:down|hsa:5528,PPP2R5D,5528:down|hsa:23198,PSME4,23198:up|hsa:83999,KREMEN1,83999:down	http://www.reactome.org/cgi-bin/eventbrowser_st_id?ST_ID=REACT_264356
Negative epigenetic regulation of rRNA expression	Reactome	REACT_264000	6	100	5289	81338	0.00113442994895	0.00122943765522	0.633787690158	0.850352412185	hsa:11176,BAZ2A,11176:down|hsa:6839,SUV39H1,6839:down|hsa:3014,H2AFX,3014:down|hsa:9015,TAF1A,9015:up|hsa:1786,DNMT1,1786:down|hsa:25942,SIN3A,25942:down	http://www.reactome.org/cgi-bin/eventbrowser_st_id?ST_ID=REACT_264000
Platelet Adhesion to exposed collagen	Reactome	REACT_1230	1	15	5289	81338	0.000189071658158	0.000184415648282	0.635074413466	0.850352412185	hsa:2812,GP1BB,2812:down	http://www.reactome.org/cgi-bin/eventbrowser_st_id?ST_ID=REACT_1230
Synthesis of glycosylphosphatidylinositol (GPI)	Reactome	REACT_952	1	15	5289	81338	0.000189071658158	0.000184415648282	0.635074413466	0.850352412185	hsa:51227,PIGP,51227:up	http://www.reactome.org/cgi-bin/eventbrowser_st_id?ST_ID=REACT_952
NRIF signals cell death from the nucleus	Reactome	REACT_13643	1	15	5289	81338	0.000189071658158	0.000184415648282	0.635074413466	0.850352412185	hsa:23385,NCSTN,23385:down	http://www.reactome.org/cgi-bin/eventbrowser_st_id?ST_ID=REACT_13643
Cytosolic sulfonation of small molecules	Reactome	REACT_6913	1	15	5289	81338	0.000189071658158	0.000184415648282	0.635074413466	0.850352412185	hsa:51000,SLC35B3,51000:up	http://www.reactome.org/cgi-bin/eventbrowser_st_id?ST_ID=REACT_6913
Transport of connexons to the plasma membrane	Reactome	REACT_11050	1	15	5289	81338	0.000189071658158	0.000184415648282	0.635074413466	0.850352412185	hsa:7846,TUBA1A,7846:up	http://www.reactome.org/cgi-bin/eventbrowser_st_id?ST_ID=REACT_11050
N-Glycan antennae elongation	Reactome	REACT_25085	1	15	5289	81338	0.000189071658158	0.000184415648282	0.635074413466	0.850352412185	hsa:6484,ST3GAL4,6484:down	http://www.reactome.org/cgi-bin/eventbrowser_st_id?ST_ID=REACT_25085
Recycling of bile acids and salts	Reactome	REACT_11042	1	15	5289	81338	0.000189071658158	0.000184415648282	0.635074413466	0.850352412185	hsa:6256,RXRA,6256:down	http://www.reactome.org/cgi-bin/eventbrowser_st_id?ST_ID=REACT_11042
Activation of BAD and translocation to mitochondria	Reactome	REACT_549	1	15	5289	81338	0.000189071658158	0.000184415648282	0.635074413466	0.850352412185	hsa:208,AKT2,208:down	http://www.reactome.org/cgi-bin/eventbrowser_st_id?ST_ID=REACT_549
Epigenetic regulation of gene expression	Reactome	REACT_264098	7	117	5289	81338	0.00132350160711	0.0014384420566	0.638302279188	0.850352412185	hsa:11176,BAZ2A,11176:down|hsa:26147,PHF19,26147:down|hsa:6839,SUV39H1,6839:down|hsa:3014,H2AFX,3014:down|hsa:9015,TAF1A,9015:up|hsa:1786,DNMT1,1786:down|hsa:25942,SIN3A,25942:down	http://www.reactome.org/cgi-bin/eventbrowser_st_id?ST_ID=REACT_264098
Cell Cycle Checkpoints	Reactome	REACT_1538	7	117	5289	81338	0.00132350160711	0.0014384420566	0.638302279188	0.850352412185	hsa:4174,MCM5,4174:down|hsa:5001,ORC5,5001:up|hsa:4171,MCM2,4171:down|hsa:6117,RPA1,6117:down|hsa:8379,MAD1L1,8379:down|hsa:23198,PSME4,23198:up|hsa:8318,CDC45,8318:down	http://www.reactome.org/cgi-bin/eventbrowser_st_id?ST_ID=REACT_1538
Phagosomal maturation (early endosomal stage)	Reactome	REACT_121256	2	33	5289	81338	0.000378143316317	0.000405714426221	0.63886732593	0.850352412185	hsa:4846,NOS3,4846:down|hsa:820,CAMP,820:up	http://www.reactome.org/cgi-bin/eventbrowser_st_id?ST_ID=REACT_121256
Latent infection of Homo sapiens with Mycobacterium tuberculosis	Reactome	REACT_121237	2	33	5289	81338	0.000378143316317	0.000405714426221	0.63886732593	0.850352412185	hsa:4846,NOS3,4846:down|hsa:820,CAMP,820:up	http://www.reactome.org/cgi-bin/eventbrowser_st_id?ST_ID=REACT_121237
Nucleotide-binding domain, leucine rich repeat containing receptor (NLR) signaling pathways	Reactome	REACT_75913	3	51	5289	81338	0.000567214974475	0.00062701320416	0.648262997222	0.857582492002	hsa:10454,TAB1,10454:down|hsa:837,CASP4,837:up|hsa:835,CASP2,835:down	http://www.reactome.org/cgi-bin/eventbrowser_st_id?ST_ID=REACT_75913
Aquaporin-mediated transport	Reactome	REACT_23887	3	51	5289	81338	0.000567214974475	0.00062701320416	0.648262997222	0.857582492002	hsa:2790,GNG10,2790:up|hsa:5567,PRKACB,5567:down|hsa:5566,PRKACA,5566:down	http://www.reactome.org/cgi-bin/eventbrowser_st_id?ST_ID=REACT_23887
Collagen formation	Reactome	REACT_120729	5	85	5289	81338	0.000945358290792	0.00104502200693	0.649180219447	0.857582492002	hsa:5339,PLEC,5339:down|hsa:1515,CTSV,1515:up|hsa:5351,PLOD1,5351:down|hsa:10491,CRTAP,10491:down|hsa:3691,ITGB4,3691:down	http://www.reactome.org/cgi-bin/eventbrowser_st_id?ST_ID=REACT_120729
RNA Polymerase I Transcription	Reactome	REACT_1309	6	102	5289	81338	0.00113442994895	0.00125402640832	0.651766317101	0.857582492002	hsa:54700,RRN3,54700:up|hsa:9015,TAF1A,9015:up|hsa:3014,H2AFX,3014:down|hsa:284119,PTRF,284119:down|hsa:1107,CHD3,1107:down|hsa:1108,CHD4,1108:down	http://www.reactome.org/cgi-bin/eventbrowser_st_id?ST_ID=REACT_1309
Sema3A PAK dependent Axon repulsion	Reactome	REACT_19236	1	16	5289	81338	0.000189071658158	0.000196710024835	0.657359012733	0.857582492002	hsa:8829,NRP1,8829:down	http://www.reactome.org/cgi-bin/eventbrowser_st_id?ST_ID=REACT_19236
Polo-like kinase mediated events	Reactome	REACT_1006	1	16	5289	81338	0.000189071658158	0.000196710024835	0.657359012733	0.857582492002	hsa:2033,EP300,2033:down	http://www.reactome.org/cgi-bin/eventbrowser_st_id?ST_ID=REACT_1006
TGF-beta receptor signaling in EMT (epithelial to mesenchymal transition)	Reactome	REACT_120726	1	16	5289	81338	0.000189071658158	0.000196710024835	0.657359012733	0.857582492002	hsa:5590,PRKCZ,5590:down	http://www.reactome.org/cgi-bin/eventbrowser_st_id?ST_ID=REACT_120726
STING mediated induction of host immune responses	Reactome	REACT_147841	1	16	5289	81338	0.000189071658158	0.000196710024835	0.657359012733	0.857582492002	hsa:5591,PRKDC,5591:down	http://www.reactome.org/cgi-bin/eventbrowser_st_id?ST_ID=REACT_147841
Glycogen breakdown (glycogenolysis)	Reactome	REACT_1008	1	16	5289	81338	0.000189071658158	0.000196710024835	0.657359012733	0.857582492002	hsa:5836,PYGL,5836:down	http://www.reactome.org/cgi-bin/eventbrowser_st_id?ST_ID=REACT_1008
Beta-catenin phosphorylation cascade	Reactome	REACT_11065	1	16	5289	81338	0.000189071658158	0.000196710024835	0.657359012733	0.857582492002	hsa:5528,PPP2R5D,5528:down	http://www.reactome.org/cgi-bin/eventbrowser_st_id?ST_ID=REACT_11065
Synthesis of very long-chain fatty acyl-CoAs	Reactome	REACT_380	1	16	5289	81338	0.000189071658158	0.000196710024835	0.657359012733	0.857582492002	hsa:79071,ELOVL6,79071:up	http://www.reactome.org/cgi-bin/eventbrowser_st_id?ST_ID=REACT_380
Chromosome Maintenance	Reactome	REACT_22172	6	103	5289	81338	0.00113442994895	0.00126632078487	0.660549423097	0.857582492002	hsa:64105,CENPK,64105:up|hsa:5424,POLD1,5424:down|hsa:55135,WRAP53,55135:down|hsa:6117,RPA1,6117:down|hsa:3014,H2AFX,3014:down|hsa:10714,POLD3,10714:down	http://www.reactome.org/cgi-bin/eventbrowser_st_id?ST_ID=REACT_22172
Golgi Associated Vesicle Biogenesis	Reactome	REACT_19400	3	52	5289	81338	0.000567214974475	0.000639307580713	0.660571641947	0.857582492002	hsa:10618,TGOLN2,10618:down|hsa:8907,AP1M1,8907:down|hsa:7164,TPD52L1,7164:up	http://www.reactome.org/cgi-bin/eventbrowser_st_id?ST_ID=REACT_19400
Defective SLC26A2 causes chondrodysplasias	Reactome	REACT_268059	7	121	5289	81338	0.00132350160711	0.00148761956281	0.671011348744	0.859019247515	hsa:10855,HPSE,10855:down|hsa:135152,B3GAT2,135152:down|hsa:2817,GPC1,2817:down|hsa:51000,SLC35B3,51000:up|hsa:26035,GLCE,26035:up|hsa:3339,HSPG2,3339:down|hsa:6484,ST3GAL4,6484:down	http://www.reactome.org/cgi-bin/eventbrowser_st_id?ST_ID=REACT_268059
Defective B4GALT7 causes EDS, progeroid type	Reactome	REACT_268749	7	121	5289	81338	0.00132350160711	0.00148761956281	0.671011348744	0.859019247515	hsa:10855,HPSE,10855:down|hsa:135152,B3GAT2,135152:down|hsa:2817,GPC1,2817:down|hsa:51000,SLC35B3,51000:up|hsa:26035,GLCE,26035:up|hsa:3339,HSPG2,3339:down|hsa:6484,ST3GAL4,6484:down	http://www.reactome.org/cgi-bin/eventbrowser_st_id?ST_ID=REACT_268749
MPS IIIA - Sanfilippo syndrome A	Reactome	REACT_147753	7	121	5289	81338	0.00132350160711	0.00148761956281	0.671011348744	0.859019247515	hsa:10855,HPSE,10855:down|hsa:135152,B3GAT2,135152:down|hsa:2817,GPC1,2817:down|hsa:51000,SLC35B3,51000:up|hsa:26035,GLCE,26035:up|hsa:3339,HSPG2,3339:down|hsa:6484,ST3GAL4,6484:down	http://www.reactome.org/cgi-bin/eventbrowser_st_id?ST_ID=REACT_147753
Mucopolysaccharidoses	Reactome	REACT_147853	7	121	5289	81338	0.00132350160711	0.00148761956281	0.671011348744	0.859019247515	hsa:10855,HPSE,10855:down|hsa:135152,B3GAT2,135152:down|hsa:2817,GPC1,2817:down|hsa:51000,SLC35B3,51000:up|hsa:26035,GLCE,26035:up|hsa:3339,HSPG2,3339:down|hsa:6484,ST3GAL4,6484:down	http://www.reactome.org/cgi-bin/eventbrowser_st_id?ST_ID=REACT_147853
MPS VII - Sly syndrome	Reactome	REACT_147759	7	121	5289	81338	0.00132350160711	0.00148761956281	0.671011348744	0.859019247515	hsa:10855,HPSE,10855:down|hsa:135152,B3GAT2,135152:down|hsa:2817,GPC1,2817:down|hsa:51000,SLC35B3,51000:up|hsa:26035,GLCE,26035:up|hsa:3339,HSPG2,3339:down|hsa:6484,ST3GAL4,6484:down	http://www.reactome.org/cgi-bin/eventbrowser_st_id?ST_ID=REACT_147759
Defective EXT1 causes exostoses 1, TRPS2 and CHDS	Reactome	REACT_267942	7	121	5289	81338	0.00132350160711	0.00148761956281	0.671011348744	0.859019247515	hsa:10855,HPSE,10855:down|hsa:135152,B3GAT2,135152:down|hsa:2817,GPC1,2817:down|hsa:51000,SLC35B3,51000:up|hsa:26035,GLCE,26035:up|hsa:3339,HSPG2,3339:down|hsa:6484,ST3GAL4,6484:down	http://www.reactome.org/cgi-bin/eventbrowser_st_id?ST_ID=REACT_267942
MPS IIIC - Sanfilippo syndrome C	Reactome	REACT_147860	7	121	5289	81338	0.00132350160711	0.00148761956281	0.671011348744	0.859019247515	hsa:10855,HPSE,10855:down|hsa:135152,B3GAT2,135152:down|hsa:2817,GPC1,2817:down|hsa:51000,SLC35B3,51000:up|hsa:26035,GLCE,26035:up|hsa:3339,HSPG2,3339:down|hsa:6484,ST3GAL4,6484:down	http://www.reactome.org/cgi-bin/eventbrowser_st_id?ST_ID=REACT_147860
MPS IIIB - Sanfilippo syndrome B	Reactome	REACT_147788	7	121	5289	81338	0.00132350160711	0.00148761956281	0.671011348744	0.859019247515	hsa:10855,HPSE,10855:down|hsa:135152,B3GAT2,135152:down|hsa:2817,GPC1,2817:down|hsa:51000,SLC35B3,51000:up|hsa:26035,GLCE,26035:up|hsa:3339,HSPG2,3339:down|hsa:6484,ST3GAL4,6484:down	http://www.reactome.org/cgi-bin/eventbrowser_st_id?ST_ID=REACT_147788
MPS I - Hurler syndrome	Reactome	REACT_147857	7	121	5289	81338	0.00132350160711	0.00148761956281	0.671011348744	0.859019247515	hsa:10855,HPSE,10855:down|hsa:135152,B3GAT2,135152:down|hsa:2817,GPC1,2817:down|hsa:51000,SLC35B3,51000:up|hsa:26035,GLCE,26035:up|hsa:3339,HSPG2,3339:down|hsa:6484,ST3GAL4,6484:down	http://www.reactome.org/cgi-bin/eventbrowser_st_id?ST_ID=REACT_147857
Defective EXT2 causes exostoses 2	Reactome	REACT_267741	7	121	5289	81338	0.00132350160711	0.00148761956281	0.671011348744	0.859019247515	hsa:10855,HPSE,10855:down|hsa:135152,B3GAT2,135152:down|hsa:2817,GPC1,2817:down|hsa:51000,SLC35B3,51000:up|hsa:26035,GLCE,26035:up|hsa:3339,HSPG2,3339:down|hsa:6484,ST3GAL4,6484:down	http://www.reactome.org/cgi-bin/eventbrowser_st_id?ST_ID=REACT_267741
MPS IV - Morquio syndrome B	Reactome	REACT_147798	7	121	5289	81338	0.00132350160711	0.00148761956281	0.671011348744	0.859019247515	hsa:10855,HPSE,10855:down|hsa:135152,B3GAT2,135152:down|hsa:2817,GPC1,2817:down|hsa:51000,SLC35B3,51000:up|hsa:26035,GLCE,26035:up|hsa:3339,HSPG2,3339:down|hsa:6484,ST3GAL4,6484:down	http://www.reactome.org/cgi-bin/eventbrowser_st_id?ST_ID=REACT_147798
Defective CHST3 causes SEDCJD	Reactome	REACT_267648	7	121	5289	81338	0.00132350160711	0.00148761956281	0.671011348744	0.859019247515	hsa:10855,HPSE,10855:down|hsa:135152,B3GAT2,135152:down|hsa:2817,GPC1,2817:down|hsa:51000,SLC35B3,51000:up|hsa:26035,GLCE,26035:up|hsa:3339,HSPG2,3339:down|hsa:6484,ST3GAL4,6484:down	http://www.reactome.org/cgi-bin/eventbrowser_st_id?ST_ID=REACT_267648
MPS IX - Natowicz syndrome	Reactome	REACT_147739	7	121	5289	81338	0.00132350160711	0.00148761956281	0.671011348744	0.859019247515	hsa:10855,HPSE,10855:down|hsa:135152,B3GAT2,135152:down|hsa:2817,GPC1,2817:down|hsa:51000,SLC35B3,51000:up|hsa:26035,GLCE,26035:up|hsa:3339,HSPG2,3339:down|hsa:6484,ST3GAL4,6484:down	http://www.reactome.org/cgi-bin/eventbrowser_st_id?ST_ID=REACT_147739
MPS IIID - Sanfilippo syndrome D	Reactome	REACT_147749	7	121	5289	81338	0.00132350160711	0.00148761956281	0.671011348744	0.859019247515	hsa:10855,HPSE,10855:down|hsa:135152,B3GAT2,135152:down|hsa:2817,GPC1,2817:down|hsa:51000,SLC35B3,51000:up|hsa:26035,GLCE,26035:up|hsa:3339,HSPG2,3339:down|hsa:6484,ST3GAL4,6484:down	http://www.reactome.org/cgi-bin/eventbrowser_st_id?ST_ID=REACT_147749
MPS IV - Morquio syndrome A	Reactome	REACT_147825	7	121	5289	81338	0.00132350160711	0.00148761956281	0.671011348744	0.859019247515	hsa:10855,HPSE,10855:down|hsa:135152,B3GAT2,135152:down|hsa:2817,GPC1,2817:down|hsa:51000,SLC35B3,51000:up|hsa:26035,GLCE,26035:up|hsa:3339,HSPG2,3339:down|hsa:6484,ST3GAL4,6484:down	http://www.reactome.org/cgi-bin/eventbrowser_st_id?ST_ID=REACT_147825
Glycosaminoglycan metabolism	Reactome	REACT_121315	7	121	5289	81338	0.00132350160711	0.00148761956281	0.671011348744	0.859019247515	hsa:10855,HPSE,10855:down|hsa:135152,B3GAT2,135152:down|hsa:2817,GPC1,2817:down|hsa:51000,SLC35B3,51000:up|hsa:26035,GLCE,26035:up|hsa:3339,HSPG2,3339:down|hsa:6484,ST3GAL4,6484:down	http://www.reactome.org/cgi-bin/eventbrowser_st_id?ST_ID=REACT_121315
Defective CHSY1 causes TPBS	Reactome	REACT_268113	7	121	5289	81338	0.00132350160711	0.00148761956281	0.671011348744	0.859019247515	hsa:10855,HPSE,10855:down|hsa:135152,B3GAT2,135152:down|hsa:2817,GPC1,2817:down|hsa:51000,SLC35B3,51000:up|hsa:26035,GLCE,26035:up|hsa:3339,HSPG2,3339:down|hsa:6484,ST3GAL4,6484:down	http://www.reactome.org/cgi-bin/eventbrowser_st_id?ST_ID=REACT_268113
Defective PAPSS2 causes SEMD-PA	Reactome	REACT_268843	7	121	5289	81338	0.00132350160711	0.00148761956281	0.671011348744	0.859019247515	hsa:10855,HPSE,10855:down|hsa:135152,B3GAT2,135152:down|hsa:2817,GPC1,2817:down|hsa:51000,SLC35B3,51000:up|hsa:26035,GLCE,26035:up|hsa:3339,HSPG2,3339:down|hsa:6484,ST3GAL4,6484:down	http://www.reactome.org/cgi-bin/eventbrowser_st_id?ST_ID=REACT_268843
Defective CHST14 causes EDS, musculocontractural type	Reactome	REACT_267917	7	121	5289	81338	0.00132350160711	0.00148761956281	0.671011348744	0.859019247515	hsa:10855,HPSE,10855:down|hsa:135152,B3GAT2,135152:down|hsa:2817,GPC1,2817:down|hsa:51000,SLC35B3,51000:up|hsa:26035,GLCE,26035:up|hsa:3339,HSPG2,3339:down|hsa:6484,ST3GAL4,6484:down	http://www.reactome.org/cgi-bin/eventbrowser_st_id?ST_ID=REACT_267917
MPS VI - Maroteaux-Lamy syndrome	Reactome	REACT_147719	7	121	5289	81338	0.00132350160711	0.00148761956281	0.671011348744	0.859019247515	hsa:10855,HPSE,10855:down|hsa:135152,B3GAT2,135152:down|hsa:2817,GPC1,2817:down|hsa:51000,SLC35B3,51000:up|hsa:26035,GLCE,26035:up|hsa:3339,HSPG2,3339:down|hsa:6484,ST3GAL4,6484:down	http://www.reactome.org/cgi-bin/eventbrowser_st_id?ST_ID=REACT_147719
MPS II - Hunter syndrome	Reactome	REACT_147734	7	121	5289	81338	0.00132350160711	0.00148761956281	0.671011348744	0.859019247515	hsa:10855,HPSE,10855:down|hsa:135152,B3GAT2,135152:down|hsa:2817,GPC1,2817:down|hsa:51000,SLC35B3,51000:up|hsa:26035,GLCE,26035:up|hsa:3339,HSPG2,3339:down|hsa:6484,ST3GAL4,6484:down	http://www.reactome.org/cgi-bin/eventbrowser_st_id?ST_ID=REACT_147734
Defective B3GAT3 causes JDSSDHD	Reactome	REACT_268678	7	121	5289	81338	0.00132350160711	0.00148761956281	0.671011348744	0.859019247515	hsa:10855,HPSE,10855:down|hsa:135152,B3GAT2,135152:down|hsa:2817,GPC1,2817:down|hsa:51000,SLC35B3,51000:up|hsa:26035,GLCE,26035:up|hsa:3339,HSPG2,3339:down|hsa:6484,ST3GAL4,6484:down	http://www.reactome.org/cgi-bin/eventbrowser_st_id?ST_ID=REACT_268678
Defective CHST6 causes MCDC1	Reactome	REACT_268786	7	121	5289	81338	0.00132350160711	0.00148761956281	0.671011348744	0.859019247515	hsa:10855,HPSE,10855:down|hsa:135152,B3GAT2,135152:down|hsa:2817,GPC1,2817:down|hsa:51000,SLC35B3,51000:up|hsa:26035,GLCE,26035:up|hsa:3339,HSPG2,3339:down|hsa:6484,ST3GAL4,6484:down	http://www.reactome.org/cgi-bin/eventbrowser_st_id?ST_ID=REACT_268786
Diseases associated with glycosaminoglycan metabolism	Reactome	REACT_268624	7	121	5289	81338	0.00132350160711	0.00148761956281	0.671011348744	0.859019247515	hsa:10855,HPSE,10855:down|hsa:135152,B3GAT2,135152:down|hsa:2817,GPC1,2817:down|hsa:51000,SLC35B3,51000:up|hsa:26035,GLCE,26035:up|hsa:3339,HSPG2,3339:down|hsa:6484,ST3GAL4,6484:down	http://www.reactome.org/cgi-bin/eventbrowser_st_id?ST_ID=REACT_268624
Protein folding	Reactome	REACT_16952	3	53	5289	81338	0.000567214974475	0.000651601957265	0.672564849744	0.859019247515	hsa:11328,FKBP9,11328:down|hsa:6904,TBCD,6904:down|hsa:7846,TUBA1A,7846:up	http://www.reactome.org/cgi-bin/eventbrowser_st_id?ST_ID=REACT_16952
Downstream signaling events of B Cell Receptor (BCR)	Reactome	REACT_118638	9	155	5289	81338	0.00170164492343	0.00190562836559	0.676005377468	0.861184105355	hsa:5170,PDPK1,5170:down|hsa:117145,THEM4,117145:up|hsa:3815,KIT,3815:up|hsa:5296,PIK3R2,5296:down|hsa:208,AKT2,208:down|hsa:5293,PIK3CD,5293:down|hsa:26523,AGO1,26523:down|hsa:23198,PSME4,23198:up|hsa:685,BTC,685:up	http://www.reactome.org/cgi-bin/eventbrowser_st_id?ST_ID=REACT_118638
Signaling by FGFR1 fusion mutants	Reactome	REACT_121141	1	17	5289	81338	0.000189071658158	0.000209004401387	0.678283018987	0.861184105355	hsa:613,BCR,613:down	http://www.reactome.org/cgi-bin/eventbrowser_st_id?ST_ID=REACT_121141
Butyrate Response Factor 1 (BRF1) destabilizes mRNA	Reactome	REACT_24915	1	17	5289	81338	0.000189071658158	0.000209004401387	0.678283018987	0.861184105355	hsa:54464,XRN1,54464:down	http://www.reactome.org/cgi-bin/eventbrowser_st_id?ST_ID=REACT_24915
Synthesis of PIPs at the Golgi membrane	Reactome	REACT_120836	1	17	5289	81338	0.000189071658158	0.000209004401387	0.678283018987	0.861184105355	hsa:55361,PI4K2A,55361:down	http://www.reactome.org/cgi-bin/eventbrowser_st_id?ST_ID=REACT_120836
Translocation of ZAP-70 to Immunological synapse	Reactome	REACT_12596	1	17	5289	81338	0.000189071658158	0.000209004401387	0.678283018987	0.861184105355	hsa:3119,HLA-DQB1,3119:up	http://www.reactome.org/cgi-bin/eventbrowser_st_id?ST_ID=REACT_12596
CREB phosphorylation through the activation of CaMKII	Reactome	REACT_20642	1	17	5289	81338	0.000189071658158	0.000209004401387	0.678283018987	0.861184105355	hsa:2906,GRIN2D,2906:down	http://www.reactome.org/cgi-bin/eventbrowser_st_id?ST_ID=REACT_20642
Tristetraprolin (TTP) destabilizes mRNA	Reactome	REACT_25064	1	17	5289	81338	0.000189071658158	0.000209004401387	0.678283018987	0.861184105355	hsa:54464,XRN1,54464:down	http://www.reactome.org/cgi-bin/eventbrowser_st_id?ST_ID=REACT_25064
Toll Like Receptor 4 (TLR4) Cascade	Reactome	REACT_6894	7	122	5289	81338	0.00132350160711	0.00149991393936	0.678894377817	0.861581934271	hsa:3689,ITGB2,3689:down|hsa:7098,TLR3,7098:up|hsa:929,CD14,929:down|hsa:6196,RPS6KA2,6196:down|hsa:5601,MAPK9,5601:up|hsa:10454,TAB1,10454:down|hsa:5528,PPP2R5D,5528:down	http://www.reactome.org/cgi-bin/eventbrowser_st_id?ST_ID=REACT_6894
Assembly of collagen fibrils and other multimeric structures	Reactome	REACT_150180	3	54	5289	81338	0.000567214974475	0.000663896333817	0.684242826366	0.86495234413	hsa:5339,PLEC,5339:down|hsa:1515,CTSV,1515:up|hsa:3691,ITGB4,3691:down	http://www.reactome.org/cgi-bin/eventbrowser_st_id?ST_ID=REACT_150180
Respiratory electron transport, ATP synthesis by chemiosmotic coupling, and heat production by uncoupling proteins.	Reactome	REACT_6305	6	106	5289	81338	0.00113442994895	0.00130320391453	0.686053946052	0.866105658531	hsa:4705,NDUFA10,4705:down|hsa:4695,NDUFA2,4695:up|hsa:1353,COX11,1353:up|hsa:4698,NDUFA5,4698:up|hsa:54205,CYCS,54205:up|hsa:6389,SDHA,6389:down	http://www.reactome.org/cgi-bin/eventbrowser_st_id?ST_ID=REACT_6305
Signaling by Insulin receptor	Reactome	REACT_498	6	106	5289	81338	0.00113442994895	0.00130320391453	0.686053946052	0.866105658531	hsa:5170,PDPK1,5170:down|hsa:117145,THEM4,117145:up|hsa:5296,PIK3R2,5296:down|hsa:208,AKT2,208:down|hsa:51719,CAB39,51719:up|hsa:5494,PPM1A,5494:up	http://www.reactome.org/cgi-bin/eventbrowser_st_id?ST_ID=REACT_498
Nuclear signaling by ERBB4	Reactome	REACT_116022	2	37	5289	81338	0.000378143316317	0.00045489193243	0.697042793088	0.874333938235	hsa:685,BTC,685:up|hsa:23385,NCSTN,23385:down	http://www.reactome.org/cgi-bin/eventbrowser_st_id?ST_ID=REACT_116022
Complement cascade	Reactome	REACT_6932	2	37	5289	81338	0.000378143316317	0.00045489193243	0.697042793088	0.874333938235	hsa:5627,PROS1,5627:up|hsa:714,C1QC,714:up	http://www.reactome.org/cgi-bin/eventbrowser_st_id?ST_ID=REACT_6932
Aflatoxin activation and detoxification	Reactome	REACT_264461	1	18	5289	81338	0.000189071658158	0.000221298777939	0.697929488899	0.874333938235	hsa:4258,MGST2,4258:up	http://www.reactome.org/cgi-bin/eventbrowser_st_id?ST_ID=REACT_264461
Defective ACY1 causes encephalopathy	Reactome	REACT_267633	1	18	5289	81338	0.000189071658158	0.000221298777939	0.697929488899	0.874333938235	hsa:4258,MGST2,4258:up	http://www.reactome.org/cgi-bin/eventbrowser_st_id?ST_ID=REACT_267633
DNA Damage/Telomere Stress Induced Senescence	Reactome	REACT_169185	4	74	5289	81338	0.000756286632634	0.00090978386486	0.708665175644	0.881224340287	hsa:25842,ASF1A,25842:up|hsa:29855,UBN1,29855:down|hsa:23523,CABIN1,23523:down|hsa:3014,H2AFX,3014:down	http://www.reactome.org/cgi-bin/eventbrowser_st_id?ST_ID=REACT_169185
G1/S Transition	Reactome	REACT_1783	6	109	5289	81338	0.00113442994895	0.00134008704419	0.710266469692	0.881338012931	hsa:4174,MCM5,4174:down|hsa:5001,ORC5,5001:up|hsa:4171,MCM2,4171:down|hsa:6117,RPA1,6117:down|hsa:81620,CDT1,81620:down|hsa:8318,CDC45,8318:down	http://www.reactome.org/cgi-bin/eventbrowser_st_id?ST_ID=REACT_1783
O-glycosylation of TSR domain-containing proteins	Reactome	REACT_264269	2	38	5289	81338	0.000378143316317	0.000467186308982	0.710313929481	0.881338012931	hsa:10417,SPON2,10417:up|hsa:79875,THSD4,79875:down	http://www.reactome.org/cgi-bin/eventbrowser_st_id?ST_ID=REACT_264269
Cellular response to heat stress	Reactome	REACT_263897	2	38	5289	81338	0.000378143316317	0.000467186308982	0.710313929481	0.881338012931	hsa:6117,RPA1,6117:down|hsa:2033,EP300,2033:down	http://www.reactome.org/cgi-bin/eventbrowser_st_id?ST_ID=REACT_263897
MyD88:Mal cascade initiated on plasma membrane	Reactome	REACT_6788	5	92	5289	81338	0.000945358290792	0.0011310826428	0.712876194017	0.883379801501	hsa:5528,PPP2R5D,5528:down|hsa:929,CD14,929:down|hsa:6196,RPS6KA2,6196:down|hsa:5601,MAPK9,5601:up|hsa:10454,TAB1,10454:down	http://www.reactome.org/cgi-bin/eventbrowser_st_id?ST_ID=REACT_6788
Toll Like Receptor TLR6:TLR2 Cascade	Reactome	REACT_8006	5	92	5289	81338	0.000945358290792	0.0011310826428	0.712876194017	0.883379801501	hsa:5528,PPP2R5D,5528:down|hsa:929,CD14,929:down|hsa:6196,RPS6KA2,6196:down|hsa:5601,MAPK9,5601:up|hsa:10454,TAB1,10454:down	http://www.reactome.org/cgi-bin/eventbrowser_st_id?ST_ID=REACT_8006
beta-catenin independent WNT signaling	Reactome	REACT_264224	8	144	5289	81338	0.00151257326527	0.00177039022351	0.716011277543	0.885061624356	hsa:5578,PRKCA,5578:down|hsa:1856,DVL2,1856:down|hsa:26523,AGO1,26523:down|hsa:23198,PSME4,23198:up|hsa:2790,GNG10,2790:up|hsa:160,AP2A1,160:down|hsa:161,AP2A2,161:down|hsa:409,ARRB2,409:down	http://www.reactome.org/cgi-bin/eventbrowser_st_id?ST_ID=REACT_264224
Prostacyclin signalling through prostacyclin receptor	Reactome	REACT_23946	1	19	5289	81338	0.000189071658158	0.000233593154491	0.71637640989	0.885061624356	hsa:2790,GNG10,2790:up	http://www.reactome.org/cgi-bin/eventbrowser_st_id?ST_ID=REACT_23946
Mitotic Spindle Checkpoint	Reactome	REACT_2137	1	19	5289	81338	0.000189071658158	0.000233593154491	0.71637640989	0.885061624356	hsa:8379,MAD1L1,8379:down	http://www.reactome.org/cgi-bin/eventbrowser_st_id?ST_ID=REACT_2137
Ras activation uopn Ca2+ infux through NMDA receptor	Reactome	REACT_20546	1	19	5289	81338	0.000189071658158	0.000233593154491	0.71637640989	0.885061624356	hsa:2906,GRIN2D,2906:down	http://www.reactome.org/cgi-bin/eventbrowser_st_id?ST_ID=REACT_20546
Initial triggering of complement	Reactome	REACT_8024	1	19	5289	81338	0.000189071658158	0.000233593154491	0.71637640989	0.885061624356	hsa:714,C1QC,714:up	http://www.reactome.org/cgi-bin/eventbrowser_st_id?ST_ID=REACT_8024
Activated TLR4 signalling	Reactome	REACT_6890	6	110	5289	81338	0.00113442994895	0.00135238142074	0.718046555039	0.885233514123	hsa:7098,TLR3,7098:up|hsa:929,CD14,929:down|hsa:6196,RPS6KA2,6196:down|hsa:5601,MAPK9,5601:up|hsa:10454,TAB1,10454:down|hsa:5528,PPP2R5D,5528:down	http://www.reactome.org/cgi-bin/eventbrowser_st_id?ST_ID=REACT_6890
Signaling by Interleukins	Reactome	REACT_22232	6	110	5289	81338	0.00113442994895	0.00135238142074	0.718046555039	0.885233514123	hsa:3557,IL1RN,3557:down|hsa:5296,PIK3R2,5296:down|hsa:5566,PRKACA,5566:down|hsa:3635,INPP5D,3635:down|hsa:5293,PIK3CD,5293:down|hsa:10454,TAB1,10454:down	http://www.reactome.org/cgi-bin/eventbrowser_st_id?ST_ID=REACT_22232
RNA Polymerase III Abortive And Retractive Initiation	Reactome	REACT_22339	2	39	5289	81338	0.000378143316317	0.000479480685534	0.723094238347	0.887404502395	hsa:4774,NFIA,4774:down|hsa:4781,NFIB,4781:down	http://www.reactome.org/cgi-bin/eventbrowser_st_id?ST_ID=REACT_22339
RNA Polymerase III Transcription	Reactome	REACT_1371	2	39	5289	81338	0.000378143316317	0.000479480685534	0.723094238347	0.887404502395	hsa:4774,NFIA,4774:down|hsa:4781,NFIB,4781:down	http://www.reactome.org/cgi-bin/eventbrowser_st_id?ST_ID=REACT_1371
CDT1 association with the CDC6:ORC:origin complex	Reactome	REACT_1949	3	58	5289	81338	0.000567214974475	0.000713073840026	0.72782943252	0.891969007806	hsa:81620,CDT1,81620:down|hsa:23198,PSME4,23198:up|hsa:5001,ORC5,5001:up	http://www.reactome.org/cgi-bin/eventbrowser_st_id?ST_ID=REACT_1949
N-glycan antennae elongation in the medial/trans-Golgi	Reactome	REACT_25208	1	20	5289	81338	0.000189071658158	0.000245887531043	0.733697009473	0.894415039559	hsa:6484,ST3GAL4,6484:down	http://www.reactome.org/cgi-bin/eventbrowser_st_id?ST_ID=REACT_25208
Signal transduction by L1	Reactome	REACT_22272	1	20	5289	81338	0.000189071658158	0.000245887531043	0.733697009473	0.894415039559	hsa:8829,NRP1,8829:down	http://www.reactome.org/cgi-bin/eventbrowser_st_id?ST_ID=REACT_22272
Regulation of HSF1-mediated heat shock response	Reactome	REACT_264487	1	20	5289	81338	0.000189071658158	0.000245887531043	0.733697009473	0.894415039559	hsa:6117,RPA1,6117:down	http://www.reactome.org/cgi-bin/eventbrowser_st_id?ST_ID=REACT_264487
G beta:gamma signalling through PLC beta	Reactome	REACT_19145	1	20	5289	81338	0.000189071658158	0.000245887531043	0.733697009473	0.894415039559	hsa:2790,GNG10,2790:up	http://www.reactome.org/cgi-bin/eventbrowser_st_id?ST_ID=REACT_19145
Formation of HIV-1 elongation complex containing HIV-1 Tat	Reactome	REACT_6346	2	40	5289	81338	0.000378143316317	0.000491775062087	0.735394171232	0.894415039559	hsa:5430,POLR2A,5430:down|hsa:904,CCNT1,904:up	http://www.reactome.org/cgi-bin/eventbrowser_st_id?ST_ID=REACT_6346
Signaling by FGFR mutants	Reactome	REACT_121398	2	40	5289	81338	0.000378143316317	0.000491775062087	0.735394171232	0.894415039559	hsa:613,BCR,613:down|hsa:2261,FGFR3,2261:down	http://www.reactome.org/cgi-bin/eventbrowser_st_id?ST_ID=REACT_121398
Tat-mediated elongation of the HIV-1 transcript	Reactome	REACT_6162	2	40	5289	81338	0.000378143316317	0.000491775062087	0.735394171232	0.894415039559	hsa:5430,POLR2A,5430:down|hsa:904,CCNT1,904:up	http://www.reactome.org/cgi-bin/eventbrowser_st_id?ST_ID=REACT_6162
HIV Transcription Elongation	Reactome	REACT_6274	2	40	5289	81338	0.000378143316317	0.000491775062087	0.735394171232	0.894415039559	hsa:5430,POLR2A,5430:down|hsa:904,CCNT1,904:up	http://www.reactome.org/cgi-bin/eventbrowser_st_id?ST_ID=REACT_6274
Platelet homeostasis	Reactome	REACT_23876	4	77	5289	81338	0.000756286632634	0.000946666994517	0.736135766453	0.894940496559	hsa:5528,PPP2R5D,5528:down|hsa:2790,GNG10,2790:up|hsa:4846,NOS3,4846:down|hsa:5321,PLA2G4A,5321:up	http://www.reactome.org/cgi-bin/eventbrowser_st_id?ST_ID=REACT_23876
Toll Like Receptor TLR1:TLR2 Cascade	Reactome	REACT_8005	5	95	5289	81338	0.000945358290792	0.00116796577246	0.737528052407	0.895647435389	hsa:5528,PPP2R5D,5528:down|hsa:929,CD14,929:down|hsa:6196,RPS6KA2,6196:down|hsa:5601,MAPK9,5601:up|hsa:10454,TAB1,10454:down	http://www.reactome.org/cgi-bin/eventbrowser_st_id?ST_ID=REACT_8005
Toll Like Receptor 2 (TLR2) Cascade	Reactome	REACT_7980	5	95	5289	81338	0.000945358290792	0.00116796577246	0.737528052407	0.895647435389	hsa:5528,PPP2R5D,5528:down|hsa:929,CD14,929:down|hsa:6196,RPS6KA2,6196:down|hsa:5601,MAPK9,5601:up|hsa:10454,TAB1,10454:down	http://www.reactome.org/cgi-bin/eventbrowser_st_id?ST_ID=REACT_7980
trans-Golgi Network Vesicle Budding	Reactome	REACT_11235	3	59	5289	81338	0.000567214974475	0.000725368216578	0.737956482566	0.895647435389	hsa:10618,TGOLN2,10618:down|hsa:8907,AP1M1,8907:down|hsa:7164,TPD52L1,7164:up	http://www.reactome.org/cgi-bin/eventbrowser_st_id?ST_ID=REACT_11235
Clathrin derived vesicle budding	Reactome	REACT_19187	3	59	5289	81338	0.000567214974475	0.000725368216578	0.737956482566	0.895647435389	hsa:10618,TGOLN2,10618:down|hsa:8907,AP1M1,8907:down|hsa:7164,TPD52L1,7164:up	http://www.reactome.org/cgi-bin/eventbrowser_st_id?ST_ID=REACT_19187
Transmission across Chemical Synapses	Reactome	REACT_13477	11	199	5289	81338	0.00207978823974	0.00244658093388	0.740941411945	0.897432877309	hsa:5170,PDPK1,5170:down|hsa:2906,GRIN2D,2906:down|hsa:5578,PRKCA,5578:down|hsa:2560,GABRB1,2560:up|hsa:5566,PRKACA,5566:down|hsa:5567,PRKACB,5567:down|hsa:2893,GRIA4,2893:up|hsa:6196,RPS6KA2,6196:down|hsa:27092,CACNG4,27092:down|hsa:2790,GNG10,2790:up|hsa:160,AP2A1,160:down	http://www.reactome.org/cgi-bin/eventbrowser_st_id?ST_ID=REACT_13477
@@Cholesterol biosynthesis	Reactome	REACT_9405	1	21	5289	81338	0.000189071658158	0.000258181907595	0.749960045717	0.898150162455	hsa:4047,LSS,4047:down	http://www.reactome.org/cgi-bin/eventbrowser_st_id?ST_ID=REACT_9405
Signalling to ERKs	Reactome	REACT_12058	2	41	5289	81338	0.000378143316317	0.000504069438639	0.74722473323	0.898150162455	hsa:57498,KIDINS220,57498:up|hsa:6014,RIT2,6014:down	http://www.reactome.org/cgi-bin/eventbrowser_st_id?ST_ID=REACT_12058
Formation of HIV elongation complex in the absence of HIV Tat	Reactome	REACT_22201	2	41	5289	81338	0.000378143316317	0.000504069438639	0.74722473323	0.898150162455	hsa:5430,POLR2A,5430:down|hsa:904,CCNT1,904:up	http://www.reactome.org/cgi-bin/eventbrowser_st_id?ST_ID=REACT_22201
RNA Polymerase II Transcription Elongation	Reactome	REACT_833	2	41	5289	81338	0.000378143316317	0.000504069438639	0.74722473323	0.898150162455	hsa:5430,POLR2A,5430:down|hsa:904,CCNT1,904:up	http://www.reactome.org/cgi-bin/eventbrowser_st_id?ST_ID=REACT_833
Formation of RNA Pol II elongation complex	Reactome	REACT_1845	2	41	5289	81338	0.000378143316317	0.000504069438639	0.74722473323	0.898150162455	hsa:5430,POLR2A,5430:down|hsa:904,CCNT1,904:up	http://www.reactome.org/cgi-bin/eventbrowser_st_id?ST_ID=REACT_1845
Netrin-1 signaling	Reactome	REACT_22237	2	41	5289	81338	0.000378143316317	0.000504069438639	0.74722473323	0.898150162455	hsa:1793,DOCK1,1793:down|hsa:84448,ABLIM2,84448:down	http://www.reactome.org/cgi-bin/eventbrowser_st_id?ST_ID=REACT_22237
Formation of tubulin folding intermediates by CCT/TriC	Reactome	REACT_16956	1	21	5289	81338	0.000189071658158	0.000258181907595	0.749960045717	0.898150162455	hsa:7846,TUBA1A,7846:up	http://www.reactome.org/cgi-bin/eventbrowser_st_id?ST_ID=REACT_16956
activated TAK1 mediates p38 MAPK activation	Reactome	REACT_21399	1	21	5289	81338	0.000189071658158	0.000258181907595	0.749960045717	0.898150162455	hsa:10454,TAB1,10454:down	http://www.reactome.org/cgi-bin/eventbrowser_st_id?ST_ID=REACT_21399
RIP-mediated NFkB activation via ZBP1	Reactome	REACT_118563	1	21	5289	81338	0.000189071658158	0.000258181907595	0.749960045717	0.898150162455	hsa:7098,TLR3,7098:up	http://www.reactome.org/cgi-bin/eventbrowser_st_id?ST_ID=REACT_118563
Presynaptic function of Kainate receptors	Reactome	REACT_21254	1	21	5289	81338	0.000189071658158	0.000258181907595	0.749960045717	0.898150162455	hsa:2790,GNG10,2790:up	http://www.reactome.org/cgi-bin/eventbrowser_st_id?ST_ID=REACT_21254
Signalling to p38 via RIT and RIN	Reactome	REACT_12077	1	21	5289	81338	0.000189071658158	0.000258181907595	0.749960045717	0.898150162455	hsa:6014,RIT2,6014:down	http://www.reactome.org/cgi-bin/eventbrowser_st_id?ST_ID=REACT_12077
POU5F1 (OCT4), SOX2, NANOG activate genes related to proliferation	Reactome	REACT_264617	1	21	5289	81338	0.000189071658158	0.000258181907595	0.749960045717	0.898150162455	hsa:5430,POLR2A,5430:down	http://www.reactome.org/cgi-bin/eventbrowser_st_id?ST_ID=REACT_264617
Synthesis of Leukotrienes (LT) and Eoxins (EX)	Reactome	REACT_150420	1	21	5289	81338	0.000189071658158	0.000258181907595	0.749960045717	0.898150162455	hsa:57834,CYP4F11,57834:down	http://www.reactome.org/cgi-bin/eventbrowser_st_id?ST_ID=REACT_150420
regulation of FZD by ubiquitination	Reactome	REACT_264580	1	21	5289	81338	0.000189071658158	0.000258181907595	0.749960045717	0.898150162455	hsa:4041,LRP5,4041:down	http://www.reactome.org/cgi-bin/eventbrowser_st_id?ST_ID=REACT_264580
RA biosynthesis pathway	Reactome	REACT_268561	1	21	5289	81338	0.000189071658158	0.000258181907595	0.749960045717	0.898150162455	hsa:216,ALDH1A1,216:up	http://www.reactome.org/cgi-bin/eventbrowser_st_id?ST_ID=REACT_268561
NoRC negatively regulates rRNA expression	Reactome	REACT_263965	5	97	5289	81338	0.000945358290792	0.00119255452556	0.753079911775	0.900289415168	hsa:9015,TAF1A,9015:up|hsa:25942,SIN3A,25942:down|hsa:3014,H2AFX,3014:down|hsa:1786,DNMT1,1786:down|hsa:11176,BAZ2A,11176:down	http://www.reactome.org/cgi-bin/eventbrowser_st_id?ST_ID=REACT_263965
RNA Polymerase II Pre-transcription Events	Reactome	REACT_22107	3	61	5289	81338	0.000567214974475	0.000749956969682	0.757310179442	0.900289415168	hsa:5430,POLR2A,5430:down|hsa:138474,TAF1L,138474:down|hsa:904,CCNT1,904:up	http://www.reactome.org/cgi-bin/eventbrowser_st_id?ST_ID=REACT_22107
SIRT1 negatively regulates rRNA Expression	Reactome	REACT_264541	3	61	5289	81338	0.000567214974475	0.000749956969682	0.757310179442	0.900289415168	hsa:9015,TAF1A,9015:up|hsa:6839,SUV39H1,6839:down|hsa:3014,H2AFX,3014:down	http://www.reactome.org/cgi-bin/eventbrowser_st_id?ST_ID=REACT_264541
Ca2+ pathway	Reactome	REACT_263982	3	61	5289	81338	0.000567214974475	0.000749956969682	0.757310179442	0.900289415168	hsa:26523,AGO1,26523:down|hsa:2790,GNG10,2790:up|hsa:5578,PRKCA,5578:down	http://www.reactome.org/cgi-bin/eventbrowser_st_id?ST_ID=REACT_263982
RNA Polymerase II Transcription Initiation	Reactome	REACT_1851	2	42	5289	81338	0.000378143316317	0.000516363815191	0.758597376461	0.900289415168	hsa:5430,POLR2A,5430:down|hsa:138474,TAF1L,138474:down	http://www.reactome.org/cgi-bin/eventbrowser_st_id?ST_ID=REACT_1851
RNA Polymerase II Transcription Initiation And Promoter Clearance	Reactome	REACT_834	2	42	5289	81338	0.000378143316317	0.000516363815191	0.758597376461	0.900289415168	hsa:5430,POLR2A,5430:down|hsa:138474,TAF1L,138474:down	http://www.reactome.org/cgi-bin/eventbrowser_st_id?ST_ID=REACT_834
RNA Polymerase II HIV Promoter Escape	Reactome	REACT_6253	2	42	5289	81338	0.000378143316317	0.000516363815191	0.758597376461	0.900289415168	hsa:5430,POLR2A,5430:down|hsa:138474,TAF1L,138474:down	http://www.reactome.org/cgi-bin/eventbrowser_st_id?ST_ID=REACT_6253
mRNA Splicing - Minor Pathway	Reactome	REACT_1753	2	42	5289	81338	0.000378143316317	0.000516363815191	0.758597376461	0.900289415168	hsa:5430,POLR2A,5430:down|hsa:10594,PRPF8,10594:down	http://www.reactome.org/cgi-bin/eventbrowser_st_id?ST_ID=REACT_1753
RNA Polymerase II Promoter Escape	Reactome	REACT_2089	2	42	5289	81338	0.000378143316317	0.000516363815191	0.758597376461	0.900289415168	hsa:5430,POLR2A,5430:down|hsa:138474,TAF1L,138474:down	http://www.reactome.org/cgi-bin/eventbrowser_st_id?ST_ID=REACT_2089
HIV Transcription Initiation	Reactome	REACT_6332	2	42	5289	81338	0.000378143316317	0.000516363815191	0.758597376461	0.900289415168	hsa:5430,POLR2A,5430:down|hsa:138474,TAF1L,138474:down	http://www.reactome.org/cgi-bin/eventbrowser_st_id?ST_ID=REACT_6332
RNA Polymerase II Transcription Pre-Initiation And Promoter Opening	Reactome	REACT_1655	2	42	5289	81338	0.000378143316317	0.000516363815191	0.758597376461	0.900289415168	hsa:5430,POLR2A,5430:down|hsa:138474,TAF1L,138474:down	http://www.reactome.org/cgi-bin/eventbrowser_st_id?ST_ID=REACT_1655
Ion channel transport	Reactome	REACT_25300	9	168	5289	81338	0.00170164492343	0.00206545526076	0.75893043197	0.900315091844	hsa:23327,NEDD4L,23327:down|hsa:65268,WNK2,65268:down|hsa:1186,CLCN7,1186:down|hsa:2560,GABRB1,2560:up|hsa:1185,CLCN6,1185:down|hsa:41,ASIC1,41:down|hsa:94015,TTYH2,94015:down|hsa:148229,ATP8B3,148229:down|hsa:486,FXYD2,486:down	http://www.reactome.org/cgi-bin/eventbrowser_st_id?ST_ID=REACT_25300
ADP signalling through P2Y purinoceptor 12	Reactome	REACT_20653	1	22	5289	81338	0.000189071658158	0.000270476284148	0.76523007999	0.903340204675	hsa:2790,GNG10,2790:up	http://www.reactome.org/cgi-bin/eventbrowser_st_id?ST_ID=REACT_20653
Synthesis of bile acids and bile salts via 7alpha-hydroxycholesterol	Reactome	REACT_11041	1	22	5289	81338	0.000189071658158	0.000270476284148	0.76523007999	0.903340204675	hsa:6256,RXRA,6256:down	http://www.reactome.org/cgi-bin/eventbrowser_st_id?ST_ID=REACT_11041
Lysosome Vesicle Biogenesis	Reactome	REACT_19287	1	22	5289	81338	0.000189071658158	0.000270476284148	0.76523007999	0.903340204675	hsa:8907,AP1M1,8907:down	http://www.reactome.org/cgi-bin/eventbrowser_st_id?ST_ID=REACT_19287
The canonical retinoid cycle in rods (twilight vision)	Reactome	REACT_160156	1	22	5289	81338	0.000189071658158	0.000270476284148	0.76523007999	0.903340204675	hsa:8630,HSD17B6,8630:up	http://www.reactome.org/cgi-bin/eventbrowser_st_id?ST_ID=REACT_160156
ARMS-mediated activation	Reactome	REACT_12002	1	22	5289	81338	0.000189071658158	0.000270476284148	0.76523007999	0.903340204675	hsa:57498,KIDINS220,57498:up	http://www.reactome.org/cgi-bin/eventbrowser_st_id?ST_ID=REACT_12002
Growth hormone receptor signaling	Reactome	REACT_111133	1	22	5289	81338	0.000189071658158	0.000270476284148	0.76523007999	0.903340204675	hsa:5770,PTPN1,5770:down	http://www.reactome.org/cgi-bin/eventbrowser_st_id?ST_ID=REACT_111133
HSF1-dependent transactivation	Reactome	REACT_264164	1	22	5289	81338	0.000189071658158	0.000270476284148	0.76523007999	0.903340204675	hsa:2033,EP300,2033:down	http://www.reactome.org/cgi-bin/eventbrowser_st_id?ST_ID=REACT_264164
Lipoprotein metabolism	Reactome	REACT_6823	1	22	5289	81338	0.000189071658158	0.000270476284148	0.76523007999	0.903340204675	hsa:3339,HSPG2,3339:down	http://www.reactome.org/cgi-bin/eventbrowser_st_id?ST_ID=REACT_6823
Voltage gated Potassium channels	Reactome	REACT_75770	2	43	5289	81338	0.000378143316317	0.000528658191743	0.769523904491	0.904866908821	hsa:3787,KCNS1,3787:up|hsa:9196,KCNAB3,9196:up	http://www.reactome.org/cgi-bin/eventbrowser_st_id?ST_ID=REACT_75770
Gap junction trafficking	Reactome	REACT_9411	2	43	5289	81338	0.000378143316317	0.000528658191743	0.769523904491	0.904866908821	hsa:7846,TUBA1A,7846:up|hsa:2700,GJA3,2700:down	http://www.reactome.org/cgi-bin/eventbrowser_st_id?ST_ID=REACT_9411
Interleukin-1 signaling	Reactome	REACT_22442	2	43	5289	81338	0.000378143316317	0.000528658191743	0.769523904491	0.904866908821	hsa:3557,IL1RN,3557:down|hsa:10454,TAB1,10454:down	http://www.reactome.org/cgi-bin/eventbrowser_st_id?ST_ID=REACT_22442
Ion transport by P-type ATPases	Reactome	REACT_25149	2	43	5289	81338	0.000378143316317	0.000528658191743	0.769523904491	0.904866908821	hsa:148229,ATP8B3,148229:down|hsa:486,FXYD2,486:down	http://www.reactome.org/cgi-bin/eventbrowser_st_id?ST_ID=REACT_25149
Antigen processing-Cross presentation	Reactome	REACT_111119	4	81	5289	81338	0.000756286632634	0.000995844500725	0.769653313314	0.904866908821	hsa:1515,CTSV,1515:up|hsa:3134,HLA-F,3134:up|hsa:23198,PSME4,23198:up|hsa:4012,LNPEP,4012:up	http://www.reactome.org/cgi-bin/eventbrowser_st_id?ST_ID=REACT_111119
RNA Polymerase I Promoter Clearance	Reactome	REACT_1974	5	100	5289	81338	0.000945358290792	0.00122943765522	0.77509928932	0.907211354423	hsa:9015,TAF1A,9015:up|hsa:54700,RRN3,54700:up|hsa:1108,CHD4,1108:down|hsa:3014,H2AFX,3014:down|hsa:1107,CHD3,1107:down	http://www.reactome.org/cgi-bin/eventbrowser_st_id?ST_ID=REACT_1974
Transcription of the HIV genome	Reactome	REACT_6233	3	63	5289	81338	0.000567214974475	0.000774545722786	0.775491194974	0.90730272953	hsa:5430,POLR2A,5430:down|hsa:138474,TAF1L,138474:down|hsa:904,CCNT1,904:up	http://www.reactome.org/cgi-bin/eventbrowser_st_id?ST_ID=REACT_6233
Hedgehog 'on' state	Reactome	REACT_268718	4	82	5289	81338	0.000756286632634	0.00100813887728	0.77748946817	0.908451991817	hsa:2736,GLI2,2736:down|hsa:23198,PSME4,23198:up|hsa:51684,SUFU,51684:down|hsa:409,ARRB2,409:down	http://www.reactome.org/cgi-bin/eventbrowser_st_id?ST_ID=REACT_268718
Endogenous sterols	Reactome	REACT_13812	1	23	5289	81338	0.000189071658158	0.0002827706607	0.779567733065	0.908451991817	hsa:6256,RXRA,6256:down	http://www.reactome.org/cgi-bin/eventbrowser_st_id?ST_ID=REACT_13812
Abortive elongation of HIV-1 transcript in the absence of Tat	Reactome	REACT_6261	1	23	5289	81338	0.000189071658158	0.0002827706607	0.779567733065	0.908451991817	hsa:5430,POLR2A,5430:down	http://www.reactome.org/cgi-bin/eventbrowser_st_id?ST_ID=REACT_6261
Sulfur amino acid metabolism	Reactome	REACT_115639	1	23	5289	81338	0.000189071658158	0.0002827706607	0.779567733065	0.908451991817	hsa:4552,MTRR,4552:up	http://www.reactome.org/cgi-bin/eventbrowser_st_id?ST_ID=REACT_115639
Nitric oxide stimulates guanylate cyclase	Reactome	REACT_23862	1	23	5289	81338	0.000189071658158	0.0002827706607	0.779567733065	0.908451991817	hsa:4846,NOS3,4846:down	http://www.reactome.org/cgi-bin/eventbrowser_st_id?ST_ID=REACT_23862
Thromboxane signalling through TP receptor	Reactome	REACT_20647	1	23	5289	81338	0.000189071658158	0.0002827706607	0.779567733065	0.908451991817	hsa:2790,GNG10,2790:up	http://www.reactome.org/cgi-bin/eventbrowser_st_id?ST_ID=REACT_20647
Processing of Capped Intronless Pre-mRNA	Reactome	REACT_1768	1	23	5289	81338	0.000189071658158	0.0002827706607	0.779567733065	0.908451991817	hsa:10978,CLP1,10978:up	http://www.reactome.org/cgi-bin/eventbrowser_st_id?ST_ID=REACT_1768
Gap junction trafficking and regulation	Reactome	REACT_9480	2	44	5289	81338	0.000378143316317	0.000540952568295	0.780016386742	0.908451991817	hsa:7846,TUBA1A,7846:up|hsa:2700,GJA3,2700:down	http://www.reactome.org/cgi-bin/eventbrowser_st_id?ST_ID=REACT_9480
Separation of Sister Chromatids	Reactome	REACT_150471	9	172	5289	81338	0.00170164492343	0.00211463276697	0.781184131317	0.908716984062	hsa:7846,TUBA1A,7846:up|hsa:151648,SGOL1,151648:down|hsa:64105,CENPK,64105:up|hsa:147841,SPC24,147841:down|hsa:23198,PSME4,23198:up|hsa:5528,PPP2R5D,5528:down|hsa:8243,SMC1A,8243:down|hsa:8379,MAD1L1,8379:down|hsa:55143,CDCA8,55143:down	http://www.reactome.org/cgi-bin/eventbrowser_st_id?ST_ID=REACT_150471
Toll Like Receptor 5 (TLR5) Cascade	Reactome	REACT_9061	4	83	5289	81338	0.000756286632634	0.00102043325383	0.785113011954	0.911184952854	hsa:5528,PPP2R5D,5528:down|hsa:6196,RPS6KA2,6196:down|hsa:5601,MAPK9,5601:up|hsa:10454,TAB1,10454:down	http://www.reactome.org/cgi-bin/eventbrowser_st_id?ST_ID=REACT_9061
Toll Like Receptor 10 (TLR10) Cascade	Reactome	REACT_9027	4	83	5289	81338	0.000756286632634	0.00102043325383	0.785113011954	0.911184952854	hsa:5528,PPP2R5D,5528:down|hsa:6196,RPS6KA2,6196:down|hsa:5601,MAPK9,5601:up|hsa:10454,TAB1,10454:down	http://www.reactome.org/cgi-bin/eventbrowser_st_id?ST_ID=REACT_9027
MyD88 cascade initiated on plasma membrane	Reactome	REACT_27215	4	83	5289	81338	0.000756286632634	0.00102043325383	0.785113011954	0.911184952854	hsa:5528,PPP2R5D,5528:down|hsa:6196,RPS6KA2,6196:down|hsa:5601,MAPK9,5601:up|hsa:10454,TAB1,10454:down	http://www.reactome.org/cgi-bin/eventbrowser_st_id?ST_ID=REACT_27215
Transmembrane transport of small molecules	Reactome	REACT_15518	35	610	5289	81338	0.00661750803555	0.00749956969682	0.787398587231	0.912734744606	hsa:23327,NEDD4L,23327:down|hsa:215,ABCD1,215:down|hsa:65268,WNK2,65268:down|hsa:41,ASIC1,41:down|hsa:6907,TBL1X,6907:down|hsa:94015,TTYH2,94015:down|hsa:6904,TBCD,6904:down|hsa:148229,ATP8B3,148229:down|hsa:6566,SLC16A1,6566:up|hsa:23636,NUP62,23636:down|hsa:21,ABCA3,21:down|hsa:6575,SLC20A2,6575:up|hsa:2560,GABRB1,2560:up|hsa:5566,PRKACA,5566:down|hsa:5567,PRKACB,5567:down|hsa:10762,NUP50,10762…	http://www.reactome.org/cgi-bin/eventbrowser_st_id?ST_ID=REACT_15518
@@Fanconi Anemia pathway	Reactome	REACT_18410	1	24	5289	81338	0.000189071658158	0.000295065037252	0.793029925597	0.913216472232	hsa:91442,C19orf40,91442:down	http://www.reactome.org/cgi-bin/eventbrowser_st_id?ST_ID=REACT_18410
TRAF6 mediated induction of NFkB and MAP kinases upon TLR7/8 or 9 activation	Reactome	REACT_25024	4	84	5289	81338	0.000756286632634	0.00103272763038	0.792526627645	0.913216472232	hsa:5528,PPP2R5D,5528:down|hsa:6196,RPS6KA2,6196:down|hsa:5601,MAPK9,5601:up|hsa:10454,TAB1,10454:down	http://www.reactome.org/cgi-bin/eventbrowser_st_id?ST_ID=REACT_25024
Integrin cell surface interactions	Reactome	REACT_13552	4	84	5289	81338	0.000756286632634	0.00103272763038	0.792526627645	0.913216472232	hsa:3339,HSPG2,3339:down|hsa:3694,ITGB6,3694:up|hsa:3689,ITGB2,3689:down|hsa:961,CD47,961:up	http://www.reactome.org/cgi-bin/eventbrowser_st_id?ST_ID=REACT_13552
Cytosolic sensors of pathogen-associated DNA	Reactome	REACT_118823	3	65	5289	81338	0.000567214974475	0.000799134475891	0.792537174876	0.913216472232	hsa:5591,PRKDC,5591:down|hsa:2033,EP300,2033:down|hsa:7098,TLR3,7098:up	http://www.reactome.org/cgi-bin/eventbrowser_st_id?ST_ID=REACT_118823
Post-translational modification: synthesis of GPI-anchored proteins	Reactome	REACT_1853	1	24	5289	81338	0.000189071658158	0.000295065037252	0.793029925597	0.913216472232	hsa:51227,PIGP,51227:up	http://www.reactome.org/cgi-bin/eventbrowser_st_id?ST_ID=REACT_1853
Cytosolic tRNA aminoacylation	Reactome	REACT_15306	1	24	5289	81338	0.000189071658158	0.000295065037252	0.793029925597	0.913216472232	hsa:7407,VARS,7407:down	http://www.reactome.org/cgi-bin/eventbrowser_st_id?ST_ID=REACT_15306
TRAF6 mediated NF-kB activation	Reactome	REACT_24969	1	24	5289	81338	0.000189071658158	0.000295065037252	0.793029925597	0.913216472232	hsa:64135,IFIH1,64135:up	http://www.reactome.org/cgi-bin/eventbrowser_st_id?ST_ID=REACT_24969
Regulation of Complement cascade	Reactome	REACT_118707	1	24	5289	81338	0.000189071658158	0.000295065037252	0.793029925597	0.913216472232	hsa:5627,PROS1,5627:up	http://www.reactome.org/cgi-bin/eventbrowser_st_id?ST_ID=REACT_118707
PRC2 methylates histones and DNA	Reactome	REACT_264352	3	66	5289	81338	0.000567214974475	0.000811428852443	0.800647361771	0.914806905251	hsa:3014,H2AFX,3014:down|hsa:1786,DNMT1,1786:down|hsa:26147,PHF19,26147:down	http://www.reactome.org/cgi-bin/eventbrowser_st_id?ST_ID=REACT_264352
Condensation of Prophase Chromosomes	Reactome	REACT_264303	3	66	5289	81338	0.000567214974475	0.000811428852443	0.800647361771	0.914806905251	hsa:387893,SETD8,387893:down|hsa:23310,NCAPD3,23310:down|hsa:3014,H2AFX,3014:down	http://www.reactome.org/cgi-bin/eventbrowser_st_id?ST_ID=REACT_264303
RNA Pol II CTD phosphorylation and interaction with CE	Reactome	REACT_975	1	25	5289	81338	0.000189071658158	0.000307359413804	0.805670103924	0.914806905251	hsa:5430,POLR2A,5430:down	http://www.reactome.org/cgi-bin/eventbrowser_st_id?ST_ID=REACT_975
Regulation of Hypoxia-inducible Factor (HIF) by oxygen	Reactome	REACT_120815	1	25	5289	81338	0.000189071658158	0.000307359413804	0.805670103924	0.914806905251	hsa:2033,EP300,2033:down	http://www.reactome.org/cgi-bin/eventbrowser_st_id?ST_ID=REACT_120815
Cellular response to hypoxia	Reactome	REACT_121311	1	25	5289	81338	0.000189071658158	0.000307359413804	0.805670103924	0.914806905251	hsa:2033,EP300,2033:down	http://www.reactome.org/cgi-bin/eventbrowser_st_id?ST_ID=REACT_121311
Effects of PIP2 hydrolysis	Reactome	REACT_2202	1	25	5289	81338	0.000189071658158	0.000307359413804	0.805670103924	0.914806905251	hsa:8525,DGKZ,8525:down	http://www.reactome.org/cgi-bin/eventbrowser_st_id?ST_ID=REACT_2202
Downregulation of TGF-beta receptor signaling	Reactome	REACT_120727	1	25	5289	81338	0.000189071658158	0.000307359413804	0.805670103924	0.914806905251	hsa:23327,NEDD4L,23327:down	http://www.reactome.org/cgi-bin/eventbrowser_st_id?ST_ID=REACT_120727
Glycolysis	Reactome	REACT_1383	1	25	5289	81338	0.000189071658158	0.000307359413804	0.805670103924	0.914806905251	hsa:5528,PPP2R5D,5528:down	http://www.reactome.org/cgi-bin/eventbrowser_st_id?ST_ID=REACT_1383
Signaling by FGFR1 mutants	Reactome	REACT_120999	1	25	5289	81338	0.000189071658158	0.000307359413804	0.805670103924	0.914806905251	hsa:613,BCR,613:down	http://www.reactome.org/cgi-bin/eventbrowser_st_id?ST_ID=REACT_120999
Detoxification of Reactive Oxygen Species	Reactome	REACT_264249	1	25	5289	81338	0.000189071658158	0.000307359413804	0.805670103924	0.914806905251	hsa:54205,CYCS,54205:up	http://www.reactome.org/cgi-bin/eventbrowser_st_id?ST_ID=REACT_264249
Synthesis of bile acids and bile salts	Reactome	REACT_11054	1	25	5289	81338	0.000189071658158	0.000307359413804	0.805670103924	0.914806905251	hsa:6256,RXRA,6256:down	http://www.reactome.org/cgi-bin/eventbrowser_st_id?ST_ID=REACT_11054
Inhibition of voltage gated Ca2+ channels via Gbeta/gamma subunits	Reactome	REACT_25004	1	25	5289	81338	0.000189071658158	0.000307359413804	0.805670103924	0.914806905251	hsa:2790,GNG10,2790:up	http://www.reactome.org/cgi-bin/eventbrowser_st_id?ST_ID=REACT_25004
Activation of BH3-only proteins	Reactome	REACT_697	1	25	5289	81338	0.000189071658158	0.000307359413804	0.805670103924	0.914806905251	hsa:208,AKT2,208:down	http://www.reactome.org/cgi-bin/eventbrowser_st_id?ST_ID=REACT_697
SHC1 events in ERBB4 signaling	Reactome	REACT_116005	1	25	5289	81338	0.000189071658158	0.000307359413804	0.805670103924	0.914806905251	hsa:685,BTC,685:up	http://www.reactome.org/cgi-bin/eventbrowser_st_id?ST_ID=REACT_116005
G protein gated Potassium channels	Reactome	REACT_75780	1	25	5289	81338	0.000189071658158	0.000307359413804	0.805670103924	0.914806905251	hsa:2790,GNG10,2790:up	http://www.reactome.org/cgi-bin/eventbrowser_st_id?ST_ID=REACT_75780
Activation of G protein gated Potassium channels	Reactome	REACT_75831	1	25	5289	81338	0.000189071658158	0.000307359413804	0.805670103924	0.914806905251	hsa:2790,GNG10,2790:up	http://www.reactome.org/cgi-bin/eventbrowser_st_id?ST_ID=REACT_75831
Regulatory RNA pathways	Reactome	REACT_12472	6	123	5289	81338	0.00113442994895	0.00151220831592	0.805992376618	0.914806905251	hsa:5430,POLR2A,5430:down|hsa:8086,AAAS,8086:down|hsa:3014,H2AFX,3014:down|hsa:26523,AGO1,26523:down|hsa:10762,NUP50,10762:down|hsa:23636,NUP62,23636:down	http://www.reactome.org/cgi-bin/eventbrowser_st_id?ST_ID=REACT_12472
Toll Like Receptor 7/8 (TLR7/8) Cascade	Reactome	REACT_9020	4	86	5289	81338	0.000756286632634	0.00105731638349	0.806735628468	0.914806905251	hsa:5528,PPP2R5D,5528:down|hsa:6196,RPS6KA2,6196:down|hsa:5601,MAPK9,5601:up|hsa:10454,TAB1,10454:down	http://www.reactome.org/cgi-bin/eventbrowser_st_id?ST_ID=REACT_9020
Regulation of mRNA stability by proteins that bind AU-rich elements	Reactome	REACT_24994	4	86	5289	81338	0.000756286632634	0.00105731638349	0.806735628468	0.914806905251	hsa:3315,HSPB1,3315:down|hsa:54464,XRN1,54464:down|hsa:23198,PSME4,23198:up|hsa:5578,PRKCA,5578:down	http://www.reactome.org/cgi-bin/eventbrowser_st_id?ST_ID=REACT_24994
MyD88 dependent cascade initiated on endosome	Reactome	REACT_25222	4	86	5289	81338	0.000756286632634	0.00105731638349	0.806735628468	0.914806905251	hsa:5528,PPP2R5D,5528:down|hsa:6196,RPS6KA2,6196:down|hsa:5601,MAPK9,5601:up|hsa:10454,TAB1,10454:down	http://www.reactome.org/cgi-bin/eventbrowser_st_id?ST_ID=REACT_25222
Biosynthesis of the N-glycan precursor (dolichol lipid-linked oligosaccharide, LLO) and transfer to a nascent protein	Reactome	REACT_22433	3	67	5289	81338	0.000567214974475	0.000823723228995	0.808489579299	0.914806905251	hsa:91869,RFT1,91869:down|hsa:6484,ST3GAL4,6484:down|hsa:5372,PMM1,5372:down	http://www.reactome.org/cgi-bin/eventbrowser_st_id?ST_ID=REACT_22433
ISG15 antiviral mechanism	Reactome	REACT_115831	3	67	5289	81338	0.000567214974475	0.000823723228995	0.808489579299	0.914806905251	hsa:8086,AAAS,8086:down|hsa:10762,NUP50,10762:down|hsa:23636,NUP62,23636:down	http://www.reactome.org/cgi-bin/eventbrowser_st_id?ST_ID=REACT_115831
Antiviral mechanism by IFN-stimulated genes	Reactome	REACT_115676	3	67	5289	81338	0.000567214974475	0.000823723228995	0.808489579299	0.914806905251	hsa:8086,AAAS,8086:down|hsa:10762,NUP50,10762:down|hsa:23636,NUP62,23636:down	http://www.reactome.org/cgi-bin/eventbrowser_st_id?ST_ID=REACT_115676
Chaperonin-mediated protein folding	Reactome	REACT_17004	2	47	5289	81338	0.000378143316317	0.000577835697952	0.809012693306	0.914806905251	hsa:11328,FKBP9,11328:down|hsa:7846,TUBA1A,7846:up	http://www.reactome.org/cgi-bin/eventbrowser_st_id?ST_ID=REACT_17004
Sphingolipid metabolism	Reactome	REACT_19323	3	68	5289	81338	0.000567214974475	0.000836017605547	0.81606944341	0.920505954311	hsa:81537,SGPP1,81537:down|hsa:9218,VAPA,9218:down|hsa:153642,ARSK,153642:down	http://www.reactome.org/cgi-bin/eventbrowser_st_id?ST_ID=REACT_19323
Prolonged ERK activation events	Reactome	REACT_12005	1	26	5289	81338	0.000189071658158	0.000319653790356	0.8175384521	0.921076886393	hsa:57498,KIDINS220,57498:up	http://www.reactome.org/cgi-bin/eventbrowser_st_id?ST_ID=REACT_12005
Ligand-gated ion channel transport	Reactome	REACT_25387	1	26	5289	81338	0.000189071658158	0.000319653790356	0.8175384521	0.921076886393	hsa:2560,GABRB1,2560:up	http://www.reactome.org/cgi-bin/eventbrowser_st_id?ST_ID=REACT_25387
ZBP1(DAI) mediated induction of type I IFNs	Reactome	REACT_118764	1	26	5289	81338	0.000189071658158	0.000319653790356	0.8175384521	0.921076886393	hsa:7098,TLR3,7098:up	http://www.reactome.org/cgi-bin/eventbrowser_st_id?ST_ID=REACT_118764
Mitotic Anaphase	Reactome	REACT_1275	9	180	5289	81338	0.00170164492343	0.00221298777939	0.821129208802	0.922535907765	hsa:7846,TUBA1A,7846:up|hsa:151648,SGOL1,151648:down|hsa:64105,CENPK,64105:up|hsa:147841,SPC24,147841:down|hsa:23198,PSME4,23198:up|hsa:5528,PPP2R5D,5528:down|hsa:8243,SMC1A,8243:down|hsa:8379,MAD1L1,8379:down|hsa:55143,CDCA8,55143:down	http://www.reactome.org/cgi-bin/eventbrowser_st_id?ST_ID=REACT_1275
@@mRNA Capping	Reactome	REACT_1470	1	27	5289	81338	0.000189071658158	0.000331948166908	0.828682090978	0.9235620374	hsa:5430,POLR2A,5430:down	http://www.reactome.org/cgi-bin/eventbrowser_st_id?ST_ID=REACT_1470
Metabolism of proteins	Reactome	REACT_17015	38	674	5289	81338	0.00718472301002	0.00828640979616	0.825446459081	0.9235620374	hsa:10417,SPON2,10417:up|hsa:91869,RFT1,91869:down|hsa:2590,GALNT2,2590:down|hsa:6745,SSR1,6745:down|hsa:56913,C1GALT1,56913:up|hsa:11226,GALNT6,11226:down|hsa:26517,TIMM13,26517:up|hsa:5589,PRKCSH,5589:down|hsa:11328,FKBP9,11328:down|hsa:10106,CTDSP2,10106:down|hsa:9632,SEC24C,9632:down|hsa:7094,TLN1,7094:down|hsa:5627,PROS1,5627:up|hsa:5372,PMM1,5372:down|hsa:56605,ERO1LB,56605:up|hsa:6228,RPS2…	http://www.reactome.org/cgi-bin/eventbrowser_st_id?ST_ID=REACT_17015
Signaling by the B Cell Receptor (BCR)	Reactome	REACT_118773	9	181	5289	81338	0.00170164492343	0.00222528215594	0.825704383951	0.9235620374	hsa:5170,PDPK1,5170:down|hsa:117145,THEM4,117145:up|hsa:3815,KIT,3815:up|hsa:5296,PIK3R2,5296:down|hsa:208,AKT2,208:down|hsa:5293,PIK3CD,5293:down|hsa:26523,AGO1,26523:down|hsa:23198,PSME4,23198:up|hsa:685,BTC,685:up	http://www.reactome.org/cgi-bin/eventbrowser_st_id?ST_ID=REACT_118773
Mitotic Metaphase and Anaphase	Reactome	REACT_150314	9	181	5289	81338	0.00170164492343	0.00222528215594	0.825704383951	0.9235620374	hsa:7846,TUBA1A,7846:up|hsa:151648,SGOL1,151648:down|hsa:64105,CENPK,64105:up|hsa:147841,SPC24,147841:down|hsa:23198,PSME4,23198:up|hsa:5528,PPP2R5D,5528:down|hsa:8243,SMC1A,8243:down|hsa:8379,MAD1L1,8379:down|hsa:55143,CDCA8,55143:down	http://www.reactome.org/cgi-bin/eventbrowser_st_id?ST_ID=REACT_150314
Deadenylation-dependent mRNA decay	Reactome	REACT_20639	2	49	5289	81338	0.000378143316317	0.000602424451056	0.826400194157	0.9235620374	hsa:54464,XRN1,54464:down|hsa:23644,EDC4,23644:down	http://www.reactome.org/cgi-bin/eventbrowser_st_id?ST_ID=REACT_20639
Toll Like Receptor 9 (TLR9) Cascade	Reactome	REACT_9047	4	89	5289	81338	0.000756286632634	0.00109419951314	0.826550530182	0.9235620374	hsa:5528,PPP2R5D,5528:down|hsa:6196,RPS6KA2,6196:down|hsa:5601,MAPK9,5601:up|hsa:10454,TAB1,10454:down	http://www.reactome.org/cgi-bin/eventbrowser_st_id?ST_ID=REACT_9047
Association of TriC/CCT with target proteins during biosynthesis	Reactome	REACT_16907	1	27	5289	81338	0.000189071658158	0.000331948166908	0.828682090978	0.9235620374	hsa:11328,FKBP9,11328:down	http://www.reactome.org/cgi-bin/eventbrowser_st_id?ST_ID=REACT_16907
GRB2 events in ERBB2 signaling	Reactome	REACT_115854	1	27	5289	81338	0.000189071658158	0.000331948166908	0.828682090978	0.9235620374	hsa:685,BTC,685:up	http://www.reactome.org/cgi-bin/eventbrowser_st_id?ST_ID=REACT_115854
Prefoldin mediated transfer of substrate to CCT/TriC	Reactome	REACT_16936	1	27	5289	81338	0.000189071658158	0.000331948166908	0.828682090978	0.9235620374	hsa:7846,TUBA1A,7846:up	http://www.reactome.org/cgi-bin/eventbrowser_st_id?ST_ID=REACT_16936
Keratan sulfate biosynthesis	Reactome	REACT_121120	1	27	5289	81338	0.000189071658158	0.000331948166908	0.828682090978	0.9235620374	hsa:6484,ST3GAL4,6484:down	http://www.reactome.org/cgi-bin/eventbrowser_st_id?ST_ID=REACT_121120
Synthesis of IP3 and IP4 in the cytosol	Reactome	REACT_150312	1	27	5289	81338	0.000189071658158	0.000331948166908	0.828682090978	0.9235620374	hsa:3635,INPP5D,3635:down	http://www.reactome.org/cgi-bin/eventbrowser_st_id?ST_ID=REACT_150312
Regulation of Apoptosis	Reactome	REACT_13648	2	50	5289	81338	0.000378143316317	0.000614718827608	0.834548107205	0.926527871708	hsa:23198,PSME4,23198:up|hsa:79658,ARHGAP10,79658:down	http://www.reactome.org/cgi-bin/eventbrowser_st_id?ST_ID=REACT_13648
Arachidonic acid metabolism	Reactome	REACT_147851	2	50	5289	81338	0.000378143316317	0.000614718827608	0.834548107205	0.926527871708	hsa:57834,CYP4F11,57834:down|hsa:5321,PLA2G4A,5321:up	http://www.reactome.org/cgi-bin/eventbrowser_st_id?ST_ID=REACT_147851
Meiotic synapsis	Reactome	REACT_75792	3	71	5289	81338	0.000567214974475	0.000872900735204	0.837292756884	0.928422870865	hsa:8243,SMC1A,8243:down|hsa:256126,SYCE2,256126:down|hsa:3014,H2AFX,3014:down	http://www.reactome.org/cgi-bin/eventbrowser_st_id?ST_ID=REACT_75792
HDACs deacetylate histones	Reactome	REACT_263923	4	91	5289	81338	0.000756286632634	0.00111878826625	0.838800568279	0.928422870865	hsa:6907,TBL1X,6907:down|hsa:1107,CHD3,1107:down|hsa:9612,NCOR2,9612:down|hsa:1108,CHD4,1108:down	http://www.reactome.org/cgi-bin/eventbrowser_st_id?ST_ID=REACT_263923
Cooperation of Prefoldin and TriC/CCT in actin and tubulin folding	Reactome	REACT_17029	1	28	5289	81338	0.000189071658158	0.000344242543461	0.839145265158	0.928422870865	hsa:7846,TUBA1A,7846:up	http://www.reactome.org/cgi-bin/eventbrowser_st_id?ST_ID=REACT_17029
Endosomal Sorting Complex Required For Transport (ESCRT)	Reactome	REACT_27258	1	28	5289	81338	0.000189071658158	0.000344242543461	0.839145265158	0.928422870865	hsa:51652,CHMP3,51652:up	http://www.reactome.org/cgi-bin/eventbrowser_st_id?ST_ID=REACT_27258
SHC1 events in ERBB2 signaling	Reactome	REACT_115993	1	28	5289	81338	0.000189071658158	0.000344242543461	0.839145265158	0.928422870865	hsa:685,BTC,685:up	http://www.reactome.org/cgi-bin/eventbrowser_st_id?ST_ID=REACT_115993
PIWI-interacting RNA (piRNA) biogenesis	Reactome	REACT_267790	1	29	5289	81338	0.000189071658158	0.000356536920013	0.848969518519	0.93729917523	hsa:5430,POLR2A,5430:down	http://www.reactome.org/cgi-bin/eventbrowser_st_id?ST_ID=REACT_267790
Synthesis of substrates in N-glycan biosythesis	Reactome	REACT_22387	2	52	5289	81338	0.000378143316317	0.000639307580713	0.849813271426	0.937356034984	hsa:6484,ST3GAL4,6484:down|hsa:5372,PMM1,5372:down	http://www.reactome.org/cgi-bin/eventbrowser_st_id?ST_ID=REACT_22387
ECM proteoglycans	Reactome	REACT_163906	3	74	5289	81338	0.000567214974475	0.00090978386486	0.85636614041	0.941345676726	hsa:5802,PTPRS,5802:down|hsa:7148,TNXB,7148:down|hsa:3694,ITGB6,3694:up	http://www.reactome.org/cgi-bin/eventbrowser_st_id?ST_ID=REACT_163906
Amyloids	Reactome	REACT_75925	3	74	5289	81338	0.000567214974475	0.00090978386486	0.85636614041	0.941345676726	hsa:796,CALCA,796:up|hsa:3339,HSPG2,3339:down|hsa:3014,H2AFX,3014:down	http://www.reactome.org/cgi-bin/eventbrowser_st_id?ST_ID=REACT_75925
Influenza Infection	Reactome	REACT_6167	6	133	5289	81338	0.00113442994895	0.00163515208144	0.857818275819	0.941345676726	hsa:5430,POLR2A,5430:down|hsa:10898,CPSF4,10898:down|hsa:8086,AAAS,8086:down|hsa:10762,NUP50,10762:down|hsa:6228,RPS23,6228:up|hsa:23636,NUP62,23636:down	http://www.reactome.org/cgi-bin/eventbrowser_st_id?ST_ID=REACT_6167
Oncogene Induced Senescence	Reactome	REACT_169325	1	30	5289	81338	0.000189071658158	0.000368831296565	0.858193859045	0.941345676726	hsa:26523,AGO1,26523:down	http://www.reactome.org/cgi-bin/eventbrowser_st_id?ST_ID=REACT_169325
Glutathione conjugation	Reactome	REACT_6926	1	30	5289	81338	0.000189071658158	0.000368831296565	0.858193859045	0.941345676726	hsa:4258,MGST2,4258:up	http://www.reactome.org/cgi-bin/eventbrowser_st_id?ST_ID=REACT_6926
TAK1 activates NFkB by phosphorylation and activation of IKKs complex	Reactome	REACT_21281	1	30	5289	81338	0.000189071658158	0.000368831296565	0.858193859045	0.941345676726	hsa:10454,TAB1,10454:down	http://www.reactome.org/cgi-bin/eventbrowser_st_id?ST_ID=REACT_21281
Glucagon-type ligand receptors	Reactome	REACT_18377	1	30	5289	81338	0.000189071658158	0.000368831296565	0.858193859045	0.941345676726	hsa:2790,GNG10,2790:up	http://www.reactome.org/cgi-bin/eventbrowser_st_id?ST_ID=REACT_18377
Degradation of the extracellular matrix	Reactome	REACT_118572	5	115	5289	81338	0.000945358290792	0.0014138533035	0.863123693437	0.943655170262	hsa:1515,CTSV,1515:up|hsa:3339,HSPG2,3339:down|hsa:7077,TIMP2,7077:down|hsa:23385,NCSTN,23385:down|hsa:5644,PRSS1,5644:up	http://www.reactome.org/cgi-bin/eventbrowser_st_id?ST_ID=REACT_118572
AUF1 (hnRNP D0) destabilizes mRNA	Reactome	REACT_25325	2	54	5289	81338	0.000378143316317	0.000663896333817	0.86378371	0.943655170262	hsa:3315,HSPB1,3315:down|hsa:23198,PSME4,23198:up	http://www.reactome.org/cgi-bin/eventbrowser_st_id?ST_ID=REACT_25325
Gastrin-CREB signalling pathway via PKC and MAPK	Reactome	REACT_120966	10	209	5289	81338	0.00189071658158	0.0025695246994	0.865640201282	0.943655170262	hsa:5028,P2RY1,5028:up|hsa:5578,PRKCA,5578:down|hsa:5296,PIK3R2,5296:down|hsa:2869,GRK5,2869:down|hsa:10316,NMUR1,10316:up|hsa:6196,RPS6KA2,6196:down|hsa:2149,F2R,2149:down|hsa:1906,EDN1,1906:up|hsa:2790,GNG10,2790:up|hsa:8525,DGKZ,8525:down	http://www.reactome.org/cgi-bin/eventbrowser_st_id?ST_ID=REACT_120966
Transport of glucose and other sugars, bile salts and organic acids, metal ions and amine compounds	Reactome	REACT_19305	4	96	5289	81338	0.000756286632634	0.00118026014901	0.86627573949	0.943655170262	hsa:204962,SLC44A5,204962:up|hsa:6566,SLC16A1,6566:up|hsa:57153,SLC44A2,57153:down|hsa:55356,SLC22A15,55356:up	http://www.reactome.org/cgi-bin/eventbrowser_st_id?ST_ID=REACT_19305
Mitotic G1-G1/S phases	Reactome	REACT_21267	6	135	5289	81338	0.00113442994895	0.00165974083454	0.866682985326	0.943655170262	hsa:4174,MCM5,4174:down|hsa:5001,ORC5,5001:up|hsa:4171,MCM2,4171:down|hsa:6117,RPA1,6117:down|hsa:81620,CDT1,81620:down|hsa:8318,CDC45,8318:down	http://www.reactome.org/cgi-bin/eventbrowser_st_id?ST_ID=REACT_21267
Formation of the HIV-1 Early Elongation Complex	Reactome	REACT_6319	1	31	5289	81338	0.000189071658158	0.000381125673117	0.866854913592	0.943655170262	hsa:5430,POLR2A,5430:down	http://www.reactome.org/cgi-bin/eventbrowser_st_id?ST_ID=REACT_6319
Inwardly rectifying K+ channels	Reactome	REACT_75918	1	31	5289	81338	0.000189071658158	0.000381125673117	0.866854913592	0.943655170262	hsa:2790,GNG10,2790:up	http://www.reactome.org/cgi-bin/eventbrowser_st_id?ST_ID=REACT_75918
Generation of second messenger molecules	Reactome	REACT_12623	1	31	5289	81338	0.000189071658158	0.000381125673117	0.866854913592	0.943655170262	hsa:3119,HLA-DQB1,3119:up	http://www.reactome.org/cgi-bin/eventbrowser_st_id?ST_ID=REACT_12623
Antigen activates B Cell Receptor (BCR) leading to generation of second messengers	Reactome	REACT_118700	1	31	5289	81338	0.000189071658158	0.000381125673117	0.866854913592	0.943655170262	hsa:5293,PIK3CD,5293:down	http://www.reactome.org/cgi-bin/eventbrowser_st_id?ST_ID=REACT_118700
Formation of the Early Elongation Complex	Reactome	REACT_846	1	31	5289	81338	0.000189071658158	0.000381125673117	0.866854913592	0.943655170262	hsa:5430,POLR2A,5430:down	http://www.reactome.org/cgi-bin/eventbrowser_st_id?ST_ID=REACT_846
@@GABA receptor activation	Reactome	REACT_25199	2	55	5289	81338	0.000378143316317	0.000676190710369	0.870312469405	0.944471977872	hsa:2560,GABRB1,2560:up|hsa:2790,GNG10,2790:up	http://www.reactome.org/cgi-bin/eventbrowser_st_id?ST_ID=REACT_25199
EPHA-mediated growth cone collapse	Reactome	REACT_264548	1	32	5289	81338	0.000189071658158	0.000393420049669	0.874987073209	0.947766065435	hsa:10398,MYL9,10398:down	http://www.reactome.org/cgi-bin/eventbrowser_st_id?ST_ID=REACT_264548
Activation of Kainate Receptors upon glutamate binding	Reactome	REACT_21312	1	32	5289	81338	0.000189071658158	0.000393420049669	0.874987073209	0.947766065435	hsa:2790,GNG10,2790:up	http://www.reactome.org/cgi-bin/eventbrowser_st_id?ST_ID=REACT_21312
degradation of DVL	Reactome	REACT_264438	2	56	5289	81338	0.000378143316317	0.000688485086921	0.87655196956	0.949105522096	hsa:23198,PSME4,23198:up|hsa:1856,DVL2,1856:down	http://www.reactome.org/cgi-bin/eventbrowser_st_id?ST_ID=REACT_264438
Keratan sulfate/keratin metabolism	Reactome	REACT_121288	1	33	5289	81338	0.000189071658158	0.000405714426221	0.882622629596	0.951048088767	hsa:6484,ST3GAL4,6484:down	http://www.reactome.org/cgi-bin/eventbrowser_st_id?ST_ID=REACT_121288
Bile acid and bile salt metabolism	Reactome	REACT_11040	1	33	5289	81338	0.000189071658158	0.000405714426221	0.882622629596	0.951048088767	hsa:6256,RXRA,6256:down	http://www.reactome.org/cgi-bin/eventbrowser_st_id?ST_ID=REACT_11040
Sialic acid metabolism	Reactome	REACT_264366	1	33	5289	81338	0.000189071658158	0.000405714426221	0.882622629596	0.951048088767	hsa:6484,ST3GAL4,6484:down	http://www.reactome.org/cgi-bin/eventbrowser_st_id?ST_ID=REACT_264366
Striated Muscle Contraction	Reactome	REACT_16969	1	33	5289	81338	0.000189071658158	0.000405714426221	0.882622629596	0.951048088767	hsa:1756,DMD,1756:up	http://www.reactome.org/cgi-bin/eventbrowser_st_id?ST_ID=REACT_16969
mRNA 3'-end processing	Reactome	REACT_1849	1	33	5289	81338	0.000189071658158	0.000405714426221	0.882622629596	0.951048088767	hsa:10978,CLP1,10978:up	http://www.reactome.org/cgi-bin/eventbrowser_st_id?ST_ID=REACT_1849
Influenza Viral RNA Transcription and Replication	Reactome	REACT_6152	5	120	5289	81338	0.000945358290792	0.00147532518626	0.885152022733	0.951334153863	hsa:5430,POLR2A,5430:down|hsa:10762,NUP50,10762:down|hsa:23636,NUP62,23636:down|hsa:8086,AAAS,8086:down|hsa:6228,RPS23,6228:up	http://www.reactome.org/cgi-bin/eventbrowser_st_id?ST_ID=REACT_6152
Hh ligand biogenesis disease	Reactome	REACT_263883	2	58	5289	81338	0.000378143316317	0.000713073840026	0.888206834066	0.951334153863	hsa:23198,PSME4,23198:up|hsa:51009,DERL2,51009:up	http://www.reactome.org/cgi-bin/eventbrowser_st_id?ST_ID=REACT_263883
DNA methylation	Reactome	REACT_268237	2	58	5289	81338	0.000378143316317	0.000713073840026	0.888206834066	0.951334153863	hsa:3014,H2AFX,3014:down|hsa:1786,DNMT1,1786:down	http://www.reactome.org/cgi-bin/eventbrowser_st_id?ST_ID=REACT_268237
SLC-mediated transmembrane transport	Reactome	REACT_19118	12	253	5289	81338	0.0022688598979	0.0031104772677	0.889567681051	0.951334153863	hsa:347,APOD,347:up|hsa:8086,AAAS,8086:down|hsa:55356,SLC22A15,55356:up|hsa:9153,SLC28A2,9153:down|hsa:6575,SLC20A2,6575:up|hsa:6566,SLC16A1,6566:up|hsa:51000,SLC35B3,51000:up|hsa:6521,SLC4A1,6521:up|hsa:204962,SLC44A5,204962:up|hsa:10762,NUP50,10762:down|hsa:23636,NUP62,23636:down|hsa:57153,SLC44A2,57153:down	http://www.reactome.org/cgi-bin/eventbrowser_st_id?ST_ID=REACT_19118
S45 mutants of beta-catenin aren't phosphorylated	Reactome	REACT_264295	3	81	5289	81338	0.000567214974475	0.000995844500725	0.893418273171	0.951334153863	hsa:5528,PPP2R5D,5528:down|hsa:23198,PSME4,23198:up|hsa:7091,TLE4,7091:up	http://www.reactome.org/cgi-bin/eventbrowser_st_id?ST_ID=REACT_264295
AXIN mutants destabilize the destruction complex, activating WNT signaling	Reactome	REACT_264496	3	81	5289	81338	0.000567214974475	0.000995844500725	0.893418273171	0.951334153863	hsa:5528,PPP2R5D,5528:down|hsa:23198,PSME4,23198:up|hsa:7091,TLE4,7091:up	http://www.reactome.org/cgi-bin/eventbrowser_st_id?ST_ID=REACT_264496
deletions in the AXIN genes in hepatocellular carcinoma result in elevated WNT signaling	Reactome	REACT_264286	3	81	5289	81338	0.000567214974475	0.000995844500725	0.893418273171	0.951334153863	hsa:5528,PPP2R5D,5528:down|hsa:23198,PSME4,23198:up|hsa:7091,TLE4,7091:up	http://www.reactome.org/cgi-bin/eventbrowser_st_id?ST_ID=REACT_264286
misspliced GSK3beta mutants stabilize beta-catenin	Reactome	REACT_264092	3	81	5289	81338	0.000567214974475	0.000995844500725	0.893418273171	0.951334153863	hsa:5528,PPP2R5D,5528:down|hsa:23198,PSME4,23198:up|hsa:7091,TLE4,7091:up	http://www.reactome.org/cgi-bin/eventbrowser_st_id?ST_ID=REACT_264092
truncations of AMER1 destabilize the destruction complex	Reactome	REACT_263893	3	81	5289	81338	0.000567214974475	0.000995844500725	0.893418273171	0.951334153863	hsa:5528,PPP2R5D,5528:down|hsa:23198,PSME4,23198:up|hsa:7091,TLE4,7091:up	http://www.reactome.org/cgi-bin/eventbrowser_st_id?ST_ID=REACT_263893
phosphorylation site mutants of CTNNB1 are not targeted to the proteasome by the destruction complex	Reactome	REACT_263863	3	81	5289	81338	0.000567214974475	0.000995844500725	0.893418273171	0.951334153863	hsa:5528,PPP2R5D,5528:down|hsa:23198,PSME4,23198:up|hsa:7091,TLE4,7091:up	http://www.reactome.org/cgi-bin/eventbrowser_st_id?ST_ID=REACT_263863
APC truncation mutants have impaired AXIN binding	Reactome	REACT_263992	3	81	5289	81338	0.000567214974475	0.000995844500725	0.893418273171	0.951334153863	hsa:5528,PPP2R5D,5528:down|hsa:23198,PSME4,23198:up|hsa:7091,TLE4,7091:up	http://www.reactome.org/cgi-bin/eventbrowser_st_id?ST_ID=REACT_263992
truncated APC mutants destabilize the destruction complex	Reactome	REACT_264621	3	81	5289	81338	0.000567214974475	0.000995844500725	0.893418273171	0.951334153863	hsa:5528,PPP2R5D,5528:down|hsa:23198,PSME4,23198:up|hsa:7091,TLE4,7091:up	http://www.reactome.org/cgi-bin/eventbrowser_st_id?ST_ID=REACT_264621
AMER1 mutants destabilize the destruction complex	Reactome	REACT_264511	3	81	5289	81338	0.000567214974475	0.000995844500725	0.893418273171	0.951334153863	hsa:5528,PPP2R5D,5528:down|hsa:23198,PSME4,23198:up|hsa:7091,TLE4,7091:up	http://www.reactome.org/cgi-bin/eventbrowser_st_id?ST_ID=REACT_264511
APC truncation mutants are not K63 polyubiquitinated	Reactome	REACT_263859	3	81	5289	81338	0.000567214974475	0.000995844500725	0.893418273171	0.951334153863	hsa:5528,PPP2R5D,5528:down|hsa:23198,PSME4,23198:up|hsa:7091,TLE4,7091:up	http://www.reactome.org/cgi-bin/eventbrowser_st_id?ST_ID=REACT_263859
TCF7L2 mutants don't bind CTBP	Reactome	REACT_264499	3	81	5289	81338	0.000567214974475	0.000995844500725	0.893418273171	0.951334153863	hsa:5528,PPP2R5D,5528:down|hsa:23198,PSME4,23198:up|hsa:7091,TLE4,7091:up	http://www.reactome.org/cgi-bin/eventbrowser_st_id?ST_ID=REACT_264499
deletions in the AMER1 gene destabilize the destruction complex	Reactome	REACT_263937	3	81	5289	81338	0.000567214974475	0.000995844500725	0.893418273171	0.951334153863	hsa:5528,PPP2R5D,5528:down|hsa:23198,PSME4,23198:up|hsa:7091,TLE4,7091:up	http://www.reactome.org/cgi-bin/eventbrowser_st_id?ST_ID=REACT_263937
S37 mutants of beta-catenin aren't phosphorylated	Reactome	REACT_264636	3	81	5289	81338	0.000567214974475	0.000995844500725	0.893418273171	0.951334153863	hsa:5528,PPP2R5D,5528:down|hsa:23198,PSME4,23198:up|hsa:7091,TLE4,7091:up	http://www.reactome.org/cgi-bin/eventbrowser_st_id?ST_ID=REACT_264636
Degradation of beta-catenin by the destruction complex	Reactome	REACT_11063	3	81	5289	81338	0.000567214974475	0.000995844500725	0.893418273171	0.951334153863	hsa:5528,PPP2R5D,5528:down|hsa:23198,PSME4,23198:up|hsa:7091,TLE4,7091:up	http://www.reactome.org/cgi-bin/eventbrowser_st_id?ST_ID=REACT_11063
S33 mutants of beta-catenin aren't phosphorylated	Reactome	REACT_264581	3	81	5289	81338	0.000567214974475	0.000995844500725	0.893418273171	0.951334153863	hsa:5528,PPP2R5D,5528:down|hsa:23198,PSME4,23198:up|hsa:7091,TLE4,7091:up	http://www.reactome.org/cgi-bin/eventbrowser_st_id?ST_ID=REACT_264581
AXIN missense mutants destabilize the destruction complex	Reactome	REACT_264030	3	81	5289	81338	0.000567214974475	0.000995844500725	0.893418273171	0.951334153863	hsa:5528,PPP2R5D,5528:down|hsa:23198,PSME4,23198:up|hsa:7091,TLE4,7091:up	http://www.reactome.org/cgi-bin/eventbrowser_st_id?ST_ID=REACT_264030
T41 mutants of beta-catenin aren't phosphorylated	Reactome	REACT_264127	3	81	5289	81338	0.000567214974475	0.000995844500725	0.893418273171	0.951334153863	hsa:5528,PPP2R5D,5528:down|hsa:23198,PSME4,23198:up|hsa:7091,TLE4,7091:up	http://www.reactome.org/cgi-bin/eventbrowser_st_id?ST_ID=REACT_264127
Cellular Senescence	Reactome	REACT_169274	8	181	5289	81338	0.00151257326527	0.00222528215594	0.896014455824	0.953396316447	hsa:25842,ASF1A,25842:up|hsa:6015,RING1,6015:down|hsa:23523,CABIN1,23523:down|hsa:3014,H2AFX,3014:down|hsa:26523,AGO1,26523:down|hsa:6196,RPS6KA2,6196:down|hsa:5601,MAPK9,5601:up|hsa:29855,UBN1,29855:down	http://www.reactome.org/cgi-bin/eventbrowser_st_id?ST_ID=REACT_169274
G alpha (s) signalling events	Reactome	REACT_19327	5	123	5289	81338	0.000945358290792	0.00151220831592	0.896852577423	0.953937012999	hsa:7434,VIPR2,7434:up|hsa:796,CALCA,796:up|hsa:2790,GNG10,2790:up|hsa:2781,GNAZ,2781:down|hsa:7433,VIPR1,7433:down	http://www.reactome.org/cgi-bin/eventbrowser_st_id?ST_ID=REACT_19327
RNA Polymerase II Transcription	Reactome	REACT_1366	4	103	5289	81338	0.000756286632634	0.00126632078487	0.897917892093	0.954398028028	hsa:10978,CLP1,10978:up|hsa:5430,POLR2A,5430:down|hsa:138474,TAF1L,138474:down|hsa:904,CCNT1,904:up	http://www.reactome.org/cgi-bin/eventbrowser_st_id?ST_ID=REACT_1366
Peptide hormone metabolism	Reactome	REACT_160078	3	82	5289	81338	0.000567214974475	0.00100813887728	0.897946259508	0.954398028028	hsa:3625,INHBB,3625:down|hsa:56605,ERO1LB,56605:up|hsa:4644,MYO5A,4644:down	http://www.reactome.org/cgi-bin/eventbrowser_st_id?ST_ID=REACT_160078
@@Disease	Reactome	REACT_116125	106	1842	5289	81338	0.0200415957648	0.0226462416091	0.902411957263	0.955631123973	hsa:216,ALDH1A1,216:up|hsa:23327,NEDD4L,23327:down|hsa:5567,PRKACB,5567:down|hsa:5170,PDPK1,5170:down|hsa:6120,RPE,6120:up|hsa:10898,CPSF4,10898:down|hsa:6576,SLC25A1,6576:down|hsa:5829,PXN,5829:down|hsa:5589,PRKCSH,5589:down|hsa:51652,CHMP3,51652:up|hsa:8907,AP1M1,8907:down|hsa:409,ARRB2,409:down|hsa:2919,CXCL1,2919:up|hsa:2852,GPER1,2852:down|hsa:8630,HSD17B6,8630:up|hsa:55824,PAG1,55824:down|h…	http://www.reactome.org/cgi-bin/eventbrowser_st_id?ST_ID=REACT_116125
G alpha (q) signalling events	Reactome	REACT_18283	8	183	5289	81338	0.00151257326527	0.00224987090905	0.90211773419	0.955631123973	hsa:5028,P2RY1,5028:up|hsa:5296,PIK3R2,5296:down|hsa:2869,GRK5,2869:down|hsa:10316,NMUR1,10316:up|hsa:2149,F2R,2149:down|hsa:1906,EDN1,1906:up|hsa:2790,GNG10,2790:up|hsa:8525,DGKZ,8525:down	http://www.reactome.org/cgi-bin/eventbrowser_st_id?ST_ID=REACT_18283
Neuronal System	Reactome	REACT_13685	13	278	5289	81338	0.00245793155606	0.0034178366815	0.906886312563	0.957913163909	hsa:5170,PDPK1,5170:down|hsa:3787,KCNS1,3787:up|hsa:5578,PRKCA,5578:down|hsa:2560,GABRB1,2560:up|hsa:5566,PRKACA,5566:down|hsa:5567,PRKACB,5567:down|hsa:2893,GRIA4,2893:up|hsa:6196,RPS6KA2,6196:down|hsa:9196,KCNAB3,9196:up|hsa:27092,CACNG4,27092:down|hsa:2790,GNG10,2790:up|hsa:160,AP2A1,160:down|hsa:2906,GRIN2D,2906:down	http://www.reactome.org/cgi-bin/eventbrowser_st_id?ST_ID=REACT_13685
Glycosphingolipid metabolism	Reactome	REACT_116105	1	37	5289	81338	0.000189071658158	0.00045489193243	0.908778139697	0.959560848014	hsa:153642,ARSK,153642:down	http://www.reactome.org/cgi-bin/eventbrowser_st_id?ST_ID=REACT_116105
Asymmetric localization of PCP proteins	Reactome	REACT_264478	2	63	5289	81338	0.000378143316317	0.000774545722786	0.913017249851	0.962279573211	hsa:23198,PSME4,23198:up|hsa:1856,DVL2,1856:down	http://www.reactome.org/cgi-bin/eventbrowser_st_id?ST_ID=REACT_264478
Influenza Life Cycle	Reactome	REACT_6145	5	128	5289	81338	0.000945358290792	0.00157368019868	0.914060566754	0.962982223735	hsa:5430,POLR2A,5430:down|hsa:10762,NUP50,10762:down|hsa:23636,NUP62,23636:down|hsa:8086,AAAS,8086:down|hsa:6228,RPS23,6228:up	http://www.reactome.org/cgi-bin/eventbrowser_st_id?ST_ID=REACT_6145
Binding and Uptake of Ligands by Scavenger Receptors	Reactome	REACT_160300	1	38	5289	81338	0.000189071658158	0.000467186308982	0.914350122502	0.962982223735	hsa:4035,LRP1,4035:down	http://www.reactome.org/cgi-bin/eventbrowser_st_id?ST_ID=REACT_160300
Hedgehog ligand biogenesis	Reactome	REACT_264605	2	64	5289	81338	0.000378143316317	0.000786840099339	0.917314939065	0.963997633166	hsa:23198,PSME4,23198:up|hsa:51009,DERL2,51009:up	http://www.reactome.org/cgi-bin/eventbrowser_st_id?ST_ID=REACT_264605
Processing-defective Hh variants abrogate ligand secretion	Reactome	REACT_264623	2	64	5289	81338	0.000378143316317	0.000786840099339	0.917314939065	0.963997633166	hsa:23198,PSME4,23198:up|hsa:51009,DERL2,51009:up	http://www.reactome.org/cgi-bin/eventbrowser_st_id?ST_ID=REACT_264623
ER-Phagosome pathway	Reactome	REACT_111178	2	64	5289	81338	0.000378143316317	0.000786840099339	0.917314939065	0.963997633166	hsa:3134,HLA-F,3134:up|hsa:23198,PSME4,23198:up	http://www.reactome.org/cgi-bin/eventbrowser_st_id?ST_ID=REACT_111178
Collagen biosynthesis and modifying enzymes	Reactome	REACT_121139	2	64	5289	81338	0.000378143316317	0.000786840099339	0.917314939065	0.963997633166	hsa:5351,PLOD1,5351:down|hsa:10491,CRTAP,10491:down	http://www.reactome.org/cgi-bin/eventbrowser_st_id?ST_ID=REACT_121139
Activation of GABAB receptors	Reactome	REACT_25330	1	39	5289	81338	0.000189071658158	0.000479480685534	0.919581819759	0.965329834424	hsa:2790,GNG10,2790:up	http://www.reactome.org/cgi-bin/eventbrowser_st_id?ST_ID=REACT_25330
GABA B receptor activation	Reactome	REACT_25031	1	39	5289	81338	0.000189071658158	0.000479480685534	0.919581819759	0.965329834424	hsa:2790,GNG10,2790:up	http://www.reactome.org/cgi-bin/eventbrowser_st_id?ST_ID=REACT_25031
Meiosis	Reactome	REACT_111183	4	109	5289	81338	0.000756286632634	0.00134008704419	0.91958435282	0.965329834424	hsa:8243,SMC1A,8243:down|hsa:256126,SYCE2,256126:down|hsa:6117,RPA1,6117:down|hsa:3014,H2AFX,3014:down	http://www.reactome.org/cgi-bin/eventbrowser_st_id?ST_ID=REACT_111183
FCERI mediated MAPK activation	Reactome	REACT_163701	1	41	5289	81338	0.000189071658158	0.000504069438639	0.929106200467	0.97074305224	hsa:5601,MAPK9,5601:up	http://www.reactome.org/cgi-bin/eventbrowser_st_id?ST_ID=REACT_163701
Amine ligand-binding receptors	Reactome	REACT_16983	1	41	5289	81338	0.000189071658158	0.000504069438639	0.929106200467	0.97074305224	hsa:152,ADRA2C,152:down	http://www.reactome.org/cgi-bin/eventbrowser_st_id?ST_ID=REACT_16983
mRNA Splicing - Major Pathway	Reactome	REACT_467	4	113	5289	81338	0.000756286632634	0.00138926455039	0.931640056262	0.971755683547	hsa:10978,CLP1,10978:up|hsa:8243,SMC1A,8243:down|hsa:5430,POLR2A,5430:down|hsa:10594,PRPF8,10594:down	http://www.reactome.org/cgi-bin/eventbrowser_st_id?ST_ID=REACT_467
mRNA Splicing	Reactome	REACT_1735	4	113	5289	81338	0.000756286632634	0.00138926455039	0.931640056262	0.971755683547	hsa:10978,CLP1,10978:up|hsa:8243,SMC1A,8243:down|hsa:5430,POLR2A,5430:down|hsa:10594,PRPF8,10594:down	http://www.reactome.org/cgi-bin/eventbrowser_st_id?ST_ID=REACT_1735
Deposition of new CENPA-containing nucleosomes at the centromere	Reactome	REACT_22186	2	68	5289	81338	0.000378143316317	0.000836017605547	0.932584585509	0.971755683547	hsa:64105,CENPK,64105:up|hsa:3014,H2AFX,3014:down	http://www.reactome.org/cgi-bin/eventbrowser_st_id?ST_ID=REACT_22186
Nucleosome assembly	Reactome	REACT_22344	2	68	5289	81338	0.000378143316317	0.000836017605547	0.932584585509	0.971755683547	hsa:64105,CENPK,64105:up|hsa:3014,H2AFX,3014:down	http://www.reactome.org/cgi-bin/eventbrowser_st_id?ST_ID=REACT_22344
Cleavage of Growing Transcript in the Termination Region	Reactome	REACT_387	1	42	5289	81338	0.000189071658158	0.000516363815191	0.933436711591	0.971755683547	hsa:10978,CLP1,10978:up	http://www.reactome.org/cgi-bin/eventbrowser_st_id?ST_ID=REACT_387
RNA Polymerase II Transcription Termination	Reactome	REACT_894	1	42	5289	81338	0.000189071658158	0.000516363815191	0.933436711591	0.971755683547	hsa:10978,CLP1,10978:up	http://www.reactome.org/cgi-bin/eventbrowser_st_id?ST_ID=REACT_894
tRNA Aminoacylation	Reactome	REACT_15482	1	42	5289	81338	0.000189071658158	0.000516363815191	0.933436711591	0.971755683547	hsa:7407,VARS,7407:down	http://www.reactome.org/cgi-bin/eventbrowser_st_id?ST_ID=REACT_15482
Oxidative Stress Induced Senescence	Reactome	REACT_169436	4	114	5289	81338	0.000756286632634	0.00140155892695	0.934386555148	0.972044451578	hsa:6015,RING1,6015:down|hsa:5601,MAPK9,5601:up|hsa:3014,H2AFX,3014:down|hsa:26523,AGO1,26523:down	http://www.reactome.org/cgi-bin/eventbrowser_st_id?ST_ID=REACT_169436
Cellular responses to stress	Reactome	REACT_120956	11	257	5289	81338	0.00207978823974	0.00315965477391	0.94022955437	0.977068167392	hsa:25842,ASF1A,25842:up|hsa:6117,RPA1,6117:down|hsa:6015,RING1,6015:down|hsa:54205,CYCS,54205:up|hsa:23523,CABIN1,23523:down|hsa:3014,H2AFX,3014:down|hsa:26523,AGO1,26523:down|hsa:6196,RPS6KA2,6196:down|hsa:5601,MAPK9,5601:up|hsa:29855,UBN1,29855:down|hsa:2033,EP300,2033:down	http://www.reactome.org/cgi-bin/eventbrowser_st_id?ST_ID=REACT_120956
Processing of Capped Intron-Containing Pre-mRNA	Reactome	REACT_125	4	117	5289	81338	0.000756286632634	0.0014384420566	0.942035352036	0.978592958224	hsa:10978,CLP1,10978:up|hsa:8243,SMC1A,8243:down|hsa:5430,POLR2A,5430:down|hsa:10594,PRPF8,10594:down	http://www.reactome.org/cgi-bin/eventbrowser_st_id?ST_ID=REACT_125
Formation of the ternary complex, and subsequently, the 43S complex	Reactome	REACT_1079	1	45	5289	81338	0.000189071658158	0.000553246944847	0.944904978103	0.979168121083	hsa:6228,RPS23,6228:up	http://www.reactome.org/cgi-bin/eventbrowser_st_id?ST_ID=REACT_1079
RMTs methylate histone arginines	Reactome	REACT_264545	2	72	5289	81338	0.000378143316317	0.000885195111756	0.94515564679	0.979168121083	hsa:6599,SMARCC1,6599:down|hsa:3014,H2AFX,3014:down	http://www.reactome.org/cgi-bin/eventbrowser_st_id?ST_ID=REACT_264545
Packaging Of Telomere Ends	Reactome	REACT_7963	1	47	5289	81338	0.000189071658158	0.000577835697952	0.951430631644	0.983757495022	hsa:3014,H2AFX,3014:down	http://www.reactome.org/cgi-bin/eventbrowser_st_id?ST_ID=REACT_7963
Metabolism of amino acids and derivatives	Reactome	REACT_13	7	185	5289	81338	0.00132350160711	0.00227445966215	0.95187458383	0.983864648499	hsa:594,BCKDHB,594:down|hsa:1629,DBT,1629:down|hsa:8659,ALDH4A1,8659:down|hsa:262,AMD1,262:up|hsa:23198,PSME4,23198:up|hsa:4552,MTRR,4552:up|hsa:26227,PHGDH,26227:down	http://www.reactome.org/cgi-bin/eventbrowser_st_id?ST_ID=REACT_13
Potassium Channels	Reactome	REACT_75908	3	99	5289	81338	0.000567214974475	0.00121714327866	0.952465868685	0.984000192046	hsa:2790,GNG10,2790:up|hsa:3787,KCNS1,3787:up|hsa:9196,KCNAB3,9196:up	http://www.reactome.org/cgi-bin/eventbrowser_st_id?ST_ID=REACT_75908
Cross-presentation of soluble exogenous antigens (endosomes)	Reactome	REACT_111056	1	49	5289	81338	0.000189071658158	0.000602424451056	0.957183491895	0.987095832695	hsa:23198,PSME4,23198:up	http://www.reactome.org/cgi-bin/eventbrowser_st_id?ST_ID=REACT_111056
Regulation of activated PAK-2p34 by proteasome mediated degradation	Reactome	REACT_13464	1	49	5289	81338	0.000189071658158	0.000602424451056	0.957183491895	0.987095832695	hsa:23198,PSME4,23198:up	http://www.reactome.org/cgi-bin/eventbrowser_st_id?ST_ID=REACT_13464
Ubiquitin-dependent degradation of Cyclin D1	Reactome	REACT_4	1	50	5289	81338	0.000189071658158	0.000614718827608	0.95979915785	0.987095832695	hsa:23198,PSME4,23198:up	http://www.reactome.org/cgi-bin/eventbrowser_st_id?ST_ID=REACT_4
CDK-mediated phosphorylation and removal of Cdc6	Reactome	REACT_1221	1	50	5289	81338	0.000189071658158	0.000614718827608	0.95979915785	0.987095832695	hsa:23198,PSME4,23198:up	http://www.reactome.org/cgi-bin/eventbrowser_st_id?ST_ID=REACT_1221
Regulation of ornithine decarboxylase (ODC)	Reactome	REACT_13565	1	50	5289	81338	0.000189071658158	0.000614718827608	0.95979915785	0.987095832695	hsa:23198,PSME4,23198:up	http://www.reactome.org/cgi-bin/eventbrowser_st_id?ST_ID=REACT_13565
Ubiquitin-dependent degradation of Cyclin D	Reactome	REACT_938	1	50	5289	81338	0.000189071658158	0.000614718827608	0.95979915785	0.987095832695	hsa:23198,PSME4,23198:up	http://www.reactome.org/cgi-bin/eventbrowser_st_id?ST_ID=REACT_938
Nonsense-Mediated Decay (NMD)	Reactome	REACT_75886	3	103	5289	81338	0.000567214974475	0.00126632078487	0.960536990995	0.987095832695	hsa:6228,RPS23,6228:up|hsa:23293,SMG6,23293:down|hsa:23049,SMG1,23049:up	http://www.reactome.org/cgi-bin/eventbrowser_st_id?ST_ID=REACT_75886
Nonsense Mediated Decay (NMD) enhanced by the Exon Junction Complex (EJC)	Reactome	REACT_75822	3	103	5289	81338	0.000567214974475	0.00126632078487	0.960536990995	0.987095832695	hsa:6228,RPS23,6228:up|hsa:23293,SMG6,23293:down|hsa:23049,SMG1,23049:up	http://www.reactome.org/cgi-bin/eventbrowser_st_id?ST_ID=REACT_75822
p53-Independent G1/S DNA damage checkpoint	Reactome	REACT_1208	1	51	5289	81338	0.000189071658158	0.00062701320416	0.962255060804	0.987095832695	hsa:23198,PSME4,23198:up	http://www.reactome.org/cgi-bin/eventbrowser_st_id?ST_ID=REACT_1208
Ubiquitin Mediated Degradation of Phosphorylated Cdc25A	Reactome	REACT_1614	1	51	5289	81338	0.000189071658158	0.00062701320416	0.962255060804	0.987095832695	hsa:23198,PSME4,23198:up	http://www.reactome.org/cgi-bin/eventbrowser_st_id?ST_ID=REACT_1614
p53-Independent DNA Damage Response	Reactome	REACT_2160	1	51	5289	81338	0.000189071658158	0.00062701320416	0.962255060804	0.987095832695	hsa:23198,PSME4,23198:up	http://www.reactome.org/cgi-bin/eventbrowser_st_id?ST_ID=REACT_2160
Autodegradation of the E3 ubiquitin ligase COP1	Reactome	REACT_20549	1	51	5289	81338	0.000189071658158	0.00062701320416	0.962255060804	0.987095832695	hsa:23198,PSME4,23198:up	http://www.reactome.org/cgi-bin/eventbrowser_st_id?ST_ID=REACT_20549
Vpu mediated degradation of CD4	Reactome	REACT_9031	1	51	5289	81338	0.000189071658158	0.00062701320416	0.962255060804	0.987095832695	hsa:23198,PSME4,23198:up	http://www.reactome.org/cgi-bin/eventbrowser_st_id?ST_ID=REACT_9031
SRP-dependent cotranslational protein targeting to membrane	Reactome	REACT_115902	3	104	5289	81338	0.000567214974475	0.00127861516143	0.962343311156	0.987095832695	hsa:6730,SRP68,6730:down|hsa:6745,SSR1,6745:down|hsa:6228,RPS23,6228:up	http://www.reactome.org/cgi-bin/eventbrowser_st_id?ST_ID=REACT_115902
Meiotic recombination	Reactome	REACT_27271	2	80	5289	81338	0.000378143316317	0.000983550124173	0.963915325813	0.987095832695	hsa:6117,RPA1,6117:down|hsa:3014,H2AFX,3014:down	http://www.reactome.org/cgi-bin/eventbrowser_st_id?ST_ID=REACT_27271
Translation initiation complex formation	Reactome	REACT_1979	1	52	5289	81338	0.000189071658158	0.000639307580713	0.964560957234	0.987095832695	hsa:6228,RPS23,6228:up	http://www.reactome.org/cgi-bin/eventbrowser_st_id?ST_ID=REACT_1979
Vif-mediated degradation of APOBEC3G	Reactome	REACT_9453	1	52	5289	81338	0.000189071658158	0.000639307580713	0.964560957234	0.987095832695	hsa:23198,PSME4,23198:up	http://www.reactome.org/cgi-bin/eventbrowser_st_id?ST_ID=REACT_9453
Ribosomal scanning and start codon recognition	Reactome	REACT_931	1	52	5289	81338	0.000189071658158	0.000639307580713	0.964560957234	0.987095832695	hsa:6228,RPS23,6228:up	http://www.reactome.org/cgi-bin/eventbrowser_st_id?ST_ID=REACT_931
Mitochondrial protein import	Reactome	REACT_118595	1	52	5289	81338	0.000189071658158	0.000639307580713	0.964560957234	0.987095832695	hsa:26517,TIMM13,26517:up	http://www.reactome.org/cgi-bin/eventbrowser_st_id?ST_ID=REACT_118595
Stabilization of p53	Reactome	REACT_309	1	52	5289	81338	0.000189071658158	0.000639307580713	0.964560957234	0.987095832695	hsa:23198,PSME4,23198:up	http://www.reactome.org/cgi-bin/eventbrowser_st_id?ST_ID=REACT_309
RNA Polymerase I Chain Elongation	Reactome	REACT_2204	2	81	5289	81338	0.000378143316317	0.000995844500725	0.965772233836	0.987912650713	hsa:9015,TAF1A,9015:up|hsa:3014,H2AFX,3014:down	http://www.reactome.org/cgi-bin/eventbrowser_st_id?ST_ID=REACT_2204
Activation of the mRNA upon binding of the cap-binding complex and eIFs, and subsequent binding to 43S	Reactome	REACT_1258	1	53	5289	81338	0.000189071658158	0.000651601957265	0.966726007909	0.987912650713	hsa:6228,RPS23,6228:up	http://www.reactome.org/cgi-bin/eventbrowser_st_id?ST_ID=REACT_1258
Chemokine receptors bind chemokines	Reactome	REACT_15344	1	53	5289	81338	0.000189071658158	0.000651601957265	0.966726007909	0.987912650713	hsa:2919,CXCL1,2919:up	http://www.reactome.org/cgi-bin/eventbrowser_st_id?ST_ID=REACT_15344
Signal Transduction	Reactome	REACT_111102	109	1991	5289	81338	0.0206088107393	0.0244781037154	0.967937327556	0.988451718108	hsa:216,ALDH1A1,216:up|hsa:23327,NEDD4L,23327:down|hsa:5567,PRKACB,5567:down|hsa:57522,SRGAP1,57522:down|hsa:5170,PDPK1,5170:down|hsa:8787,RGS9,8787:down|hsa:6497,SKI,6497:down|hsa:5829,PXN,5829:down|hsa:1375,CPT1B,1375:up|hsa:55764,IFT122,55764:down|hsa:2241,FER,2241:up|hsa:409,ARRB2,409:down|hsa:1793,DOCK1,1793:down|hsa:2919,CXCL1,2919:up|hsa:2852,GPER1,2852:down|hsa:8630,HSD17B6,8630:up|hsa:98…	http://www.reactome.org/cgi-bin/eventbrowser_st_id?ST_ID=REACT_111102
degradation of AXIN	Reactome	REACT_263873	1	54	5289	81338	0.000189071658158	0.000663896333817	0.96875881426	0.988592210386	hsa:23198,PSME4,23198:up	http://www.reactome.org/cgi-bin/eventbrowser_st_id?ST_ID=REACT_263873
SCF-beta-TrCP mediated degradation of Emi1	Reactome	REACT_6821	1	54	5289	81338	0.000189071658158	0.000663896333817	0.96875881426	0.988592210386	hsa:23198,PSME4,23198:up	http://www.reactome.org/cgi-bin/eventbrowser_st_id?ST_ID=REACT_6821
Eukaryotic Translation Elongation	Reactome	REACT_1477	2	85	5289	81338	0.000378143316317	0.00104502200693	0.972320483901	0.990969485807	hsa:6228,RPS23,6228:up|hsa:1936,EEF1D,1936:up	http://www.reactome.org/cgi-bin/eventbrowser_st_id?ST_ID=REACT_1477
RNA Polymerase I Promoter Opening	Reactome	REACT_2232	1	56	5289	81338	0.000189071658158	0.000688485086921	0.972459505789	0.990969485807	hsa:3014,H2AFX,3014:down	http://www.reactome.org/cgi-bin/eventbrowser_st_id?ST_ID=REACT_2232
p53-Dependent G1 DNA Damage Response	Reactome	REACT_1625	1	57	5289	81338	0.000189071658158	0.000700779463473	0.974142094144	0.991984781321	hsa:23198,PSME4,23198:up	http://www.reactome.org/cgi-bin/eventbrowser_st_id?ST_ID=REACT_1625
p53-Dependent G1/S DNA damage checkpoint	Reactome	REACT_85	1	57	5289	81338	0.000189071658158	0.000700779463473	0.974142094144	0.991984781321	hsa:23198,PSME4,23198:up	http://www.reactome.org/cgi-bin/eventbrowser_st_id?ST_ID=REACT_85
G1/S DNA Damage Checkpoints	Reactome	REACT_2254	1	59	5289	81338	0.000189071658158	0.000725368216578	0.97720520915	0.994403470486	hsa:23198,PSME4,23198:up	http://www.reactome.org/cgi-bin/eventbrowser_st_id?ST_ID=REACT_2254
Translation	Reactome	REACT_1014	4	141	5289	81338	0.000756286632634	0.00173350709386	0.979432267592	0.99582451222	hsa:6730,SRP68,6730:down|hsa:6745,SSR1,6745:down|hsa:6228,RPS23,6228:up|hsa:1936,EEF1D,1936:up	http://www.reactome.org/cgi-bin/eventbrowser_st_id?ST_ID=REACT_1014
G alpha (i) signalling events	Reactome	REACT_19231	8	231	5289	81338	0.00151257326527	0.00284000098355	0.980323957723	0.99582451222	hsa:152,ADRA2C,152:down|hsa:2781,GNAZ,2781:down|hsa:2919,CXCL1,2919:up|hsa:2852,GPER1,2852:down|hsa:10316,NMUR1,10316:up|hsa:5030,P2RY4,5030:down|hsa:2790,GNG10,2790:up|hsa:8787,RGS9,8787:down	http://www.reactome.org/cgi-bin/eventbrowser_st_id?ST_ID=REACT_19231
Transport of inorganic cations/anions and amino acids/oligopeptides	Reactome	REACT_19397	2	93	5289	81338	0.000378143316317	0.00114337701935	0.981979725243	0.997156089103	hsa:6521,SLC4A1,6521:up|hsa:6575,SLC20A2,6575:up	http://www.reactome.org/cgi-bin/eventbrowser_st_id?ST_ID=REACT_19397
APC/C:Cdc20 mediated degradation of Securin	Reactome	REACT_6871	1	64	5289	81338	0.000189071658158	0.000786840099339	0.983368341723	0.99821554632	hsa:23198,PSME4,23198:up	http://www.reactome.org/cgi-bin/eventbrowser_st_id?ST_ID=REACT_6871
Activation of NF-kappaB in B cells	Reactome	REACT_118656	1	66	5289	81338	0.000189071658158	0.000811428852443	0.985338674211	0.999513721805	hsa:23198,PSME4,23198:up	http://www.reactome.org/cgi-bin/eventbrowser_st_id?ST_ID=REACT_118656
Cdc20:Phospho-APC/C mediated degradation of Cyclin A	Reactome	REACT_6850	1	69	5289	81338	0.000189071658158	0.000848311982099	0.98786534783	0.999999999847	hsa:23198,PSME4,23198:up	http://www.reactome.org/cgi-bin/eventbrowser_st_id?ST_ID=REACT_6850
APC/C:Cdh1 mediated degradation of Cdc20 and other APC/C:Cdh1 targeted proteins in late mitosis/early G1	Reactome	REACT_6761	1	69	5289	81338	0.000189071658158	0.000848311982099	0.98786534783	0.999999999847	hsa:23198,PSME4,23198:up	http://www.reactome.org/cgi-bin/eventbrowser_st_id?ST_ID=REACT_6761
Senescence-Associated Secretory Phenotype (SASP)	Reactome	REACT_169168	2	101	5289	81338	0.000378143316317	0.00124173203177	0.988330394533	0.999999999847	hsa:6196,RPS6KA2,6196:down|hsa:3014,H2AFX,3014:down	http://www.reactome.org/cgi-bin/eventbrowser_st_id?ST_ID=REACT_169168
APC:Cdc20 mediated degradation of cell cycle proteins prior to satisfation of the cell cycle checkpoint	Reactome	REACT_267701	1	70	5289	81338	0.000189071658158	0.000860606358652	0.98860682657	0.999999999847	hsa:23198,PSME4,23198:up	http://www.reactome.org/cgi-bin/eventbrowser_st_id?ST_ID=REACT_267701
NCAM signaling for neurite out-growth	Reactome	REACT_18334	1	71	5289	81338	0.000189071658158	0.000872900735204	0.989303005856	0.999999999847	hsa:6709,SPTAN1,6709:down	http://www.reactome.org/cgi-bin/eventbrowser_st_id?ST_ID=REACT_18334
APC/C:Cdc20 mediated degradation of mitotic proteins	Reactome	REACT_6781	1	72	5289	81338	0.000189071658158	0.000885195111756	0.989956652694	0.999999999847	hsa:23198,PSME4,23198:up	http://www.reactome.org/cgi-bin/eventbrowser_st_id?ST_ID=REACT_6781
Activation of APC/C and APC/C:Cdc20 mediated degradation of mitotic proteins	Reactome	REACT_6954	1	73	5289	81338	0.000189071658158	0.000897489488308	0.990570365103	0.999999999847	hsa:23198,PSME4,23198:up	http://www.reactome.org/cgi-bin/eventbrowser_st_id?ST_ID=REACT_6954
Peptide ligand-binding receptors	Reactome	REACT_14819	5	185	5289	81338	0.000945358290792	0.00227445966215	0.991570420908	0.999999999847	hsa:1906,EDN1,1906:up|hsa:2919,CXCL1,2919:up|hsa:2852,GPER1,2852:down|hsa:2149,F2R,2149:down|hsa:10316,NMUR1,10316:up	http://www.reactome.org/cgi-bin/eventbrowser_st_id?ST_ID=REACT_14819
Regulation of APC/C activators between G1/S and early anaphase	Reactome	REACT_6837	1	77	5289	81338	0.000189071658158	0.000946666994517	0.992672476866	0.999999999847	hsa:23198,PSME4,23198:up	http://www.reactome.org/cgi-bin/eventbrowser_st_id?ST_ID=REACT_6837
Metabolic disorders of biological oxidation enzymes	Reactome	REACT_267615	24	587	5289	81338	0.0045377197958	0.00721679903612	0.993335585305	0.999999999847	hsa:216,ALDH1A1,216:up|hsa:152,ADRA2C,152:down|hsa:4258,MGST2,4258:up|hsa:5030,P2RY4,5030:down|hsa:1906,EDN1,1906:up|hsa:4552,MTRR,4552:up|hsa:796,CALCA,796:up|hsa:51000,SLC35B3,51000:up|hsa:1565,CYP2D6,1565:up|hsa:7477,WNT7B,7477:down|hsa:5028,P2RY1,5028:up|hsa:976,CD97,976:down|hsa:2919,CXCL1,2919:up|hsa:2852,GPER1,2852:down|hsa:10316,NMUR1,10316:up|hsa:7358,UGDH,7358:down|hsa:2790,GNG10,2790:u…	http://www.reactome.org/cgi-bin/eventbrowser_st_id?ST_ID=REACT_267615
Viral mRNA Translation	Reactome	REACT_9491	1	80	5289	81338	0.000189071658158	0.000983550124173	0.993935423072	0.999999999847	hsa:6228,RPS23,6228:up	http://www.reactome.org/cgi-bin/eventbrowser_st_id?ST_ID=REACT_9491
Peptide chain elongation	Reactome	REACT_1404	1	81	5289	81338	0.000189071658158	0.000995844500725	0.994306041556	0.999999999847	hsa:6228,RPS23,6228:up	http://www.reactome.org/cgi-bin/eventbrowser_st_id?ST_ID=REACT_1404
Eukaryotic Translation Termination	Reactome	REACT_1986	1	81	5289	81338	0.000189071658158	0.000995844500725	0.994306041556	0.999999999847	hsa:6228,RPS23,6228:up	http://www.reactome.org/cgi-bin/eventbrowser_st_id?ST_ID=REACT_1986
Mitochondrial translation elongation	Reactome	REACT_268133	1	83	5289	81338	0.000189071658158	0.00102043325383	0.99498072627	0.999999999847	hsa:9553,MRPL33,9553:up	http://www.reactome.org/cgi-bin/eventbrowser_st_id?ST_ID=REACT_268133
APC/C-mediated degradation of cell cycle proteins	Reactome	REACT_6828	1	83	5289	81338	0.000189071658158	0.00102043325383	0.99498072627	0.999999999847	hsa:23198,PSME4,23198:up	http://www.reactome.org/cgi-bin/eventbrowser_st_id?ST_ID=REACT_6828
Mitochondrial translation initiation	Reactome	REACT_267634	1	83	5289	81338	0.000189071658158	0.00102043325383	0.99498072627	0.999999999847	hsa:9553,MRPL33,9553:up	http://www.reactome.org/cgi-bin/eventbrowser_st_id?ST_ID=REACT_267634
Regulation of mitotic cell cycle	Reactome	REACT_21279	1	83	5289	81338	0.000189071658158	0.00102043325383	0.99498072627	0.999999999847	hsa:23198,PSME4,23198:up	http://www.reactome.org/cgi-bin/eventbrowser_st_id?ST_ID=REACT_21279
Mitochondrial translation termination	Reactome	REACT_268261	1	83	5289	81338	0.000189071658158	0.00102043325383	0.99498072627	0.999999999847	hsa:9553,MRPL33,9553:up	http://www.reactome.org/cgi-bin/eventbrowser_st_id?ST_ID=REACT_268261
Nonsense Mediated Decay (NMD) independent of the Exon Junction Complex (EJC)	Reactome	REACT_75768	1	86	5289	81338	0.000189071658158	0.00105731638349	0.995845886936	0.999999999847	hsa:6228,RPS23,6228:up	http://www.reactome.org/cgi-bin/eventbrowser_st_id?ST_ID=REACT_75768
Mitochondrial translation	Reactome	REACT_268551	1	89	5289	81338	0.000189071658158	0.00109419951314	0.996561945124	0.999999999847	hsa:9553,MRPL33,9553:up	http://www.reactome.org/cgi-bin/eventbrowser_st_id?ST_ID=REACT_268551
Formation of a pool of free 40S subunits	Reactome	REACT_1797	1	91	5289	81338	0.000189071658158	0.00111878826625	0.996969361295	0.999999999847	hsa:6228,RPS23,6228:up	http://www.reactome.org/cgi-bin/eventbrowser_st_id?ST_ID=REACT_1797
L13a-mediated translational silencing of Ceruloplasmin expression	Reactome	REACT_79	1	100	5289	81338	0.000189071658158	0.00122943765522	0.99828203577	0.999999999847	hsa:6228,RPS23,6228:up	http://www.reactome.org/cgi-bin/eventbrowser_st_id?ST_ID=REACT_79
Defective ACTH causes Obesity and Pro-opiomelanocortinin deficiency (POMCD)	Reactome	REACT_267874	14	429	5289	81338	0.00264700321422	0.00527428754088	0.99833085467	0.999999999847	hsa:796,CALCA,796:up|hsa:152,ADRA2C,152:down|hsa:80326,WNT10A,80326:up|hsa:5028,P2RY1,5028:up|hsa:2919,CXCL1,2919:up|hsa:2852,GPER1,2852:down|hsa:10316,NMUR1,10316:up|hsa:5030,P2RY4,5030:down|hsa:976,CD97,976:down|hsa:1906,EDN1,1906:up|hsa:2790,GNG10,2790:up|hsa:7475,WNT6,7475:down|hsa:2149,F2R,2149:down|hsa:7477,WNT7B,7477:down	http://www.reactome.org/cgi-bin/eventbrowser_st_id?ST_ID=REACT_267874
GPCR ligand binding	Reactome	REACT_21340	14	429	5289	81338	0.00264700321422	0.00527428754088	0.99833085467	0.999999999847	hsa:796,CALCA,796:up|hsa:152,ADRA2C,152:down|hsa:80326,WNT10A,80326:up|hsa:5028,P2RY1,5028:up|hsa:2919,CXCL1,2919:up|hsa:2852,GPER1,2852:down|hsa:10316,NMUR1,10316:up|hsa:5030,P2RY4,5030:down|hsa:976,CD97,976:down|hsa:1906,EDN1,1906:up|hsa:2790,GNG10,2790:up|hsa:7475,WNT6,7475:down|hsa:2149,F2R,2149:down|hsa:7477,WNT7B,7477:down	http://www.reactome.org/cgi-bin/eventbrowser_st_id?ST_ID=REACT_21340
GTP hydrolysis and joining of the 60S ribosomal subunit	Reactome	REACT_2085	1	101	5289	81338	0.000189071658158	0.00124173203177	0.998387048284	0.999999999847	hsa:6228,RPS23,6228:up	http://www.reactome.org/cgi-bin/eventbrowser_st_id?ST_ID=REACT_2085
Class A/1 (Rhodopsin-like receptors)	Reactome	REACT_14828	8	305	5289	81338	0.00151257326527	0.00374978484841	0.99892620704	0.999999999847	hsa:5028,P2RY1,5028:up|hsa:152,ADRA2C,152:down|hsa:2919,CXCL1,2919:up|hsa:2852,GPER1,2852:down|hsa:10316,NMUR1,10316:up|hsa:5030,P2RY4,5030:down|hsa:1906,EDN1,1906:up|hsa:2149,F2R,2149:down	http://www.reactome.org/cgi-bin/eventbrowser_st_id?ST_ID=REACT_14828
Eukaryotic Translation Initiation	Reactome	REACT_2159	1	108	5289	81338	0.000189071658158	0.00132779266763	0.99896279891	0.999999999847	hsa:6228,RPS23,6228:up	http://www.reactome.org/cgi-bin/eventbrowser_st_id?ST_ID=REACT_2159
Cap-dependent Translation Initiation	Reactome	REACT_2099	1	108	5289	81338	0.000189071658158	0.00132779266763	0.99896279891	0.999999999847	hsa:6228,RPS23,6228:up	http://www.reactome.org/cgi-bin/eventbrowser_st_id?ST_ID=REACT_2099
Signaling by GPCR	Reactome	REACT_14797	34	1001	5289	81338	0.00642843637739	0.0123066709287	0.999987497232	0.999999999847	hsa:152,ADRA2C,152:down|hsa:5296,PIK3R2,5296:down|hsa:2869,GRK5,2869:down|hsa:5293,PIK3CD,5293:down|hsa:5030,P2RY4,5030:down|hsa:5528,PPP2R5D,5528:down|hsa:6453,ITSN1,6453:down|hsa:5170,PDPK1,5170:down|hsa:1906,EDN1,1906:up|hsa:121512,FGD4,121512:up|hsa:7433,VIPR1,7433:down|hsa:8525,DGKZ,8525:down|hsa:796,CALCA,796:up|hsa:2781,GNAZ,2781:down|hsa:8787,RGS9,8787:down|hsa:5566,PRKACA,5566:down|hsa:5…	http://www.reactome.org/cgi-bin/eventbrowser_st_id?ST_ID=REACT_14797
GPCR downstream signaling	Reactome	REACT_19184	25	889	5289	81338	0.00472679145396	0.0109297007549	0.999999334315	0.999999999847	hsa:152,ADRA2C,152:down|hsa:5296,PIK3R2,5296:down|hsa:2869,GRK5,2869:down|hsa:5293,PIK3CD,5293:down|hsa:5030,P2RY4,5030:down|hsa:6453,ITSN1,6453:down|hsa:5170,PDPK1,5170:down|hsa:1906,EDN1,1906:up|hsa:8787,RGS9,8787:down|hsa:7433,VIPR1,7433:down|hsa:8525,DGKZ,8525:down|hsa:796,CALCA,796:up|hsa:2781,GNAZ,2781:down|hsa:121512,FGD4,121512:up|hsa:7434,VIPR2,7434:up|hsa:2919,CXCL1,2919:up|hsa:5028,P2R…	http://www.reactome.org/cgi-bin/eventbrowser_st_id?ST_ID=REACT_19184
Olfactory Signaling Pathway	Reactome	REACT_15488	1	357	5289	81338	0.000189071658158	0.00438909242912	0.999999999847	0.999999999847	hsa:8392,OR3A3,8392:up	http://www.reactome.org/cgi-bin/eventbrowser_st_id?ST_ID=REACT_15488

## Sheet: mRNA-KEGG PATHWAY
Supplementary TABLE 7: The Pathway_enrichment of mRNA (KEGG-PATHWAY)
Term	Database	ID	Input number	Background number	All input number	All background number	Input frequency	Background frequency	P-Value	Corrected P-Value	Input	Hyperlink
Lysine degradation	KEGG PATHWAY	hsa00310	10	52	1591	23768	0.00628535512256	0.00218781555032	0.00496579933318	0.636008308653	hsa:5351,PLOD1,5351:down|hsa:9739,SETD1A,9739:down|hsa:4297,KMT2A,4297:down|hsa:6839,SUV39H1,6839:down|hsa:9869,SETDB1,9869:down|hsa:23067,SETD1B,23067:down|hsa:54904,WHSC1L1,54904:down|hsa:83852,SETDB2,83852:up|hsa:387893,SETD8,387893:down|hsa:7468,WHSC1,7468:down	http://www.genome.jp/kegg-bin/show_pathway?hsa00310/hsa:5351%09blue/hsa:4297%09blue/hsa:83852%09red/hsa:387893%09blue/hsa:54904%09blue/hsa:7468%09blue/hsa:9869%09blue/hsa:23067%09blue/hsa:6839%09blue/hsa:9739%09blue
Glycerophospholipid metabolism	KEGG PATHWAY	hsa00564	14	92	1591	23768	0.00879949717159	0.00387075058903	0.00646314449876	0.636008308653	hsa:154141,MBOAT1,154141:down|hsa:56894,AGPAT3,56894:down|hsa:84647,PLA2G12B,84647:up|hsa:1120,CHKB,1120:up|hsa:56985,ADPRM,56985:up|hsa:5321,PLA2G4A,5321:up|hsa:10162,LPCAT3,10162:down|hsa:10390,CEPT1,10390:up|hsa:10554,AGPAT1,10554:down|hsa:55224,ETNK2,55224:down|hsa:8525,DGKZ,8525:down|hsa:23175,LPIN1,23175:down|hsa:10908,PNPLA6,10908:down|hsa:9926,LPGAT1,9926:down	http://www.genome.jp/kegg-bin/show_pathway?hsa00564/hsa:5321%09red/hsa:84647%09red/hsa:56894%09blue/hsa:56985%09red/hsa:10162%09blue/hsa:9926%09blue/hsa:23175%09blue/hsa:10908%09blue/hsa:10554%09blue/hsa:10390%09red/hsa:8525%09blue/hsa:1120%09red/hsa:154141%09blue/hsa:55224%09blue
Hedgehog signaling pathway	KEGG PATHWAY	hsa04340	8	51	1591	23768	0.00502828409805	0.00214574217435	0.0302749490888	0.636008308653	hsa:2736,GLI2,2736:down|hsa:5566,PRKACA,5566:down|hsa:5567,PRKACB,5567:down|hsa:51684,SUFU,51684:down|hsa:53944,CSNK1G1,53944:down|hsa:80326,WNT10A,80326:up|hsa:7475,WNT6,7475:down|hsa:7477,WNT7B,7477:down	http://www.genome.jp/kegg-bin/show_pathway?hsa04340/hsa:7477%09blue/hsa:7475%09blue/hsa:53944%09blue/hsa:80326%09red/hsa:5566%09blue/hsa:5567%09blue/hsa:51684%09blue/hsa:2736%09blue
Thyroid hormone signaling pathway	KEGG PATHWAY	hsa04919	14	119	1591	23768	0.00879949717159	0.00500673174015	0.0397293014384	0.636008308653	hsa:25942,SIN3A,25942:down|hsa:5578,PRKCA,5578:down|hsa:5296,PIK3R2,5296:down|hsa:208,AKT2,208:down|hsa:5566,PRKACA,5566:down|hsa:5567,PRKACB,5567:down|hsa:5293,PIK3CD,5293:down|hsa:7067,THRA,7067:down|hsa:5170,PDPK1,5170:down|hsa:2033,EP300,2033:down|hsa:486,FXYD2,486:down|hsa:4854,NOTCH3,4854:down|hsa:9968,MED12,9968:down|hsa:6256,RXRA,6256:down	http://www.genome.jp/kegg-bin/show_pathway?hsa04919/hsa:486%09blue/hsa:5578%09blue/hsa:2033%09blue/hsa:7067%09blue/hsa:5293%09blue/hsa:5296%09blue/hsa:6256%09blue/hsa:5566%09blue/hsa:5567%09blue/hsa:208%09blue/hsa:25942%09blue/hsa:9968%09blue/hsa:4854%09blue/hsa:5170%09blue
Proteoglycans in cancer	KEGG PATHWAY	hsa05205	21	201	1591	23768	0.0131992457574	0.00845674856951	0.0398600956754	0.636008308653	hsa:10855,HPSE,10855:down|hsa:5170,PDPK1,5170:down|hsa:7078,TIMP3,7078:down|hsa:80326,WNT10A,80326:up|hsa:2318,FLNC,2318:down|hsa:5578,PRKCA,5578:down|hsa:5296,PIK3R2,5296:down|hsa:208,AKT2,208:down|hsa:5566,PRKACA,5566:down|hsa:5567,PRKACB,5567:down|hsa:858,CAV2,858:down|hsa:5293,PIK3CD,5293:down|hsa:2316,FLNA,2316:down|hsa:355,FAS,355:up|hsa:857,CAV1,857:down|hsa:3339,HSPG2,3339:down|hsa:5829,P…	http://www.genome.jp/kegg-bin/show_pathway?hsa05205/hsa:2817%09blue/hsa:5566%09blue/hsa:7078%09blue/hsa:7475%09blue/hsa:10855%09blue/hsa:5578%09blue/hsa:80326%09red/hsa:5829%09blue/hsa:5293%09blue/hsa:3339%09blue/hsa:5296%09blue/hsa:5170%09blue/hsa:5962%09blue/hsa:5567%09blue/hsa:2316%09blue/hsa:208%09blue/hsa:355%09red/hsa:857%09blue/hsa:858%09blue/hsa:2318%09blue/hsa:7477%09blue
@@Wnt signaling pathway	KEGG PATHWAY	hsa04310	14	139	1591	23768	0.00879949717159	0.00584819925951	0.100369372216	0.636008308653	hsa:56998,CTNNBIP1,56998:down|hsa:4041,LRP5,4041:down|hsa:5578,PRKCA,5578:down|hsa:4089,SMAD4,4089:down|hsa:5566,PRKACA,5566:down|hsa:5567,PRKACB,5567:down|hsa:1856,DVL2,1856:down|hsa:6907,TBL1X,6907:down|hsa:2033,EP300,2033:down|hsa:90665,TBL1Y,90665:down|hsa:5601,MAPK9,5601:up|hsa:80326,WNT10A,80326:up|hsa:7475,WNT6,7475:down|hsa:7477,WNT7B,7477:down	http://www.genome.jp/kegg-bin/show_pathway?hsa04310/hsa:6907%09blue/hsa:5566%09blue/hsa:7475%09blue/hsa:2033%09blue/hsa:56998%09blue/hsa:5578%09blue/hsa:80326%09red/hsa:1856%09blue/hsa:5567%09blue/hsa:4041%09blue/hsa:5601%09red/hsa:4089%09blue/hsa:90665%09blue/hsa:7477%09blue
Aldosterone-regulated sodium reabsorption	KEGG PATHWAY	hsa04960	6	39	1591	23768	0.00377121307354	0.00164086166274	0.0607200454449	0.636008308653	hsa:23327,NEDD4L,23327:down|hsa:5170,PDPK1,5170:down|hsa:5578,PRKCA,5578:down|hsa:5296,PIK3R2,5296:down|hsa:5293,PIK3CD,5293:down|hsa:486,FXYD2,486:down	http://www.genome.jp/kegg-bin/show_pathway?hsa04960/hsa:5578%09blue/hsa:5293%09blue/hsa:5296%09blue/hsa:486%09blue/hsa:5170%09blue/hsa:23327%09blue
Endocytosis	KEGG PATHWAY	hsa04144	21	212	1591	23768	0.0131992457574	0.00891955570515	0.0608382618589	0.636008308653	hsa:7879,RAB7A,7879:down|hsa:5590,PRKCZ,5590:down|hsa:857,CAV1,857:down|hsa:30846,EHD2,30846:down|hsa:3815,KIT,3815:up|hsa:84440,RAB11FIP4,84440:down|hsa:89853,MVB12B,89853:down|hsa:858,CAV2,858:down|hsa:23327,NEDD4L,23327:down|hsa:22905,EPN2,22905:down|hsa:3134,HLA-F,3134:up|hsa:2869,GRK5,2869:down|hsa:51652,CHMP3,51652:up|hsa:2149,F2R,2149:down|hsa:10617,STAMBP,10617:up|hsa:131890,GRK7,131890:u…	http://www.genome.jp/kegg-bin/show_pathway?hsa04144/hsa:2149%09blue/hsa:7879%09blue/hsa:409%09blue/hsa:30846%09blue/hsa:5590%09blue/hsa:857%09blue/hsa:3815%09red/hsa:2869%09blue/hsa:23327%09blue/hsa:22905%09blue/hsa:89853%09blue/hsa:84364%09blue/hsa:2261%09blue/hsa:160%09blue/hsa:161%09blue/hsa:10617%09red/hsa:858%09blue/hsa:84440%09blue/hsa:131890%09red/hsa:51652%09red/hsa:3134%09red
VEGF signaling pathway	KEGG PATHWAY	hsa04370	8	60	1591	23768	0.00502828409805	0.00252440255806	0.0620085044839	0.636008308653	hsa:5578,PRKCA,5578:down|hsa:5296,PIK3R2,5296:down|hsa:208,AKT2,208:down|hsa:5293,PIK3CD,5293:down|hsa:5829,PXN,5829:down|hsa:5321,PLA2G4A,5321:up|hsa:4846,NOS3,4846:down|hsa:3315,HSPB1,3315:down	http://www.genome.jp/kegg-bin/show_pathway?hsa04370/hsa:5578%09blue/hsa:5321%09red/hsa:5829%09blue/hsa:5293%09blue/hsa:5296%09blue/hsa:208%09blue/hsa:4846%09blue/hsa:3315%09blue
Insulin signaling pathway	KEGG PATHWAY	hsa04910	15	140	1591	23768	0.00942803268385	0.00589027263548	0.0629435444185	0.636008308653	hsa:5836,PYGL,5836:down|hsa:5590,PRKCZ,5590:down|hsa:5170,PDPK1,5170:down|hsa:2319,FLOT2,2319:down|hsa:5296,PIK3R2,5296:down|hsa:208,AKT2,208:down|hsa:31,ACACA,31:down|hsa:5567,PRKACB,5567:down|hsa:5293,PIK3CD,5293:down|hsa:6720,SREBF1,6720:down|hsa:2194,FASN,2194:down|hsa:5509,PPP1R3D,5509:down|hsa:5601,MAPK9,5601:up|hsa:5770,PTPN1,5770:down|hsa:5566,PRKACA,5566:down	http://www.genome.jp/kegg-bin/show_pathway?hsa04910/hsa:31%09blue/hsa:5509%09blue/hsa:5836%09blue/hsa:5590%09blue/hsa:5293%09blue/hsa:5296%09blue/hsa:5170%09blue/hsa:5566%09blue/hsa:5567%09blue/hsa:208%09blue/hsa:6720%09blue/hsa:5601%09red/hsa:5770%09blue/hsa:2319%09blue/hsa:2194%09blue
Amoebiasis	KEGG PATHWAY	hsa05146	12	109	1591	23768	0.00754242614708	0.00458599798048	0.077493778541	0.636008308653	hsa:10319,LAMC3,10319:down|hsa:3689,ITGB2,3689:down|hsa:5578,PRKCA,5578:down|hsa:5296,PIK3R2,5296:down|hsa:2919,CXCL1,2919:up|hsa:5566,PRKACA,5566:down|hsa:5567,PRKACB,5567:down|hsa:5293,PIK3CD,5293:down|hsa:929,CD14,929:down|hsa:3315,HSPB1,3315:down|hsa:7879,RAB7A,7879:down|hsa:4583,MUC2,4583:down	http://www.genome.jp/kegg-bin/show_pathway?hsa05146/hsa:4583%09blue/hsa:3689%09blue/hsa:7879%09blue/hsa:5578%09blue/hsa:3315%09blue/hsa:5293%09blue/hsa:5296%09blue/hsa:5566%09blue/hsa:5567%09blue/hsa:2919%09red/hsa:10319%09blue/hsa:929%09blue
Choline metabolism in cancer	KEGG PATHWAY	hsa05231	11	99	1591	23768	0.00691389063482	0.0041652642208	0.0843825555439	0.636008308653	hsa:5170,PDPK1,5170:down|hsa:5578,PRKCA,5578:down|hsa:5296,PIK3R2,5296:down|hsa:208,AKT2,208:down|hsa:5293,PIK3CD,5293:down|hsa:204962,SLC44A5,204962:up|hsa:5601,MAPK9,5601:up|hsa:5321,PLA2G4A,5321:up|hsa:1120,CHKB,1120:up|hsa:57153,SLC44A2,57153:down|hsa:8525,DGKZ,8525:down	http://www.genome.jp/kegg-bin/show_pathway?hsa05231/hsa:5578%09blue/hsa:5321%09red/hsa:5293%09blue/hsa:5296%09blue/hsa:208%09blue/hsa:57153%09blue/hsa:5601%09red/hsa:204962%09red/hsa:8525%09blue/hsa:1120%09red/hsa:5170%09blue
Folate biosynthesis	KEGG PATHWAY	hsa00790	3	14	1591	23768	0.00188560653677	0.000589027263548	0.0867860724021	0.636008308653	hsa:8836,GGH,8836:up|hsa:250,ALPP,250:down|hsa:251,ALPPL2,251:down	http://www.genome.jp/kegg-bin/show_pathway?hsa00790/hsa:8836%09red/hsa:250%09blue/hsa:251%09blue
Ether lipid metabolism	KEGG PATHWAY	hsa00565	6	44	1591	23768	0.00377121307354	0.00185122854258	0.0914457853603	0.636008308653	hsa:84647,PLA2G12B,84647:up|hsa:255043,TMEM86B,255043:down|hsa:10390,CEPT1,10390:up|hsa:9514,GAL3ST1,9514:down|hsa:5321,PLA2G4A,5321:up|hsa:8540,AGPS,8540:up	http://www.genome.jp/kegg-bin/show_pathway?hsa00565/hsa:5321%09red/hsa:84647%09red/hsa:8540%09red/hsa:10390%09red/hsa:9514%09blue/hsa:255043%09blue
Tight junction	KEGG PATHWAY	hsa04530	14	138	1591	23768	0.00879949717159	0.00580612588354	0.0964462244117	0.636008308653	hsa:5590,PRKCZ,5590:down|hsa:64398,MPP5,64398:down|hsa:5578,PRKCA,5578:down|hsa:208,AKT2,208:down|hsa:1364,CLDN4,1364:down|hsa:6709,SPTAN1,6709:down|hsa:9218,VAPA,9218:down|hsa:51776,ZAK,51776:down|hsa:9414,TJP2,9414:down|hsa:1495,CTNNA1,1495:down|hsa:7122,CLDN5,7122:down|hsa:10398,MYL9,10398:down|hsa:8735,MYH13,8735:up|hsa:4620,MYH2,4620:up	http://www.genome.jp/kegg-bin/show_pathway?hsa04530/hsa:5578%09blue/hsa:4620%09red/hsa:5590%09blue/hsa:1364%09blue/hsa:51776%09blue/hsa:9218%09blue/hsa:7122%09blue/hsa:208%09blue/hsa:64398%09blue/hsa:6709%09blue/hsa:8735%09red/hsa:9414%09blue/hsa:1495%09blue/hsa:10398%09blue
Signaling pathways regulating pluripotency of stem cells	KEGG PATHWAY	hsa04550	14	140	1591	23768	0.00879949717159	0.00589027263548	0.104388570904	0.636008308653	hsa:5296,PIK3R2,5296:down|hsa:4089,SMAD4,4089:down|hsa:7994,KAT6A,7994:down|hsa:3625,INHBB,3625:down|hsa:5293,PIK3CD,5293:down|hsa:1856,DVL2,1856:down|hsa:130399,ACVR1C,130399:up|hsa:9869,SETDB1,9869:down|hsa:6929,TCF3,6929:down|hsa:208,AKT2,208:down|hsa:80326,WNT10A,80326:up|hsa:2261,FGFR3,2261:down|hsa:7475,WNT6,7475:down|hsa:7477,WNT7B,7477:down	http://www.genome.jp/kegg-bin/show_pathway?hsa04550/hsa:7477%09blue/hsa:7475%09blue/hsa:3625%09blue/hsa:80326%09red/hsa:5293%09blue/hsa:9869%09blue/hsa:5296%09blue/hsa:1856%09blue/hsa:7994%09blue/hsa:6929%09blue/hsa:208%09blue/hsa:2261%09blue/hsa:4089%09blue/hsa:130399%09red
Hepatitis B	KEGG PATHWAY	hsa05161	14	141	1591	23768	0.00879949717159	0.00593234601144	0.108503679916	0.636008308653	hsa:4089,SMAD4,4089:down|hsa:5578,PRKCA,5578:down|hsa:5296,PIK3R2,5296:down|hsa:6775,STAT4,6775:up|hsa:54205,CYCS,54205:up|hsa:5293,PIK3CD,5293:down|hsa:7098,TLR3,7098:up|hsa:6773,STAT2,6773:down|hsa:355,FAS,355:up|hsa:2033,EP300,2033:down|hsa:64135,IFIH1,64135:up|hsa:208,AKT2,208:down|hsa:5601,MAPK9,5601:up|hsa:3339,HSPG2,3339:down	http://www.genome.jp/kegg-bin/show_pathway?hsa05161/hsa:5578%09blue/hsa:6775%09red/hsa:6773%09blue/hsa:2033%09blue/hsa:7098%09red/hsa:54205%09red/hsa:5293%09blue/hsa:3339%09blue/hsa:5296%09blue/hsa:64135%09red/hsa:208%09blue/hsa:355%09red/hsa:5601%09red/hsa:4089%09blue
Fc epsilon RI signaling pathway	KEGG PATHWAY	hsa04664	8	69	1591	23768	0.00502828409805	0.00290306294177	0.109095665427	0.636008308653	hsa:5170,PDPK1,5170:down|hsa:5578,PRKCA,5578:down|hsa:5296,PIK3R2,5296:down|hsa:208,AKT2,208:down|hsa:3635,INPP5D,3635:down|hsa:5293,PIK3CD,5293:down|hsa:5601,MAPK9,5601:up|hsa:5321,PLA2G4A,5321:up	http://www.genome.jp/kegg-bin/show_pathway?hsa04664/hsa:5578%09blue/hsa:5321%09red/hsa:5293%09blue/hsa:3635%09blue/hsa:5296%09blue/hsa:208%09blue/hsa:5601%09red/hsa:5170%09blue
MAPK signaling pathway	KEGG PATHWAY	hsa04010	23	256	1591	23768	0.0144563167819	0.0107707842477	0.110223922173	0.636008308653	hsa:5494,PPM1A,5494:up|hsa:5601,MAPK9,5601:up|hsa:10454,TAB1,10454:down|hsa:59285,CACNG6,59285:down|hsa:4909,NTF4,4909:up|hsa:5566,PRKACA,5566:down|hsa:5567,PRKACB,5567:down|hsa:6196,RPS6KA2,6196:down|hsa:51776,ZAK,51776:down|hsa:10912,GADD45G,10912:down|hsa:2261,FGFR3,2261:down|hsa:409,ARRB2,409:down|hsa:208,AKT2,208:down|hsa:5321,PLA2G4A,5321:up|hsa:3315,HSPB1,3315:down|hsa:786,CACNG1,786:up|hs…	http://www.genome.jp/kegg-bin/show_pathway?hsa04010/hsa:409%09blue/hsa:5321%09red/hsa:4909%09red/hsa:355%09red/hsa:929%09blue/hsa:5578%09blue/hsa:786%09red/hsa:51776%09blue/hsa:3315%09blue/hsa:27092%09blue/hsa:2316%09blue/hsa:5601%09red/hsa:2318%09blue/hsa:5494%09red/hsa:6196%09blue/hsa:59285%09blue/hsa:208%09blue/hsa:4137%09blue/hsa:10912%09blue/hsa:5566%09blue/hsa:5567%09blue/hsa:2261%09blue/hs…
DNA replication	KEGG PATHWAY	hsa03030	5	36	1591	23768	0.00314267756128	0.00151464153484	0.111965152656	0.636008308653	hsa:4174,MCM5,4174:down|hsa:5424,POLD1,5424:down|hsa:6117,RPA1,6117:down|hsa:4171,MCM2,4171:down|hsa:10714,POLD3,10714:down	http://www.genome.jp/kegg-bin/show_pathway?hsa03030/hsa:6117%09blue/hsa:4174%09blue/hsa:5424%09blue/hsa:10714%09blue/hsa:4171%09blue
Platelet activation	KEGG PATHWAY	hsa04611	13	130	1591	23768	0.00817096165933	0.0054695388758	0.114442256417	0.636008308653	hsa:5590,PRKCZ,5590:down|hsa:7094,TLN1,7094:down|hsa:5567,PRKACB,5567:down|hsa:5028,P2RY1,5028:up|hsa:5296,PIK3R2,5296:down|hsa:208,AKT2,208:down|hsa:5566,PRKACA,5566:down|hsa:2812,GP1BB,2812:down|hsa:5293,PIK3CD,5293:down|hsa:5321,PLA2G4A,5321:up|hsa:4846,NOS3,4846:down|hsa:2149,F2R,2149:down|hsa:2212,FCGR2A,2212:up	http://www.genome.jp/kegg-bin/show_pathway?hsa04611/hsa:2149%09blue/hsa:5028%09red/hsa:7094%09blue/hsa:5321%09red/hsa:5590%09blue/hsa:5293%09blue/hsa:5296%09blue/hsa:5566%09blue/hsa:5567%09blue/hsa:208%09blue/hsa:2212%09red/hsa:4846%09blue/hsa:2812%09blue
Influenza A	KEGG PATHWAY	hsa05164	16	168	1591	23768	0.0100565681961	0.00706832716257	0.116502863533	0.636008308653	hsa:10898,CPSF4,10898:down|hsa:3119,HLA-DQB1,3119:up|hsa:79671,NLRX1,79671:down|hsa:5296,PIK3R2,5296:down|hsa:208,AKT2,208:down|hsa:54205,CYCS,54205:up|hsa:5293,PIK3CD,5293:down|hsa:7098,TLR3,7098:up|hsa:6773,STAT2,6773:down|hsa:355,FAS,355:up|hsa:2033,EP300,2033:down|hsa:64135,IFIH1,64135:up|hsa:5601,MAPK9,5601:up|hsa:5644,PRSS1,5644:up|hsa:10625,IVNS1ABP,10625:up|hsa:5578,PRKCA,5578:down	http://www.genome.jp/kegg-bin/show_pathway?hsa05164/hsa:5578%09blue/hsa:6773%09blue/hsa:2033%09blue/hsa:7098%09red/hsa:54205%09red/hsa:5293%09blue/hsa:5296%09blue/hsa:10898%09blue/hsa:64135%09red/hsa:208%09blue/hsa:355%09red/hsa:5601%09red/hsa:3119%09red/hsa:5644%09red/hsa:79671%09blue/hsa:10625%09red
Focal adhesion	KEGG PATHWAY	hsa04510	19	207	1591	23768	0.0119421747329	0.00870918882531	0.119292082339	0.636008308653	hsa:10319,LAMC3,10319:down|hsa:7094,TLN1,7094:down|hsa:5170,PDPK1,5170:down|hsa:7148,TNXB,7148:down|hsa:3694,ITGB6,3694:up|hsa:2318,FLNC,2318:down|hsa:5578,PRKCA,5578:down|hsa:5296,PIK3R2,5296:down|hsa:208,AKT2,208:down|hsa:858,CAV2,858:down|hsa:5293,PIK3CD,5293:down|hsa:56924,PAK6,56924:down|hsa:2316,FLNA,2316:down|hsa:3691,ITGB4,3691:down|hsa:857,CAV1,857:down|hsa:5601,MAPK9,5601:up|hsa:5829,PX…	http://www.genome.jp/kegg-bin/show_pathway?hsa04510/hsa:5578%09blue/hsa:7094%09blue/hsa:1793%09blue/hsa:857%09blue/hsa:5829%09blue/hsa:5293%09blue/hsa:3691%09blue/hsa:3694%09red/hsa:5296%09blue/hsa:2316%09blue/hsa:208%09blue/hsa:10398%09blue/hsa:5601%09red/hsa:10319%09blue/hsa:858%09blue/hsa:2318%09blue/hsa:5170%09blue/hsa:7148%09blue/hsa:56924%09blue
Endocrine and other factor-regulated calcium reabsorption	KEGG PATHWAY	hsa04961	6	48	1591	23768	0.00377121307354	0.00201952204645	0.121045716365	0.636008308653	hsa:5578,PRKCA,5578:down|hsa:5566,PRKACA,5566:down|hsa:5567,PRKACB,5567:down|hsa:486,FXYD2,486:down|hsa:160,AP2A1,160:down|hsa:161,AP2A2,161:down	http://www.genome.jp/kegg-bin/show_pathway?hsa04961/hsa:5578%09blue/hsa:5566%09blue/hsa:5567%09blue/hsa:486%09blue/hsa:160%09blue/hsa:161%09blue
Salmonella infection	KEGG PATHWAY	hsa05132	9	83	1591	23768	0.00565681961031	0.00349209020532	0.122802429593	0.636008308653	hsa:2318,FLNC,2318:down|hsa:2316,FLNA,2316:down|hsa:2919,CXCL1,2919:up|hsa:29941,PKN3,29941:down|hsa:1778,DYNC1H1,1778:down|hsa:9560,CCL4L2,9560:up|hsa:929,CD14,929:down|hsa:5601,MAPK9,5601:up|hsa:7879,RAB7A,7879:down	http://www.genome.jp/kegg-bin/show_pathway?hsa05132/hsa:7879%09blue/hsa:9560%09red/hsa:1778%09blue/hsa:2316%09blue/hsa:29941%09blue/hsa:2919%09red/hsa:5601%09red/hsa:929%09blue/hsa:2318%09blue
mTOR signaling pathway	KEGG PATHWAY	hsa04150	7	60	1591	23768	0.0043997485858	0.00252440255806	0.125899843607	0.636008308653	hsa:5170,PDPK1,5170:down|hsa:5578,PRKCA,5578:down|hsa:5296,PIK3R2,5296:down|hsa:208,AKT2,208:down|hsa:5293,PIK3CD,5293:down|hsa:51719,CAB39,51719:up|hsa:6196,RPS6KA2,6196:down	http://www.genome.jp/kegg-bin/show_pathway?hsa04150/hsa:5578%09blue/hsa:6196%09blue/hsa:5293%09blue/hsa:51719%09red/hsa:5296%09blue/hsa:208%09blue/hsa:5170%09blue
Homologous recombination	KEGG PATHWAY	hsa03440	4	28	1591	23768	0.00251414204903	0.0011780545271	0.138157460337	0.636008308653	hsa:10714,POLD3,10714:down|hsa:8438,RAD54L,8438:down|hsa:6117,RPA1,6117:down|hsa:5424,POLD1,5424:down	http://www.genome.jp/kegg-bin/show_pathway?hsa03440/hsa:6117%09blue/hsa:5424%09blue/hsa:8438%09blue/hsa:10714%09blue
Non-alcoholic fatty liver disease (NAFLD)	KEGG PATHWAY	hsa04932	14	148	1591	23768	0.00879949717159	0.00622685964322	0.139964980683	0.64000706727	hsa:4705,NDUFA10,4705:down|hsa:4695,NDUFA2,4695:up|hsa:22877,MLXIP,22877:down|hsa:4698,NDUFA5,4698:up|hsa:54205,CYCS,54205:up|hsa:5293,PIK3CD,5293:down|hsa:5296,PIK3R2,5296:down|hsa:355,FAS,355:up|hsa:6720,SREBF1,6720:down|hsa:5601,MAPK9,5601:up|hsa:208,AKT2,208:down|hsa:5465,PPARA,5465:down|hsa:6389,SDHA,6389:down|hsa:6256,RXRA,6256:down	http://www.genome.jp/kegg-bin/show_pathway?hsa04932/hsa:4698%09red/hsa:22877%09blue/hsa:4695%09red/hsa:54205%09red/hsa:6389%09blue/hsa:5293%09blue/hsa:4705%09blue/hsa:5296%09blue/hsa:6256%09blue/hsa:208%09blue/hsa:355%09red/hsa:6720%09blue/hsa:5601%09red/hsa:5465%09blue
Arrhythmogenic right ventricular cardiomyopathy (ARVC)	KEGG PATHWAY	hsa05412	8	74	1591	23768	0.00502828409805	0.00311342982161	0.141830591925	0.641392756448	hsa:786,CACNG1,786:up|hsa:3691,ITGB4,3691:down|hsa:3694,ITGB6,3694:up|hsa:1495,CTNNA1,1495:down|hsa:27092,CACNG4,27092:down|hsa:59285,CACNG6,59285:down|hsa:1756,DMD,1756:up|hsa:1000,CDH2,1000:up	http://www.genome.jp/kegg-bin/show_pathway?hsa05412/hsa:786%09red/hsa:27092%09blue/hsa:59285%09blue/hsa:3694%09red/hsa:3691%09blue/hsa:1495%09blue/hsa:1000%09red/hsa:1756%09red
@@Nucleotide excision repair	KEGG PATHWAY	hsa03420	5	44	1591	23768	0.00314267756128	0.00185122854258	0.191883652453	0.64725613867	hsa:1069,CETN2,1069:up|hsa:5424,POLD1,5424:down|hsa:6117,RPA1,6117:down|hsa:10714,POLD3,10714:down|hsa:2072,ERCC4,2072:down	http://www.genome.jp/kegg-bin/show_pathway?hsa03420/hsa:2072%09blue/hsa:6117%09blue/hsa:1069%09red/hsa:5424%09blue/hsa:10714%09blue
Bacterial invasion of epithelial cells	KEGG PATHWAY	hsa05100	8	76	1591	23768	0.00502828409805	0.00319757657354	0.156149311941	0.64725613867	hsa:857,CAV1,857:down|hsa:79658,ARHGAP10,79658:down|hsa:5296,PIK3R2,5296:down|hsa:858,CAV2,858:down|hsa:5293,PIK3CD,5293:down|hsa:5829,PXN,5829:down|hsa:1495,CTNNA1,1495:down|hsa:1793,DOCK1,1793:down	http://www.genome.jp/kegg-bin/show_pathway?hsa05100/hsa:5829%09blue/hsa:5293%09blue/hsa:1793%09blue/hsa:5296%09blue/hsa:858%09blue/hsa:1495%09blue/hsa:79658%09blue/hsa:857%09blue
Melanogenesis	KEGG PATHWAY	hsa04916	10	101	1591	23768	0.00628535512256	0.00424941097274	0.158695279151	0.64725613867	hsa:5578,PRKCA,5578:down|hsa:5566,PRKACA,5566:down|hsa:5567,PRKACB,5567:down|hsa:1856,DVL2,1856:down|hsa:3815,KIT,3815:up|hsa:2033,EP300,2033:down|hsa:1906,EDN1,1906:up|hsa:80326,WNT10A,80326:up|hsa:7475,WNT6,7475:down|hsa:7477,WNT7B,7477:down	http://www.genome.jp/kegg-bin/show_pathway?hsa04916/hsa:5566%09blue/hsa:7475%09blue/hsa:2033%09blue/hsa:5578%09blue/hsa:80326%09red/hsa:3815%09red/hsa:1906%09red/hsa:1856%09blue/hsa:5567%09blue/hsa:7477%09blue
Hippo signaling pathway	KEGG PATHWAY	hsa04390	14	153	1591	23768	0.00879949717159	0.00643722652306	0.165197470466	0.64725613867	hsa:5590,PRKCZ,5590:down|hsa:3689,ITGB2,3689:down|hsa:64398,MPP5,64398:down|hsa:4089,SMAD4,4089:down|hsa:7161,TP73,7161:down|hsa:2736,GLI2,2736:down|hsa:1856,DVL2,1856:down|hsa:1495,CTNNA1,1495:down|hsa:4771,NF2,4771:down|hsa:80326,WNT10A,80326:up|hsa:25937,WWTR1,25937:down|hsa:1740,DLG2,1740:up|hsa:7475,WNT6,7475:down|hsa:7477,WNT7B,7477:down	http://www.genome.jp/kegg-bin/show_pathway?hsa04390/hsa:3689%09blue/hsa:7477%09blue/hsa:7475%09blue/hsa:1740%09red/hsa:5590%09blue/hsa:80326%09red/hsa:25937%09blue/hsa:4771%09blue/hsa:1856%09blue/hsa:7161%09blue/hsa:64398%09blue/hsa:4089%09blue/hsa:2736%09blue/hsa:1495%09blue
Fc gamma R-mediated phagocytosis	KEGG PATHWAY	hsa04666	9	90	1591	23768	0.00565681961031	0.00378660383709	0.168415652392	0.64725613867	hsa:2212,FCGR2A,2212:up|hsa:5578,PRKCA,5578:down|hsa:5296,PIK3R2,5296:down|hsa:208,AKT2,208:down|hsa:3635,INPP5D,3635:down|hsa:5293,PIK3CD,5293:down|hsa:85477,SCIN,85477:down|hsa:5321,PLA2G4A,5321:up|hsa:3985,LIMK2,3985:down	http://www.genome.jp/kegg-bin/show_pathway?hsa04666/hsa:5578%09blue/hsa:3985%09blue/hsa:5321%09red/hsa:208%09blue/hsa:5293%09blue/hsa:3635%09blue/hsa:5296%09blue/hsa:85477%09blue/hsa:2212%09red
Hepatitis C	KEGG PATHWAY	hsa05160	12	129	1591	23768	0.00754242614708	0.00542746549983	0.175117637202	0.64725613867	hsa:5170,PDPK1,5170:down|hsa:949,SCARB1,949:down|hsa:5296,PIK3R2,5296:down|hsa:208,AKT2,208:down|hsa:5293,PIK3CD,5293:down|hsa:7098,TLR3,7098:up|hsa:6773,STAT2,6773:down|hsa:1364,CLDN4,1364:down|hsa:5601,MAPK9,5601:up|hsa:5465,PPARA,5465:down|hsa:7122,CLDN5,7122:down|hsa:6256,RXRA,6256:down	http://www.genome.jp/kegg-bin/show_pathway?hsa05160/hsa:6773%09blue/hsa:1364%09blue/hsa:5293%09blue/hsa:949%09blue/hsa:5296%09blue/hsa:6256%09blue/hsa:7098%09red/hsa:208%09blue/hsa:7122%09blue/hsa:5601%09red/hsa:5465%09blue/hsa:5170%09blue
Central carbon metabolism in cancer	KEGG PATHWAY	hsa05230	7	67	1591	23768	0.0043997485858	0.00281891618984	0.181355313625	0.64725613867	hsa:3815,KIT,3815:up|hsa:5296,PIK3R2,5296:down|hsa:208,AKT2,208:down|hsa:5293,PIK3CD,5293:down|hsa:2539,G6PD,2539:down|hsa:23410,SIRT3,23410:down|hsa:2261,FGFR3,2261:down	http://www.genome.jp/kegg-bin/show_pathway?hsa05230/hsa:2539%09blue/hsa:3815%09red/hsa:5293%09blue/hsa:5296%09blue/hsa:23410%09blue/hsa:208%09blue/hsa:2261%09blue
Basal cell carcinoma	KEGG PATHWAY	hsa05217	6	55	1591	23768	0.00377121307354	0.00231403567822	0.182440625652	0.64725613867	hsa:2736,GLI2,2736:down|hsa:1856,DVL2,1856:down|hsa:51684,SUFU,51684:down|hsa:80326,WNT10A,80326:up|hsa:7475,WNT6,7475:down|hsa:7477,WNT7B,7477:down	http://www.genome.jp/kegg-bin/show_pathway?hsa05217/hsa:2736%09blue/hsa:7475%09blue/hsa:7477%09blue/hsa:80326%09red/hsa:1856%09blue/hsa:51684%09blue
Non-small cell lung cancer	KEGG PATHWAY	hsa05223	6	56	1591	23768	0.00377121307354	0.00235610905419	0.192079418362	0.64725613867	hsa:5170,PDPK1,5170:down|hsa:5578,PRKCA,5578:down|hsa:5296,PIK3R2,5296:down|hsa:208,AKT2,208:down|hsa:5293,PIK3CD,5293:down|hsa:6256,RXRA,6256:down	http://www.genome.jp/kegg-bin/show_pathway?hsa05223/hsa:5578%09blue/hsa:5293%09blue/hsa:5296%09blue/hsa:6256%09blue/hsa:208%09blue/hsa:5170%09blue
Phosphatidylinositol signaling system	KEGG PATHWAY	hsa04070	8	81	1591	23768	0.00502828409805	0.00340794345338	0.194727381796	0.64725613867	hsa:3613,IMPA2,3613:down|hsa:5578,PRKCA,5578:down|hsa:5296,PIK3R2,5296:down|hsa:3635,INPP5D,3635:down|hsa:3632,INPP5A,3632:down|hsa:5293,PIK3CD,5293:down|hsa:55361,PI4K2A,55361:down|hsa:8525,DGKZ,8525:down	http://www.genome.jp/kegg-bin/show_pathway?hsa04070/hsa:5578%09blue/hsa:3632%09blue/hsa:5293%09blue/hsa:3635%09blue/hsa:5296%09blue/hsa:3613%09blue/hsa:8525%09blue/hsa:55361%09blue
Glycerolipid metabolism	KEGG PATHWAY	hsa00561	6	57	1591	23768	0.00377121307354	0.00239818243016	0.20190681851	0.650738698231	hsa:154141,MBOAT1,154141:down|hsa:56894,AGPAT3,56894:down|hsa:10554,AGPAT1,10554:down|hsa:26007,DAK,26007:down|hsa:23175,LPIN1,23175:down|hsa:8525,DGKZ,8525:down	http://www.genome.jp/kegg-bin/show_pathway?hsa00561/hsa:56894%09blue/hsa:26007%09blue/hsa:23175%09blue/hsa:10554%09blue/hsa:8525%09blue/hsa:154141%09blue
Viral myocarditis	KEGG PATHWAY	hsa05416	6	58	1591	23768	0.00377121307354	0.00244025580613	0.211912558514	0.663029444443	hsa:3689,ITGB2,3689:down|hsa:857,CAV1,857:down|hsa:3119,HLA-DQB1,3119:up|hsa:54205,CYCS,54205:up|hsa:3134,HLA-F,3134:up|hsa:1756,DMD,1756:up	http://www.genome.jp/kegg-bin/show_pathway?hsa05416/hsa:3689%09blue/hsa:54205%09red/hsa:857%09blue/hsa:3119%09red/hsa:1756%09red/hsa:3134%09red
Amino sugar and nucleotide sugar metabolism	KEGG PATHWAY	hsa00520	5	46	1591	23768	0.00314267756128	0.00193537529451	0.214413449577	0.668269456265	hsa:8790,FPGT,8790:up|hsa:7358,UGDH,7358:down|hsa:1727,CYB5R3,1727:down|hsa:132789,GNPDA2,132789:up|hsa:5372,PMM1,5372:down	http://www.genome.jp/kegg-bin/show_pathway?hsa00520/hsa:5372%09blue/hsa:8790%09red/hsa:1727%09blue/hsa:132789%09red/hsa:7358%09blue
@@Mismatch repair	KEGG PATHWAY	hsa03430	3	23	1591	23768	0.00188560653677	0.000967687647257	0.221406749118	0.67188672278	hsa:10714,POLD3,10714:down|hsa:5424,POLD1,5424:down|hsa:6117,RPA1,6117:down	http://www.genome.jp/kegg-bin/show_pathway?hsa03430/hsa:6117%09blue/hsa:5424%09blue/hsa:10714%09blue
Fatty acid metabolism	KEGG PATHWAY	hsa01212	5	47	1591	23768	0.00314267756128	0.00197744867048	0.225977968248	0.67188672278	hsa:2194,FASN,2194:down|hsa:31,ACACA,31:down|hsa:1375,CPT1B,1375:up|hsa:79071,ELOVL6,79071:up|hsa:9415,FADS2,9415:down	http://www.genome.jp/kegg-bin/show_pathway?hsa01212/hsa:31%09blue/hsa:1375%09red/hsa:9415%09blue/hsa:2194%09blue/hsa:79071%09red
Cell cycle	KEGG PATHWAY	hsa04110	11	124	1591	23768	0.00691389063482	0.00521709861999	0.22727734306	0.67188672278	hsa:4174,MCM5,4174:down|hsa:5591,PRKDC,5591:down|hsa:5001,ORC5,5001:up|hsa:4171,MCM2,4171:down|hsa:10912,GADD45G,10912:down|hsa:4089,SMAD4,4089:down|hsa:8379,MAD1L1,8379:down|hsa:2033,EP300,2033:down|hsa:8555,CDC14B,8555:down|hsa:8243,SMC1A,8243:down|hsa:8318,CDC45,8318:down	http://www.genome.jp/kegg-bin/show_pathway?hsa04110/hsa:5001%09red/hsa:4174%09blue/hsa:5591%09blue/hsa:2033%09blue/hsa:4171%09blue/hsa:4089%09blue/hsa:8555%09blue/hsa:8318%09blue/hsa:8243%09blue/hsa:10912%09blue/hsa:8379%09blue
HTLV-I infection	KEGG PATHWAY	hsa05166	21	259	1591	23768	0.0131992457574	0.0108970043756	0.228477391499	0.67188672278	hsa:8829,NRP1,8829:down|hsa:3689,ITGB2,3689:down|hsa:5567,PRKACB,5567:down|hsa:3119,HLA-DQB1,3119:up|hsa:5296,PIK3R2,5296:down|hsa:208,AKT2,208:down|hsa:5566,PRKACA,5566:down|hsa:7094,TLN1,7094:down|hsa:5293,PIK3CD,5293:down|hsa:1856,DVL2,1856:down|hsa:5424,POLD1,5424:down|hsa:10714,POLD3,10714:down|hsa:3134,HLA-F,3134:up|hsa:6929,TCF3,6929:down|hsa:4089,SMAD4,4089:down|hsa:2033,EP300,2033:down|h…	http://www.genome.jp/kegg-bin/show_pathway?hsa05166/hsa:3689%09blue/hsa:5566%09blue/hsa:7475%09blue/hsa:7094%09blue/hsa:8829%09blue/hsa:2033%09blue/hsa:8498%09blue/hsa:80326%09red/hsa:5424%09blue/hsa:5293%09blue/hsa:5296%09blue/hsa:1856%09blue/hsa:5567%09blue/hsa:6929%09blue/hsa:208%09blue/hsa:115650%09blue/hsa:4089%09blue/hsa:3119%09red/hsa:7477%09blue/hsa:10714%09blue/hsa:3134%09red
Apoptosis	KEGG PATHWAY	hsa04210	8	86	1591	23768	0.00502828409805	0.00361831033322	0.236777840133	0.67188672278	hsa:9131,AIFM1,9131:down|hsa:5567,PRKACB,5567:down|hsa:5296,PIK3R2,5296:down|hsa:208,AKT2,208:down|hsa:5566,PRKACA,5566:down|hsa:54205,CYCS,54205:up|hsa:5293,PIK3CD,5293:down|hsa:355,FAS,355:up	http://www.genome.jp/kegg-bin/show_pathway?hsa04210/hsa:54205%09red/hsa:5293%09blue/hsa:5296%09blue/hsa:5566%09blue/hsa:5567%09blue/hsa:208%09blue/hsa:9131%09blue/hsa:355%09red
Notch signaling pathway	KEGG PATHWAY	hsa04330	5	48	1591	23768	0.00314267756128	0.00201952204645	0.23772104762	0.67245748402	hsa:23385,NCSTN,23385:down|hsa:9612,NCOR2,9612:down|hsa:4854,NOTCH3,4854:down|hsa:2033,EP300,2033:down|hsa:1856,DVL2,1856:down	http://www.genome.jp/kegg-bin/show_pathway?hsa04330/hsa:1856%09blue/hsa:4854%09blue/hsa:23385%09blue/hsa:9612%09blue/hsa:2033%09blue
Type II diabetes mellitus	KEGG PATHWAY	hsa04930	5	48	1591	23768	0.00314267756128	0.00201952204645	0.23772104762	0.67245748402	hsa:5296,PIK3R2,5296:down|hsa:5590,PRKCZ,5590:down|hsa:5601,MAPK9,5601:up|hsa:5293,PIK3CD,5293:down|hsa:3651,PDX1,3651:down	http://www.genome.jp/kegg-bin/show_pathway?hsa04930/hsa:3651%09blue/hsa:5293%09blue/hsa:5601%09red/hsa:5296%09blue/hsa:5590%09blue
alpha-Linolenic acid metabolism	KEGG PATHWAY	hsa00592	3	24	1591	23768	0.00188560653677	0.00100976102322	0.238361797084	0.673610904566	hsa:84647,PLA2G12B,84647:up|hsa:9415,FADS2,9415:down|hsa:5321,PLA2G4A,5321:up	http://www.genome.jp/kegg-bin/show_pathway?hsa00592/hsa:9415%09blue/hsa:5321%09red/hsa:84647%09red
@@Inositol phosphate metabolism	KEGG PATHWAY	hsa00562	6	61	1591	23768	0.00377121307354	0.00256647593403	0.242893981721	0.67737934967	hsa:3613,IMPA2,3613:down|hsa:55361,PI4K2A,55361:down|hsa:3635,INPP5D,3635:down|hsa:3632,INPP5A,3632:down|hsa:5293,PIK3CD,5293:down|hsa:9562,MINPP1,9562:up	http://www.genome.jp/kegg-bin/show_pathway?hsa00562/hsa:9562%09red/hsa:3632%09blue/hsa:5293%09blue/hsa:3635%09blue/hsa:3613%09blue/hsa:55361%09blue
Fatty acid biosynthesis	KEGG PATHWAY	hsa00061	2	13	1591	23768	0.00125707102451	0.00054695388758	0.241717858916	0.67737934967	hsa:31,ACACA,31:down|hsa:2194,FASN,2194:down	http://www.genome.jp/kegg-bin/show_pathway?hsa00061/hsa:31%09blue/hsa:2194%09blue
Colorectal cancer	KEGG PATHWAY	hsa05210	6	62	1591	23768	0.00377121307354	0.00260854931	0.253506466731	0.686389531216	hsa:5296,PIK3R2,5296:down|hsa:208,AKT2,208:down|hsa:54205,CYCS,54205:up|hsa:5293,PIK3CD,5293:down|hsa:5601,MAPK9,5601:up|hsa:4089,SMAD4,4089:down	http://www.genome.jp/kegg-bin/show_pathway?hsa05210/hsa:54205%09red/hsa:5293%09blue/hsa:5296%09blue/hsa:208%09blue/hsa:5601%09red/hsa:4089%09blue
Maturity onset diabetes of the young	KEGG PATHWAY	hsa04950	3	25	1591	23768	0.00188560653677	0.00105183439919	0.255525349572	0.686389531216	hsa:3110,MNX1,3110:down|hsa:3174,HNF4G,3174:up|hsa:3651,PDX1,3651:down	http://www.genome.jp/kegg-bin/show_pathway?hsa04950/hsa:3651%09blue/hsa:3174%09red/hsa:3110%09blue
Cell adhesion molecules (CAMs)	KEGG PATHWAY	hsa04514	12	142	1591	23768	0.00754242614708	0.00597441938741	0.260159635186	0.690019729654	hsa:2734,GLG1,2734:down|hsa:965,CD58,965:up|hsa:3689,ITGB2,3689:down|hsa:57555,NLGN2,57555:down|hsa:3119,HLA-DQB1,3119:up|hsa:4267,CD99,4267:down|hsa:4897,NRCAM,4897:up|hsa:3134,HLA-F,3134:up|hsa:1364,CLDN4,1364:down|hsa:1000,CDH2,1000:up|hsa:7122,CLDN5,7122:down|hsa:1013,CDH15,1013:down	http://www.genome.jp/kegg-bin/show_pathway?hsa04514/hsa:3689%09blue/hsa:1364%09blue/hsa:965%09red/hsa:4897%09red/hsa:2734%09blue/hsa:7122%09blue/hsa:4267%09blue/hsa:3119%09red/hsa:1013%09blue/hsa:57555%09blue/hsa:1000%09red/hsa:3134%09red
Progesterone-mediated oocyte maturation	KEGG PATHWAY	hsa04914	8	89	1591	23768	0.00502828409805	0.00374453046112	0.263380192315	0.692658315733	hsa:5296,PIK3R2,5296:down|hsa:208,AKT2,208:down|hsa:5566,PRKACA,5566:down|hsa:5567,PRKACB,5567:down|hsa:5293,PIK3CD,5293:down|hsa:8379,MAD1L1,8379:down|hsa:6196,RPS6KA2,6196:down|hsa:5601,MAPK9,5601:up	http://www.genome.jp/kegg-bin/show_pathway?hsa04914/hsa:6196%09blue/hsa:5293%09blue/hsa:5296%09blue/hsa:5566%09blue/hsa:5567%09blue/hsa:208%09blue/hsa:5601%09red/hsa:8379%09blue
Dilated cardiomyopathy	KEGG PATHWAY	hsa05414	8	90	1591	23768	0.00502828409805	0.00378660383709	0.272439667655	0.692658315733	hsa:786,CACNG1,786:up|hsa:3691,ITGB4,3691:down|hsa:5566,PRKACA,5566:down|hsa:5567,PRKACB,5567:down|hsa:3694,ITGB6,3694:up|hsa:27092,CACNG4,27092:down|hsa:59285,CACNG6,59285:down|hsa:1756,DMD,1756:up	http://www.genome.jp/kegg-bin/show_pathway?hsa05414/hsa:786%09red/hsa:27092%09blue/hsa:59285%09blue/hsa:5566%09blue/hsa:5567%09blue/hsa:3694%09red/hsa:3691%09blue/hsa:1756%09red
Mineral absorption	KEGG PATHWAY	hsa04978	5	51	1591	23768	0.00314267756128	0.00214574217435	0.27386173467	0.692658315733	hsa:486,FXYD2,486:down|hsa:4495,MT1G,4495:up|hsa:4494,MT1F,4494:up|hsa:4493,MT1E,4493:up|hsa:4499,MT1M,4499:up	http://www.genome.jp/kegg-bin/show_pathway?hsa04978/hsa:4495%09red/hsa:4494%09red/hsa:486%09blue/hsa:4499%09red/hsa:4493%09red
D-Glutamine and D-glutamate metabolism	KEGG PATHWAY	hsa00471	1	4	1591	23768	0.000628535512256	0.000168293503871	0.27674555693	0.692658315733	hsa:2747,GLUD2,2747:down	http://www.genome.jp/kegg-bin/show_pathway?hsa00471/hsa:2747%09blue
Leukocyte transendothelial migration	KEGG PATHWAY	hsa04670	10	118	1591	23768	0.00628535512256	0.00496465836419	0.282826619064	0.692658315733	hsa:3689,ITGB2,3689:down|hsa:5578,PRKCA,5578:down|hsa:5296,PIK3R2,5296:down|hsa:4267,CD99,4267:down|hsa:5293,PIK3CD,5293:down|hsa:5829,PXN,5829:down|hsa:1364,CLDN4,1364:down|hsa:1495,CTNNA1,1495:down|hsa:10398,MYL9,10398:down|hsa:7122,CLDN5,7122:down	http://www.genome.jp/kegg-bin/show_pathway?hsa04670/hsa:3689%09blue/hsa:5578%09blue/hsa:1364%09blue/hsa:5829%09blue/hsa:5293%09blue/hsa:5296%09blue/hsa:7122%09blue/hsa:4267%09blue/hsa:1495%09blue/hsa:10398%09blue
Fanconi anemia pathway	KEGG PATHWAY	hsa03460	5	52	1591	23768	0.00314267756128	0.00218781555032	0.286159340721	0.692658315733	hsa:2072,ERCC4,2072:down|hsa:6117,RPA1,6117:down|hsa:91442,C19orf40,91442:down|hsa:80010,RMI1,80010:down|hsa:84464,SLX4,84464:down	http://www.genome.jp/kegg-bin/show_pathway?hsa03460/hsa:80010%09blue/hsa:6117%09blue/hsa:2072%09blue/hsa:91442%09blue/hsa:84464%09blue
Endometrial cancer	KEGG PATHWAY	hsa05213	5	52	1591	23768	0.00314267756128	0.00218781555032	0.286159340721	0.692658315733	hsa:5296,PIK3R2,5296:down|hsa:208,AKT2,208:down|hsa:5170,PDPK1,5170:down|hsa:5293,PIK3CD,5293:down|hsa:1495,CTNNA1,1495:down	http://www.genome.jp/kegg-bin/show_pathway?hsa05213/hsa:1495%09blue/hsa:5293%09blue/hsa:5296%09blue/hsa:208%09blue/hsa:5170%09blue
Pentose and glucuronate interconversions	KEGG PATHWAY	hsa00040	3	27	1591	23768	0.00188560653677	0.00113598115113	0.290292231234	0.699945655127	hsa:7358,UGDH,7358:down|hsa:54576,UGT1A8,54576:up|hsa:6120,RPE,6120:up	http://www.genome.jp/kegg-bin/show_pathway?hsa00040/hsa:6120%09red/hsa:54576%09red/hsa:7358%09blue
Vibrio cholerae infection	KEGG PATHWAY	hsa05110	5	53	1591	23768	0.00314267756128	0.00222988892629	0.298556042475	0.710669177304	hsa:5566,PRKACA,5566:down|hsa:5567,PRKACB,5567:down|hsa:9414,TJP2,9414:down|hsa:4583,MUC2,4583:down|hsa:5578,PRKCA,5578:down	http://www.genome.jp/kegg-bin/show_pathway?hsa05110/hsa:4583%09blue/hsa:5566%09blue/hsa:9414%09blue/hsa:5578%09blue/hsa:5567%09blue
Sphingolipid signaling pathway	KEGG PATHWAY	hsa04071	10	120	1591	23768	0.00628535512256	0.00504880511612	0.299062305846	0.710669177304	hsa:5590,PRKCZ,5590:down|hsa:5170,PDPK1,5170:down|hsa:5578,PRKCA,5578:down|hsa:5296,PIK3R2,5296:down|hsa:208,AKT2,208:down|hsa:5293,PIK3CD,5293:down|hsa:5601,MAPK9,5601:up|hsa:81537,SGPP1,81537:down|hsa:5528,PPP2R5D,5528:down|hsa:4846,NOS3,4846:down	http://www.genome.jp/kegg-bin/show_pathway?hsa04071/hsa:5578%09blue/hsa:5590%09blue/hsa:5528%09blue/hsa:5293%09blue/hsa:5296%09blue/hsa:208%09blue/hsa:5601%09red/hsa:81537%09blue/hsa:4846%09blue/hsa:5170%09blue
Long-term potentiation	KEGG PATHWAY	hsa04720	6	67	1591	23768	0.00377121307354	0.00281891618984	0.308213768161	0.711658941781	hsa:2906,GRIN2D,2906:down|hsa:5578,PRKCA,5578:down|hsa:5566,PRKACA,5566:down|hsa:5567,PRKACB,5567:down|hsa:6196,RPS6KA2,6196:down|hsa:2033,EP300,2033:down	http://www.genome.jp/kegg-bin/show_pathway?hsa04720/hsa:5578%09blue/hsa:2033%09blue/hsa:6196%09blue/hsa:5566%09blue/hsa:5567%09blue/hsa:2906%09blue
Carbohydrate digestion and absorption	KEGG PATHWAY	hsa04973	4	41	1591	23768	0.00251414204903	0.00172500841468	0.311812322057	0.711658941781	hsa:5296,PIK3R2,5296:down|hsa:208,AKT2,208:down|hsa:5293,PIK3CD,5293:down|hsa:486,FXYD2,486:down	http://www.genome.jp/kegg-bin/show_pathway?hsa04973/hsa:486%09blue/hsa:5293%09blue/hsa:5296%09blue/hsa:208%09blue
AMPK signaling pathway	KEGG PATHWAY	hsa04152	10	123	1591	23768	0.00628535512256	0.00517502524403	0.323836075599	0.711658941781	hsa:5170,PDPK1,5170:down|hsa:5296,PIK3R2,5296:down|hsa:208,AKT2,208:down|hsa:31,ACACA,31:down|hsa:5293,PIK3CD,5293:down|hsa:51719,CAB39,51719:up|hsa:6720,SREBF1,6720:down|hsa:1375,CPT1B,1375:up|hsa:5528,PPP2R5D,5528:down|hsa:2194,FASN,2194:down	http://www.genome.jp/kegg-bin/show_pathway?hsa04152/hsa:31%09blue/hsa:5528%09blue/hsa:5293%09blue/hsa:51719%09red/hsa:5296%09blue/hsa:5170%09blue/hsa:208%09blue/hsa:6720%09blue/hsa:1375%09red/hsa:2194%09blue
Phototransduction	KEGG PATHWAY	hsa04744	3	29	1591	23768	0.00188560653677	0.00122012790306	0.325358342977	0.711658941781	hsa:8787,RGS9,8787:down|hsa:131890,GRK7,131890:up|hsa:409,ARRB2,409:down	http://www.genome.jp/kegg-bin/show_pathway?hsa04744/hsa:131890%09red/hsa:8787%09blue/hsa:409%09blue
Herpes simplex infection	KEGG PATHWAY	hsa05168	14	179	1591	23768	0.00879949717159	0.00753113429822	0.326420479255	0.711658941781	hsa:8864,PER2,8864:down|hsa:64135,IFIH1,64135:up|hsa:3119,HLA-DQB1,3119:up|hsa:54205,CYCS,54205:up|hsa:5430,POLR2A,5430:down|hsa:7098,TLR3,7098:up|hsa:6773,STAT2,6773:down|hsa:3134,HLA-F,3134:up|hsa:355,FAS,355:up|hsa:2033,EP300,2033:down|hsa:1936,EEF1D,1936:up|hsa:10454,TAB1,10454:down|hsa:5601,MAPK9,5601:up|hsa:54926,UBE2R2,54926:down	http://www.genome.jp/kegg-bin/show_pathway?hsa05168/hsa:1936%09red/hsa:6773%09blue/hsa:2033%09blue/hsa:7098%09red/hsa:54205%09red/hsa:5430%09blue/hsa:54926%09blue/hsa:64135%09red/hsa:8864%09blue/hsa:5601%09red/hsa:10454%09blue/hsa:3119%09red/hsa:355%09red/hsa:3134%09red
Complement and coagulation cascades	KEGG PATHWAY	hsa04610	6	69	1591	23768	0.00377121307354	0.00290306294177	0.330659162439	0.711658941781	hsa:5627,PROS1,5627:up|hsa:714,C1QC,714:up|hsa:2157,F8,2157:up|hsa:7035,TFPI,7035:up|hsa:2158,F9,2158:up|hsa:2149,F2R,2149:down	http://www.genome.jp/kegg-bin/show_pathway?hsa04610/hsa:2149%09blue/hsa:5627%09red/hsa:2157%09red/hsa:7035%09red/hsa:714%09red/hsa:2158%09red
Nitrogen metabolism	KEGG PATHWAY	hsa00910	2	17	1591	23768	0.00125707102451	0.000715247391451	0.336692546335	0.717830495172	hsa:11238,CA5B,11238:up|hsa:2747,GLUD2,2747:down	http://www.genome.jp/kegg-bin/show_pathway?hsa00910/hsa:2747%09blue/hsa:11238%09red
Mucin type O-Glycan biosynthesis	KEGG PATHWAY	hsa00512	3	30	1591	23768	0.00188560653677	0.00126220127903	0.34290468385	0.726800144744	hsa:11226,GALNT6,11226:down|hsa:56913,C1GALT1,56913:up|hsa:2590,GALNT2,2590:down	http://www.genome.jp/kegg-bin/show_pathway?hsa00512/hsa:56913%09red/hsa:2590%09blue/hsa:11226%09blue
Citrate cycle (TCA cycle)	KEGG PATHWAY	hsa00020	3	30	1591	23768	0.00188560653677	0.00126220127903	0.34290468385	0.726800144744	hsa:5091,PC,5091:down|hsa:6389,SDHA,6389:down|hsa:3418,IDH2,3418:down	http://www.genome.jp/kegg-bin/show_pathway?hsa00020/hsa:3418%09blue/hsa:6389%09blue/hsa:5091%09blue
Inflammatory mediator regulation of TRP channels	KEGG PATHWAY	hsa04750	8	98	1591	23768	0.00502828409805	0.00412319084483	0.347454894104	0.730539708258	hsa:5578,PRKCA,5578:down|hsa:5296,PIK3R2,5296:down|hsa:5566,PRKACA,5566:down|hsa:5567,PRKACB,5567:down|hsa:5293,PIK3CD,5293:down|hsa:41,ASIC1,41:down|hsa:5601,MAPK9,5601:up|hsa:5321,PLA2G4A,5321:up	http://www.genome.jp/kegg-bin/show_pathway?hsa04750/hsa:5578%09blue/hsa:5321%09red/hsa:5293%09blue/hsa:5296%09blue/hsa:5566%09blue/hsa:5567%09blue/hsa:5601%09red/hsa:41%09blue
Toll-like receptor signaling pathway	KEGG PATHWAY	hsa04620	8	98	1591	23768	0.00502828409805	0.00412319084483	0.347454894104	0.730539708258	hsa:5296,PIK3R2,5296:down|hsa:208,AKT2,208:down|hsa:5293,PIK3CD,5293:down|hsa:7098,TLR3,7098:up|hsa:9560,CCL4L2,9560:up|hsa:929,CD14,929:down|hsa:5601,MAPK9,5601:up|hsa:10454,TAB1,10454:down	http://www.genome.jp/kegg-bin/show_pathway?hsa04620/hsa:7098%09red/hsa:9560%09red/hsa:5293%09blue/hsa:5296%09blue/hsa:208%09blue/hsa:5601%09red/hsa:10454%09blue/hsa:929%09blue
Acute myeloid leukemia	KEGG PATHWAY	hsa05221	5	57	1591	23768	0.00314267756128	0.00239818243016	0.348828309637	0.732362122847	hsa:5296,PIK3R2,5296:down|hsa:208,AKT2,208:down|hsa:7704,ZBTB16,7704:up|hsa:5293,PIK3CD,5293:down|hsa:3815,KIT,3815:up	http://www.genome.jp/kegg-bin/show_pathway?hsa05221/hsa:7704%09red/hsa:3815%09red/hsa:5293%09blue/hsa:5296%09blue/hsa:208%09blue
ABC transporters	KEGG PATHWAY	hsa02010	4	44	1591	23768	0.00251414204903	0.00185122854258	0.355334291969	0.734756733446	hsa:215,ABCD1,215:down|hsa:21,ABCA3,21:down|hsa:5243,ABCB1,5243:up|hsa:10058,ABCB6,10058:down	http://www.genome.jp/kegg-bin/show_pathway?hsa02010/hsa:10058%09blue/hsa:21%09blue/hsa:5243%09red/hsa:215%09blue
Ascorbate and aldarate metabolism	KEGG PATHWAY	hsa00053	2	18	1591	23768	0.00125707102451	0.000757320767418	0.36000051026	0.736228965277	hsa:7358,UGDH,7358:down|hsa:54576,UGT1A8,54576:up	http://www.genome.jp/kegg-bin/show_pathway?hsa00053/hsa:54576%09red/hsa:7358%09blue
Bile secretion	KEGG PATHWAY	hsa04976	6	72	1591	23768	0.00377121307354	0.00302928306967	0.364661227174	0.736228965277	hsa:949,SCARB1,949:down|hsa:5566,PRKACA,5566:down|hsa:5567,PRKACB,5567:down|hsa:5243,ABCB1,5243:up|hsa:486,FXYD2,486:down|hsa:6256,RXRA,6256:down	http://www.genome.jp/kegg-bin/show_pathway?hsa04976/hsa:5243%09red/hsa:949%09blue/hsa:6256%09blue/hsa:5566%09blue/hsa:5567%09blue/hsa:486%09blue
Chemokine signaling pathway	KEGG PATHWAY	hsa04062	14	185	1591	23768	0.00879949717159	0.00778357455402	0.368400090218	0.736228965277	hsa:2869,GRK5,2869:down|hsa:5590,PRKCZ,5590:down|hsa:5296,PIK3R2,5296:down|hsa:208,AKT2,208:down|hsa:5566,PRKACA,5566:down|hsa:5567,PRKACB,5567:down|hsa:5293,PIK3CD,5293:down|hsa:6773,STAT2,6773:down|hsa:9560,CCL4L2,9560:up|hsa:5829,PXN,5829:down|hsa:131890,GRK7,131890:up|hsa:2919,CXCL1,2919:up|hsa:2790,GNG10,2790:up|hsa:409,ARRB2,409:down	http://www.genome.jp/kegg-bin/show_pathway?hsa04062/hsa:409%09blue/hsa:6773%09blue/hsa:2919%09red/hsa:5590%09blue/hsa:2790%09red/hsa:2869%09blue/hsa:9560%09red/hsa:5293%09blue/hsa:5296%09blue/hsa:5566%09blue/hsa:5567%09blue/hsa:208%09blue/hsa:131890%09red/hsa:5829%09blue
Vasopressin-regulated water reabsorption	KEGG PATHWAY	hsa04962	4	45	1591	23768	0.00251414204903	0.00189330191855	0.369863237703	0.736228965277	hsa:5566,PRKACA,5566:down|hsa:5567,PRKACB,5567:down|hsa:1778,DYNC1H1,1778:down|hsa:84516,DCTN5,84516:up	http://www.genome.jp/kegg-bin/show_pathway?hsa04962/hsa:5566%09blue/hsa:5567%09blue/hsa:1778%09blue/hsa:84516%09red
ErbB signaling pathway	KEGG PATHWAY	hsa04012	7	87	1591	23768	0.0043997485858	0.00366038370919	0.37658372748	0.739054215067	hsa:5578,PRKCA,5578:down|hsa:5296,PIK3R2,5296:down|hsa:208,AKT2,208:down|hsa:5293,PIK3CD,5293:down|hsa:56924,PAK6,56924:down|hsa:5601,MAPK9,5601:up|hsa:685,BTC,685:up	http://www.genome.jp/kegg-bin/show_pathway?hsa04012/hsa:5578%09blue/hsa:685%09red/hsa:5293%09blue/hsa:5296%09blue/hsa:208%09blue/hsa:5601%09red/hsa:56924%09blue
ECM-receptor interaction	KEGG PATHWAY	hsa04512	7	87	1591	23768	0.0043997485858	0.00366038370919	0.37658372748	0.739054215067	hsa:10319,LAMC3,10319:down|hsa:7148,TNXB,7148:down|hsa:961,CD47,961:up|hsa:2812,GP1BB,2812:down|hsa:3691,ITGB4,3691:down|hsa:3694,ITGB6,3694:up|hsa:3339,HSPG2,3339:down	http://www.genome.jp/kegg-bin/show_pathway?hsa04512/hsa:2812%09blue/hsa:10319%09blue/hsa:3339%09blue/hsa:961%09red/hsa:3694%09red/hsa:3691%09blue/hsa:7148%09blue
One carbon pool by folate	KEGG PATHWAY	hsa00670	2	19	1591	23768	0.00125707102451	0.000799394143386	0.382996646577	0.745618387376	hsa:10840,ALDH1L1,10840:down|hsa:4522,MTHFD1,4522:down	http://www.genome.jp/kegg-bin/show_pathway?hsa00670/hsa:10840%09blue/hsa:4522%09blue
mRNA surveillance pathway	KEGG PATHWAY	hsa03015	7	89	1591	23768	0.0043997485858	0.00374453046112	0.397436229127	0.756909182085	hsa:10898,CPSF4,10898:down|hsa:23049,SMG1,23049:up|hsa:10978,CLP1,10978:up|hsa:8761,PABPC4,8761:down|hsa:5528,PPP2R5D,5528:down|hsa:26528,DAZAP1,26528:down|hsa:23293,SMG6,23293:down	http://www.genome.jp/kegg-bin/show_pathway?hsa03015/hsa:23049%09red/hsa:8761%09blue/hsa:5528%09blue/hsa:26528%09blue/hsa:10978%09red/hsa:10898%09blue/hsa:23293%09blue
Valine, leucine and isoleucine degradation	KEGG PATHWAY	hsa00280	4	47	1591	23768	0.00251414204903	0.00197744867048	0.398833637681	0.759070471716	hsa:1629,DBT,1629:down|hsa:197322,ACSF3,197322:down|hsa:65985,AACS,65985:down|hsa:594,BCKDHB,594:down	http://www.genome.jp/kegg-bin/show_pathway?hsa00280/hsa:1629%09blue/hsa:65985%09blue/hsa:594%09blue/hsa:197322%09blue
Transcriptional misregulation in cancer	KEGG PATHWAY	hsa05202	13	175	1591	23768	0.00817096165933	0.00736284079435	0.399667167225	0.760156434505	hsa:8148,TAF15,8148:down|hsa:7704,ZBTB16,7704:up|hsa:4298,MLLT1,4298:down|hsa:904,CCNT1,904:up|hsa:929,CD14,929:down|hsa:4297,KMT2A,4297:down|hsa:8864,PER2,8864:down|hsa:2119,ETV5,2119:down|hsa:7468,WHSC1,7468:down|hsa:6929,TCF3,6929:down|hsa:6692,SPINT1,6692:down|hsa:25942,SIN3A,25942:down|hsa:6256,RXRA,6256:down	http://www.genome.jp/kegg-bin/show_pathway?hsa05202/hsa:2119%09blue/hsa:904%09red/hsa:6256%09blue/hsa:7704%09red/hsa:7468%09blue/hsa:6929%09blue/hsa:6692%09blue/hsa:8864%09blue/hsa:25942%09blue/hsa:4298%09blue/hsa:4297%09blue/hsa:929%09blue/hsa:8148%09blue
Toxoplasmosis	KEGG PATHWAY	hsa05145	9	118	1591	23768	0.00565681961031	0.00496465836419	0.402735266821	0.762663799906	hsa:10319,LAMC3,10319:down|hsa:5170,PDPK1,5170:down|hsa:3119,HLA-DQB1,3119:up|hsa:5296,PIK3R2,5296:down|hsa:208,AKT2,208:down|hsa:54205,CYCS,54205:up|hsa:5293,PIK3CD,5293:down|hsa:5601,MAPK9,5601:up|hsa:10454,TAB1,10454:down	http://www.genome.jp/kegg-bin/show_pathway?hsa05145/hsa:54205%09red/hsa:5293%09blue/hsa:5296%09blue/hsa:208%09blue/hsa:5601%09red/hsa:10319%09blue/hsa:3119%09red/hsa:10454%09blue/hsa:5170%09blue
Biosynthesis of unsaturated fatty acids	KEGG PATHWAY	hsa01040	2	20	1591	23768	0.00125707102451	0.000841467519354	0.405628346137	0.763139548088	hsa:79071,ELOVL6,79071:up|hsa:9415,FADS2,9415:down	http://www.genome.jp/kegg-bin/show_pathway?hsa01040/hsa:9415%09blue/hsa:79071%09red
Neurotrophin signaling pathway	KEGG PATHWAY	hsa04722	9	120	1591	23768	0.00565681961031	0.00504880511612	0.420870768429	0.767657660271	hsa:4909,NTF4,4909:up|hsa:5170,PDPK1,5170:down|hsa:5296,PIK3R2,5296:down|hsa:208,AKT2,208:down|hsa:57498,KIDINS220,57498:up|hsa:7161,TP73,7161:down|hsa:5293,PIK3CD,5293:down|hsa:6196,RPS6KA2,6196:down|hsa:5601,MAPK9,5601:up	http://www.genome.jp/kegg-bin/show_pathway?hsa04722/hsa:6196%09blue/hsa:5293%09blue/hsa:5296%09blue/hsa:57498%09red/hsa:7161%09blue/hsa:208%09blue/hsa:4909%09red/hsa:5601%09red/hsa:5170%09blue
Adrenergic signaling in cardiomyocytes	KEGG PATHWAY	hsa04261	11	149	1591	23768	0.00691389063482	0.00626893301919	0.421849237367	0.768472681303	hsa:786,CACNG1,786:up|hsa:5578,PRKCA,5578:down|hsa:5296,PIK3R2,5296:down|hsa:208,AKT2,208:down|hsa:5566,PRKACA,5566:down|hsa:5567,PRKACB,5567:down|hsa:5293,PIK3CD,5293:down|hsa:59285,CACNG6,59285:down|hsa:27092,CACNG4,27092:down|hsa:5528,PPP2R5D,5528:down|hsa:486,FXYD2,486:down	http://www.genome.jp/kegg-bin/show_pathway?hsa04261/hsa:486%09blue/hsa:5578%09blue/hsa:786%09red/hsa:5528%09blue/hsa:5293%09blue/hsa:27092%09blue/hsa:59285%09blue/hsa:5566%09blue/hsa:5567%09blue/hsa:208%09blue/hsa:5296%09blue
Ovarian steroidogenesis	KEGG PATHWAY	hsa04913	4	49	1591	23768	0.00251414204903	0.00206159542242	0.427566213877	0.776175165816	hsa:5566,PRKACA,5566:down|hsa:5567,PRKACB,5567:down|hsa:949,SCARB1,949:down|hsa:5321,PLA2G4A,5321:up	http://www.genome.jp/kegg-bin/show_pathway?hsa04913/hsa:5566%09blue/hsa:5567%09blue/hsa:5321%09red/hsa:949%09blue
MicroRNAs in cancer	KEGG PATHWAY	hsa05206	11	150	1591	23768	0.00691389063482	0.00631100639515	0.429980824734	0.776643098131	hsa:2261,FGFR3,2261:down|hsa:7148,TNXB,7148:down|hsa:5578,PRKCA,5578:down|hsa:5296,PIK3R2,5296:down|hsa:1786,DNMT1,1786:down|hsa:2033,EP300,2033:down|hsa:5243,ABCB1,5243:up|hsa:7078,TIMP3,7078:down|hsa:5962,RDX,5962:down|hsa:4854,NOTCH3,4854:down|hsa:6624,FSCN1,6624:down	http://www.genome.jp/kegg-bin/show_pathway?hsa05206/hsa:5578%09blue/hsa:7078%09blue/hsa:6624%09blue/hsa:2033%09blue/hsa:5243%09red/hsa:1786%09blue/hsa:5296%09blue/hsa:5962%09blue/hsa:2261%09blue/hsa:4854%09blue/hsa:7148%09blue
Morphine addiction	KEGG PATHWAY	hsa05032	7	93	1591	23768	0.0043997485858	0.00391282396499	0.439058168749	0.784013073411	hsa:5578,PRKCA,5578:down|hsa:2869,GRK5,2869:down|hsa:5566,PRKACA,5566:down|hsa:5567,PRKACB,5567:down|hsa:2560,GABRB1,2560:up|hsa:2790,GNG10,2790:up|hsa:409,ARRB2,409:down	http://www.genome.jp/kegg-bin/show_pathway?hsa05032/hsa:5578%09blue/hsa:409%09blue/hsa:2869%09blue/hsa:2790%09red/hsa:2560%09red/hsa:5566%09blue/hsa:5567%09blue
Glutathione metabolism	KEGG PATHWAY	hsa00480	4	50	1591	23768	0.00251414204903	0.00210366879838	0.441801375494	0.78684779636	hsa:2936,GSR,2936:down|hsa:4258,MGST2,4258:up|hsa:2539,G6PD,2539:down|hsa:3418,IDH2,3418:down	http://www.genome.jp/kegg-bin/show_pathway?hsa00480/hsa:3418%09blue/hsa:2539%09blue/hsa:2936%09blue/hsa:4258%09red
Cocaine addiction	KEGG PATHWAY	hsa05030	4	50	1591	23768	0.00251414204903	0.00210366879838	0.441801375494	0.78684779636	hsa:5566,PRKACA,5566:down|hsa:5567,PRKACB,5567:down|hsa:8787,RGS9,8787:down|hsa:2906,GRIN2D,2906:down	http://www.genome.jp/kegg-bin/show_pathway?hsa05030/hsa:5566%09blue/hsa:5567%09blue/hsa:8787%09blue/hsa:2906%09blue
Ubiquitin mediated proteolysis	KEGG PATHWAY	hsa04120	10	137	1591	23768	0.00628535512256	0.00576405250757	0.442880768307	0.78684779636	hsa:9616,RNF7,9616:up|hsa:10277,UBE4B,10277:down|hsa:10075,HUWE1,10075:down|hsa:7332,UBE2L3,7332:down|hsa:23327,NEDD4L,23327:down|hsa:22888,UBOX5,22888:down|hsa:51588,PIAS4,51588:down|hsa:4591,TRIM37,4591:up|hsa:8924,HERC2,8924:down|hsa:54926,UBE2R2,54926:down	http://www.genome.jp/kegg-bin/show_pathway?hsa04120/hsa:4591%09red/hsa:22888%09blue/hsa:51588%09blue/hsa:9616%09red/hsa:10277%09blue/hsa:10075%09blue/hsa:7332%09blue/hsa:54926%09blue/hsa:8924%09blue/hsa:23327%09blue
Prion diseases	KEGG PATHWAY	hsa05020	3	36	1591	23768	0.00188560653677	0.00151464153484	0.446285073369	0.78684779636	hsa:5566,PRKACA,5566:down|hsa:714,C1QC,714:up|hsa:5567,PRKACB,5567:down	http://www.genome.jp/kegg-bin/show_pathway?hsa05020/hsa:5566%09blue/hsa:5567%09blue/hsa:714%09red
Pancreatic cancer	KEGG PATHWAY	hsa05212	5	66	1591	23768	0.00314267756128	0.00277684281387	0.462132985887	0.793285716995	hsa:5296,PIK3R2,5296:down|hsa:208,AKT2,208:down|hsa:5601,MAPK9,5601:up|hsa:5293,PIK3CD,5293:down|hsa:4089,SMAD4,4089:down	http://www.genome.jp/kegg-bin/show_pathway?hsa05212/hsa:5293%09blue/hsa:5601%09red/hsa:5296%09blue/hsa:208%09blue/hsa:4089%09blue
Renal cell carcinoma	KEGG PATHWAY	hsa05211	5	66	1591	23768	0.00314267756128	0.00277684281387	0.462132985887	0.793285716995	hsa:5296,PIK3R2,5296:down|hsa:208,AKT2,208:down|hsa:2033,EP300,2033:down|hsa:5293,PIK3CD,5293:down|hsa:56924,PAK6,56924:down	http://www.genome.jp/kegg-bin/show_pathway?hsa05211/hsa:208%09blue/hsa:5293%09blue/hsa:5296%09blue/hsa:2033%09blue/hsa:56924%09blue
RIG-I-like receptor signaling pathway	KEGG PATHWAY	hsa04622	5	66	1591	23768	0.00314267756128	0.00277684281387	0.462132985887	0.793285716995	hsa:54941,RNF125,54941:up|hsa:26007,DAK,26007:down|hsa:5601,MAPK9,5601:up|hsa:64135,IFIH1,64135:up|hsa:79671,NLRX1,79671:down	http://www.genome.jp/kegg-bin/show_pathway?hsa04622/hsa:26007%09blue/hsa:64135%09red/hsa:54941%09red/hsa:79671%09blue/hsa:5601%09red
Allograft rejection	KEGG PATHWAY	hsa05330	3	37	1591	23768	0.00188560653677	0.0015567149108	0.462943794565	0.793726733282	hsa:3134,HLA-F,3134:up|hsa:355,FAS,355:up|hsa:3119,HLA-DQB1,3119:up	http://www.genome.jp/kegg-bin/show_pathway?hsa05330/hsa:3119%09red/hsa:355%09red/hsa:3134%09red
TNF signaling pathway	KEGG PATHWAY	hsa04668	8	110	1591	23768	0.00502828409805	0.00462807135645	0.463167415789	0.793726733282	hsa:5296,PIK3R2,5296:down|hsa:208,AKT2,208:down|hsa:10454,TAB1,10454:down|hsa:5293,PIK3CD,5293:down|hsa:355,FAS,355:up|hsa:5601,MAPK9,5601:up|hsa:2919,CXCL1,2919:up|hsa:1906,EDN1,1906:up	http://www.genome.jp/kegg-bin/show_pathway?hsa04668/hsa:208%09blue/hsa:1906%09red/hsa:5293%09blue/hsa:5296%09blue/hsa:2919%09red/hsa:355%09red/hsa:5601%09red/hsa:10454%09blue
Epstein-Barr virus infection	KEGG PATHWAY	hsa05169	14	199	1591	23768	0.00879949717159	0.00837260181757	0.468257818944	0.797251681136	hsa:965,CD58,965:up|hsa:5430,POLR2A,5430:down|hsa:9612,NCOR2,9612:down|hsa:3119,HLA-DQB1,3119:up|hsa:5296,PIK3R2,5296:down|hsa:208,AKT2,208:down|hsa:5566,PRKACA,5566:down|hsa:5567,PRKACB,5567:down|hsa:5293,PIK3CD,5293:down|hsa:3134,HLA-F,3134:up|hsa:2033,EP300,2033:down|hsa:10454,TAB1,10454:down|hsa:5601,MAPK9,5601:up|hsa:3315,HSPB1,3315:down	http://www.genome.jp/kegg-bin/show_pathway?hsa05169/hsa:9612%09blue/hsa:965%09red/hsa:2033%09blue/hsa:3315%09blue/hsa:5293%09blue/hsa:5430%09blue/hsa:5296%09blue/hsa:5566%09blue/hsa:5567%09blue/hsa:208%09blue/hsa:5601%09red/hsa:3119%09red/hsa:10454%09blue/hsa:3134%09red
Proximal tubule bicarbonate reclamation	KEGG PATHWAY	hsa04964	2	23	1591	23768	0.00125707102451	0.000967687647257	0.470923463136	0.800544389209	hsa:486,FXYD2,486:down|hsa:2747,GLUD2,2747:down	http://www.genome.jp/kegg-bin/show_pathway?hsa04964/hsa:2747%09blue/hsa:486%09blue
cAMP signaling pathway	KEGG PATHWAY	hsa04024	14	200	1591	23768	0.00879949717159	0.00841467519354	0.47536852571	0.803881879996	hsa:5465,PPARA,5465:down|hsa:2906,GRIN2D,2906:down|hsa:5296,PIK3R2,5296:down|hsa:208,AKT2,208:down|hsa:5566,PRKACA,5566:down|hsa:5567,PRKACB,5567:down|hsa:5293,PIK3CD,5293:down|hsa:2893,GRIA4,2893:up|hsa:7434,VIPR2,7434:up|hsa:2033,EP300,2033:down|hsa:486,FXYD2,486:down|hsa:10398,MYL9,10398:down|hsa:5601,MAPK9,5601:up|hsa:2149,F2R,2149:down	http://www.genome.jp/kegg-bin/show_pathway?hsa04024/hsa:486%09blue/hsa:2149%09blue/hsa:5601%09red/hsa:2033%09blue/hsa:5293%09blue/hsa:2893%09red/hsa:5296%09blue/hsa:5566%09blue/hsa:5567%09blue/hsa:208%09blue/hsa:7434%09red/hsa:5465%09blue/hsa:2906%09blue/hsa:10398%09blue
Regulation of actin cytoskeleton	KEGG PATHWAY	hsa04810	15	215	1591	23768	0.00942803268385	0.00904577583305	0.476674989279	0.803881879996	hsa:3689,ITGB2,3689:down|hsa:85477,SCIN,85477:down|hsa:1793,DOCK1,1793:down|hsa:5296,PIK3R2,5296:down|hsa:3691,ITGB4,3691:down|hsa:3694,ITGB6,3694:up|hsa:5293,PIK3CD,5293:down|hsa:56924,PAK6,56924:down|hsa:929,CD14,929:down|hsa:5829,PXN,5829:down|hsa:10398,MYL9,10398:down|hsa:3985,LIMK2,3985:down|hsa:5962,RDX,5962:down|hsa:2261,FGFR3,2261:down|hsa:2149,F2R,2149:down	http://www.genome.jp/kegg-bin/show_pathway?hsa04810/hsa:3689%09blue/hsa:2149%09blue/hsa:3985%09blue/hsa:1793%09blue/hsa:5829%09blue/hsa:5293%09blue/hsa:85477%09blue/hsa:5296%09blue/hsa:5962%09blue/hsa:3694%09red/hsa:2261%09blue/hsa:3691%09blue/hsa:929%09blue/hsa:10398%09blue/hsa:56924%09blue
Circadian entrainment	KEGG PATHWAY	hsa04713	7	97	1591	23768	0.0043997485858	0.00408111746887	0.480205231302	0.803881879996	hsa:8864,PER2,8864:down|hsa:2906,GRIN2D,2906:down|hsa:5578,PRKCA,5578:down|hsa:5566,PRKACA,5566:down|hsa:5567,PRKACB,5567:down|hsa:2893,GRIA4,2893:up|hsa:2790,GNG10,2790:up	http://www.genome.jp/kegg-bin/show_pathway?hsa04713/hsa:5578%09blue/hsa:2790%09red/hsa:2893%09red/hsa:5566%09blue/hsa:5567%09blue/hsa:8864%09blue/hsa:2906%09blue
Oxytocin signaling pathway	KEGG PATHWAY	hsa04921	11	157	1591	23768	0.00691389063482	0.00660552002693	0.486575283606	0.804646338935	hsa:786,CACNG1,786:up|hsa:5567,PRKACB,5567:down|hsa:5578,PRKCA,5578:down|hsa:5296,PIK3R2,5296:down|hsa:5566,PRKACA,5566:down|hsa:27092,CACNG4,27092:down|hsa:5293,PIK3CD,5293:down|hsa:10398,MYL9,10398:down|hsa:5321,PLA2G4A,5321:up|hsa:59285,CACNG6,59285:down|hsa:4846,NOS3,4846:down	http://www.genome.jp/kegg-bin/show_pathway?hsa04921/hsa:5578%09blue/hsa:5321%09red/hsa:786%09red/hsa:5293%09blue/hsa:27092%09blue/hsa:5296%09blue/hsa:5566%09blue/hsa:5567%09blue/hsa:59285%09blue/hsa:4846%09blue/hsa:10398%09blue
Amphetamine addiction	KEGG PATHWAY	hsa05031	5	68	1591	23768	0.00314267756128	0.0028609895658	0.48667287068	0.804646338935	hsa:5566,PRKACA,5566:down|hsa:5567,PRKACB,5567:down|hsa:2906,GRIN2D,2906:down|hsa:2893,GRIA4,2893:up|hsa:5578,PRKCA,5578:down	http://www.genome.jp/kegg-bin/show_pathway?hsa05031/hsa:5566%09blue/hsa:5567%09blue/hsa:2906%09blue/hsa:2893%09red/hsa:5578%09blue
Hypertrophic cardiomyopathy (HCM)	KEGG PATHWAY	hsa05410	6	83	1591	23768	0.00377121307354	0.00349209020532	0.488754118748	0.804646338935	hsa:786,CACNG1,786:up|hsa:3691,ITGB4,3691:down|hsa:3694,ITGB6,3694:up|hsa:27092,CACNG4,27092:down|hsa:59285,CACNG6,59285:down|hsa:1756,DMD,1756:up	http://www.genome.jp/kegg-bin/show_pathway?hsa05410/hsa:786%09red/hsa:27092%09blue/hsa:59285%09blue/hsa:3694%09red/hsa:3691%09blue/hsa:1756%09red
Graft-versus-host disease	KEGG PATHWAY	hsa05332	3	39	1591	23768	0.00188560653677	0.00164086166274	0.495574252731	0.805640372808	hsa:3134,HLA-F,3134:up|hsa:355,FAS,355:up|hsa:3119,HLA-DQB1,3119:up	http://www.genome.jp/kegg-bin/show_pathway?hsa05332/hsa:3119%09red/hsa:355%09red/hsa:3134%09red
Staphylococcus aureus infection	KEGG PATHWAY	hsa05150	4	54	1591	23768	0.00251414204903	0.00227196230226	0.497525579231	0.805640372808	hsa:2212,FCGR2A,2212:up|hsa:3689,ITGB2,3689:down|hsa:714,C1QC,714:up|hsa:3119,HLA-DQB1,3119:up	http://www.genome.jp/kegg-bin/show_pathway?hsa05150/hsa:3689%09blue/hsa:3119%09red/hsa:2212%09red/hsa:714%09red
PPAR signaling pathway	KEGG PATHWAY	hsa03320	5	69	1591	23768	0.00314267756128	0.00290306294177	0.498793574265	0.805640372808	hsa:5465,PPARA,5465:down|hsa:5170,PDPK1,5170:down|hsa:1375,CPT1B,1375:up|hsa:9415,FADS2,9415:down|hsa:6256,RXRA,6256:down	http://www.genome.jp/kegg-bin/show_pathway?hsa03320/hsa:1375%09red/hsa:9415%09blue/hsa:5170%09blue/hsa:5465%09blue/hsa:6256%09blue
[truncated: 145 more rows]

## Sheet: mRNA-BioCyc
Supplementary TABLE 7: The Pathway_enrichment of mRNA (BiocYC)
Term	Database	ID	Input number	Background number	All input number	All background number	Input frequency	Background frequency	P-Value	Corrected P-Value	Input	Hyperlink
phosphatidylethanolamine biosynthesis II	BioCyc	PWY4FS-6	3	6	139	2421	0.0215827338129	0.00247831474597	0.0103343726674	0.636008308653	hsa:10390,CEPT1,10390:up|hsa:1120,CHKB,1120:up|hsa:55224,ETNK2,55224:down	http://biocyc.org/HUMAN/NEW-IMAGE?type=NIL&object=PWY4FS-6
[truncated: 99 more rows]

## Sheet: mRNA-PANTHER
Supplementary TABLE 7: The Pathway_enrichment of mRNA (PANTHER)
[truncated: 86 more rows]

## Sheet: lncRNA-Reactome
Supplementary TABLE 7: The Pathway_enrichment of lncRNA (Reactome)
[truncated: 352 more rows]

## Sheet: lncRNA-KEGG PATHWAY
Supplementary TABLE 7: The Pathway_enrichment of lncRNA (KEGG-PATHWAY)
[truncated: 26 more rows]

[truncated: 2 more sheets: lncRNA-BioCyc, lncRNA-PANTHER]
